# Supplementary material for: Transcriptome Analysis of Two Vicia sativa Subspecies: Mining Molecular Markers to Enhance Genomic Resources for Vetch Improvement
Source: Genes (Basel). 2015 Nov 2;6(4):1164–82. doi: 10.3390/genes6041164 (PMC4690033; doi:10.3390/genes6041164)
Supplement: Supplementary File 1 [file genes-06-01164-s001.zip]

Archive with 14 entries (14 files):
- Figure S1.pptx
- Figure S2.pptx
- genes-84097-Supplementary-publish.pdf
- Table S1.xlsx
- Table S2.xlsx
- Table S3.xlsx
- Table S4.xlsx
- Table S5.xlsx
- Table S6.xlsx
- Table S7.xlsx
- Table S8.xlsx
- Table S9.xlsx
- Table S10.xlsx
- Table S11.xlsx
