# Supplementary material for: Transcriptome Analysis of Two Vicia sativa Subspecies: Mining Molecular Markers to Enhance Genomic Resources for Vetch Improvement
Source: Genes (Basel). 2015 Nov 2;6(4):1164–82. doi: 10.3390/genes6041164 (PMC4690033; doi:10.3390/genes6041164)
Supplement: Supplementary File 1 [file genes-06-01164-s001.zip › Table S1.xlsx]

## Sheet: V.s.sativa
Table S1. Results of functional annotations using the gene ontology (GO) approach in the individual Vicia sativa sativa unigenes
Query			Subject	Score		Identities
Isogroup	ID	Length	Description	Bit	E-Value	Match/Total	Pct.(%)
isogroup00001	isotig00001	819	DICTYBASE|DDB_G0272436 - symbol:DDB_G0272436 "Similar to Volvox carteri f. nagariensis. Pherophorin-dz1 protein." species:44689 "Dictyostelium discoideum" [GO:0005198 "structural molecule activity" evidence=IEA] [GO:0005199 "structural constituent of cell wall" evidence=IEA] [GO:0007155 "cell adhesion" evidence=IEA] [GO:0015629 "actin cytoskeleton" evidence=IEA] dictyBase:DDB_G0272436 EMBL:AAFI02…	57.4	6e-08	27/40	67
isogroup00001	isotig00002	831	DICTYBASE|DDB_G0272436 - symbol:DDB_G0272436 "Similar to Volvox carteri f. nagariensis. Pherophorin-dz1 protein." species:44689 "Dictyostelium discoideum" [GO:0005198 "structural molecule activity" evidence=IEA] [GO:0005199 "structural constituent of cell wall" evidence=IEA] [GO:0007155 "cell adhesion" evidence=IEA] [GO:0015629 "actin cytoskeleton" evidence=IEA] dictyBase:DDB_G0272436 EMBL:AAFI02…	57.4	6e-08	27/40	67
isogroup00001	isotig00003	819	DICTYBASE|DDB_G0272436 - symbol:DDB_G0272436 "Similar to Volvox carteri f. nagariensis. Pherophorin-dz1 protein." species:44689 "Dictyostelium discoideum" [GO:0005198 "structural molecule activity" evidence=IEA] [GO:0005199 "structural constituent of cell wall" evidence=IEA] [GO:0007155 "cell adhesion" evidence=IEA] [GO:0015629 "actin cytoskeleton" evidence=IEA] dictyBase:DDB_G0272436 EMBL:AAFI02…	57.4	6e-08	27/40	67
isogroup00001	isotig00004	796	TAIR|locus:2094389 - symbol:AT3G22800 "AT3G22800" species:3702 "Arabidopsis thaliana" [GO:0005515 "protein binding" evidence=ISS] [GO:0005199 "structural constituent of cell wall" evidence=ISS] Pfam:PF00560 InterPro:IPR001611 GO:GO:0005515 GenomeReviews:BA000014_GR HOGENOM:HBG755340 InterPro:IPR013210 Pfam:PF08263 EMBL:AB022223 EMBL:BT053757 IPI:IPI00544858 RefSeq:NP_188919.1 UniGene:At.22521 SMR…	44.7	0.0004	20/29	68
isogroup00001	isotig00005	798	TAIR|locus:2094389 - symbol:AT3G22800 "AT3G22800" species:3702 "Arabidopsis thaliana" [GO:0005515 "protein binding" evidence=ISS] [GO:0005199 "structural constituent of cell wall" evidence=ISS] Pfam:PF00560 InterPro:IPR001611 GO:GO:0005515 GenomeReviews:BA000014_GR HOGENOM:HBG755340 InterPro:IPR013210 Pfam:PF08263 EMBL:AB022223 EMBL:BT053757 IPI:IPI00544858 RefSeq:NP_188919.1 UniGene:At.22521 SMR…	44.7	0.0004	20/29	68
isogroup00001	isotig00006	786	TAIR|locus:2094389 - symbol:AT3G22800 "AT3G22800" species:3702 "Arabidopsis thaliana" [GO:0005515 "protein binding" evidence=ISS] [GO:0005199 "structural constituent of cell wall" evidence=ISS] Pfam:PF00560 InterPro:IPR001611 GO:GO:0005515 GenomeReviews:BA000014_GR HOGENOM:HBG755340 InterPro:IPR013210 Pfam:PF08263 EMBL:AB022223 EMBL:BT053757 IPI:IPI00544858 RefSeq:NP_188919.1 UniGene:At.22521 SMR…	44.7	0.0004	20/29	68
isogroup00001	isotig00007	786	DICTYBASE|DDB_G0272436 - symbol:DDB_G0272436 "Similar to Volvox carteri f. nagariensis. Pherophorin-dz1 protein." species:44689 "Dictyostelium discoideum" [GO:0005198 "structural molecule activity" evidence=IEA] [GO:0005199 "structural constituent of cell wall" evidence=IEA] [GO:0007155 "cell adhesion" evidence=IEA] [GO:0015629 "actin cytoskeleton" evidence=IEA] dictyBase:DDB_G0272436 EMBL:AAFI02…	52.4	2e-06	24/35	68
isogroup00001	isotig00008	773	DICTYBASE|DDB_G0272436 - symbol:DDB_G0272436 "Similar to Volvox carteri f. nagariensis. Pherophorin-dz1 protein." species:44689 "Dictyostelium discoideum" [GO:0005198 "structural molecule activity" evidence=IEA] [GO:0005199 "structural constituent of cell wall" evidence=IEA] [GO:0007155 "cell adhesion" evidence=IEA] [GO:0015629 "actin cytoskeleton" evidence=IEA] dictyBase:DDB_G0272436 EMBL:AAFI02…	44.7	0.0004	28/64	43
isogroup00001	isotig00009	798	DICTYBASE|DDB_G0272436 - symbol:DDB_G0272436 "Similar to Volvox carteri f. nagariensis. Pherophorin-dz1 protein." species:44689 "Dictyostelium discoideum" [GO:0005198 "structural molecule activity" evidence=IEA] [GO:0005199 "structural constituent of cell wall" evidence=IEA] [GO:0007155 "cell adhesion" evidence=IEA] [GO:0015629 "actin cytoskeleton" evidence=IEA] dictyBase:DDB_G0272436 EMBL:AAFI02…	52.4	2e-06	24/35	68
isogroup00001	isotig00010	765	No hit
isogroup00001	isotig00011	785	DICTYBASE|DDB_G0272436 - symbol:DDB_G0272436 "Similar to Volvox carteri f. nagariensis. Pherophorin-dz1 protein." species:44689 "Dictyostelium discoideum" [GO:0005198 "structural molecule activity" evidence=IEA] [GO:0005199 "structural constituent of cell wall" evidence=IEA] [GO:0007155 "cell adhesion" evidence=IEA] [GO:0015629 "actin cytoskeleton" evidence=IEA] dictyBase:DDB_G0272436 EMBL:AAFI02…	44.7	0.0004	28/64	43
isogroup00001	isotig00012	786	DICTYBASE|DDB_G0272436 - symbol:DDB_G0272436 "Similar to Volvox carteri f. nagariensis. Pherophorin-dz1 protein." species:44689 "Dictyostelium discoideum" [GO:0005198 "structural molecule activity" evidence=IEA] [GO:0005199 "structural constituent of cell wall" evidence=IEA] [GO:0007155 "cell adhesion" evidence=IEA] [GO:0015629 "actin cytoskeleton" evidence=IEA] dictyBase:DDB_G0272436 EMBL:AAFI02…	52.4	2e-06	24/35	68
isogroup00001	isotig00013	773	DICTYBASE|DDB_G0272436 - symbol:DDB_G0272436 "Similar to Volvox carteri f. nagariensis. Pherophorin-dz1 protein." species:44689 "Dictyostelium discoideum" [GO:0005198 "structural molecule activity" evidence=IEA] [GO:0005199 "structural constituent of cell wall" evidence=IEA] [GO:0007155 "cell adhesion" evidence=IEA] [GO:0015629 "actin cytoskeleton" evidence=IEA] dictyBase:DDB_G0272436 EMBL:AAFI02…	44.7	0.0004	28/64	43
isogroup00001	isotig00014	777	No hit
isogroup00001	isotig00015	765	No hit
isogroup00001	isotig00016	750	No hit
isogroup00001	isotig00017	752	No hit
isogroup00001	isotig00018	740	No hit
isogroup00001	isotig00019	740	No hit
isogroup00001	isotig00020	752	No hit
isogroup00001	isotig00021	719	No hit
isogroup00001	isotig00022	740	No hit
isogroup00001	isotig00023	731	No hit
isogroup00001	isotig00024	719	No hit
isogroup00002	isotig00025	2086	TAIR|gene:2101221 - symbol:HSP70 "HEAT SHOCK PROTEIN 70" species:3702 "Arabidopsis thaliana" [GO:0005618 "cell wall" evidence=IDA] [GO:0046686 "response to cadmium ion" evidence=IEP] [GO:0005524 "ATP binding" evidence=IDA] [GO:0005739 "mitochondrion" evidence=IDA] [GO:0005886 "plasma membrane" evidence=IDA] InterPro:IPR001023 PRINTS:PR00301 Pfam:PF00012 Prosite:PS00297 Prosite:PS00329 Prosite:PS0…	640	0	326/351	92
isogroup00002	isotig00026	2110	TAIR|gene:2101221 - symbol:HSP70 "HEAT SHOCK PROTEIN 70" species:3702 "Arabidopsis thaliana" [GO:0005618 "cell wall" evidence=IDA] [GO:0046686 "response to cadmium ion" evidence=IEP] [GO:0005524 "ATP binding" evidence=IDA] [GO:0005739 "mitochondrion" evidence=IDA] [GO:0005886 "plasma membrane" evidence=IDA] InterPro:IPR001023 PRINTS:PR00301 Pfam:PF00012 Prosite:PS00297 Prosite:PS00329 Prosite:PS0…	950	0	537/573	93
isogroup00002	isotig00027	2086	TAIR|gene:2101221 - symbol:HSP70 "HEAT SHOCK PROTEIN 70" species:3702 "Arabidopsis thaliana" [GO:0005618 "cell wall" evidence=IDA] [GO:0046686 "response to cadmium ion" evidence=IEP] [GO:0005524 "ATP binding" evidence=IDA] [GO:0005739 "mitochondrion" evidence=IDA] [GO:0005886 "plasma membrane" evidence=IDA] InterPro:IPR001023 PRINTS:PR00301 Pfam:PF00012 Prosite:PS00297 Prosite:PS00329 Prosite:PS0…	637	0	324/351	92
isogroup00002	isotig00028	2113	TAIR|gene:2101221 - symbol:HSP70 "HEAT SHOCK PROTEIN 70" species:3702 "Arabidopsis thaliana" [GO:0005618 "cell wall" evidence=IDA] [GO:0046686 "response to cadmium ion" evidence=IEP] [GO:0005524 "ATP binding" evidence=IDA] [GO:0005739 "mitochondrion" evidence=IDA] [GO:0005886 "plasma membrane" evidence=IDA] InterPro:IPR001023 PRINTS:PR00301 Pfam:PF00012 Prosite:PS00297 Prosite:PS00329 Prosite:PS0…	979	0	546/601	90
isogroup00002	isotig00029	2110	TAIR|gene:2101221 - symbol:HSP70 "HEAT SHOCK PROTEIN 70" species:3702 "Arabidopsis thaliana" [GO:0005618 "cell wall" evidence=IDA] [GO:0046686 "response to cadmium ion" evidence=IEP] [GO:0005524 "ATP binding" evidence=IDA] [GO:0005739 "mitochondrion" evidence=IDA] [GO:0005886 "plasma membrane" evidence=IDA] InterPro:IPR001023 PRINTS:PR00301 Pfam:PF00012 Prosite:PS00297 Prosite:PS00329 Prosite:PS0…	947	0	535/573	93
isogroup00002	isotig00030	2113	TAIR|gene:2101221 - symbol:HSP70 "HEAT SHOCK PROTEIN 70" species:3702 "Arabidopsis thaliana" [GO:0005618 "cell wall" evidence=IDA] [GO:0046686 "response to cadmium ion" evidence=IEP] [GO:0005524 "ATP binding" evidence=IDA] [GO:0005739 "mitochondrion" evidence=IDA] [GO:0005886 "plasma membrane" evidence=IDA] InterPro:IPR001023 PRINTS:PR00301 Pfam:PF00012 Prosite:PS00297 Prosite:PS00329 Prosite:PS0…	977	0	544/601	90
isogroup00002	isotig00031	1662	TAIR|gene:2101221 - symbol:HSP70 "HEAT SHOCK PROTEIN 70" species:3702 "Arabidopsis thaliana" [GO:0005618 "cell wall" evidence=IDA] [GO:0046686 "response to cadmium ion" evidence=IEP] [GO:0005524 "ATP binding" evidence=IDA] [GO:0005739 "mitochondrion" evidence=IDA] [GO:0005886 "plasma membrane" evidence=IDA] InterPro:IPR001023 PRINTS:PR00301 Pfam:PF00012 Prosite:PS00297 Prosite:PS00329 Prosite:PS0…	479	0	244/260	93
isogroup00002	isotig00032	1686	TAIR|gene:2101221 - symbol:HSP70 "HEAT SHOCK PROTEIN 70" species:3702 "Arabidopsis thaliana" [GO:0005618 "cell wall" evidence=IDA] [GO:0046686 "response to cadmium ion" evidence=IEP] [GO:0005524 "ATP binding" evidence=IDA] [GO:0005739 "mitochondrion" evidence=IDA] [GO:0005886 "plasma membrane" evidence=IDA] InterPro:IPR001023 PRINTS:PR00301 Pfam:PF00012 Prosite:PS00297 Prosite:PS00329 Prosite:PS0…	789	0	455/482	94
isogroup00002	isotig00033	1643	TAIR|gene:2101221 - symbol:HSP70 "HEAT SHOCK PROTEIN 70" species:3702 "Arabidopsis thaliana" [GO:0005618 "cell wall" evidence=IDA] [GO:0046686 "response to cadmium ion" evidence=IEP] [GO:0005524 "ATP binding" evidence=IDA] [GO:0005739 "mitochondrion" evidence=IDA] [GO:0005886 "plasma membrane" evidence=IDA] InterPro:IPR001023 PRINTS:PR00301 Pfam:PF00012 Prosite:PS00297 Prosite:PS00329 Prosite:PS0…	640	0	326/351	92
isogroup00002	isotig00034	1689	TAIR|locus:2074984 - symbol:AT3G09440 "AT3G09440" species:3702 "Arabidopsis thaliana" [GO:0005829 "cytosol" evidence=TAS] [GO:0006457 "protein folding" evidence=TAS] [GO:0009408 "response to heat" evidence=IEP] InterPro:IPR001023 PRINTS:PR00301 Pfam:PF00012 Prosite:PS00297 Prosite:PS00329 Prosite:PS01036 GO:GO:0005886 GO:GO:0005524 GO:GO:0048046 GO:GO:0009507 GO:GO:0005773 GO:GO:0046686 GO:GO:000…	819	0	459/509	90
isogroup00002	isotig00035	1643	TAIR|gene:2101221 - symbol:HSP70 "HEAT SHOCK PROTEIN 70" species:3702 "Arabidopsis thaliana" [GO:0005618 "cell wall" evidence=IDA] [GO:0046686 "response to cadmium ion" evidence=IEP] [GO:0005524 "ATP binding" evidence=IDA] [GO:0005739 "mitochondrion" evidence=IDA] [GO:0005886 "plasma membrane" evidence=IDA] InterPro:IPR001023 PRINTS:PR00301 Pfam:PF00012 Prosite:PS00297 Prosite:PS00329 Prosite:PS0…	637	0	324/351	92
isogroup00002	isotig00036	1219	TAIR|locus:2181833 - symbol:AT5G02500 "AT5G02500" species:3702 "Arabidopsis thaliana" [GO:0005829 "cytosol" evidence=TAS] [GO:0006457 "protein folding" evidence=TAS] [GO:0009408 "response to heat" evidence=IEP] [GO:0009409 "response to cold" evidence=IEP] [GO:0009615 "response to virus" evidence=IEP] InterPro:IPR001023 PRINTS:PR00301 Pfam:PF00012 Prosite:PS00297 Prosite:PS00329 Prosite:PS01036 Un…	481	0	245/260	94
isogroup00003	isotig00037	2156	TAIR|locus:2181833 - symbol:AT5G02500 "AT5G02500" species:3702 "Arabidopsis thaliana" [GO:0005829 "cytosol" evidence=TAS] [GO:0006457 "protein folding" evidence=TAS] [GO:0009408 "response to heat" evidence=IEP] [GO:0009409 "response to cold" evidence=IEP] [GO:0009615 "response to virus" evidence=IEP] InterPro:IPR001023 PRINTS:PR00301 Pfam:PF00012 Prosite:PS00297 Prosite:PS00329 Prosite:PS01036 Un…	576	0	343/433	79
isogroup00003	isotig00038	2035	TAIR|locus:2181833 - symbol:AT5G02500 "AT5G02500" species:3702 "Arabidopsis thaliana" [GO:0005829 "cytosol" evidence=TAS] [GO:0006457 "protein folding" evidence=TAS] [GO:0009408 "response to heat" evidence=IEP] [GO:0009409 "response to cold" evidence=IEP] [GO:0009615 "response to virus" evidence=IEP] InterPro:IPR001023 PRINTS:PR00301 Pfam:PF00012 Prosite:PS00297 Prosite:PS00329 Prosite:PS01036 Un…	576	0	343/433	79
isogroup00003	isotig00039	1314	RGD|1595502 - symbol:LOC680121 "similar to heat shock protein 8" species:10116 "Rattus norvegicus" [GO:0005524 "ATP binding" evidence=IEA] GenBank:XM_001055808.1 Ncbi:XP_001055808	198	1e-109	138/187	73
isogroup00003	isotig00040	1196	DICTYBASE|DDB_G0269144 - symbol:hspB "heat shock protein, heat shock cognate protein Hsc70-1" species:44689 "Dictyostelium discoideum" [GO:0031982 "vesicle" evidence=IDA] [GO:0005515 "protein binding" evidence=IPI] [GO:0045335 "phagocytic vesicle" evidence=IDA] [GO:0005524 "ATP binding" evidence=IEA] [GO:0000166 "nucleotide binding" evidence=IEA] [GO:0006457 "protein folding" evidence=IEA] [GO:00…	297	1e-116	179/260	68
isogroup00003	isotig00041	986	TAIR|gene:2180453 - symbol:CPN20 "CHAPERONIN 20" species:3702 "Arabidopsis thaliana" [GO:0009579 "thylakoid" evidence=IDA] [GO:0009941 "chloroplast envelope" evidence=IDA] [GO:0009535 "chloroplast thylakoid membrane" evidence=IDA] [GO:0009507 "chloroplast" evidence=IDA] [GO:0009570 "chloroplast stroma" evidence=IDA] [GO:0046686 "response to cadmium ion" evidence=IEP] [GO:0005739 "mitochondrion" e…	131	5e-62	84/180	46
isogroup00003	isotig00042	701	MGI|MGI:96243 - symbol:Hspa2 "heat shock protein 2" species:10090 "Mus musculus" [GO:0006950 "response to stress" evidence=IEA] [GO:0005524 "ATP binding" evidence=IEA] [GO:0000166 "nucleotide binding" evidence=IEA] [GO:0005739 "mitochondrion" evidence=IDA] [GO:0005515 "protein binding" evidence=IPI] InterPro:IPR001023 PRINTS:PR00301 Pfam:PF00012 Prosite:PS00297 Prosite:PS00329 Prosite:PS01036 MGI…	227	3e-86	114/154	74
isogroup00004	isotig00043	837	TAIR|gene:2193996 - symbol:P40 "40S RIBOSOMAL PROTEIN SA" species:3702 "Arabidopsis thaliana" [GO:0005634 "nucleus" evidence=IDA] [GO:0009507 "chloroplast" evidence=IDA] [GO:0022626 "cytosolic ribosome" evidence=IDA] [GO:0005886 "plasma membrane" evidence=IDA] [GO:0016020 "membrane" evidence=IDA] InterPro:IPR001865 InterPro:IPR005707 InterPro:IPR018130 Pfam:PF00318 PRINTS:PR00395 PROSITE:PS00962 …	241	9e-71	141/225	62
isogroup00004	isotig00044	725	TAIR|gene:2193996 - symbol:P40 "40S RIBOSOMAL PROTEIN SA" species:3702 "Arabidopsis thaliana" [GO:0005634 "nucleus" evidence=IDA] [GO:0009507 "chloroplast" evidence=IDA] [GO:0022626 "cytosolic ribosome" evidence=IDA] [GO:0005886 "plasma membrane" evidence=IDA] [GO:0016020 "membrane" evidence=IDA] InterPro:IPR001865 InterPro:IPR005707 InterPro:IPR018130 Pfam:PF00318 PRINTS:PR00395 PROSITE:PS00962 …	120	3e-64	55/59	93
isogroup00004	isotig00045	726	TAIR|gene:2193996 - symbol:P40 "40S RIBOSOMAL PROTEIN SA" species:3702 "Arabidopsis thaliana" [GO:0005634 "nucleus" evidence=IDA] [GO:0009507 "chloroplast" evidence=IDA] [GO:0022626 "cytosolic ribosome" evidence=IDA] [GO:0005886 "plasma membrane" evidence=IDA] [GO:0016020 "membrane" evidence=IDA] InterPro:IPR001865 InterPro:IPR005707 InterPro:IPR018130 Pfam:PF00318 PRINTS:PR00395 PROSITE:PS00962 …	236	2e-69	140/209	66
isogroup00004	isotig00046	498	TAIR|gene:2084987 - symbol:RPSAb "40S ribosomal protein SA B" species:3702 "Arabidopsis thaliana" [GO:0009507 "chloroplast" evidence=IDA] [GO:0022626 "cytosolic ribosome" evidence=IDA] [GO:0016020 "membrane" evidence=IDA] InterPro:IPR001865 InterPro:IPR005707 InterPro:IPR018130 Pfam:PF00318 PRINTS:PR00395 PROSITE:PS00962 PROSITE:PS00963 GO:GO:0009507 GenomeReviews:BA000014_GR GO:GO:0016020 GO:GO:…	59.7	5e-09	34/60	56
isogroup00005	isotig00047	2328	TAIR|locus:2050512 - symbol:AT2G44480 "AT2G44480" species:3702 "Arabidopsis thaliana" [GO:0004553 "hydrolase activity, hydrolyzing O-glycosyl compounds" evidence=ISS] InterPro:IPR001360 InterPro:IPR013781 InterPro:IPR018120 Pfam:PF00232 PRINTS:PR00131 PROSITE:PS00572 PROSITE:PS00653 GenomeReviews:CT485783_GR GO:GO:0043169 GO:GO:0005975 InterPro:IPR017853 Gene3D:G3DSA:3.20.20.80 SUPFAM:SSF51445 CA…	353	2e-96	156/332	46
isogroup00005	isotig00048	1629	TAIR|locus:2101417 - symbol:AT3G60130 "AT3G60130" species:3702 "Arabidopsis thaliana" [GO:0004553 "hydrolase activity, hydrolyzing O-glycosyl compounds" evidence=ISS] InterPro:IPR001360 InterPro:IPR013781 InterPro:IPR018120 Pfam:PF00232 PRINTS:PR00131 PROSITE:PS00572 PROSITE:PS00653 GenomeReviews:BA000014_GR GO:GO:0043169 GO:GO:0005975 InterPro:IPR017853 Gene3D:G3DSA:3.20.20.80 SUPFAM:SSF51445 EM…	450	2e-138	217/432	50
isogroup00005	isotig00049	1590	TAIR|locus:2050512 - symbol:AT2G44480 "AT2G44480" species:3702 "Arabidopsis thaliana" [GO:0004553 "hydrolase activity, hydrolyzing O-glycosyl compounds" evidence=ISS] InterPro:IPR001360 InterPro:IPR013781 InterPro:IPR018120 Pfam:PF00232 PRINTS:PR00131 PROSITE:PS00572 PROSITE:PS00653 GenomeReviews:CT485783_GR GO:GO:0043169 GO:GO:0005975 InterPro:IPR017853 Gene3D:G3DSA:3.20.20.80 SUPFAM:SSF51445 CA…	479	1e-134	216/445	48
isogroup00005	isotig00050	529	No hit
isogroup00006	isotig00051	1168	TAIR|gene:3438852 - symbol:RPT2a "regulatory particle AAA-ATPase 2a" species:3702 "Arabidopsis thaliana" [GO:0046686 "response to cadmium ion" evidence=IEP] [GO:0016020 "membrane" evidence=IDA] InterPro:IPR003593 InterPro:IPR003959 InterPro:IPR003960 InterPro:IPR005937 Pfam:PF00004 PROSITE:PS00674 SMART:SM00382 GO:GO:0005524 GenomeReviews:CT486007_GR GO:GO:0005634 GO:GO:0046686 GO:GO:0005737 GO:G…	719	0	365/376	97
isogroup00006	isotig00052	1166	TAIR|gene:3438852 - symbol:RPT2a "regulatory particle AAA-ATPase 2a" species:3702 "Arabidopsis thaliana" [GO:0046686 "response to cadmium ion" evidence=IEP] [GO:0016020 "membrane" evidence=IDA] InterPro:IPR003593 InterPro:IPR003959 InterPro:IPR003960 InterPro:IPR005937 Pfam:PF00004 PROSITE:PS00674 SMART:SM00382 GO:GO:0005524 GenomeReviews:CT486007_GR GO:GO:0005634 GO:GO:0046686 GO:GO:0005737 GO:G…	406	0	206/214	96
isogroup00006	isotig00053	1020	TAIR|gene:3438852 - symbol:RPT2a "regulatory particle AAA-ATPase 2a" species:3702 "Arabidopsis thaliana" [GO:0046686 "response to cadmium ion" evidence=IEP] [GO:0016020 "membrane" evidence=IDA] InterPro:IPR003593 InterPro:IPR003959 InterPro:IPR003960 InterPro:IPR005937 Pfam:PF00004 PROSITE:PS00674 SMART:SM00382 GO:GO:0005524 GenomeReviews:CT486007_GR GO:GO:0005634 GO:GO:0046686 GO:GO:0005737 GO:G…	350	5e-96	175/184	95
isogroup00007	isotig00054	786	TAIR|locus:2027372 - symbol:AT1G11650 "AT1G11650" species:3702 "Arabidopsis thaliana" [GO:0003723 "RNA binding" evidence=ISS] InterPro:IPR000504 InterPro:IPR012677 Pfam:PF00076 PROSITE:PS50102 SMART:SM00360 UniProt:Q9SAB3 GO:GO:0005515 GO:GO:0000166 Gene3D:G3DSA:3.30.70.330 GO:GO:0003676 EMBL:AC007296 HSSP:P19339 EMBL:AY093201 EMBL:BT008494 IPI:IPI00536746 PIR:H86249 RefSeq:NP_172630.1 UniGene:At…	164	2e-82	82/101	81
isogroup00007	isotig00055	740	TAIR|locus:2027372 - symbol:AT1G11650 "AT1G11650" species:3702 "Arabidopsis thaliana" [GO:0003723 "RNA binding" evidence=ISS] InterPro:IPR000504 InterPro:IPR012677 Pfam:PF00076 PROSITE:PS50102 SMART:SM00360 UniProt:Q9SAB3 GO:GO:0005515 GO:GO:0000166 Gene3D:G3DSA:3.30.70.330 GO:GO:0003676 EMBL:AC007296 HSSP:P19339 EMBL:AY093201 EMBL:BT008494 IPI:IPI00536746 PIR:H86249 RefSeq:NP_172630.1 UniGene:At…	293	4e-79	163/254	64
isogroup00007	isotig00056	668	TAIR|locus:2137829 - symbol:AT4G02280 "AT4G02280" species:3702 "Arabidopsis thaliana" [GO:0008194 "UDP-glycosyltransferase activity" evidence=ISS] [GO:0016157 "sucrose synthase activity" evidence=ISS;IDA] [GO:0005986 "sucrose biosynthetic process" evidence=ISS] [GO:0016757 "transferase activity, transferring glycosyl groups" evidence=ISS] InterPro:IPR001296 InterPro:IPR012820 Pfam:PF00534 GO:GO:0…	218	2e-56	102/135	75
isogroup00008	isotig00057	822	TAIR|locus:2151206 - symbol:AT5G02810 "AT5G02810" species:3702 "Arabidopsis thaliana" [GO:0000156 "two-component response regulator activity" evidence=ISS] [GO:0007623 "circadian rhythm" evidence=IMP;TAS] [GO:0030528 "transcription regulator activity" evidence=TAS] [GO:0005634 "nucleus" evidence=IDA] [GO:0010017 "red or far-red light signaling pathway" evidence=IMP] [GO:0005739 "mitochondrion" ev…	142	1e-33	105/163	64
isogroup00008	isotig00058	816	TAIR|locus:2151206 - symbol:AT5G02810 "AT5G02810" species:3702 "Arabidopsis thaliana" [GO:0000156 "two-component response regulator activity" evidence=ISS] [GO:0007623 "circadian rhythm" evidence=IMP;TAS] [GO:0030528 "transcription regulator activity" evidence=TAS] [GO:0005634 "nucleus" evidence=IDA] [GO:0010017 "red or far-red light signaling pathway" evidence=IMP] [GO:0005739 "mitochondrion" ev…	159	8e-39	112/161	69
isogroup00008	isotig00059	761	TAIR|locus:2151206 - symbol:AT5G02810 "AT5G02810" species:3702 "Arabidopsis thaliana" [GO:0000156 "two-component response regulator activity" evidence=ISS] [GO:0007623 "circadian rhythm" evidence=IMP;TAS] [GO:0030528 "transcription regulator activity" evidence=TAS] [GO:0005634 "nucleus" evidence=IDA] [GO:0010017 "red or far-red light signaling pathway" evidence=IMP] [GO:0005739 "mitochondrion" ev…	142	2e-33	105/162	64
isogroup00008	isotig00060	755	TAIR|locus:2151206 - symbol:AT5G02810 "AT5G02810" species:3702 "Arabidopsis thaliana" [GO:0000156 "two-component response regulator activity" evidence=ISS] [GO:0007623 "circadian rhythm" evidence=IMP;TAS] [GO:0030528 "transcription regulator activity" evidence=TAS] [GO:0005634 "nucleus" evidence=IDA] [GO:0010017 "red or far-red light signaling pathway" evidence=IMP] [GO:0005739 "mitochondrion" ev…	159	1e-38	112/160	70
isogroup00009	isotig00061	885	TAIR|gene:2206534 - symbol:AT1G57720.1 species:3702 "Arabidopsis thaliana" [GO:0005773 "vacuole" evidence=IDA] [GO:0005618 "cell wall" evidence=IDA] [GO:0046686 "response to cadmium ion" evidence=IEP] [GO:0005507 "copper ion binding" evidence=IDA] [GO:0005886 "plasma membrane" evidence=IDA] [GO:0016020 "membrane" evidence=IDA] InterPro:IPR001662 Pfam:PF00647 PROSITE:PS50040 InterPro:IPR004045 Pfa…	306	8e-83	143/157	91
isogroup00009	isotig00062	761	TAIR|gene:2206534 - symbol:AT1G57720.1 species:3702 "Arabidopsis thaliana" [GO:0005773 "vacuole" evidence=IDA] [GO:0005618 "cell wall" evidence=IDA] [GO:0046686 "response to cadmium ion" evidence=IEP] [GO:0005507 "copper ion binding" evidence=IDA] [GO:0005886 "plasma membrane" evidence=IDA] [GO:0016020 "membrane" evidence=IDA] InterPro:IPR001662 Pfam:PF00647 PROSITE:PS50040 InterPro:IPR004045 Pfa…	293	3e-79	137/151	90
isogroup00009	isotig00063	670	TAIR|gene:2206534 - symbol:AT1G57720.1 species:3702 "Arabidopsis thaliana" [GO:0005773 "vacuole" evidence=IDA] [GO:0005618 "cell wall" evidence=IDA] [GO:0046686 "response to cadmium ion" evidence=IEP] [GO:0005507 "copper ion binding" evidence=IDA] [GO:0005886 "plasma membrane" evidence=IDA] [GO:0016020 "membrane" evidence=IDA] InterPro:IPR001662 Pfam:PF00647 PROSITE:PS50040 InterPro:IPR004045 Pfa…	275	7e-74	128/144	88
isogroup00009	isotig00064	546	TAIR|gene:2206534 - symbol:AT1G57720.1 species:3702 "Arabidopsis thaliana" [GO:0005773 "vacuole" evidence=IDA] [GO:0005618 "cell wall" evidence=IDA] [GO:0046686 "response to cadmium ion" evidence=IEP] [GO:0005507 "copper ion binding" evidence=IDA] [GO:0005886 "plasma membrane" evidence=IDA] [GO:0016020 "membrane" evidence=IDA] InterPro:IPR001662 Pfam:PF00647 PROSITE:PS50040 InterPro:IPR004045 Pfa…	263	3e-70	122/138	88
isogroup00010	isotig00065	699	TAIR|locus:2126993 - symbol:AT4G00720 "AT4G00720" species:3702 "Arabidopsis thaliana" [GO:0016301 "kinase activity" evidence=ISS] [GO:0005829 "cytosol" evidence=IDA] InterPro:IPR000719 InterPro:IPR002290 InterPro:IPR008271 InterPro:IPR017441 InterPro:IPR017442 Pfam:PF00069 PROSITE:PS00107 PROSITE:PS00108 PROSITE:PS50011 SMART:SM00220 GO:GO:0005524 GenomeReviews:CT486007_GR GO:GO:0005829 GO:GO:000…	440	2e-123	202/232	87
isogroup00010	isotig00066	615	TAIR|locus:2126993 - symbol:AT4G00720 "AT4G00720" species:3702 "Arabidopsis thaliana" [GO:0016301 "kinase activity" evidence=ISS] [GO:0005829 "cytosol" evidence=IDA] InterPro:IPR000719 InterPro:IPR002290 InterPro:IPR008271 InterPro:IPR017441 InterPro:IPR017442 Pfam:PF00069 PROSITE:PS00107 PROSITE:PS00108 PROSITE:PS50011 SMART:SM00220 GO:GO:0005524 GenomeReviews:CT486007_GR GO:GO:0005829 GO:GO:000…	255	8e-103	116/137	84
isogroup00010	isotig00067	466	TAIR|locus:2126993 - symbol:AT4G00720 "AT4G00720" species:3702 "Arabidopsis thaliana" [GO:0016301 "kinase activity" evidence=ISS] [GO:0005829 "cytosol" evidence=IDA] InterPro:IPR000719 InterPro:IPR002290 InterPro:IPR008271 InterPro:IPR017441 InterPro:IPR017442 Pfam:PF00069 PROSITE:PS00107 PROSITE:PS00108 PROSITE:PS50011 SMART:SM00220 GO:GO:0005524 GenomeReviews:CT486007_GR GO:GO:0005829 GO:GO:000…	194	4e-78	88/99	88
isogroup00010	isotig00068	383	TAIR|locus:2126993 - symbol:AT4G00720 "AT4G00720" species:3702 "Arabidopsis thaliana" [GO:0016301 "kinase activity" evidence=ISS] [GO:0005829 "cytosol" evidence=IDA] InterPro:IPR000719 InterPro:IPR002290 InterPro:IPR008271 InterPro:IPR017441 InterPro:IPR017442 Pfam:PF00069 PROSITE:PS00107 PROSITE:PS00108 PROSITE:PS50011 SMART:SM00220 GO:GO:0005524 GenomeReviews:CT486007_GR GO:GO:0005829 GO:GO:000…	142	1e-62	64/71	90
isogroup00011	isotig00069	3849	RGD|727924 - symbol:LOC257642 "rRNA promoter binding protein" species:10116 "Rattus norvegicus" [GO:0003690 "double-stranded DNA binding" evidence=IDA] [GO:0003700 "transcription factor activity" evidence=IDA] [GO:0008134 "transcription factor binding" evidence=IDA] [GO:0008283 "cell proliferation" evidence=IDA] [GO:0009303 "rRNA transcription" evidence=IDA] RGD:727924 GO:GO:0003700 GO:GO:0003690…	81.6	2e-14	56/137	40
isogroup00011	isotig00070	3633	RGD|727924 - symbol:LOC257642 "rRNA promoter binding protein" species:10116 "Rattus norvegicus" [GO:0003690 "double-stranded DNA binding" evidence=IDA] [GO:0003700 "transcription factor activity" evidence=IDA] [GO:0008134 "transcription factor binding" evidence=IDA] [GO:0008283 "cell proliferation" evidence=IDA] [GO:0009303 "rRNA transcription" evidence=IDA] RGD:727924 GO:GO:0003700 GO:GO:0003690…	81.6	2e-14	56/137	40
isogroup00011	isotig00071	649	TAIR|locus:2181625 - symbol:AT5G13450 "AT5G13450" species:3702 "Arabidopsis thaliana" [GO:0000275 "mitochondrial proton-transporting ATP synthase complex, catalytic core F(1)" evidence=ISS] [GO:0046933 "hydrogen ion transporting ATP synthase activity, rotational mechanism" evidence=ISS] [GO:0005739 "mitochondrion" evidence=IDA] [GO:0008270 "zinc ion binding" evidence=IDA] [GO:0050897 "cobalt ion …	209	6e-54	110/195	56
isogroup00012	isotig00072	2305	TAIR|locus:2173169 - symbol:AT5G13650 "AT5G13650" species:3702 "Arabidopsis thaliana" [GO:0005525 "GTP binding" evidence=ISS] [GO:0003746 "translation elongation factor activity" evidence=ISS] InterPro:IPR000640 InterPro:IPR000795 InterPro:IPR004161 InterPro:IPR005225 InterPro:IPR006298 Pfam:PF00009 Pfam:PF00679 Pfam:PF03144 PRINTS:PR00315 PROSITE:PS00301 SMART:SM00838 GO:GO:0005525 TIGRFAMs:TIGR…	1048	0	514/599	85
isogroup00012	isotig00073	1843	TAIR|locus:2173169 - symbol:AT5G13650 "AT5G13650" species:3702 "Arabidopsis thaliana" [GO:0005525 "GTP binding" evidence=ISS] [GO:0003746 "translation elongation factor activity" evidence=ISS] InterPro:IPR000640 InterPro:IPR000795 InterPro:IPR004161 InterPro:IPR005225 InterPro:IPR006298 Pfam:PF00009 Pfam:PF00679 Pfam:PF03144 PRINTS:PR00315 PROSITE:PS00301 SMART:SM00838 GO:GO:0005525 TIGRFAMs:TIGR…	766	0	382/454	84
isogroup00012	isotig00074	507	TAIR|locus:2118066 - symbol:AT4G12060 "AT4G12060" species:3702 "Arabidopsis thaliana" [GO:0005524 "ATP binding" evidence=ISS] InterPro:IPR004176 Pfam:PF02861 GO:GO:0005515 GenomeReviews:CT486007_GR GO:GO:0009570 GO:GO:0009941 GO:GO:0019538 eggNOG:COG0542 EMBL:AK119030 IPI:IPI00530058 RefSeq:NP_567386.1 UniGene:At.43268 SMR:Q8GW78 PRIDE:Q8GW78 ProMEX:Q8GW78 GeneID:826814 KEGG:ath:AT4G12060 NMPDR:f…	131	1e-30	75/147	51
isogroup00013	isotig00075	1600	TAIR|locus:2172254 - symbol:AT5G62690 "AT5G62690" species:3702 "Arabidopsis thaliana" [GO:0005198 "structural molecule activity" evidence=ISS] [GO:0045298 "tubulin complex" evidence=ISS] InterPro:IPR000217 InterPro:IPR002453 InterPro:IPR003008 InterPro:IPR008280 InterPro:IPR017975 InterPro:IPR018316 Pfam:PF00091 Pfam:PF03953 PRINTS:PR01161 PRINTS:PR01163 PROSITE:PS00227 SMART:SM00865 UniProt:P295…	790	0	401/430	93
isogroup00013	isotig00076	1533	TAIR|locus:2172254 - symbol:AT5G62690 "AT5G62690" species:3702 "Arabidopsis thaliana" [GO:0005198 "structural molecule activity" evidence=ISS] [GO:0045298 "tubulin complex" evidence=ISS] InterPro:IPR000217 InterPro:IPR002453 InterPro:IPR003008 InterPro:IPR008280 InterPro:IPR017975 InterPro:IPR018316 Pfam:PF00091 Pfam:PF03953 PRINTS:PR01161 PRINTS:PR01163 PROSITE:PS00227 SMART:SM00865 UniProt:P295…	651	0	335/363	92
isogroup00013	isotig00077	806	TAIR|locus:2172254 - symbol:AT5G62690 "AT5G62690" species:3702 "Arabidopsis thaliana" [GO:0005198 "structural molecule activity" evidence=ISS] [GO:0045298 "tubulin complex" evidence=ISS] InterPro:IPR000217 InterPro:IPR002453 InterPro:IPR003008 InterPro:IPR008280 InterPro:IPR017975 InterPro:IPR018316 Pfam:PF00091 Pfam:PF03953 PRINTS:PR01161 PRINTS:PR01163 PROSITE:PS00227 SMART:SM00865 UniProt:P295…	510	2e-144	261/268	97
isogroup00014	isotig00078	1106	TAIR|locus:2097795 - symbol:AT3G03080 "AT3G03080" species:3702 "Arabidopsis thaliana" [GO:0005575 "cellular_component" evidence=ND] InterPro:IPR002085 InterPro:IPR013149 InterPro:IPR016040 Pfam:PF00107 GenomeReviews:BA000014_GR GO:GO:0055114 Gene3D:G3DSA:3.40.50.720 SUPFAM:SSF51735 GO:GO:0016491 GO:GO:0008270 InterPro:IPR011032 PANTHER:PTHR11695 SUPFAM:SSF50129 HOGENOM:HBG753318 EMBL:AC012328 egg…	483	7e-136	243/338	71
isogroup00014	isotig00079	1027	TAIR|gene:2148130 - symbol:AT-AER "alkenal reductase" species:3702 "Arabidopsis thaliana" [GO:0046686 "response to cadmium ion" evidence=IEP] InterPro:IPR002085 InterPro:IPR013149 InterPro:IPR016040 Pfam:PF00107 GenomeReviews:BA000015_GR GO:GO:0005829 GO:GO:0005634 GO:GO:0046686 GO:GO:0055114 Gene3D:G3DSA:3.40.50.720 SUPFAM:SSF51735 GO:GO:0008270 GO:GO:0006979 InterPro:IPR011032 PANTHER:PTHR11695…	483	5e-136	239/339	70
isogroup00014	isotig00080	1008	TAIR|gene:2148130 - symbol:AT-AER "alkenal reductase" species:3702 "Arabidopsis thaliana" [GO:0046686 "response to cadmium ion" evidence=IEP] InterPro:IPR002085 InterPro:IPR013149 InterPro:IPR016040 Pfam:PF00107 GenomeReviews:BA000015_GR GO:GO:0005829 GO:GO:0005634 GO:GO:0046686 GO:GO:0055114 Gene3D:G3DSA:3.40.50.720 SUPFAM:SSF51735 GO:GO:0008270 GO:GO:0006979 InterPro:IPR011032 PANTHER:PTHR11695…	488	2e-137	243/339	71
isogroup00015	isotig00081	2057	TAIR|gene:2027999 - symbol:GGT1 "GLUTAMATE:GLYOXYLATE AMINOTRANSFERASE" species:3702 "Arabidopsis thaliana" [GO:0005777 "peroxisome" evidence=IDA] [GO:0009507 "chloroplast" evidence=IDA] [GO:0005773 "vacuole" evidence=IDA] [GO:0016020 "membrane" evidence=IDA] [GO:0048046 "apoplast" evidence=IDA] InterPro:IPR001176 InterPro:IPR004839 InterPro:IPR015421 InterPro:IPR015422 Pfam:PF00155 PRINTS:PR0075…	838	0	402/478	84
isogroup00015	isotig00082	569	TAIR|locus:2082827 - symbol:AT3G61600 "AT3G61600" species:3702 "Arabidopsis thaliana" [GO:0005575 "cellular_component" evidence=ND] [GO:0005515 "protein binding" evidence=ISS] [GO:0008150 "biological_process" evidence=ND] InterPro:IPR000210 InterPro:IPR011333 InterPro:IPR013069 Pfam:PF00651 PROSITE:PS50097 SMART:SM00225 GO:GO:0005515 Gene3D:G3DSA:3.30.710.10 SUPFAM:SSF54695 InterPro:IPR013089 PAN…	144	3e-69	67/85	78
isogroup00015	isotig00083	330	No hit
isogroup00016	isotig00084	688	TAIR|gene:2173653 - symbol:SDH1-1 "SUCCINATE DEHYDROGENASE 1-1" species:3702 "Arabidopsis thaliana" [GO:0005739 "mitochondrion" evidence=IDA] [GO:0005618 "cell wall" evidence=IDA] [GO:0005524 "ATP binding" evidence=IDA] InterPro:IPR003952 InterPro:IPR003953 InterPro:IPR004112 InterPro:IPR011281 InterPro:IPR014006 InterPro:IPR015939 Pfam:PF00890 Pfam:PF02910 PROSITE:PS00504 GenomeReviews:BA000015_…	402	7e-112	211/228	92
isogroup00016	isotig00085	227	TAIR|locus:2062146 - symbol:AT2G18450 "AT2G18450" species:3702 "Arabidopsis thaliana" [GO:0005739 "mitochondrion" evidence=IDA] [GO:0000104 "succinate dehydrogenase activity" evidence=TAS] [GO:0005749 "mitochondrial respiratory chain complex II" evidence=ISS] [GO:0006121 "mitochondrial electron transport, succinate to ubiquinone" evidence=TAS] InterPro:IPR003952 InterPro:IPR003953 InterPro:IPR004…	115	5e-26	67/75	89
isogroup00016	isotig00086	483	TAIR|gene:2173653 - symbol:SDH1-1 "SUCCINATE DEHYDROGENASE 1-1" species:3702 "Arabidopsis thaliana" [GO:0005739 "mitochondrion" evidence=IDA] [GO:0005618 "cell wall" evidence=IDA] [GO:0005524 "ATP binding" evidence=IDA] InterPro:IPR003952 InterPro:IPR003953 InterPro:IPR004112 InterPro:IPR011281 InterPro:IPR014006 InterPro:IPR015939 Pfam:PF00890 Pfam:PF02910 PROSITE:PS00504 GenomeReviews:BA000015_…	307	9e-84	148/160	92
isogroup00017	isotig00087	641	TAIR|locus:2012918 - symbol:AT1G20350 "AT1G20350" species:3702 "Arabidopsis thaliana" [GO:0005744 "mitochondrial inner membrane presequence translocase complex" evidence=ISS;TAS] [GO:0015450 "P-P-bond-hydrolysis-driven protein transmembrane transporter activity" evidence=ISS] [GO:0015031 "protein transport" evidence=ISS] InterPro:IPR003397 Pfam:PF02466 GenomeReviews:CT485782_GR GO:GO:0008565 GO:G…	162	2e-44	106/184	57
isogroup00017	isotig00088	636	TAIR|locus:2049771 - symbol:AT2G37410 "AT2G37410" species:3702 "Arabidopsis thaliana" [GO:0005744 "mitochondrial inner membrane presequence translocase complex" evidence=ISS;TAS] [GO:0015450 "P-P-bond-hydrolysis-driven protein transmembrane transporter activity" evidence=ISS] [GO:0015031 "protein transport" evidence=ISS] [GO:0005739 "mitochondrion" evidence=IDA] [GO:0005743 "mitochondrial inner m…	176	4e-44	113/142	79
isogroup00017	isotig00089	630	TAIR|locus:2049771 - symbol:AT2G37410 "AT2G37410" species:3702 "Arabidopsis thaliana" [GO:0005744 "mitochondrial inner membrane presequence translocase complex" evidence=ISS;TAS] [GO:0015450 "P-P-bond-hydrolysis-driven protein transmembrane transporter activity" evidence=ISS] [GO:0015031 "protein transport" evidence=ISS] [GO:0005739 "mitochondrion" evidence=IDA] [GO:0005743 "mitochondrial inner m…	132	3e-57	82/161	50
isogroup00018	isotig00090	522	TAIR|locus:2139777 - symbol:AT4G11650 "AT4G11650" species:3702 "Arabidopsis thaliana" [GO:0051707 "response to other organism" evidence=ISS] [GO:0009816 "defense response to bacterium, incompatible interaction" evidence=ISS] Pfam:PF00314 GenomeReviews:CT486007_GR GO:GO:0009651 EMBL:AL161532 EMBL:AL049500 EMBL:X89008 IPI:IPI00528920 PIR:T04212 RefSeq:NP_192902.1 UniGene:At.25216 STRING:P50700 PRID…	209	4e-54	88/156	56
isogroup00018	isotig00091	482	TAIR|locus:2139777 - symbol:AT4G11650 "AT4G11650" species:3702 "Arabidopsis thaliana" [GO:0051707 "response to other organism" evidence=ISS] [GO:0009816 "defense response to bacterium, incompatible interaction" evidence=ISS] Pfam:PF00314 GenomeReviews:CT486007_GR GO:GO:0009651 EMBL:AL161532 EMBL:AL049500 EMBL:X89008 IPI:IPI00528920 PIR:T04212 RefSeq:NP_192902.1 UniGene:At.25216 STRING:P50700 PRID…	165	5e-41	69/131	52
isogroup00018	isotig00092	338	No hit
isogroup00019	isotig00093	575	No hit
isogroup00019	isotig00094	535	No hit
isogroup00019	isotig00095	403	No hit
isogroup00020	isotig00096	651	TAIR|gene:3353690 - symbol:RBCS1A "RIBULOSE BISPHOSPHATE CARBOXYLASE SMALL CHAIN 1A" species:3702 "Arabidopsis thaliana" [GO:0031977 "thylakoid lumen" evidence=IDA] [GO:0009579 "thylakoid" evidence=IDA] [GO:0009941 "chloroplast envelope" evidence=IDA] [GO:0009507 "chloroplast" evidence=IDA] [GO:0009535 "chloroplast thylakoid membrane" evidence=IDA] [GO:0022626 "cytosolic ribosome" evidence=IDA] […	253	4e-67	125/181	69
isogroup00020	isotig00097	741	TAIR|gene:3353690 - symbol:RBCS1A "RIBULOSE BISPHOSPHATE CARBOXYLASE SMALL CHAIN 1A" species:3702 "Arabidopsis thaliana" [GO:0031977 "thylakoid lumen" evidence=IDA] [GO:0009579 "thylakoid" evidence=IDA] [GO:0009941 "chloroplast envelope" evidence=IDA] [GO:0009507 "chloroplast" evidence=IDA] [GO:0009535 "chloroplast thylakoid membrane" evidence=IDA] [GO:0022626 "cytosolic ribosome" evidence=IDA] […	253	5e-67	125/181	69
isogroup00020	isotig00098	426	TAIR|gene:3353690 - symbol:RBCS1A "RIBULOSE BISPHOSPHATE CARBOXYLASE SMALL CHAIN 1A" species:3702 "Arabidopsis thaliana" [GO:0031977 "thylakoid lumen" evidence=IDA] [GO:0009579 "thylakoid" evidence=IDA] [GO:0009941 "chloroplast envelope" evidence=IDA] [GO:0009507 "chloroplast" evidence=IDA] [GO:0009535 "chloroplast thylakoid membrane" evidence=IDA] [GO:0022626 "cytosolic ribosome" evidence=IDA] […	192	3e-49	87/116	75
isogroup00020	isotig00099	516	TAIR|gene:3353690 - symbol:RBCS1A "RIBULOSE BISPHOSPHATE CARBOXYLASE SMALL CHAIN 1A" species:3702 "Arabidopsis thaliana" [GO:0031977 "thylakoid lumen" evidence=IDA] [GO:0009579 "thylakoid" evidence=IDA] [GO:0009941 "chloroplast envelope" evidence=IDA] [GO:0009507 "chloroplast" evidence=IDA] [GO:0009535 "chloroplast thylakoid membrane" evidence=IDA] [GO:0022626 "cytosolic ribosome" evidence=IDA] […	192	5e-49	87/116	75
isogroup00021	isotig00100	2482	TAIR|gene:2205094 - symbol:AT1G07920.1 species:3702 "Arabidopsis thaliana" [GO:0009507 "chloroplast" evidence=IDA] [GO:0005730 "nucleolus" evidence=IDA] [GO:0046686 "response to cadmium ion" evidence=IEP] [GO:0005886 "plasma membrane" evidence=IDA] [GO:0016020 "membrane" evidence=IDA] InterPro:IPR000795 InterPro:IPR004160 InterPro:IPR004161 InterPro:IPR004539 Pfam:PF00009 Pfam:PF03143 Pfam:PF0314…	857	0	418/446	93
isogroup00021	isotig00101	1064	TAIR|gene:2196758 - symbol:AMY3 "ALPHA-AMYLASE-LIKE 3" species:3702 "Arabidopsis thaliana" [GO:0009507 "chloroplast" evidence=IDA] [GO:0009570 "chloroplast stroma" evidence=IDA] InterPro:IPR006047 InterPro:IPR012850 InterPro:IPR013781 Pfam:PF00128 Pfam:PF07821 SMART:SM00810 GenomeReviews:CT485782_GR GO:GO:0005509 CAZy:GH13 InterPro:IPR017853 Gene3D:G3DSA:3.20.20.80 SUPFAM:SSF51445 GO:GO:0009570 G…	410	3e-114	183/223	82
isogroup00021	isotig00102	549	TAIR|gene:2061400 - symbol:ATCNGC6 species:3702 "Arabidopsis thaliana" [GO:0046686 "response to cadmium ion" evidence=IEP] [GO:0005886 "plasma membrane" evidence=IDA] InterPro:IPR003938 InterPro:IPR005821 Pfam:PF00520 PRINTS:PR01463 InterPro:IPR000595 InterPro:IPR000048 Pfam:PF00027 InterPro:IPR014710 Gene3D:G3DSA:2.60.120.10 GO:GO:0016021 GO:GO:0005886 GO:GO:0046686 GenomeReviews:CT485783_GR GO:…	241	1e-63	115/134	85
isogroup00022	isotig00103	1493	TAIR|locus:2167042 - symbol:AT5G39740 "AT5G39740" species:3702 "Arabidopsis thaliana" [GO:0005840 "ribosome" evidence=ISS] [GO:0003735 "structural constituent of ribosome" evidence=ISS] [GO:0006412 "translation" evidence=ISS] [GO:0042254 "ribosome biogenesis" evidence=ISS] [GO:0022625 "cytosolic large ribosomal subunit" evidence=IDA] [GO:0008283 "cell proliferation" evidence=IMP] [GO:0009965 "lea…	466	1e-130	240/291	82
isogroup00022	isotig00104	1484	TAIR|locus:2167042 - symbol:AT5G39740 "AT5G39740" species:3702 "Arabidopsis thaliana" [GO:0005840 "ribosome" evidence=ISS] [GO:0003735 "structural constituent of ribosome" evidence=ISS] [GO:0006412 "translation" evidence=ISS] [GO:0042254 "ribosome biogenesis" evidence=ISS] [GO:0022625 "cytosolic large ribosomal subunit" evidence=IDA] [GO:0008283 "cell proliferation" evidence=IMP] [GO:0009965 "lea…	463	6e-130	239/286	83
isogroup00022	isotig00105	1176	TAIR|locus:2167042 - symbol:AT5G39740 "AT5G39740" species:3702 "Arabidopsis thaliana" [GO:0005840 "ribosome" evidence=ISS] [GO:0003735 "structural constituent of ribosome" evidence=ISS] [GO:0006412 "translation" evidence=ISS] [GO:0042254 "ribosome biogenesis" evidence=ISS] [GO:0022625 "cytosolic large ribosomal subunit" evidence=IDA] [GO:0008283 "cell proliferation" evidence=IMP] [GO:0009965 "lea…	370	5e-102	194/224	86
isogroup00023	isotig00106	1471	TAIR|locus:2050882 - symbol:AT2G45400 "AT2G45400" species:3702 "Arabidopsis thaliana" [GO:0016614 "oxidoreductase activity, acting on CH-OH group of donors" evidence=ISS] [GO:0009813 "flavonoid biosynthetic process" evidence=IMP] [GO:0005737 "cytoplasm" evidence=IDA] [GO:0010422 "regulation of brassinosteroid biosynthetic process" evidence=IMP] [GO:0016131 "brassinosteroid metabolic process" evid…	273	1e-72	152/316	48
isogroup00023	isotig00107	1422	TAIR|locus:2150441 - symbol:AT5G28840 "AT5G28840" species:3702 "Arabidopsis thaliana" [GO:0005575 "cellular_component" evidence=ND] [GO:0003824 "catalytic activity" evidence=ISS] [GO:0009225 "nucleotide-sugar metabolic process" evidence=ISS] [GO:0047918 "GDP-mannose 3,5-epimerase activity" evidence=ISS;IDA] [GO:0019853 "L-ascorbic acid biosynthetic process" evidence=TAS] [GO:0051287 "NAD or NADH …	716	0	343/377	90
isogroup00023	isotig00108	1276	TAIR|locus:2050882 - symbol:AT2G45400 "AT2G45400" species:3702 "Arabidopsis thaliana" [GO:0016614 "oxidoreductase activity, acting on CH-OH group of donors" evidence=ISS] [GO:0009813 "flavonoid biosynthetic process" evidence=IMP] [GO:0005737 "cytoplasm" evidence=IDA] [GO:0010422 "regulation of brassinosteroid biosynthetic process" evidence=IMP] [GO:0016131 "brassinosteroid metabolic process" evid…	273	1e-72	152/316	48
isogroup00024	isotig00109	1002	TAIR|gene:2049358 - symbol:CCR2 "COLD, CIRCADIAN RHYTHM, AND RNA BINDING 2" species:3702 "Arabidopsis thaliana" [GO:0046686 "response to cadmium ion" evidence=IEP] [GO:0009651 "response to salt stress" evidence=IEP] [GO:0005777 "peroxisome" evidence=IDA] [GO:0009507 "chloroplast" evidence=IDA] InterPro:IPR000504 Pfam:PF00076 PROSITE:PS50102 SMART:SM00360 GO:GO:0009507 GO:GO:0005634 GO:GO:0046686 …	89.7	1e-17	41/48	85
isogroup00024	isotig00110	878	TAIR|gene:2049358 - symbol:CCR2 "COLD, CIRCADIAN RHYTHM, AND RNA BINDING 2" species:3702 "Arabidopsis thaliana" [GO:0046686 "response to cadmium ion" evidence=IEP] [GO:0009651 "response to salt stress" evidence=IEP] [GO:0005777 "peroxisome" evidence=IDA] [GO:0009507 "chloroplast" evidence=IDA] InterPro:IPR000504 Pfam:PF00076 PROSITE:PS50102 SMART:SM00360 GO:GO:0009507 GO:GO:0005634 GO:GO:0046686 …	89.4	2e-17	41/47	87
isogroup00024	isotig00111	718	TAIR|gene:2049358 - symbol:CCR2 "COLD, CIRCADIAN RHYTHM, AND RNA BINDING 2" species:3702 "Arabidopsis thaliana" [GO:0046686 "response to cadmium ion" evidence=IEP] [GO:0009651 "response to salt stress" evidence=IEP] [GO:0005777 "peroxisome" evidence=IDA] [GO:0009507 "chloroplast" evidence=IDA] InterPro:IPR000504 Pfam:PF00076 PROSITE:PS50102 SMART:SM00360 GO:GO:0009507 GO:GO:0005634 GO:GO:0046686 …	153	6e-37	71/85	83
isogroup00025	isotig00112	859	TAIR|locus:2153107 - symbol:AT5G51480 "AT5G51480" species:3702 "Arabidopsis thaliana" [GO:0005507 "copper ion binding" evidence=ISS] [GO:0031225 "anchored to membrane" evidence=TAS] InterPro:IPR001117 InterPro:IPR011706 InterPro:IPR011707 Pfam:PF00394 Pfam:PF07731 Pfam:PF07732 GenomeReviews:BA000015_GR GO:GO:0055114 GO:GO:0016491 GO:GO:0005507 GO:GO:0046658 InterPro:IPR008972 Gene3D:G3DSA:2.60.40…	119	1e-26	54/97	55
isogroup00025	isotig00113	858	TAIR|gene:3441999 - symbol:AT5G14030.1 species:3702 "Arabidopsis thaliana" [GO:0005886 "plasma membrane" evidence=IDA] InterPro:IPR008856 Pfam:PF05753 PIRSF:PIRSF016400 GenomeReviews:BA000015_GR GO:GO:0016021 GO:GO:0005886 GO:GO:0005783 PANTHER:PTHR12861 EMBL:AY039558 EMBL:AY085620 EMBL:AY129472 IPI:IPI00539118 RefSeq:NP_001119221.1 RefSeq:NP_001119222.1 RefSeq:NP_001119223.1 RefSeq:NP_568293.1 U…	228	2e-59	108/156	69
isogroup00025	isotig00114	421	TAIR|locus:2135535 - symbol:AT4G12420 "AT4G12420" species:3702 "Arabidopsis thaliana" [GO:0005507 "copper ion binding" evidence=ISS] [GO:0031225 "anchored to membrane" evidence=TAS] [GO:0005886 "plasma membrane" evidence=IDA] [GO:0009505 "plant-type cell wall" evidence=IDA] [GO:0009932 "cell tip growth" evidence=IMP] InterPro:IPR001117 InterPro:IPR011706 InterPro:IPR011707 Pfam:PF00394 Pfam:PF077…	144	9e-35	65/87	74
isogroup00026	isotig00115	689	No hit
isogroup00026	isotig00116	451	No hit
isogroup00026	isotig00117	215	No hit
isogroup00027	isotig00118	740	TAIR|gene:2049358 - symbol:CCR2 "COLD, CIRCADIAN RHYTHM, AND RNA BINDING 2" species:3702 "Arabidopsis thaliana" [GO:0046686 "response to cadmium ion" evidence=IEP] [GO:0009651 "response to salt stress" evidence=IEP] [GO:0005777 "peroxisome" evidence=IDA] [GO:0009507 "chloroplast" evidence=IDA] InterPro:IPR000504 Pfam:PF00076 PROSITE:PS50102 SMART:SM00360 GO:GO:0009507 GO:GO:0005634 GO:GO:0046686 …	117	5e-26	65/133	48
isogroup00027	isotig00119	599	TAIR|gene:2049358 - symbol:CCR2 "COLD, CIRCADIAN RHYTHM, AND RNA BINDING 2" species:3702 "Arabidopsis thaliana" [GO:0046686 "response to cadmium ion" evidence=IEP] [GO:0009651 "response to salt stress" evidence=IEP] [GO:0005777 "peroxisome" evidence=IDA] [GO:0009507 "chloroplast" evidence=IDA] InterPro:IPR000504 Pfam:PF00076 PROSITE:PS50102 SMART:SM00360 GO:GO:0009507 GO:GO:0005634 GO:GO:0046686 …	139	7e-33	65/86	75
isogroup00027	isotig00120	496	TAIR|gene:2049358 - symbol:CCR2 "COLD, CIRCADIAN RHYTHM, AND RNA BINDING 2" species:3702 "Arabidopsis thaliana" [GO:0046686 "response to cadmium ion" evidence=IEP] [GO:0009651 "response to salt stress" evidence=IEP] [GO:0005777 "peroxisome" evidence=IDA] [GO:0009507 "chloroplast" evidence=IDA] InterPro:IPR000504 Pfam:PF00076 PROSITE:PS50102 SMART:SM00360 GO:GO:0009507 GO:GO:0005634 GO:GO:0046686 …	66.6	4e-11	30/36	83
isogroup00028	isotig00121	721	TAIR|locus:2101734 - symbol:AT3G50690 "AT3G50690" species:3702 "Arabidopsis thaliana" [GO:0005575 "cellular_component" evidence=ND] [GO:0005515 "protein binding" evidence=ISS] [GO:0008150 "biological_process" evidence=ND] GenomeReviews:BA000014_GR PROSITE:PS51450 EMBL:AL132979 IPI:IPI00546770 PIR:T46146 RefSeq:NP_190638.1 UniGene:At.842 SMR:Q9SCQ7 GeneID:824233 KEGG:ath:AT3G50690 NMPDR:fig|3702.1…	232	8e-61	129/156	82
isogroup00028	isotig00122	482	TAIR|locus:2136922 - symbol:AT4G09650 "AT4G09650" species:3702 "Arabidopsis thaliana" [GO:0009772 "photosynthetic electron transport in photosystem II" evidence=IMP] [GO:0009773 "photosynthetic electron transport in photosystem I" evidence=IMP] [GO:0015979 "photosynthesis" evidence=IMP] [GO:0010287 "plastoglobule" evidence=IDA] [GO:0009409 "response to cold" evidence=IEP] [GO:0010319 "stromule" e…	63.2	4e-10	35/60	58
isogroup00028	isotig00123	387	TAIR|locus:2136922 - symbol:AT4G09650 "AT4G09650" species:3702 "Arabidopsis thaliana" [GO:0009772 "photosynthetic electron transport in photosystem II" evidence=IMP] [GO:0009773 "photosynthetic electron transport in photosystem I" evidence=IMP] [GO:0015979 "photosynthesis" evidence=IMP] [GO:0010287 "plastoglobule" evidence=IDA] [GO:0009409 "response to cold" evidence=IEP] [GO:0010319 "stromule" e…	70.1	2e-12	46/99	46
isogroup00029	isotig00124	2400	TAIR|locus:2096697 - symbol:AT3G01420 "AT3G01420" species:3702 "Arabidopsis thaliana" [GO:0051707 "response to other organism" evidence=ISS] [GO:0001561 "fatty acid alpha-oxidation" evidence=IDA] [GO:0016165 "lipoxygenase activity" evidence=IDA] [GO:0006979 "response to oxidative stress" evidence=IMP] [GO:0008219 "cell death" evidence=IEP] [GO:0006629 "lipid metabolic process" evidence=TAS] [GO:0…	951	0	453/635	71
isogroup00029	isotig00125	2423	TAIR|locus:2096697 - symbol:AT3G01420 "AT3G01420" species:3702 "Arabidopsis thaliana" [GO:0051707 "response to other organism" evidence=ISS] [GO:0001561 "fatty acid alpha-oxidation" evidence=IDA] [GO:0016165 "lipoxygenase activity" evidence=IDA] [GO:0006979 "response to oxidative stress" evidence=IMP] [GO:0008219 "cell death" evidence=IEP] [GO:0006629 "lipid metabolic process" evidence=TAS] [GO:0…	951	0	453/635	71
isogroup00030	isotig00126	1736	TAIR|locus:2205215 - symbol:AT1G56190 "AT1G56190" species:3702 "Arabidopsis thaliana" [GO:0004618 "phosphoglycerate kinase activity" evidence=ISS] [GO:0006096 "glycolysis" evidence=ISS] [GO:0005739 "mitochondrion" evidence=IDA] InterPro:IPR001576 InterPro:IPR015824 InterPro:IPR015901 InterPro:IPR015911 Pfam:PF00162 PRINTS:PR00477 PROSITE:PS00111 GenomeReviews:CT485782_GR GO:GO:0005739 GO:GO:00055…	654	0	383/439	87
isogroup00030	isotig00127	1734	TAIR|locus:2205215 - symbol:AT1G56190 "AT1G56190" species:3702 "Arabidopsis thaliana" [GO:0004618 "phosphoglycerate kinase activity" evidence=ISS] [GO:0006096 "glycolysis" evidence=ISS] [GO:0005739 "mitochondrion" evidence=IDA] InterPro:IPR001576 InterPro:IPR015824 InterPro:IPR015901 InterPro:IPR015911 Pfam:PF00162 PRINTS:PR00477 PROSITE:PS00111 GenomeReviews:CT485782_GR GO:GO:0005739 GO:GO:00055…	654	0	383/439	87
isogroup00031	isotig00128	1196	TAIR|gene:2081894 - symbol:FER "FERONIA" species:3702 "Arabidopsis thaliana" [GO:0005886 "plasma membrane" evidence=IDA] [GO:0016020 "membrane" evidence=IDA] InterPro:IPR000719 InterPro:IPR008271 InterPro:IPR017441 PROSITE:PS00107 PROSITE:PS00108 PROSITE:PS50011 GO:GO:0016021 GO:GO:0005886 GO:GO:0005524 GenomeReviews:BA000014_GR GO:GO:0004872 InterPro:IPR011009 SUPFAM:SSF56112 GO:GO:0004674 GO:GO…	355	2e-97	203/326	62
isogroup00031	isotig00129	1204	TAIR|gene:2081894 - symbol:FER "FERONIA" species:3702 "Arabidopsis thaliana" [GO:0005886 "plasma membrane" evidence=IDA] [GO:0016020 "membrane" evidence=IDA] InterPro:IPR000719 InterPro:IPR008271 InterPro:IPR017441 PROSITE:PS00107 PROSITE:PS00108 PROSITE:PS50011 GO:GO:0016021 GO:GO:0005886 GO:GO:0005524 GenomeReviews:BA000014_GR GO:GO:0004872 InterPro:IPR011009 SUPFAM:SSF56112 GO:GO:0004674 GO:GO…	242	3e-93	140/202	69
isogroup00032	isotig00130	1207	TAIR|locus:2142878 - symbol:AT5G07990 "AT5G07990" species:3702 "Arabidopsis thaliana" [GO:0016711 "flavonoid 3'-monooxygenase activity" evidence=IDA;TAS] [GO:0019825 "oxygen binding" evidence=ISS] [GO:0009411 "response to UV" evidence=IEP] [GO:0009813 "flavonoid biosynthetic process" evidence=TAS] InterPro:IPR001128 InterPro:IPR002401 Pfam:PF00067 PRINTS:PR00463 Prosite:PS00086 GenomeReviews:BA00…	182	6e-76	102/268	38
isogroup00032	isotig00131	782	TAIR|gene:1005027841 - symbol:CYP76C1 "CYTOCHROME P450, FAMILY 76, SUBFAMILY C, POLYPEPTIDE 1" species:3702 "Arabidopsis thaliana" [GO:0012505 "endomembrane system" evidence=IEA] [GO:0004497 "monooxygenase activity" evidence=IEA] [GO:0020037 "heme binding" evidence=IEA] [GO:0009055 "electron carrier activity" evidence=IEA] [GO:0005506 "iron ion binding" evidence=IEA] InterPro:IPR001128 InterPro:I…	129	1e-29	58/112	51
isogroup00033	isotig00132	714	TAIR|gene:2150314 - symbol:AT5G19440.1 species:3702 "Arabidopsis thaliana" [GO:0005886 "plasma membrane" evidence=IDA] InterPro:IPR001509 InterPro:IPR016040 Pfam:PF01370 GenomeReviews:BA000015_GR GO:GO:0005886 Gene3D:G3DSA:3.40.50.720 SUPFAM:SSF51735 HOGENOM:HBG755066 GO:GO:0003824 GO:GO:0044237 GO:GO:0050662 eggNOG:KOG1502 EMBL:BT024722 IPI:IPI00535244 RefSeq:NP_197445.1 UniGene:At.22934 UniGene…	338	1e-92	163/235	69
isogroup00033	isotig00133	714	TAIR|gene:2150314 - symbol:AT5G19440.1 species:3702 "Arabidopsis thaliana" [GO:0005886 "plasma membrane" evidence=IDA] InterPro:IPR001509 InterPro:IPR016040 Pfam:PF01370 GenomeReviews:BA000015_GR GO:GO:0005886 Gene3D:G3DSA:3.40.50.720 SUPFAM:SSF51735 HOGENOM:HBG755066 GO:GO:0003824 GO:GO:0044237 GO:GO:0050662 eggNOG:KOG1502 EMBL:BT024722 IPI:IPI00535244 RefSeq:NP_197445.1 UniGene:At.22934 UniGene…	324	2e-88	163/235	69
isogroup00034	isotig00134	651	TAIR|locus:2090614 - symbol:AT3G19390 "AT3G19390" species:3702 "Arabidopsis thaliana" [GO:0008234 "cysteine-type peptidase activity" evidence=ISS] InterPro:IPR000169 InterPro:IPR000668 InterPro:IPR013128 Pfam:PF00112 PRINTS:PR00705 PROSITE:PS00139 PROSITE:PS00639 PROSITE:PS00640 SMART:SM00645 UniProt:Q9LT78 GO:GO:0005515 GenomeReviews:BA000014_GR HOGENOM:HBG746690 GO:GO:0004197 GO:GO:0006508 Inte…	166	8e-41	74/122	60
isogroup00034	isotig00135	630	TAIR|locus:2090614 - symbol:AT3G19390 "AT3G19390" species:3702 "Arabidopsis thaliana" [GO:0008234 "cysteine-type peptidase activity" evidence=ISS] InterPro:IPR000169 InterPro:IPR000668 InterPro:IPR013128 Pfam:PF00112 PRINTS:PR00705 PROSITE:PS00139 PROSITE:PS00639 PROSITE:PS00640 SMART:SM00645 UniProt:Q9LT78 GO:GO:0005515 GenomeReviews:BA000014_GR HOGENOM:HBG746690 GO:GO:0004197 GO:GO:0006508 Inte…	164	3e-40	73/121	60
isogroup00035	isotig00136	623	TAIR|gene:2165609 - symbol:AT5G57280.1 species:3702 "Arabidopsis thaliana" [GO:0008152 "metabolic process" evidence=IEA] [GO:0008168 "methyltransferase activity" evidence=IEA] InterPro:IPR013216 Pfam:PF08241 GenomeReviews:BA000015_GR GO:GO:0008152 GO:GO:0008168 HOGENOM:HBG444343 OMA:KKSREWV InterPro:IPR022238 Pfam:PF12589 EMBL:AB019233 EMBL:AY065258 EMBL:AY096365 IPI:IPI00518038 RefSeq:NP_200538.…	171	8e-64	82/103	79
isogroup00035	isotig00137	523	TAIR|gene:2165609 - symbol:AT5G57280.1 species:3702 "Arabidopsis thaliana" [GO:0008152 "metabolic process" evidence=IEA] [GO:0008168 "methyltransferase activity" evidence=IEA] InterPro:IPR013216 Pfam:PF08241 GenomeReviews:BA000015_GR GO:GO:0008152 GO:GO:0008168 HOGENOM:HBG444343 OMA:KKSREWV InterPro:IPR022238 Pfam:PF12589 EMBL:AB019233 EMBL:AY065258 EMBL:AY096365 IPI:IPI00518038 RefSeq:NP_200538.…	256	3e-68	138/166	83
isogroup00036	isotig00138	653	TAIR|locus:2100407 - symbol:AT3G47860 "AT3G47860" species:3702 "Arabidopsis thaliana" [GO:0006979 "response to oxidative stress" evidence=IMP] [GO:0031977 "thylakoid lumen" evidence=IDA] InterPro:IPR012674 GenomeReviews:BA000014_GR GO:GO:0005488 GO:GO:0006979 InterPro:IPR011038 Gene3D:G3DSA:2.40.128.20 SUPFAM:SSF50814 GO:GO:0006810 EMBL:AL049746 GO:GO:0005215 GO:GO:0009535 GO:GO:0031977 InterPro:…	360	2e-99	170/218	77
isogroup00037	isotig00139	636	TAIR|locus:2200625 - symbol:AT1G26770 "AT1G26770" species:3702 "Arabidopsis thaliana" [GO:0009826 "unidimensional cell growth" evidence=ISS;NAS] [GO:0009831 "plant-type cell wall modification during multidimensional cell growth" evidence=ISS] [GO:0009828 "plant-type cell wall loosening" evidence=ISS;NAS;IMP] [GO:0005199 "structural constituent of cell wall" evidence=TAS] [GO:0009505 "plant-type c…	288	8e-78	162/189	85
isogroup00038	isotig00140	387	TAIR|locus:2091496 - symbol:AT3G13750 "AT3G13750" species:3702 "Arabidopsis thaliana" [GO:0004565 "beta-galactosidase activity" evidence=ISS;IDA] [GO:0005618 "cell wall" evidence=IDA] InterPro:IPR000922 InterPro:IPR001944 InterPro:IPR013781 InterPro:IPR019801 Pfam:PF01301 Pfam:PF02140 PRINTS:PR00742 PROSITE:PS01182 PROSITE:PS50228 UniProt:Q9SCW1 GO:GO:0005515 GO:GO:0048046 GenomeReviews:BA000014_…	47.4	1e-05	18/23	78
isogroup00039	isotig00141	2552	TAIR|gene:1005715101 - symbol:LOS1 "LOW EXPRESSION OF OSMOTICALLY RESPONSIVE GENES 1" species:3702 "Arabidopsis thaliana" [GO:0005730 "nucleolus" evidence=IDA] [GO:0005507 "copper ion binding" evidence=IDA] [GO:0005886 "plasma membrane" evidence=IDA] [GO:0016020 "membrane" evidence=IDA] [GO:0009507 "chloroplast" evidence=IDA] InterPro:IPR000640 InterPro:IPR000795 InterPro:IPR004161 InterPro:IPR00…	580	0	280/305	91
isogroup00039	isotig00142	2460	TAIR|gene:1005715101 - symbol:LOS1 "LOW EXPRESSION OF OSMOTICALLY RESPONSIVE GENES 1" species:3702 "Arabidopsis thaliana" [GO:0005730 "nucleolus" evidence=IDA] [GO:0005507 "copper ion binding" evidence=IDA] [GO:0005886 "plasma membrane" evidence=IDA] [GO:0016020 "membrane" evidence=IDA] [GO:0009507 "chloroplast" evidence=IDA] InterPro:IPR000640 InterPro:IPR000795 InterPro:IPR004161 InterPro:IPR00…	580	0	280/305	91
isogroup00040	isotig00143	2764	TAIR|locus:2011030 - symbol:AT1G55020 "AT1G55020" species:3702 "Arabidopsis thaliana" [GO:0005575 "cellular_component" evidence=ND] [GO:0048364 "root development" evidence=IMP] [GO:0006952 "defense response" evidence=TAS] [GO:0009611 "response to wounding" evidence=TAS] [GO:0009695 "jasmonic acid biosynthetic process" evidence=TAS] [GO:0009816 "defense response to bacterium, incompatible interact…	975	0	489/868	56
isogroup00040	isotig00144	2625	TAIR|locus:2011030 - symbol:AT1G55020 "AT1G55020" species:3702 "Arabidopsis thaliana" [GO:0005575 "cellular_component" evidence=ND] [GO:0048364 "root development" evidence=IMP] [GO:0006952 "defense response" evidence=TAS] [GO:0009611 "response to wounding" evidence=TAS] [GO:0009695 "jasmonic acid biosynthetic process" evidence=TAS] [GO:0009816 "defense response to bacterium, incompatible interact…	976	0	488/868	56
isogroup00041	isotig00145	2677	TAIR|locus:2092815 - symbol:AT3G13460 "AT3G13460" species:3702 "Arabidopsis thaliana" [GO:0005634 "nucleus" evidence=IDA] [GO:0005737 "cytoplasm" evidence=IDA] [GO:0005515 "protein binding" evidence=IPI] GO:GO:0005515 GO:GO:0005634 GO:GO:0005737 EMBL:AP000603 InterPro:IPR007275 Pfam:PF04146 PROSITE:PS50882 PANTHER:PTHR12357 EMBL:AY123992 IPI:IPI00538679 RefSeq:NP_187955.2 UniGene:At.23650 UniGene…	611	5e-174	379/709	53
isogroup00041	isotig00146	2596	TAIR|locus:2092815 - symbol:AT3G13460 "AT3G13460" species:3702 "Arabidopsis thaliana" [GO:0005634 "nucleus" evidence=IDA] [GO:0005737 "cytoplasm" evidence=IDA] [GO:0005515 "protein binding" evidence=IPI] GO:GO:0005515 GO:GO:0005634 GO:GO:0005737 EMBL:AP000603 InterPro:IPR007275 Pfam:PF04146 PROSITE:PS50882 PANTHER:PTHR12357 EMBL:AY123992 IPI:IPI00538679 RefSeq:NP_187955.2 UniGene:At.23650 UniGene…	611	5e-174	379/709	53
isogroup00042	isotig00147	2056	TAIR|locus:2165715 - symbol:AT5G42020 "AT5G42020" species:3702 "Arabidopsis thaliana" [GO:0005783 "endoplasmic reticulum" evidence=IDA;TAS] [GO:0006457 "protein folding" evidence=ISS;TAS] [GO:0005788 "endoplasmic reticulum lumen" evidence=TAS] [GO:0034976 "response to endoplasmic reticulum stress" evidence=IEP] [GO:0010197 "polar nucleus fusion" evidence=IGI] [GO:0009408 "response to heat" eviden…	565	0	340/422	80
isogroup00042	isotig00148	2044	TAIR|locus:2182783 - symbol:AT5G28540 "AT5G28540" species:3702 "Arabidopsis thaliana" [GO:0006457 "protein folding" evidence=ISS;TAS] [GO:0005788 "endoplasmic reticulum lumen" evidence=TAS] [GO:0030433 "ER-associated protein catabolic process" evidence=IMP] [GO:0010197 "polar nucleus fusion" evidence=IGI] [GO:0009408 "response to heat" evidence=IDA] InterPro:IPR001023 PRINTS:PR00301 PROSITE:PS000…	579	0	326/398	81
isogroup00043	isotig00149	1618	TAIR|locus:2092825 - symbol:AT3G13470 "AT3G13470" species:3702 "Arabidopsis thaliana" [GO:0005739 "mitochondrion" evidence=IDA] HAMAP:MF_00600 InterPro:IPR002423 InterPro:IPR018370 Pfam:PF00118 PROSITE:PS00296 InterPro:IPR001844 GO:GO:0005515 GO:GO:0005739 GO:GO:0005524 GenomeReviews:BA000014_GR GO:GO:0006457 GO:GO:0005730 GO:GO:0009570 GO:GO:0009941 EMBL:AP000603 GO:GO:0022626 PANTHER:PTHR11353 …	427	0	246/316	77
isogroup00043	isotig00150	1545	TAIR|locus:2161048 - symbol:AT5G56500 "AT5G56500" species:3702 "Arabidopsis thaliana" [GO:0005739 "mitochondrion" evidence=IDA] InterPro:IPR002423 InterPro:IPR018370 Pfam:PF00118 PROSITE:PS00296 InterPro:IPR001844 GO:GO:0005515 GO:GO:0005739 GO:GO:0005524 GO:GO:0006457 GO:GO:0009570 GO:GO:0016020 PANTHER:PTHR11353 SUPFAM:SSF48592 PRINTS:PR00298 TIGRFAMs:TIGR02348 EMBL:AK319025 IPI:IPI00657073 Ref…	280	0	146/159	91
isogroup00044	isotig00151	1749	WB|WBGene00001169 - symbol:eft-4 species:6239 "Caenorhabditis elegans" [GO:0005737 "cytoplasm" evidence=IEA;IC] [GO:0003924 "GTPase activity" evidence=IEA] [GO:0005525 "GTP binding" evidence=IEA] [GO:0003746 "translation elongation factor activity" evidence=IEA] [GO:0006414 "translational elongation" evidence=IEA] [GO:0040010 "positive regulation of growth rate" evidence=IMP] [GO:0009792 "embryon…	412	0	198/282	70
isogroup00044	isotig00152	1707	TAIR|gene:2205094 - symbol:AT1G07920.1 species:3702 "Arabidopsis thaliana" [GO:0009507 "chloroplast" evidence=IDA] [GO:0005730 "nucleolus" evidence=IDA] [GO:0046686 "response to cadmium ion" evidence=IEP] [GO:0005886 "plasma membrane" evidence=IDA] [GO:0016020 "membrane" evidence=IDA] InterPro:IPR000795 InterPro:IPR004160 InterPro:IPR004161 InterPro:IPR004539 Pfam:PF00009 Pfam:PF03143 Pfam:PF0314…	524	0	254/273	93
isogroup00045	isotig00153	1449	TAIR|locus:2043187 - symbol:AT2G29190 "AT2G29190" species:3702 "Arabidopsis thaliana" [GO:0005575 "cellular_component" evidence=ND] [GO:0003723 "RNA binding" evidence=ISS] [GO:0008150 "biological_process" evidence=ND] [GO:0003729 "mRNA binding" evidence=IPI] InterPro:IPR001313 InterPro:IPR011989 InterPro:IPR016024 Pfam:PF00806 PROSITE:PS50302 PROSITE:PS50303 SMART:SM00025 SUPFAM:SSF48371 Gene3D:G…	551	6e-172	270/312	86
isogroup00045	isotig00154	1465	TAIR|locus:2043187 - symbol:AT2G29190 "AT2G29190" species:3702 "Arabidopsis thaliana" [GO:0005575 "cellular_component" evidence=ND] [GO:0003723 "RNA binding" evidence=ISS] [GO:0008150 "biological_process" evidence=ND] [GO:0003729 "mRNA binding" evidence=IPI] InterPro:IPR001313 InterPro:IPR011989 InterPro:IPR016024 Pfam:PF00806 PROSITE:PS50302 PROSITE:PS50303 SMART:SM00025 SUPFAM:SSF48371 Gene3D:G…	551	7e-175	270/312	86
isogroup00046	isotig00155	1780	TAIR|gene:2831843 - symbol:AT5G03340.1 species:3702 "Arabidopsis thaliana" [GO:0005618 "cell wall" evidence=IDA] InterPro:IPR003338 InterPro:IPR003593 InterPro:IPR003959 InterPro:IPR003960 InterPro:IPR004201 InterPro:IPR005938 InterPro:IPR009010 Pfam:PF00004 Pfam:PF02359 Pfam:PF02933 PROSITE:PS00674 SMART:SM00382 GO:GO:0005515 GenomeReviews:BA000015_GR GO:GO:0015031 GO:GO:0005524 GO:GO:0005634 GO…	709	0	366/382	95
isogroup00046	isotig00156	1377	TAIR|gene:2831843 - symbol:AT5G03340.1 species:3702 "Arabidopsis thaliana" [GO:0005618 "cell wall" evidence=IDA] InterPro:IPR003338 InterPro:IPR003593 InterPro:IPR003959 InterPro:IPR003960 InterPro:IPR004201 InterPro:IPR005938 InterPro:IPR009010 Pfam:PF00004 Pfam:PF02359 Pfam:PF02933 PROSITE:PS00674 SMART:SM00382 GO:GO:0005515 GenomeReviews:BA000015_GR GO:GO:0015031 GO:GO:0005524 GO:GO:0005634 GO…	234	2e-102	117/129	90
isogroup00047	isotig00157	1474	TAIR|gene:2205094 - symbol:AT1G07920.1 species:3702 "Arabidopsis thaliana" [GO:0009507 "chloroplast" evidence=IDA] [GO:0005730 "nucleolus" evidence=IDA] [GO:0046686 "response to cadmium ion" evidence=IEP] [GO:0005886 "plasma membrane" evidence=IDA] [GO:0016020 "membrane" evidence=IDA] InterPro:IPR000795 InterPro:IPR004160 InterPro:IPR004161 InterPro:IPR004539 Pfam:PF00009 Pfam:PF03143 Pfam:PF0314…	860	0	420/446	94
isogroup00047	isotig00158	1457	TAIR|gene:2205094 - symbol:AT1G07920.1 species:3702 "Arabidopsis thaliana" [GO:0009507 "chloroplast" evidence=IDA] [GO:0005730 "nucleolus" evidence=IDA] [GO:0046686 "response to cadmium ion" evidence=IEP] [GO:0005886 "plasma membrane" evidence=IDA] [GO:0016020 "membrane" evidence=IDA] InterPro:IPR000795 InterPro:IPR004160 InterPro:IPR004161 InterPro:IPR004539 Pfam:PF00009 Pfam:PF03143 Pfam:PF0314…	848	0	413/436	94
isogroup00048	isotig00159	1450	TAIR|locus:2120192 - symbol:AT4G38970 "AT4G38970" species:3702 "Arabidopsis thaliana" [GO:0006098 "pentose-phosphate shunt" evidence=TAS] [GO:0009570 "chloroplast stroma" evidence=IDA] [GO:0010287 "plastoglobule" evidence=IDA] [GO:0009737 "response to abscisic acid stimulus" evidence=IEP] InterPro:IPR000741 InterPro:IPR013785 Pfam:PF00274 PROSITE:PS00158 GO:GO:0009737 GenomeReviews:CT486007_GR GO…	644	0	326/387	84
isogroup00048	isotig00160	1349	TAIR|locus:2050049 - symbol:AT2G21330 "AT2G21330" species:3702 "Arabidopsis thaliana" [GO:0006098 "pentose-phosphate shunt" evidence=TAS] [GO:0009570 "chloroplast stroma" evidence=IDA] [GO:0010287 "plastoglobule" evidence=IDA] InterPro:IPR000741 InterPro:IPR013785 Pfam:PF00274 PROSITE:PS00158 GO:GO:0048046 GO:GO:0046686 GenomeReviews:CT485783_GR Gene3D:G3DSA:3.20.20.70 GO:GO:0009570 EMBL:AC006841…	645	0	322/384	83
isogroup00049	isotig00161	2157	TAIR|locus:2181833 - symbol:AT5G02500 "AT5G02500" species:3702 "Arabidopsis thaliana" [GO:0005829 "cytosol" evidence=TAS] [GO:0006457 "protein folding" evidence=TAS] [GO:0009408 "response to heat" evidence=IEP] [GO:0009409 "response to cold" evidence=IEP] [GO:0009615 "response to virus" evidence=IEP] InterPro:IPR001023 PRINTS:PR00301 Pfam:PF00012 Prosite:PS00297 Prosite:PS00329 Prosite:PS01036 Un…	1132	0	580/617	94
isogroup00049	isotig00162	563	TAIR|locus:2128313 - symbol:AT4G11380 "AT4G11380" species:3702 "Arabidopsis thaliana" [GO:0030276 "clathrin binding" evidence=ISS] InterPro:IPR002553 InterPro:IPR008152 InterPro:IPR009028 InterPro:IPR011989 InterPro:IPR012295 InterPro:IPR013037 InterPro:IPR013041 InterPro:IPR015151 InterPro:IPR016024 InterPro:IPR016342 Pfam:PF01602 Pfam:PF02883 Pfam:PF09066 PIRSF:PIRSF002291 SMART:SM00809 GO:GO:0…	320	2e-87	174/187	93
isogroup00050	isotig00163	1436	TAIR|gene:2151325 - symbol:AT5G02790.1 species:3702 "Arabidopsis thaliana" [GO:0046686 "response to cadmium ion" evidence=IEP] InterPro:IPR004045 Pfam:PF00043 InterPro:IPR004046 GO:GO:0046686 InterPro:IPR012336 InterPro:IPR012335 Gene3D:G3DSA:3.40.30.10 SUPFAM:SSF52833 InterPro:IPR010987 SUPFAM:SSF47616 PROSITE:PS50405 EMBL:AL162973 InterPro:IPR017933 PROSITE:PS50404 HSSP:O65032 EMBL:AY140069 EMB…	303	8e-82	140/210	66
isogroup00050	isotig00164	1170	TAIR|gene:2151325 - symbol:AT5G02790.1 species:3702 "Arabidopsis thaliana" [GO:0046686 "response to cadmium ion" evidence=IEP] InterPro:IPR004045 Pfam:PF00043 InterPro:IPR004046 GO:GO:0046686 InterPro:IPR012336 InterPro:IPR012335 Gene3D:G3DSA:3.40.30.10 SUPFAM:SSF52833 InterPro:IPR010987 SUPFAM:SSF47616 PROSITE:PS50405 EMBL:AL162973 InterPro:IPR017933 PROSITE:PS50404 HSSP:O65032 EMBL:AY140069 EMB…	303	6e-82	140/210	66
isogroup00051	isotig00165	1352	TAIR|locus:2015616 - symbol:AT1G16880 "AT1G16880" species:3702 "Arabidopsis thaliana" [GO:0009409 "response to cold" evidence=IEP] [GO:0010319 "stromule" evidence=IDA] GenomeReviews:CT485782_GR GO:GO:0009570 GO:GO:0009941 GO:GO:0010319 GO:GO:0009409 GO:GO:0009535 EMBL:AC051629 UniGene:At.16052 UniGene:At.24697 EMBL:AF386988 EMBL:BT006317 IPI:IPI00517825 PIR:B86304 RefSeq:NP_564010.1 UniGene:At.19…	255	3e-93	124/156	79
isogroup00051	isotig00166	875	TAIR|locus:2032895 - symbol:AT1G16270 "AT1G16270" species:3702 "Arabidopsis thaliana" [GO:0004672 "protein kinase activity" evidence=ISS] [GO:0006468 "protein amino acid phosphorylation" evidence=ISS] [GO:0004712 "protein serine/threonine/tyrosine kinase activity" evidence=ISS] [GO:0005634 "nucleus" evidence=IDA] [GO:0005829 "cytosol" evidence=IDA] InterPro:IPR000719 InterPro:IPR008271 InterPro:I…	231	3e-60	113/130	86
isogroup00052	isotig00167	1516	TAIR|locus:2201051 - symbol:AT1G05520 "AT1G05520" species:3702 "Arabidopsis thaliana" [GO:0005215 "transporter activity" evidence=ISS] [GO:0006810 "transport" evidence=ISS] InterPro:IPR006895 InterPro:IPR006896 InterPro:IPR006900 Pfam:PF04810 Pfam:PF04811 Pfam:PF04815 GO:GO:0005515 GenomeReviews:CT485782_GR GO:GO:0006886 GO:GO:0008270 InterPro:IPR007123 Pfam:PF00626 GO:GO:0006888 UniGene:At.20860…	360	0	197/316	62
isogroup00052	isotig00168	603	TAIR|gene:2064406 - symbol:PSBW "PHOTOSYSTEM II REACTION CENTER W" species:3702 "Arabidopsis thaliana" [GO:0009535 "chloroplast thylakoid membrane" evidence=IDA] InterPro:IPR009806 Pfam:PF07123 GO:GO:0016021 GenomeReviews:CT485783_GR GO:GO:0009535 GO:GO:0015979 GO:GO:0009523 EMBL:U93215 EMBL:X90769 EMBL:AF325042 EMBL:AF375448 EMBL:AY143958 EMBL:AY087402 IPI:IPI00529146 PIR:A84710 PIR:S60662 RefSe…	123	4e-28	81/136	59
isogroup00053	isotig00169	1471	TAIR|locus:2123782 - symbol:AT4G32940 "AT4G32940" species:3702 "Arabidopsis thaliana" [GO:0004197 "cysteine-type endopeptidase activity" evidence=ISS;IDA] [GO:0006508 "proteolysis" evidence=ISS] [GO:0000323 "lytic vacuole" evidence=IDA] [GO:0006624 "vacuolar protein processing" evidence=ISS] InterPro:IPR001096 Pfam:PF01650 PRINTS:PR00776 GenomeReviews:CT486007_GR GO:GO:0004197 GO:GO:0006508 EMBL:…	298	6e-141	150/222	67
isogroup00053	isotig00170	793	TAIR|locus:2123782 - symbol:AT4G32940 "AT4G32940" species:3702 "Arabidopsis thaliana" [GO:0004197 "cysteine-type endopeptidase activity" evidence=ISS;IDA] [GO:0006508 "proteolysis" evidence=ISS] [GO:0000323 "lytic vacuole" evidence=IDA] [GO:0006624 "vacuolar protein processing" evidence=ISS] InterPro:IPR001096 Pfam:PF01650 PRINTS:PR00776 GenomeReviews:CT486007_GR GO:GO:0004197 GO:GO:0006508 EMBL:…	224	2e-83	121/159	76
isogroup00054	isotig00171	1298	TAIR|locus:2195326 - symbol:AT1G09210 "AT1G09210" species:3702 "Arabidopsis thaliana" [GO:0005509 "calcium ion binding" evidence=ISS] [GO:0005739 "mitochondrion" evidence=IDA] [GO:0006979 "response to oxidative stress" evidence=IDA] [GO:0005783 "endoplasmic reticulum" evidence=IDA] InterPro:IPR001580 InterPro:IPR009033 InterPro:IPR009169 InterPro:IPR018124 Pfam:PF00262 PIRSF:PIRSF002356 PRINTS:PR…	576	5e-164	281/325	86
isogroup00054	isotig00172	1075	TAIR|locus:2195326 - symbol:AT1G09210 "AT1G09210" species:3702 "Arabidopsis thaliana" [GO:0005509 "calcium ion binding" evidence=ISS] [GO:0005739 "mitochondrion" evidence=IDA] [GO:0006979 "response to oxidative stress" evidence=IDA] [GO:0005783 "endoplasmic reticulum" evidence=IDA] InterPro:IPR001580 InterPro:IPR009033 InterPro:IPR009169 InterPro:IPR018124 Pfam:PF00262 PIRSF:PIRSF002356 PRINTS:PR…	330	7e-90	151/167	90
isogroup00055	isotig00173	1429	TAIR|locus:2037863 - symbol:AT1G15340 "AT1G15340" species:3702 "Arabidopsis thaliana" [GO:0003677 "DNA binding" evidence=ISS] [GO:0008150 "biological_process" evidence=ND] [GO:0008327 "methyl-CpG binding" evidence=ISS] InterPro:IPR001739 InterPro:IPR016177 Pfam:PF01429 PROSITE:PS50982 GenomeReviews:CT485782_GR GO:GO:0005634 GO:GO:0003677 EMBL:AC007591 SUPFAM:SSF54171 EMBL:AY094439 EMBL:BT020367 I…	126	2e-28	57/81	70
isogroup00055	isotig00174	821	TAIR|locus:2145618 - symbol:AT5G14320 "AT5G14320" species:3702 "Arabidopsis thaliana" [GO:0015935 "small ribosomal subunit" evidence=ISS] [GO:0003735 "structural constituent of ribosome" evidence=ISS] [GO:0006412 "translation" evidence=ISS] InterPro:IPR001892 InterPro:IPR010979 InterPro:IPR018269 InterPro:IPR019980 Pfam:PF00416 PROSITE:PS00646 PROSITE:PS50159 GenomeReviews:BA000015_GR GO:GO:00064…	84.3	4e-16	40/60	66
isogroup00056	isotig00175	1243	TAIR|locus:2151296 - symbol:AT5G02870 "AT5G02870" species:3702 "Arabidopsis thaliana" [GO:0015934 "large ribosomal subunit" evidence=ISS] [GO:0003735 "structural constituent of ribosome" evidence=ISS] [GO:0006412 "translation" evidence=ISS] [GO:0022625 "cytosolic large ribosomal subunit" evidence=IDA] InterPro:IPR002136 Pfam:PF00573 GenomeReviews:BA000015_GR GO:GO:0005886 GO:GO:0009507 GO:GO:0005…	553	9e-170	286/347	82
isogroup00056	isotig00176	1037	TAIR|locus:2074904 - symbol:AT3G09630 "AT3G09630" species:3702 "Arabidopsis thaliana" [GO:0005840 "ribosome" evidence=ISS] [GO:0003735 "structural constituent of ribosome" evidence=ISS] [GO:0006412 "translation" evidence=ISS] [GO:0022625 "cytosolic large ribosomal subunit" evidence=IDA] InterPro:IPR002136 Pfam:PF00573 GO:GO:0005886 GO:GO:0009507 GO:GO:0005773 GO:GO:0005618 GenomeReviews:BA000014_…	531	1e-150	286/338	84
isogroup00057	isotig00177	1137	TAIR|locus:2207345 - symbol:AT1G79230 "AT1G79230" species:3702 "Arabidopsis thaliana" [GO:0004792 "thiosulfate sulfurtransferase activity" evidence=ISS] [GO:0007568 "aging" evidence=ISS] [GO:0005739 "mitochondrion" evidence=IEP;IDA] [GO:0016784 "3-mercaptopyruvate sulfurtransferase activity" evidence=IDA] [GO:0016783 "sulfurtransferase activity" evidence=IDA] InterPro:IPR001307 PROSITE:PS00683 Pf…	412	1e-114	216/346	62
isogroup00057	isotig00178	1023	TAIR|locus:2207345 - symbol:AT1G79230 "AT1G79230" species:3702 "Arabidopsis thaliana" [GO:0004792 "thiosulfate sulfurtransferase activity" evidence=ISS] [GO:0007568 "aging" evidence=ISS] [GO:0005739 "mitochondrion" evidence=IEP;IDA] [GO:0016784 "3-mercaptopyruvate sulfurtransferase activity" evidence=IDA] [GO:0016783 "sulfurtransferase activity" evidence=IDA] InterPro:IPR001307 PROSITE:PS00683 Pf…	430	5e-120	216/308	70
isogroup00058	isotig00179	1344	TAIR|locus:2116322 - symbol:AT4G27000 "AT4G27000" species:3702 "Arabidopsis thaliana" [GO:0003723 "RNA binding" evidence=ISS] InterPro:IPR000504 InterPro:IPR012677 Pfam:PF00076 PROSITE:PS50102 SMART:SM00360 EMBL:AL161566 GO:GO:0000166 Gene3D:G3DSA:3.30.70.330 GO:GO:0003676 EMBL:AL035440 HSSP:P19339 IPI:IPI00516600 PIR:T04823 SMR:Q9SZ39 PRIDE:Q9SZ39 TAIR:At4g27000 InParanoid:Q9SZ39 PhylomeDB:Q9SZ3…	411	2e-114	219/340	64
isogroup00058	isotig00180	800	TAIR|locus:2116322 - symbol:AT4G27000 "AT4G27000" species:3702 "Arabidopsis thaliana" [GO:0003723 "RNA binding" evidence=ISS] InterPro:IPR000504 InterPro:IPR012677 Pfam:PF00076 PROSITE:PS50102 SMART:SM00360 EMBL:AL161566 GO:GO:0000166 Gene3D:G3DSA:3.30.70.330 GO:GO:0003676 EMBL:AL035440 HSSP:P19339 IPI:IPI00516600 PIR:T04823 SMR:Q9SZ39 PRIDE:Q9SZ39 TAIR:At4g27000 InParanoid:Q9SZ39 PhylomeDB:Q9SZ3…	161	2e-49	88/153	57
isogroup00059	isotig00181	1248	TAIR|gene:2077777 - symbol:AAC1 "ADP/ATP CARRIER 1" species:3702 "Arabidopsis thaliana" [GO:0009941 "chloroplast envelope" evidence=IDA] [GO:0009507 "chloroplast" evidence=IDA] [GO:0005773 "vacuole" evidence=IDA] [GO:0005739 "mitochondrion" evidence=IDA] [GO:0005730 "nucleolus" evidence=IDA] [GO:0005618 "cell wall" evidence=IDA] [GO:0005886 "plasma membrane" evidence=IDA] [GO:0016020 "membrane" e…	541	2e-153	289/322	89
isogroup00059	isotig00182	849	TAIR|gene:2121362 - symbol:AAC3 "ADP/ATP CARRIER 3" species:3702 "Arabidopsis thaliana" [GO:0009941 "chloroplast envelope" evidence=IDA] [GO:0016020 "membrane" evidence=IDA] InterPro:IPR001993 InterPro:IPR002067 InterPro:IPR002113 PRINTS:PR00926 PRINTS:PR00927 Pfam:PF00153 GO:GO:0016021 GO:GO:0005743 GenomeReviews:CT486007_GR GO:GO:0005488 GO:GO:0055085 GO:GO:0009941 eggNOG:KOG0749 HOGENOM:HBG610…	237	4e-74	128/149	85
isogroup00060	isotig00183	1143	TAIR|gene:2036503 - symbol:ATB2 species:3702 "Arabidopsis thaliana" [GO:0016491 "oxidoreductase activity" evidence=IEA] [GO:0046686 "response to cadmium ion" evidence=IEP] InterPro:IPR001395 InterPro:IPR020471 Pfam:PF00248 PRINTS:PR00069 GO:GO:0046686 GO:GO:0055114 GO:GO:0016491 Gene3D:G3DSA:3.20.20.100 PANTHER:PTHR11732 SUPFAM:SSF51430 HSSP:P38918 EMBL:AY056440 EMBL:AY099655 EMBL:BT000251 EMBL:A…	497	3e-140	244/326	74
isogroup00060	isotig00184	935	TAIR|gene:2036503 - symbol:ATB2 species:3702 "Arabidopsis thaliana" [GO:0016491 "oxidoreductase activity" evidence=IEA] [GO:0046686 "response to cadmium ion" evidence=IEP] InterPro:IPR001395 InterPro:IPR020471 Pfam:PF00248 PRINTS:PR00069 GO:GO:0046686 GO:GO:0055114 GO:GO:0016491 Gene3D:G3DSA:3.20.20.100 PANTHER:PTHR11732 SUPFAM:SSF51430 HSSP:P38918 EMBL:AY056440 EMBL:AY099655 EMBL:BT000251 EMBL:A…	500	2e-141	247/313	78
isogroup00061	isotig00185	1411	TAIR|locus:2085136 - symbol:AT3G52850 "AT3G52850" species:3702 "Arabidopsis thaliana" [GO:0005887 "integral to plasma membrane" evidence=ISS] [GO:0006623 "protein targeting to vacuole" evidence=ISS;IMP;TAS] [GO:0005886 "plasma membrane" evidence=IEP;ISS;IDA] [GO:0005794 "Golgi apparatus" evidence=IDA] [GO:0005802 "trans-Golgi network" evidence=IDA;TAS] [GO:0009940 "amino-terminal vacuolar sorting…	544	0	241/299	80
isogroup00061	isotig00186	614	TAIR|locus:2046911 - symbol:AT2G14740 "AT2G14740" species:3702 "Arabidopsis thaliana" [GO:0005887 "integral to plasma membrane" evidence=ISS] [GO:0006623 "protein targeting to vacuole" evidence=ISS;TAS] [GO:0006886 "intracellular protein transport" evidence=ISS] [GO:0017119 "Golgi transport complex" evidence=IPI] InterPro:IPR018097 PROSITE:PS01187 InterPro:IPR003137 Pfam:PF02225 GO:GO:0016021 GO:…	283	2e-76	126/143	88
isogroup00062	isotig00187	993	TAIR|gene:3694055 - symbol:LHB1B1 "LIGHT-HARVESTING CHLOROPHYLL-PROTEIN COMPLEX II SUBUNIT B1" species:3702 "Arabidopsis thaliana" [GO:0009941 "chloroplast envelope" evidence=IDA] [GO:0009535 "chloroplast thylakoid membrane" evidence=IDA] [GO:0009507 "chloroplast" evidence=IDA] [GO:0016020 "membrane" evidence=IDA] [GO:0009579 "thylakoid" evidence=IDA] InterPro:IPR001344 GenomeReviews:CT485783_GR …	473	5e-133	234/268	87
isogroup00062	isotig00188	1023	TAIR|gene:2019321 - symbol:CAB1 "CHLOROPHYLL A/B BINDING PROTEIN 1" species:3702 "Arabidopsis thaliana" [GO:0009535 "chloroplast thylakoid membrane" evidence=IDA] [GO:0009507 "chloroplast" evidence=IDA] [GO:0009579 "thylakoid" evidence=IDA] InterPro:IPR001344 UniProt:P04778 GO:GO:0005515 GO:GO:0016021 GO:GO:0005739 GO:GO:0000287 UniGene:At.23809 GO:GO:0018298 GO:GO:0009535 GO:GO:0010287 UniGene:A…	455	1e-127	224/254	88
isogroup00063	isotig00189	1006	TAIR|gene:2196748 - symbol:AT1G69840.1 species:3702 "Arabidopsis thaliana" [GO:0005886 "plasma membrane" evidence=IDA] [GO:0009507 "chloroplast" evidence=IDA] [GO:0005773 "vacuole" evidence=IDA] InterPro:IPR001107 Pfam:PF01145 UniProt:Q9CAR7 GO:GO:0005515 GO:GO:0005886 GO:GO:0009507 GO:GO:0005773 SMART:SM00244 EMBL:AC010675 eggNOG:KOG2620 EMBL:AY099840 EMBL:BT000336 IPI:IPI00528838 PIR:F96720 Ref…	489	5e-138	248/284	87
isogroup00063	isotig00190	975	TAIR|gene:2196748 - symbol:AT1G69840.1 species:3702 "Arabidopsis thaliana" [GO:0005886 "plasma membrane" evidence=IDA] [GO:0009507 "chloroplast" evidence=IDA] [GO:0005773 "vacuole" evidence=IDA] InterPro:IPR001107 Pfam:PF01145 UniProt:Q9CAR7 GO:GO:0005515 GO:GO:0005886 GO:GO:0009507 GO:GO:0005773 SMART:SM00244 EMBL:AC010675 eggNOG:KOG2620 EMBL:AY099840 EMBL:BT000336 IPI:IPI00528838 PIR:F96720 Ref…	463	5e-130	233/269	86
isogroup00064	isotig00191	1184	TAIR|locus:2205568 - symbol:AT1G05010 "AT1G05010" species:3702 "Arabidopsis thaliana" [GO:0009693 "ethylene biosynthetic process" evidence=ISS;TAS] [GO:0009620 "response to fungus" evidence=IEP] [GO:0009815 "1-aminocyclopropane-1-carboxylate oxidase activity" evidence=ISS] InterPro:IPR005123 Pfam:PF03171 GenomeReviews:CT485782_GR GO:GO:0009693 GO:GO:0009835 GO:GO:0006952 GO:GO:0055114 GO:GO:00055…	447	3e-125	234/320	73
isogroup00064	isotig00192	805	TAIR|locus:2205568 - symbol:AT1G05010 "AT1G05010" species:3702 "Arabidopsis thaliana" [GO:0009693 "ethylene biosynthetic process" evidence=ISS;TAS] [GO:0009620 "response to fungus" evidence=IEP] [GO:0009815 "1-aminocyclopropane-1-carboxylate oxidase activity" evidence=ISS] InterPro:IPR005123 Pfam:PF03171 GenomeReviews:CT485782_GR GO:GO:0009693 GO:GO:0009835 GO:GO:0006952 GO:GO:0055114 GO:GO:00055…	405	8e-113	208/268	77
isogroup00065	isotig00193	1025	TAIR|locus:2142604 - symbol:AT5G03290 "AT5G03290" species:3702 "Arabidopsis thaliana" [GO:0004449 "isocitrate dehydrogenase (NAD+) activity" evidence=ISS] [GO:0008152 "metabolic process" evidence=ISS] [GO:0005739 "mitochondrion" evidence=IDA] [GO:0008270 "zinc ion binding" evidence=IDA] InterPro:IPR001804 InterPro:IPR004434 InterPro:IPR019818 Pfam:PF00180 PROSITE:PS00470 GenomeReviews:BA000015_GR…	344	5e-111	176/211	83
isogroup00065	isotig00194	888	TAIR|locus:2142604 - symbol:AT5G03290 "AT5G03290" species:3702 "Arabidopsis thaliana" [GO:0004449 "isocitrate dehydrogenase (NAD+) activity" evidence=ISS] [GO:0008152 "metabolic process" evidence=ISS] [GO:0005739 "mitochondrion" evidence=IDA] [GO:0008270 "zinc ion binding" evidence=IDA] InterPro:IPR001804 InterPro:IPR004434 InterPro:IPR019818 Pfam:PF00180 PROSITE:PS00470 GenomeReviews:BA000015_GR…	309	2e-128	156/173	90
isogroup00066	isotig00195	576	TAIR|gene:2130418 - symbol:OASA1 "O-ACETYLSERINE (THIOL) LYASE (OAS-TL) ISOFORM A1" species:3702 "Arabidopsis thaliana" [GO:0005634 "nucleus" evidence=IDA] [GO:0005886 "plasma membrane" evidence=IDA] [GO:0016020 "membrane" evidence=IDA] [GO:0005777 "peroxisome" evidence=IDA] [GO:0009507 "chloroplast" evidence=IDA] [GO:0048046 "apoplast" evidence=IDA] InterPro:IPR001216 InterPro:IPR001926 InterPro…	71.6	2e-12	48/85	56
isogroup00066	isotig00196	534	TAIR|gene:2130418 - symbol:OASA1 "O-ACETYLSERINE (THIOL) LYASE (OAS-TL) ISOFORM A1" species:3702 "Arabidopsis thaliana" [GO:0005634 "nucleus" evidence=IDA] [GO:0005886 "plasma membrane" evidence=IDA] [GO:0016020 "membrane" evidence=IDA] [GO:0005777 "peroxisome" evidence=IDA] [GO:0009507 "chloroplast" evidence=IDA] [GO:0048046 "apoplast" evidence=IDA] InterPro:IPR001216 InterPro:IPR001926 InterPro…	81.3	2e-15	48/85	56
isogroup00067	isotig00197	1012	TAIR|gene:2051471 - symbol:AT2G20760.1 species:3702 "Arabidopsis thaliana" [GO:0016192 "vesicle-mediated transport" evidence=IEA] [GO:0005198 "structural molecule activity" evidence=IEA] [GO:0006886 "intracellular protein transport" evidence=IEA] [GO:0005515 "protein binding" evidence=IEA] [GO:0005886 "plasma membrane" evidence=IDA] InterPro:IPR000996 Pfam:PF01086 GO:GO:0005515 GO:GO:0006886 GO:G…	204	3e-52	161/253	63
isogroup00067	isotig00198	908	TAIR|gene:2051471 - symbol:AT2G20760.1 species:3702 "Arabidopsis thaliana" [GO:0016192 "vesicle-mediated transport" evidence=IEA] [GO:0005198 "structural molecule activity" evidence=IEA] [GO:0006886 "intracellular protein transport" evidence=IEA] [GO:0005515 "protein binding" evidence=IEA] [GO:0005886 "plasma membrane" evidence=IDA] InterPro:IPR000996 Pfam:PF01086 GO:GO:0005515 GO:GO:0006886 GO:G…	207	5e-53	166/268	61
isogroup00068	isotig00199	1299	TAIR|locus:2091055 - symbol:AT3G14390 "AT3G14390" species:3702 "Arabidopsis thaliana" [GO:0008836 "diaminopimelate decarboxylase activity" evidence=IGI;ISS] [GO:0009089 "lysine biosynthetic process via diaminopimelate" evidence=ISS] InterPro:IPR000183 InterPro:IPR002986 InterPro:IPR009006 Pfam:PF00278 Pfam:PF02784 PRINTS:PR01179 PRINTS:PR01181 PROSITE:PS00878 PROSITE:PS00879 GO:GO:0009507 GenomeR…	757	0	365/424	86
isogroup00068	isotig00200	608	TAIR|locus:2127198 - symbol:AT4G23040 "AT4G23040" species:3702 "Arabidopsis thaliana" [GO:0003674 "molecular_function" evidence=ND] [GO:0008150 "biological_process" evidence=ND] [GO:0005829 "cytosol" evidence=IDA] GO:GO:0005829 InterPro:IPR001012 Pfam:PF00789 SMART:SM00166 PROSITE:PS50033 InterPro:IPR009060 SUPFAM:SSF46934 HSSP:Q9UNN5 EMBL:AF360264 EMBL:AY142615 IPI:IPI00545276 RefSeq:NP_567675.1…	136	4e-32	64/91	70
isogroup00069	isotig00201	994	TAIR|locus:2034522 - symbol:AT1G31850 "AT1G31850" species:3702 "Arabidopsis thaliana" [GO:0008150 "biological_process" evidence=ND] [GO:0005794 "Golgi apparatus" evidence=IDA] InterPro:IPR004159 GO:GO:0005794 EMBL:AC079041 Pfam:PF03141 EMBL:AY128291 EMBL:BT000825 IPI:IPI00530606 PIR:F86442 RefSeq:NP_174468.1 RefSeq:NP_849736.1 RefSeq:NP_973949.1 UniGene:At.22312 UniGene:Rsa.22642 SMR:Q9C6S7 PRIDE…	508	1e-143	237/332	71
isogroup00069	isotig00202	907	TAIR|locus:2034522 - symbol:AT1G31850 "AT1G31850" species:3702 "Arabidopsis thaliana" [GO:0008150 "biological_process" evidence=ND] [GO:0005794 "Golgi apparatus" evidence=IDA] InterPro:IPR004159 GO:GO:0005794 EMBL:AC079041 Pfam:PF03141 EMBL:AY128291 EMBL:BT000825 IPI:IPI00530606 PIR:F86442 RefSeq:NP_174468.1 RefSeq:NP_849736.1 RefSeq:NP_973949.1 UniGene:At.22312 UniGene:Rsa.22642 SMR:Q9C6S7 PRIDE…	530	4e-150	240/303	79
isogroup00070	isotig00203	985	TAIR|gene:2162539 - symbol:LHCB3 "LIGHT-HARVESTING CHLOROPHYLL B-BINDING PROTEIN 3" species:3702 "Arabidopsis thaliana" [GO:0009535 "chloroplast thylakoid membrane" evidence=IDA] [GO:0009507 "chloroplast" evidence=IDA] [GO:0009579 "thylakoid" evidence=IDA] InterPro:IPR001344 GO:GO:0005198 EMBL:AB010695 GO:GO:0009535 UniGene:At.48248 UniGene:At.48249 UniGene:At.49175 UniGene:At.69621 GO:GO:0009765…	365	1e-100	179/194	92
isogroup00070	isotig00204	890	TAIR|gene:2162539 - symbol:LHCB3 "LIGHT-HARVESTING CHLOROPHYLL B-BINDING PROTEIN 3" species:3702 "Arabidopsis thaliana" [GO:0009535 "chloroplast thylakoid membrane" evidence=IDA] [GO:0009507 "chloroplast" evidence=IDA] [GO:0009579 "thylakoid" evidence=IDA] InterPro:IPR001344 GO:GO:0005198 EMBL:AB010695 GO:GO:0009535 UniGene:At.48248 UniGene:At.48249 UniGene:At.49175 UniGene:At.69621 GO:GO:0009765…	466	6e-131	223/240	92
isogroup00071	isotig00205	926	TAIR|locus:2185500 - symbol:AT5G14780 "AT5G14780" species:3702 "Arabidopsis thaliana" [GO:0005739 "mitochondrion" evidence=IDA;TAS] [GO:0009507 "chloroplast" evidence=IDA] [GO:0009611 "response to wounding" evidence=IDA] InterPro:IPR006139 InterPro:IPR006140 InterPro:IPR016040 Pfam:PF00389 Pfam:PF02826 PROSITE:PS00065 PROSITE:PS00670 PROSITE:PS00671 GenomeReviews:BA000015_GR GO:GO:0005739 GO:GO:0…	398	1e-110	191/228	83
isogroup00071	isotig00206	910	TAIR|locus:2185500 - symbol:AT5G14780 "AT5G14780" species:3702 "Arabidopsis thaliana" [GO:0005739 "mitochondrion" evidence=IDA;TAS] [GO:0009507 "chloroplast" evidence=IDA] [GO:0009611 "response to wounding" evidence=IDA] InterPro:IPR006139 InterPro:IPR006140 InterPro:IPR016040 Pfam:PF00389 Pfam:PF02826 PROSITE:PS00065 PROSITE:PS00670 PROSITE:PS00671 GenomeReviews:BA000015_GR GO:GO:0005739 GO:GO:0…	523	4e-148	261/303	86
isogroup00072	isotig00207	1022	TAIR|locus:2061231 - symbol:AT2G40010 "AT2G40010" species:3702 "Arabidopsis thaliana" [GO:0005840 "ribosome" evidence=ISS] [GO:0003735 "structural constituent of ribosome" evidence=ISS] [GO:0006412 "translation" evidence=ISS] [GO:0006414 "translational elongation" evidence=ISS] [GO:0022626 "cytosolic ribosome" evidence=IDA] InterPro:IPR001790 InterPro:IPR001813 Pfam:PF00428 Pfam:PF00466 GenomeRev…	481	2e-135	243/282	86
isogroup00072	isotig00208	803	TAIR|locus:2061231 - symbol:AT2G40010 "AT2G40010" species:3702 "Arabidopsis thaliana" [GO:0005840 "ribosome" evidence=ISS] [GO:0003735 "structural constituent of ribosome" evidence=ISS] [GO:0006412 "translation" evidence=ISS] [GO:0006414 "translational elongation" evidence=ISS] [GO:0022626 "cytosolic ribosome" evidence=IDA] InterPro:IPR001790 InterPro:IPR001813 Pfam:PF00428 Pfam:PF00466 GenomeRev…	456	3e-128	232/267	86
isogroup00073	isotig00209	901	TAIR|locus:2163228 - symbol:AT5G61410 "AT5G61410" species:3702 "Arabidopsis thaliana" [GO:0004750 "ribulose-phosphate 3-epimerase activity" evidence=ISS] [GO:0005975 "carbohydrate metabolic process" evidence=ISS] [GO:0009793 "embryonic development ending in seed dormancy" evidence=NAS] [GO:0009409 "response to cold" evidence=IEP] [GO:0010319 "stromule" evidence=IDA] [GO:0009624 "response to nemat…	447	3e-125	224/239	93
isogroup00073	isotig00210	897	TAIR|locus:2163228 - symbol:AT5G61410 "AT5G61410" species:3702 "Arabidopsis thaliana" [GO:0004750 "ribulose-phosphate 3-epimerase activity" evidence=ISS] [GO:0005975 "carbohydrate metabolic process" evidence=ISS] [GO:0009793 "embryonic development ending in seed dormancy" evidence=NAS] [GO:0009409 "response to cold" evidence=IEP] [GO:0010319 "stromule" evidence=IDA] [GO:0009624 "response to nemat…	447	3e-125	224/239	93
isogroup00074	isotig00211	910	TAIR|locus:2084500 - symbol:AT3G53960 "AT3G53960" species:3702 "Arabidopsis thaliana" [GO:0016020 "membrane" evidence=ISS] [GO:0005215 "transporter activity" evidence=ISS] [GO:0006857 "oligopeptide transport" evidence=ISS] InterPro:IPR000109 InterPro:IPR018456 Pfam:PF00854 PROSITE:PS01022 GO:GO:0016021 GO:GO:0005886 InterPro:IPR016196 SUPFAM:SSF103473 GO:GO:0005215 EMBL:AL132960 GO:GO:0006857 IPI…	126	9e-29	63/108	58
isogroup00074	isotig00212	881	TAIR|locus:504955413 - symbol:AT4G02715 "AT4G02715" species:3702 "Arabidopsis thaliana" [GO:0005575 "cellular_component" evidence=ND] [GO:0003674 "molecular_function" evidence=ND] [GO:0008150 "biological_process" evidence=ND] EMBL:AY136474 EMBL:BT025262 EMBL:AK118269 IPI:IPI00521872 RefSeq:NP_680565.1 UniGene:At.44758 UniGene:At.71726 PRIDE:Q8L757 GeneID:828194 KEGG:ath:AT4G02715 NMPDR:fig|3702.1…	81.6	3e-15	85/189	44
isogroup00075	isotig00213	1284	TAIR|locus:2135054 - symbol:AT4G04640 "AT4G04640" species:3702 "Arabidopsis thaliana" [GO:0006754 "ATP biosynthetic process" evidence=IMP] [GO:0009772 "photosynthetic electron transport in photosystem II" evidence=IMP] [GO:0009507 "chloroplast" evidence=IDA] [GO:0009544 "chloroplast ATP synthase complex" evidence=TAS] [GO:0015986 "ATP synthesis coupled proton transport" evidence=TAS] [GO:0030234 …	462	9e-130	250/290	86
isogroup00075	isotig00214	505	TAIR|locus:2156937 - symbol:AT5G66040 "AT5G66040" species:3702 "Arabidopsis thaliana" [GO:0007568 "aging" evidence=ISS] [GO:0004792 "thiosulfate sulfurtransferase activity" evidence=IDA] [GO:0009507 "chloroplast" evidence=IDA] PROSITE:PS00683 Pfam:PF00581 GenomeReviews:BA000015_GR GO:GO:0009507 InterPro:IPR001763 Gene3D:G3DSA:3.40.250.10 SMART:SM00450 SUPFAM:SSF52821 PROSITE:PS50206 EMBL:AB011474…	145	5e-35	69/104	66
isogroup00076	isotig00215	927	TAIR|locus:2018199 - symbol:AT1G52360 "AT1G52360" species:3702 "Arabidopsis thaliana" [GO:0030126 "COPI vesicle coat" evidence=ISS] InterPro:IPR006692 Pfam:PF04053 InterPro:IPR001680 Pfam:PF00400 GO:GO:0005515 GenomeReviews:CT485782_GR GO:GO:0006886 InterPro:IPR015943 InterPro:IPR011046 InterPro:IPR019781 Gene3D:G3DSA:2.130.10.10 SMART:SM00320 SUPFAM:SSF50978 PROSITE:PS00678 PROSITE:PS50082 PROSI…	477	3e-134	250/309	80
isogroup00076	isotig00216	858	TAIR|locus:2016214 - symbol:AT1G79990 "AT1G79990" species:3702 "Arabidopsis thaliana" [GO:0030126 "COPI vesicle coat" evidence=ISS] InterPro:IPR006692 Pfam:PF04053 InterPro:IPR001680 Pfam:PF00400 GO:GO:0005515 GenomeReviews:CT485782_GR GO:GO:0006886 InterPro:IPR015943 InterPro:IPR011046 InterPro:IPR019781 Gene3D:G3DSA:2.130.10.10 SMART:SM00320 SUPFAM:SSF50978 PROSITE:PS00678 PROSITE:PS50082 PROSI…	447	2e-125	231/279	82
isogroup00077	isotig00217	1095	TAIR|locus:2050992 - symbol:AT2G33410 "AT2G33410" species:3702 "Arabidopsis thaliana" [GO:0005575 "cellular_component" evidence=ND] [GO:0003723 "RNA binding" evidence=ISS] [GO:0008150 "biological_process" evidence=ND] InterPro:IPR000504 InterPro:IPR012677 Pfam:PF00076 PROSITE:PS50102 SMART:SM00360 GO:GO:0000166 Gene3D:G3DSA:3.30.70.330 GO:GO:0003676 HOGENOM:HBG756718 EMBL:AC002332 HSSP:Q61474 egg…	55.1	4e-07	78/219	35
isogroup00077	isotig00218	641	No hit
isogroup00078	isotig00219	952	TAIR|locus:505006397 - symbol:AT3G54540 "AT3G54540" species:3702 "Arabidopsis thaliana" [GO:0005215 "transporter activity" evidence=ISS] InterPro:IPR003439 InterPro:IPR003593 InterPro:IPR017871 Pfam:PF00005 PROSITE:PS00211 PROSITE:PS50893 SMART:SM00382 GO:GO:0005524 GenomeReviews:BA000014_GR GO:GO:0016887 GO:GO:0006810 EMBL:AL138656 EMBL:AY054525 EMBL:BT008795 EMBL:AK317763 EMBL:AY084906 IPI:IPI0…	462	8e-131	263/297	88
isogroup00078	isotig00220	761	TAIR|locus:505006397 - symbol:AT3G54540 "AT3G54540" species:3702 "Arabidopsis thaliana" [GO:0005215 "transporter activity" evidence=ISS] InterPro:IPR003439 InterPro:IPR003593 InterPro:IPR017871 Pfam:PF00005 PROSITE:PS00211 PROSITE:PS50893 SMART:SM00382 GO:GO:0005524 GenomeReviews:BA000014_GR GO:GO:0016887 GO:GO:0006810 EMBL:AL138656 EMBL:AY054525 EMBL:BT008795 EMBL:AK317763 EMBL:AY084906 IPI:IPI0…	380	3e-105	204/251	81
isogroup00079	isotig00221	1025	TAIR|locus:2014335 - symbol:AT1G54130 "AT1G54130" species:3702 "Arabidopsis thaliana" [GO:0008728 "GTP diphosphokinase activity" evidence=IGI] [GO:0009507 "chloroplast" evidence=IDA] InterPro:IPR003607 InterPro:IPR007685 Pfam:PF04607 SMART:SM00471 Pfam:PF01966 InterPro:IPR006674 GO:GO:0009507 EMBL:AC006577 GO:GO:0008728 GO:GO:0015969 EMBL:AK227169 IPI:IPI00547761 PIR:D96582 RefSeq:NP_564652.2 Uni…	539	7e-153	262/332	78
isogroup00079	isotig00222	685	TAIR|locus:2014335 - symbol:AT1G54130 "AT1G54130" species:3702 "Arabidopsis thaliana" [GO:0008728 "GTP diphosphokinase activity" evidence=IGI] [GO:0009507 "chloroplast" evidence=IDA] InterPro:IPR003607 InterPro:IPR007685 Pfam:PF04607 SMART:SM00471 Pfam:PF01966 InterPro:IPR006674 GO:GO:0009507 EMBL:AC006577 GO:GO:0008728 GO:GO:0015969 EMBL:AK227169 IPI:IPI00547761 PIR:D96582 RefSeq:NP_564652.2 Uni…	281	1e-75	142/182	78
isogroup00080	isotig00223	789	TAIR|locus:2183359 - symbol:AT5G07350 "AT5G07350" species:3702 "Arabidopsis thaliana" [GO:0004518 "nuclease activity" evidence=ISS] [GO:0003676 "nucleic acid binding" evidence=ISS] InterPro:IPR002999 InterPro:IPR006021 InterPro:IPR016071 InterPro:IPR016685 Pfam:PF00565 PIRSF:PIRSF017179 PROSITE:PS50830 SMART:SM00318 SMART:SM00333 GO:GO:0005515 GenomeReviews:BA000015_GR GO:GO:0005886 GO:GO:0009507…	194	1e-63	109/151	72
isogroup00080	isotig00224	647	TAIR|locus:2183359 - symbol:AT5G07350 "AT5G07350" species:3702 "Arabidopsis thaliana" [GO:0004518 "nuclease activity" evidence=ISS] [GO:0003676 "nucleic acid binding" evidence=ISS] InterPro:IPR002999 InterPro:IPR006021 InterPro:IPR016071 InterPro:IPR016685 Pfam:PF00565 PIRSF:PIRSF017179 PROSITE:PS50830 SMART:SM00318 SMART:SM00333 GO:GO:0005515 GenomeReviews:BA000015_GR GO:GO:0005886 GO:GO:0009507…	194	2e-49	109/151	72
isogroup00081	isotig00225	873	TAIR|gene:3436993 - symbol:AT2G30050.1 species:3702 "Arabidopsis thaliana" [GO:0005730 "nucleolus" evidence=IDA] InterPro:IPR001680 Pfam:PF00400 GenomeReviews:CT485783_GR GO:GO:0005730 InterPro:IPR015943 InterPro:IPR011046 InterPro:IPR019781 Gene3D:G3DSA:2.130.10.10 SMART:SM00320 SUPFAM:SSF50978 PROSITE:PS50082 PROSITE:PS50294 InterPro:IPR020472 InterPro:IPR019782 InterPro:IPR017986 PRINTS:PR0032…	449	8e-126	207/248	83
isogroup00081	isotig00226	791	TAIR|gene:3436993 - symbol:AT2G30050.1 species:3702 "Arabidopsis thaliana" [GO:0005730 "nucleolus" evidence=IDA] InterPro:IPR001680 Pfam:PF00400 GenomeReviews:CT485783_GR GO:GO:0005730 InterPro:IPR015943 InterPro:IPR011046 InterPro:IPR019781 Gene3D:G3DSA:2.130.10.10 SMART:SM00320 SUPFAM:SSF50978 PROSITE:PS50082 PROSITE:PS50294 InterPro:IPR020472 InterPro:IPR019782 InterPro:IPR017986 PRINTS:PR0032…	450	3e-126	209/248	84
isogroup00082	isotig00227	715	TAIR|locus:2043530 - symbol:AT2G25970 "AT2G25970" species:3702 "Arabidopsis thaliana" [GO:0003676 "nucleic acid binding" evidence=ISS] InterPro:IPR004087 InterPro:IPR004088 InterPro:IPR018111 Pfam:PF00013 PROSITE:PS50084 SMART:SM00322 GenomeReviews:CT485783_GR GO:GO:0003723 EMBL:AC005395 EMBL:AC004747 HSSP:Q9UNW9 EMBL:AY078954 EMBL:AK226845 IPI:IPI00540360 PIR:T02627 RefSeq:NP_180167.1 UniGene:At…	95.9	1e-19	76/173	43
isogroup00082	isotig00228	462	TAIR|locus:2168003 - symbol:AT5G62350 "AT5G62350" species:3702 "Arabidopsis thaliana" [GO:0046910 "pectinesterase inhibitor activity" evidence=ISS] InterPro:IPR006501 Pfam:PF04043 SMART:SM00856 GO:GO:0004857 EMBL:AB019235 GO:GO:0030599 SUPFAM:SSF101148 TIGRFAMs:TIGR01614 Gene3D:G3DSA:1.20.140.40 EMBL:AF386964 EMBL:AY072529 IPI:IPI00535742 RefSeq:NP_201041.1 UniGene:At.8941 SMR:Q9LVA4 PRIDE:Q9LVA4…	69.7	4e-12	32/62	51
isogroup00083	isotig00229	835	TAIR|locus:2100564 - symbol:AT3G52370 "AT3G52370" species:3702 "Arabidopsis thaliana" [GO:0007155 "cell adhesion" evidence=ISS] InterPro:IPR000782 Pfam:PF02469 GenomeReviews:BA000014_GR GO:GO:0005576 EMBL:AL132972 Gene3D:G3DSA:2.30.180.10 SMART:SM00554 SUPFAM:SSF82153 PROSITE:PS50213 EMBL:AK117608 EMBL:BT026127 IPI:IPI00523517 PIR:T08462 PIR:T46107 RefSeq:NP_190805.1 UniGene:At.22262 UniGene:At.2…	327	5e-97	189/244	77
isogroup00083	isotig00230	824	TAIR|locus:2100564 - symbol:AT3G52370 "AT3G52370" species:3702 "Arabidopsis thaliana" [GO:0007155 "cell adhesion" evidence=ISS] InterPro:IPR000782 Pfam:PF02469 GenomeReviews:BA000014_GR GO:GO:0005576 EMBL:AL132972 Gene3D:G3DSA:2.30.180.10 SMART:SM00554 SUPFAM:SSF82153 PROSITE:PS50213 EMBL:AK117608 EMBL:BT026127 IPI:IPI00523517 PIR:T08462 PIR:T46107 RefSeq:NP_190805.1 UniGene:At.22262 UniGene:At.2…	352	2e-104	192/236	81
isogroup00084	isotig00231	785	TAIR|gene:2083543 - symbol:ATGSTU8 "GLUTATHIONE S-TRANSFERASE TAU 8" species:3702 "Arabidopsis thaliana" [GO:0046686 "response to cadmium ion" evidence=IEP] InterPro:IPR004045 Pfam:PF00043 InterPro:IPR004046 Pfam:PF02798 GO:GO:0046686 GO:GO:0005737 GenomeReviews:BA000014_GR GO:GO:0016740 InterPro:IPR012336 InterPro:IPR012335 Gene3D:G3DSA:3.40.30.10 SUPFAM:SSF52833 InterPro:IPR010987 SUPFAM:SSF476…	87.8	1e-25	58/170	34
isogroup00084	isotig00232	768	TAIR|gene:2083543 - symbol:ATGSTU8 "GLUTATHIONE S-TRANSFERASE TAU 8" species:3702 "Arabidopsis thaliana" [GO:0046686 "response to cadmium ion" evidence=IEP] InterPro:IPR004045 Pfam:PF00043 InterPro:IPR004046 Pfam:PF02798 GO:GO:0046686 GO:GO:0005737 GenomeReviews:BA000014_GR GO:GO:0016740 InterPro:IPR012336 InterPro:IPR012335 Gene3D:G3DSA:3.40.30.10 SUPFAM:SSF52833 InterPro:IPR010987 SUPFAM:SSF476…	86.3	4e-25	57/164	34
isogroup00085	isotig00233	918	TAIR|locus:2168052 - symbol:AT5G59880 "AT5G59880" species:3702 "Arabidopsis thaliana" [GO:0005622 "intracellular" evidence=ISS] [GO:0005739 "mitochondrion" evidence=IDA] [GO:0006979 "response to oxidative stress" evidence=IDA] InterPro:IPR002108 Pfam:PF00241 PROSITE:PS51263 SMART:SM00102 UniProt:Q9ZSK4 GenomeReviews:BA000015_GR GO:GO:0005739 GO:GO:0005886 GO:GO:0009507 GO:GO:0046686 GO:GO:0003779…	239	1e-62	115/139	82
isogroup00085	isotig00234	697	TAIR|locus:2039022 - symbol:AT2G20280 "AT2G20280" species:3702 "Arabidopsis thaliana" [GO:0005575 "cellular_component" evidence=ND] [GO:0003676 "nucleic acid binding" evidence=ISS] [GO:0008150 "biological_process" evidence=ND] InterPro:IPR000571 PROSITE:PS50103 SMART:SM00356 GenomeReviews:CT485783_GR GO:GO:0008270 GO:GO:0003677 EMBL:AC006569 IPI:IPI00536607 PIR:C84587 RefSeq:NP_179618.1 UniGene:A…	181	5e-59	84/98	85
isogroup00086	isotig00235	777	TAIR|locus:2134025 - symbol:AT4G19810 "AT4G19810" species:3702 "Arabidopsis thaliana" [GO:0004553 "hydrolase activity, hydrolyzing O-glycosyl compounds" evidence=ISS] InterPro:IPR001223 InterPro:IPR011583 InterPro:IPR013781 Pfam:PF00704 SMART:SM00636 GenomeReviews:CT486007_GR GO:GO:0005618 GO:GO:0043169 InterPro:IPR017853 Gene3D:G3DSA:3.20.20.80 SUPFAM:SSF51445 EMBL:AL024486 EMBL:AL161551 GO:GO:0…	225	1e-59	127/256	49
isogroup00086	isotig00236	503	TAIR|locus:2134025 - symbol:AT4G19810 "AT4G19810" species:3702 "Arabidopsis thaliana" [GO:0004553 "hydrolase activity, hydrolyzing O-glycosyl compounds" evidence=ISS] InterPro:IPR001223 InterPro:IPR011583 InterPro:IPR013781 Pfam:PF00704 SMART:SM00636 GenomeReviews:CT486007_GR GO:GO:0005618 GO:GO:0043169 InterPro:IPR017853 Gene3D:G3DSA:3.20.20.80 SUPFAM:SSF51445 EMBL:AL024486 EMBL:AL161551 GO:GO:0…	159	3e-39	93/168	55
isogroup00087	isotig00237	931	TAIR|locus:2043849 - symbol:AT2G26640 "AT2G26640" species:3702 "Arabidopsis thaliana" [GO:0009409 "response to cold" evidence=IEP] [GO:0009416 "response to light stimulus" evidence=IEP] InterPro:IPR012392 InterPro:IPR013601 InterPro:IPR013747 InterPro:IPR016038 InterPro:IPR016039 Pfam:PF08392 Pfam:PF08541 PIRSF:PIRSF036417 GO:GO:0016021 GenomeReviews:CT485783_GR GO:GO:0006633 GO:GO:0009409 GO:GO:…	324	7e-112	153/175	87
isogroup00087	isotig00238	672	TAIR|locus:2043849 - symbol:AT2G26640 "AT2G26640" species:3702 "Arabidopsis thaliana" [GO:0009409 "response to cold" evidence=IEP] [GO:0009416 "response to light stimulus" evidence=IEP] InterPro:IPR012392 InterPro:IPR013601 InterPro:IPR013747 InterPro:IPR016038 InterPro:IPR016039 Pfam:PF08392 Pfam:PF08541 PIRSF:PIRSF036417 GO:GO:0016021 GenomeReviews:CT485783_GR GO:GO:0006633 GO:GO:0009409 GO:GO:…	187	2e-47	84/98	85
isogroup00088	isotig00239	810	TAIR|locus:2031521 - symbol:AT1G73920 "AT1G73920" species:3702 "Arabidopsis thaliana" [GO:0005575 "cellular_component" evidence=ND] [GO:0016298 "lipase activity" evidence=ISS] InterPro:IPR006693 Pfam:PF04083 GenomeReviews:CT485782_GR GO:GO:0006629 HSSP:P07098 HOGENOM:HBG746286 EMBL:AY050984 EMBL:BT004416 IPI:IPI00528390 RefSeq:NP_565075.1 UniGene:At.23253 UniGene:At.67278 SMR:Q949N8 PRIDE:Q949N8 …	132	1e-30	73/148	49
isogroup00088	isotig00240	764	TAIR|locus:2031521 - symbol:AT1G73920 "AT1G73920" species:3702 "Arabidopsis thaliana" [GO:0005575 "cellular_component" evidence=ND] [GO:0016298 "lipase activity" evidence=ISS] InterPro:IPR006693 Pfam:PF04083 GenomeReviews:CT485782_GR GO:GO:0006629 HSSP:P07098 HOGENOM:HBG746286 EMBL:AY050984 EMBL:BT004416 IPI:IPI00528390 RefSeq:NP_565075.1 UniGene:At.23253 UniGene:At.67278 SMR:Q949N8 PRIDE:Q949N8 …	319	7e-87	159/260	61
isogroup00089	isotig00241	940	TAIR|gene:2133011 - symbol:AT4G28080.1 species:3702 "Arabidopsis thaliana" [GO:0005488 "binding" evidence=IEA] InterPro:IPR011990 GenomeReviews:CT486007_GR GO:GO:0005488 Gene3D:G3DSA:1.25.40.10 InterPro:IPR013026 InterPro:IPR019734 PROSITE:PS50005 PROSITE:PS50293 SMART:SM00028 EMBL:AL035524 EMBL:AL161572 eggNOG:KOG1839 IPI:IPI00544461 PIR:T02909 SMR:Q9SUD1 PRIDE:Q9SUD1 TAIR:At4g28080 HOGENOM:HBG6…	161	3e-39	100/248	40
isogroup00089	isotig00242	628	TAIR|locus:2206076 - symbol:AT1G61010 "AT1G61010" species:3702 "Arabidopsis thaliana" [GO:0005847 "mRNA cleavage and polyadenylation specificity factor complex" evidence=ISS] [GO:0006378 "mRNA polyadenylation" evidence=ISS] [GO:0005515 "protein binding" evidence=IPI] [GO:0005634 "nucleus" evidence=IDA] InterPro:IPR001279 SMART:SM00849 Pfam:PF07521 GO:GO:0005515 GO:GO:0005634 GO:GO:0016787 EMBL:AC…	215	8e-56	117/162	72
isogroup00090	isotig00243	823	TAIR|locus:2041394 - symbol:AT2G47140 "AT2G47140" species:3702 "Arabidopsis thaliana" [GO:0005575 "cellular_component" evidence=ND] [GO:0016491 "oxidoreductase activity" evidence=ISS] InterPro:IPR002198 InterPro:IPR002347 InterPro:IPR016040 Pfam:PF00106 PRINTS:PR00080 PRINTS:PR00081 GenomeReviews:CT485783_GR GO:GO:0005488 GO:GO:0055114 Gene3D:G3DSA:3.40.50.720 SUPFAM:SSF51735 GO:GO:0016491 EMBL:A…	166	9e-41	86/185	46
isogroup00090	isotig00244	724	TAIR|locus:2077587 - symbol:AT3G07050 "AT3G07050" species:3702 "Arabidopsis thaliana" [GO:0005525 "GTP binding" evidence=ISS] [GO:0008150 "biological_process" evidence=ND] InterPro:IPR002917 InterPro:IPR005225 InterPro:IPR006073 Pfam:PF01926 PRINTS:PR00326 GO:GO:0005525 TIGRFAMs:TIGR00231 GO:GO:0005730 EMBL:AC016827 OMA:PFKEEIL InterPro:IPR014813 Pfam:PF08701 IPI:IPI00539511 RefSeq:NP_187361.1 Un…	120	7e-29	57/67	85
isogroup00091	isotig00245	787	TAIR|locus:2086435 - symbol:AT3G27830 "AT3G27830" species:3702 "Arabidopsis thaliana" [GO:0015934 "large ribosomal subunit" evidence=ISS] [GO:0003735 "structural constituent of ribosome" evidence=ISS] [GO:0006412 "translation" evidence=ISS;TAS] [GO:0000311 "plastid large ribosomal subunit" evidence=ISS] InterPro:IPR000206 InterPro:IPR008932 InterPro:IPR013823 Pfam:PF00542 ProDom:PD001326 UniProt:…	150	6e-36	94/165	56
isogroup00091	isotig00246	775	TAIR|locus:2086435 - symbol:AT3G27830 "AT3G27830" species:3702 "Arabidopsis thaliana" [GO:0015934 "large ribosomal subunit" evidence=ISS] [GO:0003735 "structural constituent of ribosome" evidence=ISS] [GO:0006412 "translation" evidence=ISS;TAS] [GO:0000311 "plastid large ribosomal subunit" evidence=ISS] InterPro:IPR000206 InterPro:IPR008932 InterPro:IPR013823 Pfam:PF00542 ProDom:PD001326 UniProt:…	168	2e-41	105/178	58
isogroup00092	isotig00247	801	TAIR|locus:2156569 - symbol:AT5G48760 "AT5G48760" species:3702 "Arabidopsis thaliana" [GO:0015934 "large ribosomal subunit" evidence=ISS] [GO:0003735 "structural constituent of ribosome" evidence=ISS] [GO:0006412 "translation" evidence=ISS] [GO:0022625 "cytosolic large ribosomal subunit" evidence=IDA] InterPro:IPR005755 InterPro:IPR005822 Pfam:PF00572 PIRSF:PIRSF002181 PROSITE:PS00783 GenomeRevie…	358	2e-98	183/206	88
isogroup00092	isotig00248	763	TAIR|locus:2156569 - symbol:AT5G48760 "AT5G48760" species:3702 "Arabidopsis thaliana" [GO:0015934 "large ribosomal subunit" evidence=ISS] [GO:0003735 "structural constituent of ribosome" evidence=ISS] [GO:0006412 "translation" evidence=ISS] [GO:0022625 "cytosolic large ribosomal subunit" evidence=IDA] InterPro:IPR005755 InterPro:IPR005822 Pfam:PF00572 PIRSF:PIRSF002181 PROSITE:PS00783 GenomeRevie…	343	3e-94	176/198	88
isogroup00093	isotig00249	1140	TAIR|locus:2179424 - symbol:AT5G25610 "AT5G25610" species:3702 "Arabidopsis thaliana" [GO:0009269 "response to desiccation" evidence=IEP] [GO:0009737 "response to abscisic acid stimulus" evidence=IEP] [GO:0045735 "nutrient reservoir activity" evidence=TAS] [GO:0009651 "response to salt stress" evidence=IEP] GenomeReviews:BA000015_GR EMBL:AC006601 GO:GO:0009651 InterPro:IPR004873 Pfam:PF03181 PROS…	275	2e-73	137/249	55
isogroup00093	isotig00250	410	TAIR|locus:2179424 - symbol:AT5G25610 "AT5G25610" species:3702 "Arabidopsis thaliana" [GO:0009269 "response to desiccation" evidence=IEP] [GO:0009737 "response to abscisic acid stimulus" evidence=IEP] [GO:0045735 "nutrient reservoir activity" evidence=TAS] [GO:0009651 "response to salt stress" evidence=IEP] GenomeReviews:BA000015_GR EMBL:AC006601 GO:GO:0009651 InterPro:IPR004873 Pfam:PF03181 PROS…	86.3	3e-17	45/72	62
isogroup00094	isotig00251	794	TAIR|gene:2197363 - symbol:AT1G10950.1 species:3702 "Arabidopsis thaliana" [GO:0016020 "membrane" evidence=IDA] InterPro:IPR004240 Pfam:PF02990 GO:GO:0016021 GO:GO:0005794 PANTHER:PTHR10766 OMA:QWTSFLA EMBL:AY054666 EMBL:AY063907 EMBL:AF446365 EMBL:AY081536 EMBL:BT008600 IPI:IPI00542893 RefSeq:NP_563881.1 UniGene:At.16751 UniGene:Rra.141 UniGene:Rsa.2164 UniGene:Rsa.22650 PRIDE:Q940G0 GeneID:8376…	415	1e-115	234/250	93
isogroup00094	isotig00252	719	TAIR|gene:2197363 - symbol:AT1G10950.1 species:3702 "Arabidopsis thaliana" [GO:0016020 "membrane" evidence=IDA] InterPro:IPR004240 Pfam:PF02990 GO:GO:0016021 GO:GO:0005794 PANTHER:PTHR10766 OMA:QWTSFLA EMBL:AY054666 EMBL:AY063907 EMBL:AF446365 EMBL:AY081536 EMBL:BT008600 IPI:IPI00542893 RefSeq:NP_563881.1 UniGene:At.16751 UniGene:Rra.141 UniGene:Rsa.2164 UniGene:Rsa.22650 PRIDE:Q940G0 GeneID:8376…	329	5e-90	155/164	94
isogroup00095	isotig00253	780	TAIR|gene:2101282 - symbol:ATBBC1 "ARABIDOPSIS THALIANA BREAST BASIC CONSERVED 1" species:3702 "Arabidopsis thaliana" [GO:0005730 "nucleolus" evidence=IDA] [GO:0022626 "cytosolic ribosome" evidence=IDA] [GO:0005618 "cell wall" evidence=IDA] [GO:0005886 "plasma membrane" evidence=IDA] [GO:0016020 "membrane" evidence=IDA] InterPro:IPR001380 InterPro:IPR018256 Pfam:PF01294 PROSITE:PS01104 GO:GO:0005…	346	4e-95	163/191	85
isogroup00095	isotig00254	607	TAIR|gene:2101282 - symbol:ATBBC1 "ARABIDOPSIS THALIANA BREAST BASIC CONSERVED 1" species:3702 "Arabidopsis thaliana" [GO:0005730 "nucleolus" evidence=IDA] [GO:0022626 "cytosolic ribosome" evidence=IDA] [GO:0005618 "cell wall" evidence=IDA] [GO:0005886 "plasma membrane" evidence=IDA] [GO:0016020 "membrane" evidence=IDA] InterPro:IPR001380 InterPro:IPR018256 Pfam:PF01294 PROSITE:PS01104 GO:GO:0005…	259	6e-69	125/148	84
isogroup00096	isotig00255	776	TAIR|locus:2005493 - symbol:AT4G36920 "AT4G36920" species:3702 "Arabidopsis thaliana" [GO:0003700 "transcription factor activity" evidence=ISS;TAS] [GO:0010093 "specification of floral organ identity" evidence=IMP] [GO:0048316 "seed development" evidence=IMP] [GO:0010073 "meristem maintenance" evidence=IMP] [GO:0005634 "nucleus" evidence=ISS;TAS] [GO:0006355 "regulation of transcription, DNA-depe…	243	5e-64	116/156	74
isogroup00096	isotig00256	731	TAIR|locus:2056573 - symbol:AT2G28550 "AT2G28550" species:3702 "Arabidopsis thaliana" [GO:0003700 "transcription factor activity" evidence=ISS;TAS] [GO:0005634 "nucleus" evidence=IC] [GO:0010228 "vegetative to reproductive phase transition of meristem" evidence=IMP] [GO:0006355 "regulation of transcription, DNA-dependent" evidence=TAS] [GO:0003677 "DNA binding" evidence=TAS] [GO:0009887 "organ mo…	236	8e-62	116/165	70
isogroup00097	isotig00257	757	No hit
isogroup00097	isotig00258	718	No hit
isogroup00098	isotig00259	877	TAIR|gene:3441157 - symbol:AOS "ALLENE OXIDE SYNTHASE" species:3702 "Arabidopsis thaliana" [GO:0009941 "chloroplast envelope" evidence=IDA] [GO:0009507 "chloroplast" evidence=IDA] [GO:0009535 "chloroplast thylakoid membrane" evidence=IDA] [GO:0010287 "plastoglobule" evidence=IDA] [GO:0016020 "membrane" evidence=IDA] [GO:0009579 "thylakoid" evidence=IDA] InterPro:IPR001128 Pfam:PF00067 Prosite:PS0…	137	4e-32	63/119	52
isogroup00098	isotig00260	490	TAIR|gene:3441157 - symbol:AOS "ALLENE OXIDE SYNTHASE" species:3702 "Arabidopsis thaliana" [GO:0009941 "chloroplast envelope" evidence=IDA] [GO:0009507 "chloroplast" evidence=IDA] [GO:0009535 "chloroplast thylakoid membrane" evidence=IDA] [GO:0010287 "plastoglobule" evidence=IDA] [GO:0016020 "membrane" evidence=IDA] [GO:0009579 "thylakoid" evidence=IDA] InterPro:IPR001128 Pfam:PF00067 Prosite:PS0…	177	2e-44	82/155	52
isogroup00099	isotig00261	958	TAIR|locus:2170783 - symbol:AT5G62890 "AT5G62890" species:3702 "Arabidopsis thaliana" [GO:0016020 "membrane" evidence=ISS] [GO:0022857 "transmembrane transporter activity" evidence=ISS] InterPro:IPR006043 Pfam:PF00860 PROSITE:PS01116 GenomeReviews:BA000015_GR GO:GO:0016021 GO:GO:0005773 GO:GO:0005618 GO:GO:0055085 GO:GO:0005215 EMBL:AB009053 PANTHER:PTHR11119 eggNOG:KOG1292 HOGENOM:HBG713856 EMBL…	515	8e-146	257/313	82
isogroup00099	isotig00262	483	TAIR|locus:2170783 - symbol:AT5G62890 "AT5G62890" species:3702 "Arabidopsis thaliana" [GO:0016020 "membrane" evidence=ISS] [GO:0022857 "transmembrane transporter activity" evidence=ISS] InterPro:IPR006043 Pfam:PF00860 PROSITE:PS01116 GenomeReviews:BA000015_GR GO:GO:0016021 GO:GO:0005773 GO:GO:0005618 GO:GO:0055085 GO:GO:0005215 EMBL:AB009053 PANTHER:PTHR11119 eggNOG:KOG1292 HOGENOM:HBG713856 EMBL…	210	9e-72	97/121	80
isogroup00100	isotig00263	823	TAIR|gene:2171695 - symbol:AT5G23540.1 species:3702 "Arabidopsis thaliana" [GO:0009651 "response to salt stress" evidence=IEP] Pfam:PF01398 INTERPRO:IPR000555 GenomeReviews:BA000015_GR GO:GO:0005634 GO:GO:0008270 GO:GO:0008237 GO:GO:0009651 GO:GO:0019941 GO:GO:0000502 MEROPS:M67.001 GO:GO:0004221 EMBL:AB025633 SMART:SM00232 HOGENOM:HBG499867 EMBL:AY230843 EMBL:AY230844 EMBL:AY230845 EMBL:AY070073…	459	7e-129	252/266	94
isogroup00100	isotig00264	612	TAIR|gene:2171695 - symbol:AT5G23540.1 species:3702 "Arabidopsis thaliana" [GO:0009651 "response to salt stress" evidence=IEP] Pfam:PF01398 INTERPRO:IPR000555 GenomeReviews:BA000015_GR GO:GO:0005634 GO:GO:0008270 GO:GO:0008237 GO:GO:0009651 GO:GO:0019941 GO:GO:0000502 MEROPS:M67.001 GO:GO:0004221 EMBL:AB025633 SMART:SM00232 HOGENOM:HBG499867 EMBL:AY230843 EMBL:AY230844 EMBL:AY230845 EMBL:AY070073…	359	3e-99	184/197	93
isogroup00101	isotig00265	721	TAIR|locus:2142499 - symbol:AT5G10530 "AT5G10530" species:3702 "Arabidopsis thaliana" [GO:0016301 "kinase activity" evidence=ISS] InterPro:IPR000719 InterPro:IPR001220 InterPro:IPR008271 InterPro:IPR017441 InterPro:IPR017442 Pfam:PF00069 Pfam:PF00139 PROSITE:PS00107 PROSITE:PS00108 PROSITE:PS50011 GenomeReviews:BA000015_GR GO:GO:0005524 EMBL:AL353995 GO:GO:0005529 GO:GO:0006468 InterPro:IPR011009…	97.1	5e-20	65/193	33
isogroup00101	isotig00266	568	TAIR|locus:2142499 - symbol:AT5G10530 "AT5G10530" species:3702 "Arabidopsis thaliana" [GO:0016301 "kinase activity" evidence=ISS] InterPro:IPR000719 InterPro:IPR001220 InterPro:IPR008271 InterPro:IPR017441 InterPro:IPR017442 Pfam:PF00069 Pfam:PF00139 PROSITE:PS00107 PROSITE:PS00108 PROSITE:PS50011 GenomeReviews:BA000015_GR GO:GO:0005524 EMBL:AL353995 GO:GO:0005529 GO:GO:0006468 InterPro:IPR011009…	77.8	2e-14	47/118	39
isogroup00102	isotig00267	742	TAIR|locus:2098063 - symbol:AT3G62290 "AT3G62290" species:3702 "Arabidopsis thaliana" [GO:0005515 "protein binding" evidence=TAS] [GO:0005525 "GTP binding" evidence=ISS;TAS] [GO:0016004 "phospholipase activator activity" evidence=TAS] InterPro:IPR005225 InterPro:IPR006688 InterPro:IPR006689 Pfam:PF00025 PRINTS:PR00328 SMART:SM00177 UniProt:Q9M1P5 GO:GO:0005525 GO:GO:0005515 TIGRFAMs:TIGR00231 GO:…	334	2e-91	164/164	100
isogroup00102	isotig00268	666	TAIR|locus:2098063 - symbol:AT3G62290 "AT3G62290" species:3702 "Arabidopsis thaliana" [GO:0005515 "protein binding" evidence=TAS] [GO:0005525 "GTP binding" evidence=ISS;TAS] [GO:0016004 "phospholipase activator activity" evidence=TAS] InterPro:IPR005225 InterPro:IPR006688 InterPro:IPR006689 Pfam:PF00025 PRINTS:PR00328 SMART:SM00177 UniProt:Q9M1P5 GO:GO:0005525 GO:GO:0005515 TIGRFAMs:TIGR00231 GO:…	332	9e-91	163/164	99
isogroup00103	isotig00269	974	TAIR|locus:2046585 - symbol:AT2G33060 "AT2G33060" species:3702 "Arabidopsis thaliana" [GO:0016301 "kinase activity" evidence=ISS] [GO:0005515 "protein binding" evidence=ISS;NAS] [GO:0006952 "defense response" evidence=ISS] [GO:0007165 "signal transduction" evidence=IC] Pfam:PF00560 InterPro:IPR001611 GO:GO:0005515 GenomeReviews:CT485783_GR HOGENOM:HBG755340 InterPro:IPR020474 PRINTS:PR00019 EMBL:…	97.8	1e-38	64/138	46
isogroup00103	isotig00270	427	No hit
isogroup00104	isotig00271	475	TAIR|locus:2198561 - symbol:AT1G20200 "AT1G20200" species:3702 "Arabidopsis thaliana" [GO:0008541 "proteasome regulatory particle, lid subcomplex" evidence=ISS] [GO:0009793 "embryonic development ending in seed dormancy" evidence=NAS] [GO:0006511 "ubiquitin-dependent protein catabolic process" evidence=TAS] InterPro:IPR013586 Pfam:PF08375 INTERPRO:IPR000717 GenomeReviews:CT485782_GR GO:GO:0005886…	268	4e-72	136/157	86
isogroup00104	isotig00272	254	TAIR|locus:2198561 - symbol:AT1G20200 "AT1G20200" species:3702 "Arabidopsis thaliana" [GO:0008541 "proteasome regulatory particle, lid subcomplex" evidence=ISS] [GO:0009793 "embryonic development ending in seed dormancy" evidence=NAS] [GO:0006511 "ubiquitin-dependent protein catabolic process" evidence=TAS] InterPro:IPR013586 Pfam:PF08375 INTERPRO:IPR000717 GenomeReviews:CT485782_GR GO:GO:0005886…	155	4e-38	77/84	91
isogroup00105	isotig00273	648	TAIR|locus:2076451 - symbol:AT3G58500 "AT3G58500" species:3702 "Arabidopsis thaliana" [GO:0005634 "nucleus" evidence=IDA] [GO:0005730 "nucleolus" evidence=IDA] [GO:0005737 "cytoplasm" evidence=IDA] [GO:0000159 "protein phosphatase type 2A complex" evidence=TAS] [GO:0006470 "protein amino acid dephosphorylation" evidence=TAS] [GO:0004722 "protein serine/threonine phosphatase activity" evidence=ISS…	175	1e-43	83/91	91
isogroup00105	isotig00274	557	TAIR|locus:2049842 - symbol:AT2G37250 "AT2G37250" species:3702 "Arabidopsis thaliana" [GO:0019201 "nucleotide kinase activity" evidence=ISS] [GO:0005634 "nucleus" evidence=IDA] [GO:0005737 "cytoplasm" evidence=IDA] [GO:0004017 "adenylate kinase activity" evidence=IDA] [GO:0008652 "cellular amino acid biosynthetic process" evidence=IMP] [GO:0009507 "chloroplast" evidence=IDA] [GO:0009570 "chloropl…	153	3e-37	95/150	63
isogroup00106	isotig00275	734	TAIR|locus:2116682 - symbol:AT4G31990 "AT4G31990" species:3702 "Arabidopsis thaliana" [GO:0009409 "response to cold" evidence=IEP] [GO:0010319 "stromule" evidence=IDA] [GO:0004069 "L-aspartate:2-oxoglutarate aminotransferase activity" evidence=IDA] [GO:0009507 "chloroplast" evidence=IDA] [GO:0009536 "plastid" evidence=IDA] InterPro:IPR000796 InterPro:IPR004838 InterPro:IPR004839 InterPro:IPR01542…	292	9e-79	159/181	87
isogroup00106	isotig00276	658	TAIR|locus:2116682 - symbol:AT4G31990 "AT4G31990" species:3702 "Arabidopsis thaliana" [GO:0009409 "response to cold" evidence=IEP] [GO:0010319 "stromule" evidence=IDA] [GO:0004069 "L-aspartate:2-oxoglutarate aminotransferase activity" evidence=IDA] [GO:0009507 "chloroplast" evidence=IDA] [GO:0009536 "plastid" evidence=IDA] InterPro:IPR000796 InterPro:IPR004838 InterPro:IPR004839 InterPro:IPR01542…	263	5e-70	144/165	87
isogroup00107	isotig00277	759	TAIR|locus:2079251 - symbol:AT3G26300 "AT3G26300" species:3702 "Arabidopsis thaliana" [GO:0019825 "oxygen binding" evidence=ISS] InterPro:IPR001128 InterPro:IPR002401 Pfam:PF00067 PRINTS:PR00463 Prosite:PS00086 GO:GO:0016021 GenomeReviews:BA000014_GR GO:GO:0055114 GO:GO:0009055 GO:GO:0020037 InterPro:IPR017973 InterPro:IPR017972 Gene3D:G3DSA:1.10.630.10 PANTHER:PTHR19383 PRINTS:PR00385 SUPFAM:SSF…	109	7e-34	54/105	51
isogroup00107	isotig00278	619	TAIR|locus:2146980 - symbol:AT5G25180 "AT5G25180" species:3702 "Arabidopsis thaliana" [GO:0019825 "oxygen binding" evidence=ISS] [GO:0005575 "cellular_component" evidence=ND] [GO:0008150 "biological_process" evidence=ND] InterPro:IPR001128 InterPro:IPR002401 Pfam:PF00067 PRINTS:PR00463 Prosite:PS00086 GenomeReviews:BA000015_GR GO:GO:0016021 GO:GO:0055114 GO:GO:0009055 GO:GO:0020037 InterPro:IPR01…	115	2e-35	66/168	39
isogroup00108	isotig00279	782	TAIR|locus:2033118 - symbol:AT1G06760 "AT1G06760" species:3702 "Arabidopsis thaliana" [GO:0003677 "DNA binding" evidence=ISS] [GO:0006334 "nucleosome assembly" evidence=ISS] [GO:0000786 "nucleosome" evidence=ISS] InterPro:IPR005818 InterPro:IPR005819 Pfam:PF00538 PRINTS:PR00624 SMART:SM00526 GenomeReviews:CT485782_GR GO:GO:0005634 GO:GO:0003677 InterPro:IPR011991 Gene3D:G3DSA:1.10.10.10 GO:GO:000…	94.4	4e-19	56/72	77
isogroup00108	isotig00280	597	TAIR|locus:2033118 - symbol:AT1G06760 "AT1G06760" species:3702 "Arabidopsis thaliana" [GO:0003677 "DNA binding" evidence=ISS] [GO:0006334 "nucleosome assembly" evidence=ISS] [GO:0000786 "nucleosome" evidence=ISS] InterPro:IPR005818 InterPro:IPR005819 Pfam:PF00538 PRINTS:PR00624 SMART:SM00526 GenomeReviews:CT485782_GR GO:GO:0005634 GO:GO:0003677 InterPro:IPR011991 Gene3D:G3DSA:1.10.10.10 GO:GO:000…	94.4	2e-19	56/72	77
isogroup00109	isotig00281	921	TAIR|locus:2098755 - symbol:AT3G50500 "AT3G50500" species:3702 "Arabidopsis thaliana" [GO:0016301 "kinase activity" evidence=ISS;IDA] [GO:0006970 "response to osmotic stress" evidence=IDA] [GO:0009651 "response to salt stress" evidence=IDA] [GO:0009737 "response to abscisic acid stimulus" evidence=IDA] [GO:0004672 "protein kinase activity" evidence=IDA] [GO:0009789 "positive regulation of abscisi…	376	2e-108	178/228	78
isogroup00109	isotig00282	450	TAIR|locus:2174999 - symbol:AT5G66880 "AT5G66880" species:3702 "Arabidopsis thaliana" [GO:0016301 "kinase activity" evidence=ISS;IDA] [GO:0004672 "protein kinase activity" evidence=IDA;TAS] [GO:0009738 "abscisic acid mediated signaling pathway" evidence=TAS] [GO:0006970 "response to osmotic stress" evidence=IDA] [GO:0009651 "response to salt stress" evidence=IDA] [GO:0009737 "response to abscisic…	188	8e-53	87/99	87
isogroup00110	isotig00283	790	TAIR|locus:2164471 - symbol:AT5G40810 "AT5G40810" species:3702 "Arabidopsis thaliana" [GO:0005746 "mitochondrial respiratory chain" evidence=ISS] [GO:0045153 "electron transporter, transferring electrons within CoQH2-cytochrome c reductase complex activity" evidence=ISS] [GO:0005739 "mitochondrion" evidence=IDA] [GO:0005750 "mitochondrial respiratory chain complex III" evidence=IDA] InterPro:IPR0…	270	1e-125	130/141	92
isogroup00110	isotig00284	276	TAIR|locus:2156035 - symbol:AT5G37840 "AT5G37840" species:3702 "Arabidopsis thaliana" [GO:0005575 "cellular_component" evidence=ND] [GO:0003674 "molecular_function" evidence=ND] [GO:0008150 "biological_process" evidence=ND] GenomeReviews:BA000015_GR HOGENOM:HBG316778 EMBL:BT012530 EMBL:BT014829 IPI:IPI00521938 RefSeq:NP_198600.1 UniGene:At.30460 PRIDE:Q6NL13 GeneID:833762 KEGG:ath:AT5G37840 NMPDR…	56.6	2e-08	30/66	45
isogroup00111	isotig00285	767	TAIR|gene:5019474022 - symbol:AT1G63770.4 species:3702 "Arabidopsis thaliana" [GO:0008237 "metallopeptidase activity" evidence=IEA] [GO:0008270 "zinc ion binding" evidence=IEA] InterPro:IPR001930 InterPro:IPR012779 InterPro:IPR014782 Pfam:PF01433 PRINTS:PR00756 GO:GO:0008270 GO:GO:0006508 GO:GO:0008237 GO:GO:0004177 PANTHER:PTHR11533 MEROPS:M01.005 PANTHER:PTHR11533:SF8 TIGRFAMs:TIGR02414 EMBL:AC…	424	2e-118	207/248	83
isogroup00111	isotig00286	593	TAIR|gene:5019474022 - symbol:AT1G63770.4 species:3702 "Arabidopsis thaliana" [GO:0008237 "metallopeptidase activity" evidence=IEA] [GO:0008270 "zinc ion binding" evidence=IEA] InterPro:IPR001930 InterPro:IPR012779 InterPro:IPR014782 Pfam:PF01433 PRINTS:PR00756 GO:GO:0008270 GO:GO:0006508 GO:GO:0008237 GO:GO:0004177 PANTHER:PTHR11533 MEROPS:M01.005 PANTHER:PTHR11533:SF8 TIGRFAMs:TIGR02414 EMBL:AC…	138	1e-32	69/75	92
isogroup00112	isotig00287	925	No hit
isogroup00112	isotig00288	427	No hit
isogroup00113	isotig00289	511	TAIR|gene:2089029 - symbol:mtLPD2 "LIPOAMIDE DEHYDROGENASE 2" species:3702 "Arabidopsis thaliana" [GO:0009507 "chloroplast" evidence=IDA] [GO:0046686 "response to cadmium ion" evidence=IEP] [GO:0005524 "ATP binding" evidence=IDA] [GO:0005739 "mitochondrion" evidence=IDA] InterPro:IPR000815 InterPro:IPR001327 InterPro:IPR004099 InterPro:IPR006258 InterPro:IPR016156 Pfam:PF00070 Pfam:PF02852 PRINTS…	291	8e-79	144/170	84
isogroup00113	isotig00290	268	TAIR|locus:2135932 - symbol:AT4G24220 "AT4G24220" species:3702 "Arabidopsis thaliana" [GO:0005575 "cellular_component" evidence=ND] [GO:0009611 "response to wounding" evidence=IEP] [GO:0010051 "xylem and phloem pattern formation" evidence=IMP] InterPro:IPR016040 GenomeReviews:CT486007_GR GO:GO:0009611 GO:GO:0005488 Gene3D:G3DSA:3.40.50.720 SUPFAM:SSF51735 GO:GO:0008152 GO:GO:0003824 EMBL:AL078637…	65.5	2e-23	26/40	65
isogroup00114	isotig00291	796	TAIR|locus:2012211 - symbol:AT1G49600 "AT1G49600" species:3702 "Arabidopsis thaliana" [GO:0003723 "RNA binding" evidence=ISS] InterPro:IPR000504 InterPro:IPR012677 Pfam:PF00076 PROSITE:PS50102 SMART:SM00360 UniProt:Q9FX88 GO:GO:0005515 GenomeReviews:CT485782_GR GO:GO:0000166 Gene3D:G3DSA:3.30.70.330 GO:GO:0003676 EMBL:AC011807 HOGENOM:HBG756718 eggNOG:KOG0118 HSSP:Q14103 IPI:IPI00529085 PIR:F9653…	146	1e-62	73/109	66
isogroup00114	isotig00292	531	TAIR|locus:2012211 - symbol:AT1G49600 "AT1G49600" species:3702 "Arabidopsis thaliana" [GO:0003723 "RNA binding" evidence=ISS] InterPro:IPR000504 InterPro:IPR012677 Pfam:PF00076 PROSITE:PS50102 SMART:SM00360 UniProt:Q9FX88 GO:GO:0005515 GenomeReviews:CT485782_GR GO:GO:0000166 Gene3D:G3DSA:3.30.70.330 GO:GO:0003676 EMBL:AC011807 HOGENOM:HBG756718 eggNOG:KOG0118 HSSP:Q14103 IPI:IPI00529085 PIR:F9653…	114	5e-37	53/65	81
isogroup00115	isotig00293	835	TAIR|locus:2050019 - symbol:AT2G21520 "AT2G21520" species:3702 "Arabidopsis thaliana" [GO:0005215 "transporter activity" evidence=ISS] [GO:0006810 "transport" evidence=ISS] InterPro:IPR001071 PRINTS:PR00180 Pfam:PF03765 GO:GO:0005622 EMBL:AC006841 GO:GO:0006810 GO:GO:0005215 InterPro:IPR001251 Pfam:PF00650 SUPFAM:SSF52087 PROSITE:PS50191 Gene3D:G3DSA:3.40.525.10 SMART:SM00516 InterPro:IPR008273 I…	306	4e-83	168/286	58
isogroup00115	isotig00294	437	TAIR|locus:2102554 - symbol:AT3G56490 "AT3G56490" species:3702 "Arabidopsis thaliana" [GO:0005080 "protein kinase C binding" evidence=ISS] [GO:0008270 "zinc ion binding" evidence=ISS] [GO:0008150 "biological_process" evidence=ND] [GO:0005777 "peroxisome" evidence=IDA] InterPro:IPR011146 InterPro:IPR011151 Pfam:PF01230 GO:GO:0005886 GO:GO:0005777 GO:GO:0003824 SUPFAM:SSF54197 InterPro:IPR019808 In…	53.5	2e-07	20/22	90
isogroup00116	isotig00295	933	TAIR|locus:2046911 - symbol:AT2G14740 "AT2G14740" species:3702 "Arabidopsis thaliana" [GO:0005887 "integral to plasma membrane" evidence=ISS] [GO:0006623 "protein targeting to vacuole" evidence=ISS;TAS] [GO:0006886 "intracellular protein transport" evidence=ISS] [GO:0017119 "Golgi transport complex" evidence=IPI] InterPro:IPR018097 PROSITE:PS01187 InterPro:IPR003137 Pfam:PF02225 GO:GO:0016021 GO:…	347	2e-103	165/206	80
isogroup00116	isotig00296	400	TAIR|locus:2046911 - symbol:AT2G14740 "AT2G14740" species:3702 "Arabidopsis thaliana" [GO:0005887 "integral to plasma membrane" evidence=ISS] [GO:0006623 "protein targeting to vacuole" evidence=ISS;TAS] [GO:0006886 "intracellular protein transport" evidence=ISS] [GO:0017119 "Golgi transport complex" evidence=IPI] InterPro:IPR018097 PROSITE:PS01187 InterPro:IPR003137 Pfam:PF02225 GO:GO:0016021 GO:…	112	1e-33	47/55	85
isogroup00117	isotig00297	778	TAIR|locus:2085246 - symbol:AT3G53020 "AT3G53020" species:3702 "Arabidopsis thaliana" [GO:0005840 "ribosome" evidence=ISS] [GO:0003735 "structural constituent of ribosome" evidence=ISS] [GO:0006412 "translation" evidence=ISS] [GO:0042254 "ribosome biogenesis" evidence=ISS] [GO:0009734 "auxin mediated signaling pathway" evidence=IMP] [GO:0048467 "gynoecium development" evidence=IMP] [GO:0022625 "c…	198	2e-50	107/117	91
isogroup00117	isotig00298	549	TAIR|gene:3436263 - symbol:AT2G01410.1 species:3702 "Arabidopsis thaliana" [GO:0005886 "plasma membrane" evidence=IDA] GO:GO:0005886 InterPro:IPR011042 Gene3D:G3DSA:2.120.10.30 EMBL:AC006200 EMBL:AC005560 UniGene:At.32408 EMBL:AY735571 EMBL:AY924735 IPI:IPI00544408 PIR:D84424 RefSeq:NP_178250.1 UniGene:At.46305 UniGene:At.74518 UniGene:Rsa.14646 PRIDE:Q9ZNQ5 GeneID:814669 KEGG:ath:AT2G01410 NMPDR…	150	8e-38	93/172	54
isogroup00118	isotig00299	664	TAIR|locus:2019948 - symbol:AT1G10630 "AT1G10630" species:3702 "Arabidopsis thaliana" [GO:0005515 "protein binding" evidence=TAS] [GO:0005525 "GTP binding" evidence=ISS;TAS] [GO:0016004 "phospholipase activator activity" evidence=TAS] InterPro:IPR005225 InterPro:IPR006688 InterPro:IPR006689 Pfam:PF00025 PRINTS:PR00328 SMART:SM00177 GO:GO:0005622 GO:GO:0005525 GO:GO:0005515 TIGRFAMs:TIGR00231 Geno…	358	1e-98	177/179	98
isogroup00118	isotig00300	611	TAIR|locus:2222677 - symbol:AT5G14670 "AT5G14670" species:3702 "Arabidopsis thaliana" [GO:0005515 "protein binding" evidence=TAS] [GO:0005525 "GTP binding" evidence=ISS;TAS] [GO:0016004 "phospholipase activator activity" evidence=TAS] InterPro:IPR005225 InterPro:IPR006688 InterPro:IPR006689 Pfam:PF00025 PRINTS:PR00328 SMART:SM00177 GO:GO:0005622 GO:GO:0005525 GO:GO:0005515 TIGRFAMs:TIGR00231 Geno…	350	2e-96	172/178	96
isogroup00119	isotig00301	637	TAIR|locus:2163533 - symbol:AT5G45550 "AT5G45550" species:3702 "Arabidopsis thaliana" [GO:0008150 "biological_process" evidence=ND] [GO:0005634 "nucleus" evidence=IDA] InterPro:IPR005301 Pfam:PF03637 GO:GO:0005515 GO:GO:0005634 EMBL:AB018113 OMA:GAQLRKH Gene3D:G3DSA:1.20.140.30 PANTHER:PTHR22599 SUPFAM:SSF101152 EMBL:AY045864 EMBL:AY117158 EMBL:AY086730 IPI:IPI00543259 RefSeq:NP_199368.1 UniGene:…	374	2e-103	180/203	88
isogroup00119	isotig00302	615	TAIR|locus:2163533 - symbol:AT5G45550 "AT5G45550" species:3702 "Arabidopsis thaliana" [GO:0008150 "biological_process" evidence=ND] [GO:0005634 "nucleus" evidence=IDA] InterPro:IPR005301 Pfam:PF03637 GO:GO:0005515 GO:GO:0005634 EMBL:AB018113 OMA:GAQLRKH Gene3D:G3DSA:1.20.140.30 PANTHER:PTHR22599 SUPFAM:SSF101152 EMBL:AY045864 EMBL:AY117158 EMBL:AY086730 IPI:IPI00543259 RefSeq:NP_199368.1 UniGene:…	238	8e-100	110/120	91
isogroup00120	isotig00303	681	No hit
isogroup00120	isotig00304	569	No hit
isogroup00121	isotig00305	690	TAIR|locus:2047565 - symbol:AT2G24170 "AT2G24170" species:3702 "Arabidopsis thaliana" [GO:0016021 "integral to membrane" evidence=ISS] InterPro:IPR004240 Pfam:PF02990 GO:GO:0016021 GenomeReviews:CT485783_GR eggNOG:KOG1278 HOGENOM:HBG524073 PANTHER:PTHR10766 OMA:FKEESIG EMBL:AY091067 IPI:IPI00517241 RefSeq:NP_179994.2 UniGene:At.39195 PRIDE:Q8RWW1 GeneID:816951 KEGG:ath:AT2G24170 NMPDR:fig|3702.1.…	169	3e-64	108/125	86
isogroup00121	isotig00306	556	TAIR|gene:2179249 - symbol:AT5G25100.1 species:3702 "Arabidopsis thaliana" [GO:0005886 "plasma membrane" evidence=IDA] InterPro:IPR004240 Pfam:PF02990 GenomeReviews:BA000015_GR GO:GO:0016021 GO:GO:0005886 GO:GO:0005794 eggNOG:KOG1278 HOGENOM:HBG524073 PANTHER:PTHR10766 OMA:TICTILA EMBL:AF360135 IPI:IPI00521208 RefSeq:NP_568465.1 UniGene:At.19004 PRIDE:Q9C5N2 GeneID:832581 KEGG:ath:AT5G25100 NMPDR…	174	2e-43	113/123	91
isogroup00122	isotig00307	804	TAIR|locus:2088727 - symbol:AT3G23490 "AT3G23490" species:3702 "Arabidopsis thaliana" [GO:0008824 "cyanate hydratase activity" evidence=ISS] [GO:0009439 "cyanate metabolic process" evidence=ISS] InterPro:IPR003712 InterPro:IPR008076 InterPro:IPR010982 Pfam:PF02560 PIRSF:PIRSF001263 PRINTS:PR01693 GenomeReviews:BA000014_GR GO:GO:0003677 SUPFAM:SSF47413 GO:GO:0016836 EMBL:AB004568 EMBL:AB015748 EMB…	226	5e-59	109/151	72
isogroup00122	isotig00308	425	No hit
isogroup00123	isotig00309	689	TAIR|locus:2207190 - symbol:AT1G05190 "AT1G05190" species:3702 "Arabidopsis thaliana" [GO:0015934 "large ribosomal subunit" evidence=ISS] [GO:0003735 "structural constituent of ribosome" evidence=ISS] [GO:0006412 "translation" evidence=ISS] [GO:0009793 "embryonic development ending in seed dormancy" evidence=NAS] InterPro:IPR000702 InterPro:IPR002358 InterPro:IPR019906 InterPro:IPR020040 Pfam:PF0…	311	2e-84	147/187	78
isogroup00123	isotig00310	431	No hit
isogroup00124	isotig00311	793	TAIR|locus:2119475 - symbol:AT4G13670 "AT4G13670" species:3702 "Arabidopsis thaliana" [GO:0009508 "plastid chromosome" evidence=IDA] InterPro:IPR001305 InterPro:IPR002477 Pfam:PF01471 GenomeReviews:CT486007_GR GO:GO:0006457 GO:GO:0051082 GO:GO:0009941 GO:GO:0009535 GO:GO:0031072 SUPFAM:SSF57938 Gene3D:G3DSA:1.10.101.10 SUPFAM:SSF47090 GO:GO:0009508 EMBL:BT029541 IPI:IPI00537075 RefSeq:NP_193103.2…	191	2e-48	124/244	50
isogroup00124	isotig00312	411	TAIR|locus:2042124 - symbol:AT2G27680 "AT2G27680" species:3702 "Arabidopsis thaliana" [GO:0004033 "aldo-keto reductase activity" evidence=ISS] InterPro:IPR001395 Pfam:PF00248 GO:GO:0055114 GO:GO:0016491 GO:GO:0009570 Gene3D:G3DSA:3.20.20.100 PANTHER:PTHR11732 SUPFAM:SSF51430 GO:GO:0009941 GO:GO:0009505 EMBL:AC005824 OMA:IGDCGDE EMBL:AF385689 EMBL:AY078008 IPI:IPI00516871 PIR:F84675 RefSeq:NP_5656…	44.7	8e-11	17/31	54
isogroup00125	isotig00313	665	TAIR|locus:2153529 - symbol:AT5G05340 "AT5G05340" species:3702 "Arabidopsis thaliana" [GO:0004601 "peroxidase activity" evidence=ISS] [GO:0005515 "protein binding" evidence=IPI] InterPro:IPR000823 InterPro:IPR002016 InterPro:IPR010255 Pfam:PF00141 PRINTS:PR00458 PRINTS:PR00461 PROSITE:PS50873 GO:GO:0005515 GenomeReviews:BA000015_GR GO:GO:0048046 GO:GO:0005618 GO:GO:0005509 GO:GO:0055114 GO:GO:002…	365	7e-101	176/221	79
isogroup00125	isotig00314	465	TAIR|locus:2153529 - symbol:AT5G05340 "AT5G05340" species:3702 "Arabidopsis thaliana" [GO:0004601 "peroxidase activity" evidence=ISS] [GO:0005515 "protein binding" evidence=IPI] InterPro:IPR000823 InterPro:IPR002016 InterPro:IPR010255 Pfam:PF00141 PRINTS:PR00458 PRINTS:PR00461 PROSITE:PS50873 GO:GO:0005515 GenomeReviews:BA000015_GR GO:GO:0048046 GO:GO:0005618 GO:GO:0005509 GO:GO:0055114 GO:GO:002…	265	4e-71	129/154	83
isogroup00126	isotig00315	763	TAIR|gene:2042688 - symbol:PAP10 "PURPLE ACID PHOSPHATASE 10" species:3702 "Arabidopsis thaliana" [GO:0005618 "cell wall" evidence=IDA] [GO:0009505 "plant-type cell wall" evidence=IDA] InterPro:IPR004843 InterPro:IPR008963 InterPro:IPR015914 Pfam:PF00149 GO:GO:0005737 GenomeReviews:CT485783_GR GO:GO:0005576 GO:GO:0005506 GO:GO:0008270 GO:GO:0009505 GO:GO:0003993 EMBL:AC007047 Gene3D:G3DSA:2.60.40…	393	3e-109	178/250	71
isogroup00126	isotig00316	444	TAIR|gene:2042688 - symbol:PAP10 "PURPLE ACID PHOSPHATASE 10" species:3702 "Arabidopsis thaliana" [GO:0005618 "cell wall" evidence=IDA] [GO:0009505 "plant-type cell wall" evidence=IDA] InterPro:IPR004843 InterPro:IPR008963 InterPro:IPR015914 Pfam:PF00149 GO:GO:0005737 GenomeReviews:CT485783_GR GO:GO:0005576 GO:GO:0005506 GO:GO:0008270 GO:GO:0009505 GO:GO:0003993 EMBL:AC007047 Gene3D:G3DSA:2.60.40…	234	6e-62	107/144	74
isogroup00127	isotig00317	627	TAIR|locus:2077750 - symbol:AT3G59140 "AT3G59140" species:3702 "Arabidopsis thaliana" [GO:0042626 "ATPase activity, coupled to transmembrane movement of substances" evidence=ISS] InterPro:IPR001140 InterPro:IPR003439 InterPro:IPR003593 InterPro:IPR011527 InterPro:IPR017871 Pfam:PF00005 Pfam:PF00664 PROSITE:PS00211 PROSITE:PS50893 SMART:SM00382 GO:GO:0016021 GO:GO:0005886 GO:GO:0005524 GenomeRevie…	200	4e-92	97/123	78
isogroup00127	isotig00318	555	TAIR|locus:2077750 - symbol:AT3G59140 "AT3G59140" species:3702 "Arabidopsis thaliana" [GO:0042626 "ATPase activity, coupled to transmembrane movement of substances" evidence=ISS] InterPro:IPR001140 InterPro:IPR003439 InterPro:IPR003593 InterPro:IPR011527 InterPro:IPR017871 Pfam:PF00005 Pfam:PF00664 PROSITE:PS00211 PROSITE:PS50893 SMART:SM00382 GO:GO:0016021 GO:GO:0005886 GO:GO:0005524 GenomeRevie…	160	5e-80	77/99	77
isogroup00128	isotig00319	623	TAIR|gene:3440872 - symbol:AT5G55070.1 species:3702 "Arabidopsis thaliana" [GO:0005739 "mitochondrion" evidence=IDA] [GO:0022626 "cytosolic ribosome" evidence=IDA] InterPro:IPR001078 InterPro:IPR006255 Pfam:PF00198 InterPro:IPR000089 Pfam:PF00364 GenomeReviews:BA000015_GR GO:GO:0005739 GO:GO:0006979 InterPro:IPR011053 SUPFAM:SSF51230 PROSITE:PS50968 GO:GO:0006099 GO:GO:0022626 EMBL:AB010071 GO:GO…	249	5e-66	150/209	71
isogroup00128	isotig00320	529	TAIR|locus:2116432 - symbol:AT4G26910 "AT4G26910" species:3702 "Arabidopsis thaliana" [GO:0008415 "acyltransferase activity" evidence=ISS] [GO:0008152 "metabolic process" evidence=ISS] [GO:0005739 "mitochondrion" evidence=IDA] [GO:0008270 "zinc ion binding" evidence=IDA] InterPro:IPR001078 InterPro:IPR006255 Pfam:PF00198 InterPro:IPR000089 Pfam:PF00364 GO:GO:0005739 GO:GO:0016020 InterPro:IPR0110…	112	7e-25	69/135	51
isogroup00129	isotig00321	600	TAIR|locus:2148027 - symbol:AT5G11200 "AT5G11200" species:3702 "Arabidopsis thaliana" [GO:0008026 "ATP-dependent helicase activity" evidence=ISS] [GO:0008150 "biological_process" evidence=ND] InterPro:IPR001650 InterPro:IPR011545 Pfam:PF00270 Pfam:PF00271 PROSITE:PS00039 PROSITE:PS51194 SMART:SM00490 InterPro:IPR014001 InterPro:IPR014021 GenomeReviews:BA000015_GR GO:GO:0005524 GO:GO:0005634 GO:GO…	345	5e-95	182/200	91
isogroup00129	isotig00322	568	TAIR|locus:2148027 - symbol:AT5G11200 "AT5G11200" species:3702 "Arabidopsis thaliana" [GO:0008026 "ATP-dependent helicase activity" evidence=ISS] [GO:0008150 "biological_process" evidence=ND] InterPro:IPR001650 InterPro:IPR011545 Pfam:PF00270 Pfam:PF00271 PROSITE:PS00039 PROSITE:PS51194 SMART:SM00490 InterPro:IPR014001 InterPro:IPR014021 GenomeReviews:BA000015_GR GO:GO:0005524 GO:GO:0005634 GO:GO…	156	5e-38	92/107	85
isogroup00130	isotig00323	587	TAIR|locus:2013930 - symbol:AT1G70850 "AT1G70850" species:3702 "Arabidopsis thaliana" [GO:0005575 "cellular_component" evidence=ND] [GO:0003674 "molecular_function" evidence=ND] InterPro:IPR000916 Pfam:PF00407 GenomeReviews:CT485782_GR GO:GO:0006952 GO:GO:0009607 EMBL:AC008148 HOGENOM:HBG748945 EMBL:AJ306141 EMBL:AF372899 EMBL:AY057726 IPI:IPI00545365 PIR:C96733 RefSeq:NP_001031265.1 RefSeq:NP_85…	100	3e-21	52/148	35
isogroup00130	isotig00324	512	TAIR|locus:2201200 - symbol:AT1G23120 "AT1G23120" species:3702 "Arabidopsis thaliana" [GO:0005575 "cellular_component" evidence=ND] [GO:0003674 "molecular_function" evidence=ND] InterPro:IPR000916 Pfam:PF00407 GenomeReviews:CT485782_GR GO:GO:0006952 GO:GO:0009607 EMBL:AC002311 HOGENOM:HBG748945 EMBL:BT003676 EMBL:AK119068 IPI:IPI00530778 PIR:D86365 RefSeq:NP_173725.1 UniGene:At.20079 SMR:O49305 P…	66.6	4e-11	29/78	37
isogroup00131	isotig00325	591	TAIR|gene:2123993 - symbol:AT4G27450.1 species:3702 "Arabidopsis thaliana" [GO:0005886 "plasma membrane" evidence=IDA] GO:GO:0005886 GO:GO:0005829 GO:GO:0005634 EMBL:AF375452 EMBL:AY045885 EMBL:AY091306 EMBL:AY087420 IPI:IPI00539788 RefSeq:NP_567775.1 UniGene:At.25186 UniGene:At.68765 UniGene:Rsa.6517 SMR:Q93V62 MEROPS:C44.A04 PRIDE:Q93V62 ProMEX:Q93V62 GeneID:828854 KEGG:ath:AT4G27450 NMPDR:fig|…	338	1e-92	157/182	86
isogroup00131	isotig00326	558	TAIR|gene:2123993 - symbol:AT4G27450.1 species:3702 "Arabidopsis thaliana" [GO:0005886 "plasma membrane" evidence=IDA] GO:GO:0005886 GO:GO:0005829 GO:GO:0005634 EMBL:AF375452 EMBL:AY045885 EMBL:AY091306 EMBL:AY087420 IPI:IPI00539788 RefSeq:NP_567775.1 UniGene:At.25186 UniGene:At.68765 UniGene:Rsa.6517 SMR:Q93V62 MEROPS:C44.A04 PRIDE:Q93V62 ProMEX:Q93V62 GeneID:828854 KEGG:ath:AT4G27450 NMPDR:fig|…	305	6e-83	146/182	80
isogroup00132	isotig00327	657	TAIR|locus:2054982 - symbol:AT2G44860 "AT2G44860" species:3702 "Arabidopsis thaliana" [GO:0005840 "ribosome" evidence=ISS] [GO:0003735 "structural constituent of ribosome" evidence=ISS] [GO:0006412 "translation" evidence=ISS] [GO:0042254 "ribosome biogenesis" evidence=ISS] [GO:0022625 "cytosolic large ribosomal subunit" evidence=IDA] InterPro:IPR000988 Pfam:PF01246 PROSITE:PS01073 GenomeReviews:C…	209	6e-54	95/122	77
isogroup00132	isotig00328	483	TAIR|locus:2198253 - symbol:AT1G29950 "AT1G29950" species:3702 "Arabidopsis thaliana" [GO:0003700 "transcription factor activity" evidence=ISS] [GO:0030528 "transcription regulator activity" evidence=TAS] InterPro:IPR001092 InterPro:IPR011598 PROSITE:PS50888 SMART:SM00353 GenomeReviews:CT485782_GR GO:GO:0005634 GO:GO:0003677 GO:GO:0006350 GO:GO:0045449 GO:GO:0030528 SUPFAM:SSF47459 EMBL:AC008030 …	80.5	2e-15	54/128	42
isogroup00133	isotig00329	569	TAIR|gene:2009599 - symbol:ATPPC1 "PHOSPHOENOLPYRUVATE CARBOXYLASE 1" species:3702 "Arabidopsis thaliana" [GO:0048046 "apoplast" evidence=IDA] InterPro:IPR001449 InterPro:IPR015813 InterPro:IPR018129 InterPro:IPR021135 Pfam:PF00311 PRINTS:PR00150 PROSITE:PS00393 PROSITE:PS00781 GO:GO:0005515 GenomeReviews:CT485782_GR GO:GO:0048046 GO:GO:0005829 EMBL:AC008007 GO:GO:0006099 Gene3D:G3DSA:3.20.20.60 …	243	4e-64	116/149	77
isogroup00133	isotig00330	558	TAIR|gene:2009599 - symbol:ATPPC1 "PHOSPHOENOLPYRUVATE CARBOXYLASE 1" species:3702 "Arabidopsis thaliana" [GO:0048046 "apoplast" evidence=IDA] InterPro:IPR001449 InterPro:IPR015813 InterPro:IPR018129 InterPro:IPR021135 Pfam:PF00311 PRINTS:PR00150 PROSITE:PS00393 PROSITE:PS00781 GO:GO:0005515 GenomeReviews:CT485782_GR GO:GO:0048046 GO:GO:0005829 EMBL:AC008007 GO:GO:0006099 Gene3D:G3DSA:3.20.20.60 …	316	3e-86	150/183	81
isogroup00134	isotig00331	571	TAIR|locus:2093402 - symbol:AT3G15980 "AT3G15980" species:3702 "Arabidopsis thaliana" [GO:0030126 "COPI vesicle coat" evidence=ISS] InterPro:IPR006692 Pfam:PF04053 InterPro:IPR001680 Pfam:PF00400 GO:GO:0005515 GenomeReviews:BA000014_GR GO:GO:0006886 InterPro:IPR015943 InterPro:IPR011046 InterPro:IPR019781 Gene3D:G3DSA:2.130.10.10 SMART:SM00320 SUPFAM:SSF50978 PROSITE:PS00678 PROSITE:PS50082 PROSI…	314	1e-85	161/190	84
isogroup00134	isotig00332	550	TAIR|locus:2016214 - symbol:AT1G79990 "AT1G79990" species:3702 "Arabidopsis thaliana" [GO:0030126 "COPI vesicle coat" evidence=ISS] InterPro:IPR006692 Pfam:PF04053 InterPro:IPR001680 Pfam:PF00400 GO:GO:0005515 GenomeReviews:CT485782_GR GO:GO:0006886 InterPro:IPR015943 InterPro:IPR011046 InterPro:IPR019781 Gene3D:G3DSA:2.130.10.10 SMART:SM00320 SUPFAM:SSF50978 PROSITE:PS00678 PROSITE:PS50082 PROSI…	299	3e-81	156/183	85
isogroup00135	isotig00333	705	TAIR|locus:2146173 - symbol:AT5G18480 "AT5G18480" species:3702 "Arabidopsis thaliana" [GO:0016758 "transferase activity, transferring hexosyl groups" evidence=ISS] [GO:0009058 "biosynthetic process" evidence=ISS] [GO:0016051 "carbohydrate biosynthetic process" evidence=ISS] [GO:0016757 "transferase activity, transferring glycosyl groups" evidence=ISS] InterPro:IPR002495 Pfam:PF01501 GenomeReviews…	115	4e-53	72/153	47
isogroup00135	isotig00334	394	TAIR|locus:2146173 - symbol:AT5G18480 "AT5G18480" species:3702 "Arabidopsis thaliana" [GO:0016758 "transferase activity, transferring hexosyl groups" evidence=ISS] [GO:0009058 "biosynthetic process" evidence=ISS] [GO:0016051 "carbohydrate biosynthetic process" evidence=ISS] [GO:0016757 "transferase activity, transferring glycosyl groups" evidence=ISS] InterPro:IPR002495 Pfam:PF01501 GenomeReviews…	113	1e-27	61/88	69
isogroup00136	isotig00335	549	TAIR|locus:2084918 - symbol:AT3G04720 "AT3G04720" species:3702 "Arabidopsis thaliana" [GO:0009627 "systemic acquired resistance" evidence=IEP] [GO:0080027 "response to herbivore" evidence=IEP] [GO:0008061 "chitin binding" evidence=ISS] [GO:0009615 "response to virus" evidence=IEP] [GO:0009723 "response to ethylene stimulus" evidence=IEP] InterPro:IPR000726 InterPro:IPR001002 InterPro:IPR001153 In…	188	8e-48	83/121	68
isogroup00136	isotig00336	535	TAIR|locus:2084918 - symbol:AT3G04720 "AT3G04720" species:3702 "Arabidopsis thaliana" [GO:0009627 "systemic acquired resistance" evidence=IEP] [GO:0080027 "response to herbivore" evidence=IEP] [GO:0008061 "chitin binding" evidence=ISS] [GO:0009615 "response to virus" evidence=IEP] [GO:0009723 "response to ethylene stimulus" evidence=IEP] InterPro:IPR000726 InterPro:IPR001002 InterPro:IPR001153 In…	194	2e-49	87/121	71
isogroup00137	isotig00337	744	TAIR|locus:2195623 - symbol:AT1G60420 "AT1G60420" species:3702 "Arabidopsis thaliana" [GO:0005575 "cellular_component" evidence=ND] InterPro:IPR000866 InterPro:IPR017936 InterPro:IPR017937 Pfam:PF00578 PROSITE:PS00194 PROSITE:PS51352 GenomeReviews:CT485782_GR GO:GO:0046686 GO:GO:0016491 GO:GO:0016209 InterPro:IPR012336 InterPro:IPR012335 Gene3D:G3DSA:3.40.30.10 SUPFAM:SSF52833 GO:GO:0045454 EMBL:…	301	1e-81	142/227	62
isogroup00137	isotig00338	181	No hit
isogroup00138	isotig00339	642	TAIR|locus:2200965 - symbol:AT1G01050 "AT1G01050" species:3702 "Arabidopsis thaliana" [GO:0016020 "membrane" evidence=ISS] [GO:0004427 "inorganic diphosphatase activity" evidence=IDA] [GO:0008152 "metabolic process" evidence=ISS] [GO:0005634 "nucleus" evidence=IDA] [GO:0005737 "cytoplasm" evidence=IDA] InterPro:IPR008162 Pfam:PF00719 PROSITE:PS00387 GO:GO:0005634 GO:GO:0005737 GO:GO:0000287 GO:GO…	165	1e-40	90/109	82
isogroup00138	isotig00340	419	TAIR|locus:2084066 - symbol:AT3G53620 "AT3G53620" species:3702 "Arabidopsis thaliana" [GO:0016020 "membrane" evidence=ISS] [GO:0004427 "inorganic diphosphatase activity" evidence=IDA] [GO:0008152 "metabolic process" evidence=ISS] InterPro:IPR008162 Pfam:PF00719 PROSITE:PS00387 GO:GO:0046686 GO:GO:0005737 GO:GO:0000287 EMBL:AL132966 GO:GO:0004427 GO:GO:0006796 Gene3D:G3DSA:3.90.80.10 PANTHER:PTHR1…	194	6e-50	92/110	83
isogroup00139	isotig00341	538	TAIR|locus:2087852 - symbol:AT3G22330 "AT3G22330" species:3702 "Arabidopsis thaliana" [GO:0008026 "ATP-dependent helicase activity" evidence=ISS] [GO:0005739 "mitochondrion" evidence=IDA] [GO:0000373 "Group II intron splicing" evidence=IMP] [GO:0009409 "response to cold" evidence=IEP] [GO:0043234 "protein complex" evidence=IDA] InterPro:IPR001650 InterPro:IPR011545 Pfam:PF00270 Pfam:PF00271 PROSI…	238	7e-63	115/140	82
isogroup00139	isotig00342	512	TAIR|locus:2087852 - symbol:AT3G22330 "AT3G22330" species:3702 "Arabidopsis thaliana" [GO:0008026 "ATP-dependent helicase activity" evidence=ISS] [GO:0005739 "mitochondrion" evidence=IDA] [GO:0000373 "Group II intron splicing" evidence=IMP] [GO:0009409 "response to cold" evidence=IEP] [GO:0043234 "protein complex" evidence=IDA] InterPro:IPR001650 InterPro:IPR011545 Pfam:PF00270 Pfam:PF00271 PROSI…	218	6e-57	105/122	86
isogroup00140	isotig00343	667	TAIR|locus:2029167 - symbol:AT1G43890 "AT1G43890" species:3702 "Arabidopsis thaliana" [GO:0005525 "GTP binding" evidence=ISS] InterPro:IPR001806 InterPro:IPR003579 InterPro:IPR005225 PRINTS:PR00449 SMART:SM00175 Pfam:PF00071 GO:GO:0005525 TIGRFAMs:TIGR00231 GenomeReviews:CT485782_GR GO:GO:0015031 GO:GO:0005886 GO:GO:0007264 InterPro:IPR020851 PROSITE:PS51419 HOGENOM:HBG745225 InterPro:IPR013753 E…	345	6e-95	169/206	82
isogroup00140	isotig00344	377	TAIR|locus:2029167 - symbol:AT1G43890 "AT1G43890" species:3702 "Arabidopsis thaliana" [GO:0005525 "GTP binding" evidence=ISS] InterPro:IPR001806 InterPro:IPR003579 InterPro:IPR005225 PRINTS:PR00449 SMART:SM00175 Pfam:PF00071 GO:GO:0005525 TIGRFAMs:TIGR00231 GenomeReviews:CT485782_GR GO:GO:0015031 GO:GO:0005886 GO:GO:0007264 InterPro:IPR020851 PROSITE:PS51419 HOGENOM:HBG745225 InterPro:IPR013753 E…	126	2e-29	60/82	73
isogroup00141	isotig00345	774	TAIR|locus:2165006 - symbol:AT5G56600 "AT5G56600" species:3702 "Arabidopsis thaliana" [GO:0015629 "actin cytoskeleton" evidence=ISS] [GO:0003779 "actin binding" evidence=ISS] [GO:0007010 "cytoskeleton organization" evidence=ISS] [GO:0005634 "nucleus" evidence=IDA] [GO:0005737 "cytoplasm" evidence=IDA] InterPro:IPR002097 InterPro:IPR005455 Pfam:PF00235 PRINTS:PR00392 PRINTS:PR01640 PROSITE:PS00414…	191	2e-48	104/131	79
isogroup00141	isotig00346	243	TAIR|locus:2126876 - symbol:AT4G00050 "AT4G00050" species:3702 "Arabidopsis thaliana" [GO:0003677 "DNA binding" evidence=ISS] [GO:0003700 "transcription factor activity" evidence=ISS] [GO:0045449 "regulation of transcription" evidence=TAS] [GO:0009567 "double fertilization forming a zygote and endosperm" evidence=IMP] InterPro:IPR001092 InterPro:IPR011598 Pfam:PF00010 PROSITE:PS50888 SMART:SM0035…	98.2	6e-21	54/81	66
isogroup00142	isotig00347	527	TAIR|gene:2041124 - symbol:PTR2 "PEPTIDE TRANSPORTER 2" species:3702 "Arabidopsis thaliana" [GO:0005773 "vacuole" evidence=IDA] [GO:0000325 "plant-type vacuole" evidence=IDA] [GO:0005886 "plasma membrane" evidence=IDA] InterPro:IPR000109 InterPro:IPR018456 Pfam:PF00854 PROSITE:PS01022 PROSITE:PS01023 GO:GO:0016021 GO:GO:0015031 GO:GO:0005886 GenomeReviews:CT485783_GR GO:GO:0000325 GO:GO:0005774 I…	226	4e-66	106/152	69
isogroup00142	isotig00348	466	TAIR|gene:2041124 - symbol:PTR2 "PEPTIDE TRANSPORTER 2" species:3702 "Arabidopsis thaliana" [GO:0005773 "vacuole" evidence=IDA] [GO:0000325 "plant-type vacuole" evidence=IDA] [GO:0005886 "plasma membrane" evidence=IDA] InterPro:IPR000109 InterPro:IPR018456 Pfam:PF00854 PROSITE:PS01022 PROSITE:PS01023 GO:GO:0016021 GO:GO:0015031 GO:GO:0005886 GenomeReviews:CT485783_GR GO:GO:0000325 GO:GO:0005774 I…	110	2e-46	52/81	64
isogroup00143	isotig00349	502	TAIR|locus:2079424 - symbol:AT3G03870 "AT3G03870" species:3702 "Arabidopsis thaliana" [GO:0005575 "cellular_component" evidence=ND] [GO:0003674 "molecular_function" evidence=ND] [GO:0008150 "biological_process" evidence=ND] EMBL:AC009540 IPI:IPI00546275 RefSeq:NP_566215.1 UniGene:At.43810 UniGene:At.74095 UniGene:Rra.3568 UniGene:Rra.7062 UniGene:Rsa.544 GeneID:821099 KEGG:ath:AT3G03870 NMPDR:fig…	83.6	3e-16	43/85	50
isogroup00143	isotig00350	498	TAIR|locus:2079424 - symbol:AT3G03870 "AT3G03870" species:3702 "Arabidopsis thaliana" [GO:0005575 "cellular_component" evidence=ND] [GO:0003674 "molecular_function" evidence=ND] [GO:0008150 "biological_process" evidence=ND] EMBL:AC009540 IPI:IPI00546275 RefSeq:NP_566215.1 UniGene:At.43810 UniGene:At.74095 UniGene:Rra.3568 UniGene:Rra.7062 UniGene:Rsa.544 GeneID:821099 KEGG:ath:AT3G03870 NMPDR:fig…	66.2	5e-11	33/68	48
isogroup00144	isotig00351	413	TAIR|gene:3441185 - symbol:BIR1 "BAK1-INTERACTING RECEPTOR-LIKE KINASE 1" species:3702 "Arabidopsis thaliana" [GO:0005886 "plasma membrane" evidence=IDA] Pfam:PF00560 InterPro:IPR001611 InterPro:IPR000719 PROSITE:PS00107 PROSITE:PS00108 PROSITE:PS50011 GO:GO:0005515 GenomeReviews:BA000015_GR GO:GO:0016021 GO:GO:0005886 GO:GO:0005524 GO:GO:0004872 GO:GO:0006468 InterPro:IPR011009 SUPFAM:SSF56112 G…	219	2e-57	105/141	74
isogroup00144	isotig00352	337	TAIR|gene:3441185 - symbol:BIR1 "BAK1-INTERACTING RECEPTOR-LIKE KINASE 1" species:3702 "Arabidopsis thaliana" [GO:0005886 "plasma membrane" evidence=IDA] Pfam:PF00560 InterPro:IPR001611 InterPro:IPR000719 PROSITE:PS00107 PROSITE:PS00108 PROSITE:PS50011 GO:GO:0005515 GenomeReviews:BA000015_GR GO:GO:0016021 GO:GO:0005886 GO:GO:0005524 GO:GO:0004872 GO:GO:0006468 InterPro:IPR011009 SUPFAM:SSF56112 G…	106	6e-26	51/73	69
isogroup00145	isotig00353	569	TAIR|locus:2171037 - symbol:AT5G47040 "AT5G47040" species:3702 "Arabidopsis thaliana" [GO:0005524 "ATP binding" evidence=ISS] [GO:0004176 "ATP-dependent peptidase activity" evidence=ISS] [GO:0008236 "serine-type peptidase activity" evidence=ISS] [GO:0005777 "peroxisome" evidence=IDA] [GO:0016560 "protein import into peroxisome matrix, docking" evidence=IDA] [GO:0040007 "growth" evidence=IMP] [GO:…	259	5e-69	132/158	83
isogroup00145	isotig00354	415	TAIR|locus:2171037 - symbol:AT5G47040 "AT5G47040" species:3702 "Arabidopsis thaliana" [GO:0005524 "ATP binding" evidence=ISS] [GO:0004176 "ATP-dependent peptidase activity" evidence=ISS] [GO:0008236 "serine-type peptidase activity" evidence=ISS] [GO:0005777 "peroxisome" evidence=IDA] [GO:0016560 "protein import into peroxisome matrix, docking" evidence=IDA] [GO:0040007 "growth" evidence=IMP] [GO:…	227	1e-59	114/139	82
isogroup00146	isotig00355	617	TAIR|locus:2086430 - symbol:AT3G27820 "AT3G27820" species:3702 "Arabidopsis thaliana" [GO:0005778 "peroxisomal membrane" evidence=IDA] [GO:0016656 "monodehydroascorbate reductase (NADH) activity" evidence=IMP;IDA] [GO:0042744 "hydrogen peroxide catabolic process" evidence=IMP;TAS] InterPro:IPR001327 InterPro:IPR016156 Pfam:PF00070 Pfam:PF07992 GenomeReviews:BA000014_GR GO:GO:0055114 GO:GO:0009941…	132	2e-51	71/147	48
isogroup00146	isotig00356	365	TAIR|locus:2058939 - symbol:AT2G05630 "AT2G05630" species:3702 "Arabidopsis thaliana" [GO:0008017 "microtubule binding" evidence=ISS] [GO:0006914 "autophagy" evidence=ISS] Pfam:PF02991 GO:GO:0015031 GenomeReviews:CT485783_GR GO:GO:0006914 GO:GO:0019941 GO:GO:0005874 HSSP:P60519 HOGENOM:HBG592694 GO:GO:0000421 GO:GO:0033110 InterPro:IPR004241 PANTHER:PTHR10969 eggNOG:KOG1654 EMBL:AB073178 EMBL:AC0…	121	5e-28	59/65	90
isogroup00147	isotig00357	467	TAIR|gene:2052463 - symbol:AT2G21870.1 species:3702 "Arabidopsis thaliana" [GO:0005739 "mitochondrion" evidence=IDA] [GO:0005730 "nucleolus" evidence=IDA] [GO:0016020 "membrane" evidence=IDA] [GO:0009507 "chloroplast" evidence=IDA] GO:GO:0005743 GO:GO:0009507 GenomeReviews:CT485783_GR GO:GO:0005730 GO:GO:0008270 GO:GO:0005507 GO:GO:0050897 GO:GO:0015992 EMBL:AC007019 GO:GO:0045263 EMBL:AY046020 E…	149	4e-36	71/110	64
isogroup00147	isotig00358	487	TAIR|gene:2052463 - symbol:AT2G21870.1 species:3702 "Arabidopsis thaliana" [GO:0005739 "mitochondrion" evidence=IDA] [GO:0005730 "nucleolus" evidence=IDA] [GO:0016020 "membrane" evidence=IDA] [GO:0009507 "chloroplast" evidence=IDA] GO:GO:0005743 GO:GO:0009507 GenomeReviews:CT485783_GR GO:GO:0005730 GO:GO:0008270 GO:GO:0005507 GO:GO:0050897 GO:GO:0015992 EMBL:AC007019 GO:GO:0045263 EMBL:AY046020 E…	196	3e-50	96/157	61
isogroup00148	isotig00359	550	TAIR|locus:2117696 - symbol:AT4G18100 "AT4G18100" species:3702 "Arabidopsis thaliana" [GO:0005840 "ribosome" evidence=ISS] [GO:0003735 "structural constituent of ribosome" evidence=ISS] [GO:0006412 "translation" evidence=ISS] [GO:0042254 "ribosome biogenesis" evidence=ISS] [GO:0022625 "cytosolic large ribosomal subunit" evidence=IDA] InterPro:IPR001515 InterPro:IPR018263 Pfam:PF01655 ProDom:PD003…	223	4e-58	118/133	88
isogroup00148	isotig00360	414	TAIR|locus:2117696 - symbol:AT4G18100 "AT4G18100" species:3702 "Arabidopsis thaliana" [GO:0005840 "ribosome" evidence=ISS] [GO:0003735 "structural constituent of ribosome" evidence=ISS] [GO:0006412 "translation" evidence=ISS] [GO:0042254 "ribosome biogenesis" evidence=ISS] [GO:0022625 "cytosolic large ribosomal subunit" evidence=IDA] InterPro:IPR001515 InterPro:IPR018263 Pfam:PF01655 ProDom:PD003…	215	3e-56	115/130	88
isogroup00149	isotig00361	520	TAIR|locus:2026242 - symbol:AT1G62710 "AT1G62710" species:3702 "Arabidopsis thaliana" [GO:0004197 "cysteine-type endopeptidase activity" evidence=ISS] [GO:0006508 "proteolysis" evidence=ISS] [GO:0006624 "vacuolar protein processing" evidence=ISS] InterPro:IPR001096 Pfam:PF01650 PRINTS:PR00776 GenomeReviews:CT485782_GR GO:GO:0005773 GO:GO:0004197 GO:GO:0006508 EMBL:AC007190 PANTHER:PTHR12000 HOGEN…	133	3e-31	64/95	67
isogroup00149	isotig00362	421	TAIR|locus:2026242 - symbol:AT1G62710 "AT1G62710" species:3702 "Arabidopsis thaliana" [GO:0004197 "cysteine-type endopeptidase activity" evidence=ISS] [GO:0006508 "proteolysis" evidence=ISS] [GO:0006624 "vacuolar protein processing" evidence=ISS] InterPro:IPR001096 Pfam:PF01650 PRINTS:PR00776 GenomeReviews:CT485782_GR GO:GO:0005773 GO:GO:0004197 GO:GO:0006508 EMBL:AC007190 PANTHER:PTHR12000 HOGEN…	173	2e-43	83/130	63
isogroup00150	isotig00363	527	TAIR|locus:2160021 - symbol:AT5G42850 "AT5G42850" species:3702 "Arabidopsis thaliana" [GO:0005575 "cellular_component" evidence=ND] [GO:0045454 "cell redox homeostasis" evidence=ISS] InterPro:IPR012336 InterPro:IPR012335 Gene3D:G3DSA:3.40.30.10 SUPFAM:SSF52833 EMBL:AB008264 InterPro:IPR010357 PANTHER:PTHR12452 Pfam:PF06110 EMBL:BT005444 EMBL:AK118124 IPI:IPI00540423 RefSeq:NP_568614.1 RefSeq:NP_9…	163	3e-40	71/105	67
isogroup00150	isotig00364	430	TAIR|locus:2103442 - symbol:AT3G08530 "AT3G08530" species:3702 "Arabidopsis thaliana" [GO:0005198 "structural molecule activity" evidence=ISS] InterPro:IPR000547 InterPro:IPR001473 InterPro:IPR011990 InterPro:IPR015348 InterPro:IPR016024 InterPro:IPR016025 Pfam:PF01394 Pfam:PF09268 SMART:SM00299 GO:GO:0005515 GO:GO:0009507 GenomeReviews:BA000014_GR GO:GO:0006886 SUPFAM:SSF48371 GO:GO:0005198 Gene…	255	3e-68	122/143	85
isogroup00151	isotig00365	480	TAIR|locus:2180320 - symbol:AT5G27830 "AT5G27830" species:3702 "Arabidopsis thaliana" [GO:0003674 "molecular_function" evidence=ND] [GO:0006979 "response to oxidative stress" evidence=IMP] GO:GO:0006979 InterPro:IPR018143 Pfam:PF03024 UniGene:At.26149 GeneID:832845 TAIR:At5g27830 EMBL:AY039962 EMBL:BT000985 IPI:IPI00543509 RefSeq:NP_198135.1 PRIDE:Q94BQ5 NMPDR:fig|3702.1.peg.24985 HOGENOM:HBG5928…	95.5	7e-20	56/123	45
isogroup00151	isotig00366	470	TAIR|locus:2180320 - symbol:AT5G27830 "AT5G27830" species:3702 "Arabidopsis thaliana" [GO:0003674 "molecular_function" evidence=ND] [GO:0006979 "response to oxidative stress" evidence=IMP] GO:GO:0006979 InterPro:IPR018143 Pfam:PF03024 UniGene:At.26149 GeneID:832845 TAIR:At5g27830 EMBL:AY039962 EMBL:BT000985 IPI:IPI00543509 RefSeq:NP_198135.1 PRIDE:Q94BQ5 NMPDR:fig|3702.1.peg.24985 HOGENOM:HBG5928…	119	4e-27	60/96	62
isogroup00152	isotig00367	554	TAIR|locus:2121959 - symbol:AT4G24560 "AT4G24560" species:3702 "Arabidopsis thaliana" [GO:0004843 "ubiquitin-specific protease activity" evidence=ISS] [GO:0008283 "cell proliferation" evidence=IGI] [GO:0009908 "flower development" evidence=IGI] [GO:0048364 "root development" evidence=IGI] [GO:0048366 "leaf development" evidence=IGI] [GO:0048367 "shoot development" evidence=IGI] InterPro:IPR001394…	114	2e-25	52/73	71
isogroup00152	isotig00368	396	TAIR|locus:2121959 - symbol:AT4G24560 "AT4G24560" species:3702 "Arabidopsis thaliana" [GO:0004843 "ubiquitin-specific protease activity" evidence=ISS] [GO:0008283 "cell proliferation" evidence=IGI] [GO:0009908 "flower development" evidence=IGI] [GO:0048364 "root development" evidence=IGI] [GO:0048366 "leaf development" evidence=IGI] [GO:0048367 "shoot development" evidence=IGI] InterPro:IPR001394…	158	2e-43	76/108	70
isogroup00153	isotig00369	589	TAIR|gene:1005714922 - symbol:AT2G43945.1 species:3702 "Arabidopsis thaliana" [GO:0009507 "chloroplast" evidence=IDA] InterPro:IPR008854 Pfam:PF05724 GO:GO:0009507 GenomeReviews:CT485783_GR GO:GO:0008152 EMBL:AC004005 GO:GO:0008119 eggNOG:euNOG12231 IPI:IPI00520843 PIR:T00674 SMR:O80564 STRING:O80564 PRIDE:O80564 TAIR:At2g43945 HOGENOM:HBG318148 InParanoid:O80564 Genevestigator:O80564 Uniprot:O80…	181	2e-45	92/115	80
isogroup00153	isotig00370	354	TAIR|gene:1005714922 - symbol:AT2G43945.1 species:3702 "Arabidopsis thaliana" [GO:0009507 "chloroplast" evidence=IDA] InterPro:IPR008854 Pfam:PF05724 GO:GO:0009507 GenomeReviews:CT485783_GR GO:GO:0008152 EMBL:AC004005 GO:GO:0008119 eggNOG:euNOG12231 IPI:IPI00520843 PIR:T00674 SMR:O80564 STRING:O80564 PRIDE:O80564 TAIR:At2g43945 HOGENOM:HBG318148 InParanoid:O80564 Genevestigator:O80564 Uniprot:O80…	132	2e-31	65/68	95
isogroup00154	isotig00371	523	No hit
isogroup00154	isotig00372	419	No hit
isogroup00155	isotig00373	492	TAIR|gene:1005027863 - symbol:AT1G80380.2 species:3702 "Arabidopsis thaliana" [GO:0009570 "chloroplast stroma" evidence=IDA] TAIR:AT1G80380 GenomeReviews:CT485782_GR GO:GO:0005524 GO:GO:0009570 GO:GO:0009941 EMBL:AC018848 BRENDA:2.7.1.31 GO:GO:0008887 EMBL:AF360156 EMBL:AF428401 EMBL:AY056310 EMBL:AY084779 IPI:IPI00525691 IPI:IPI00532546 PIR:E96835 RefSeq:NP_565237.1 RefSeq:NP_849912.1 UniGene:At…	215	6e-56	103/162	63
isogroup00155	isotig00374	449	TAIR|gene:1005027863 - symbol:AT1G80380.2 species:3702 "Arabidopsis thaliana" [GO:0009570 "chloroplast stroma" evidence=IDA] TAIR:AT1G80380 GenomeReviews:CT485782_GR GO:GO:0005524 GO:GO:0009570 GO:GO:0009941 EMBL:AC018848 BRENDA:2.7.1.31 GO:GO:0008887 EMBL:AF360156 EMBL:AF428401 EMBL:AY056310 EMBL:AY084779 IPI:IPI00525691 IPI:IPI00532546 PIR:E96835 RefSeq:NP_565237.1 RefSeq:NP_849912.1 UniGene:At…	261	6e-70	116/148	78
isogroup00156	isotig00375	478	TAIR|gene:2094137 - symbol:ATPREP1 "PRESEQUENCE PROTEASE 1" species:3702 "Arabidopsis thaliana" [GO:0009941 "chloroplast envelope" evidence=IDA] [GO:0009507 "chloroplast" evidence=IDA] [GO:0009570 "chloroplast stroma" evidence=IDA] [GO:0046686 "response to cadmium ion" evidence=IEP] [GO:0048046 "apoplast" evidence=IDA] InterPro:IPR007863 InterPro:IPR011237 InterPro:IPR011249 InterPro:IPR011765 In…	77.8	1e-14	56/80	70
isogroup00156	isotig00376	455	TAIR|gene:2094137 - symbol:ATPREP1 "PRESEQUENCE PROTEASE 1" species:3702 "Arabidopsis thaliana" [GO:0009941 "chloroplast envelope" evidence=IDA] [GO:0009507 "chloroplast" evidence=IDA] [GO:0009570 "chloroplast stroma" evidence=IDA] [GO:0046686 "response to cadmium ion" evidence=IEP] [GO:0048046 "apoplast" evidence=IDA] InterPro:IPR007863 InterPro:IPR011237 InterPro:IPR011249 InterPro:IPR011765 In…	182	3e-46	105/142	73
isogroup00157	isotig00377	627	TAIR|locus:2028200 - symbol:AT1G45000 "AT1G45000" species:3702 "Arabidopsis thaliana" [GO:0016887 "ATPase activity" evidence=ISS] InterPro:IPR003593 InterPro:IPR003959 InterPro:IPR003960 InterPro:IPR005937 Pfam:PF00004 PROSITE:PS00674 SMART:SM00382 GenomeReviews:CT485782_GR GO:GO:0005886 GO:GO:0005524 GO:GO:0005737 GO:GO:0005618 GO:GO:0005730 GO:GO:0030163 GO:GO:0000502 HSSP:Q01853 GO:GO:0017111 …	397	1e-110	199/208	95
isogroup00157	isotig00378	304	TAIR|gene:2159995 - symbol:RPT4A "REGULATORY PARTICLE TRIPLE-A ATPASE 4A" species:3702 "Arabidopsis thaliana" [GO:0005618 "cell wall" evidence=IDA] InterPro:IPR003593 InterPro:IPR003959 InterPro:IPR003960 InterPro:IPR005937 Pfam:PF00004 PROSITE:PS00674 SMART:SM00382 GO:GO:0005524 GO:GO:0005634 GO:GO:0005737 GO:GO:0005618 GO:GO:0030163 GO:GO:0000502 HSSP:Q01853 GO:GO:0017111 EMBL:AB008264 TIGRFAMs…	98.2	6e-21	45/52	86
isogroup00158	isotig00379	485	TAIR|gene:2088236 - symbol:EIF4A1 "EUKARYOTIC TRANSLATION INITIATION FACTOR 4A1" species:3702 "Arabidopsis thaliana" [GO:0005730 "nucleolus" evidence=IDA] [GO:0005618 "cell wall" evidence=IDA] [GO:0046686 "response to cadmium ion" evidence=IEP] [GO:0016020 "membrane" evidence=IDA] InterPro:IPR000629 InterPro:IPR001650 InterPro:IPR011545 Pfam:PF00270 Pfam:PF00271 PROSITE:PS00039 PROSITE:PS51194 SM…	151	8e-55	75/94	79
isogroup00158	isotig00380	428	TAIR|gene:2020077 - symbol:EIF4A-2 "EIF4A-2" species:3702 "Arabidopsis thaliana" [GO:0046686 "response to cadmium ion" evidence=IEP] [GO:0005886 "plasma membrane" evidence=IDA] InterPro:IPR000629 InterPro:IPR001650 InterPro:IPR011545 Pfam:PF00270 Pfam:PF00271 PROSITE:PS00039 PROSITE:PS51194 SMART:SM00490 InterPro:IPR014001 InterPro:IPR014021 GenomeReviews:CT485782_GR GO:GO:0005886 GO:GO:0005524 G…	87	3e-18	42/61	68
isogroup00159	isotig00381	481	TAIR|locus:2036972 - symbol:AT1G21720 "AT1G21720" species:3702 "Arabidopsis thaliana" [GO:0008233 "peptidase activity" evidence=ISS] [GO:0006511 "ubiquitin-dependent protein catabolic process" evidence=TAS] [GO:0005839 "proteasome core complex" evidence=TAS] InterPro:IPR001353 InterPro:IPR016050 Pfam:PF00227 PROSITE:PS00854 GenomeReviews:CT485782_GR GO:GO:0005886 GO:GO:0005634 GO:GO:0005737 GO:GO…	148	7e-36	70/75	93
isogroup00159	isotig00382	414	TAIR|locus:2036972 - symbol:AT1G21720 "AT1G21720" species:3702 "Arabidopsis thaliana" [GO:0008233 "peptidase activity" evidence=ISS] [GO:0006511 "ubiquitin-dependent protein catabolic process" evidence=TAS] [GO:0005839 "proteasome core complex" evidence=TAS] InterPro:IPR001353 InterPro:IPR016050 Pfam:PF00227 PROSITE:PS00854 GenomeReviews:CT485782_GR GO:GO:0005886 GO:GO:0005634 GO:GO:0005737 GO:GO…	148	5e-36	70/75	93
isogroup00160	isotig00383	534	TAIR|locus:2050054 - symbol:AT2G21270 "AT2G21270" species:3702 "Arabidopsis thaliana" [GO:0003674 "molecular_function" evidence=ND] [GO:0006511 "ubiquitin-dependent protein catabolic process" evidence=ISS] InterPro:IPR004854 Pfam:PF03152 EMBL:AC006841 GO:GO:0006511 PANTHER:PTHR12555 eggNOG:KOG1816 EMBL:AK317375 IPI:IPI00846355 RefSeq:NP_001077933.1 UniGene:At.39582 UniGene:Rsa.9747 SMR:A8MQW3 PRI…	315	4e-86	153/178	85
isogroup00160	isotig00384	379	TAIR|locus:2050054 - symbol:AT2G21270 "AT2G21270" species:3702 "Arabidopsis thaliana" [GO:0003674 "molecular_function" evidence=ND] [GO:0006511 "ubiquitin-dependent protein catabolic process" evidence=ISS] InterPro:IPR004854 Pfam:PF03152 EMBL:AC006841 GO:GO:0006511 PANTHER:PTHR12555 eggNOG:KOG1816 EMBL:AK317375 IPI:IPI00846355 RefSeq:NP_001077933.1 UniGene:At.39582 UniGene:Rsa.9747 SMR:A8MQW3 PRI…	119	3e-27	56/73	76
isogroup00161	isotig00385	523	TAIR|locus:2099277 - symbol:AT3G12080 "AT3G12080" species:3702 "Arabidopsis thaliana" [GO:0005525 "GTP binding" evidence=ISS] [GO:0009793 "embryonic development ending in seed dormancy" evidence=NAS] HAMAP:MF_00195 InterPro:IPR002917 InterPro:IPR005225 InterPro:IPR006073 InterPro:IPR016484 Pfam:PF01926 PRINTS:PR00326 GO:GO:0005525 TIGRFAMs:TIGR00231 GO:GO:0009507 GenomeReviews:BA000014_GR HOGENOM…	155	9e-38	76/100	76
isogroup00161	isotig00386	384	TAIR|locus:2099277 - symbol:AT3G12080 "AT3G12080" species:3702 "Arabidopsis thaliana" [GO:0005525 "GTP binding" evidence=ISS] [GO:0009793 "embryonic development ending in seed dormancy" evidence=NAS] HAMAP:MF_00195 InterPro:IPR002917 InterPro:IPR005225 InterPro:IPR006073 InterPro:IPR016484 Pfam:PF01926 PRINTS:PR00326 GO:GO:0005525 TIGRFAMs:TIGR00231 GO:GO:0009507 GenomeReviews:BA000014_GR HOGENOM…	134	8e-32	67/86	77
isogroup00162	isotig00387	555	TAIR|gene:2045227 - symbol:SOBIR1 "SUPPRESSOR OF BIR1 1" species:3702 "Arabidopsis thaliana" [GO:0005886 "plasma membrane" evidence=IDA] Pfam:PF00560 InterPro:IPR001611 InterPro:IPR000719 InterPro:IPR008271 InterPro:IPR017442 Pfam:PF00069 PROSITE:PS00108 PROSITE:PS50011 GO:GO:0005515 GO:GO:0005886 GO:GO:0005524 GO:GO:0004872 GO:GO:0006468 InterPro:IPR011009 SUPFAM:SSF56112 GO:GO:0004674 EMBL:AC00…	56.2	6e-08	24/32	75
isogroup00162	isotig00388	345	TAIR|gene:2045227 - symbol:SOBIR1 "SUPPRESSOR OF BIR1 1" species:3702 "Arabidopsis thaliana" [GO:0005886 "plasma membrane" evidence=IDA] Pfam:PF00560 InterPro:IPR001611 InterPro:IPR000719 InterPro:IPR008271 InterPro:IPR017442 Pfam:PF00069 PROSITE:PS00108 PROSITE:PS50011 GO:GO:0005515 GO:GO:0005886 GO:GO:0005524 GO:GO:0004872 GO:GO:0006468 InterPro:IPR011009 SUPFAM:SSF56112 GO:GO:0004674 EMBL:AC00…	56.2	3e-08	24/32	75
isogroup00163	isotig00389	474	TAIR|locus:2041589 - symbol:AT2G42490 "AT2G42490" species:3702 "Arabidopsis thaliana" [GO:0005507 "copper ion binding" evidence=ISS] [GO:0005777 "peroxisome" evidence=IDA] InterPro:IPR000269 InterPro:IPR015798 InterPro:IPR015801 InterPro:IPR015802 InterPro:IPR016182 Pfam:PF01179 Pfam:PF02728 GO:GO:0005777 GO:GO:0055114 GO:GO:0005507 GO:GO:0008131 GO:GO:0048038 GO:GO:0009308 Gene3D:G3DSA:3.10.450.…	215	4e-56	101/152	66
isogroup00163	isotig00390	412	TAIR|locus:2041589 - symbol:AT2G42490 "AT2G42490" species:3702 "Arabidopsis thaliana" [GO:0005507 "copper ion binding" evidence=ISS] [GO:0005777 "peroxisome" evidence=IDA] InterPro:IPR000269 InterPro:IPR015798 InterPro:IPR015801 InterPro:IPR015802 InterPro:IPR016182 Pfam:PF01179 Pfam:PF02728 GO:GO:0005777 GO:GO:0055114 GO:GO:0005507 GO:GO:0008131 GO:GO:0048038 GO:GO:0009308 Gene3D:G3DSA:3.10.450.…	195	4e-50	91/131	69
isogroup00164	isotig00391	480	TAIR|locus:505006406 - symbol:AT3G60245 "AT3G60245" species:3702 "Arabidopsis thaliana" [GO:0005840 "ribosome" evidence=ISS] [GO:0003735 "structural constituent of ribosome" evidence=ISS] [GO:0006412 "translation" evidence=ISS] [GO:0042254 "ribosome biogenesis" evidence=ISS] [GO:0022625 "cytosolic large ribosomal subunit" evidence=IDA] InterPro:IPR002674 InterPro:IPR011331 InterPro:IPR011332 Pfam…	158	7e-39	75/89	84
isogroup00164	isotig00392	398	TAIR|locus:2085532 - symbol:AT3G10950 "AT3G10950" species:3702 "Arabidopsis thaliana" [GO:0005840 "ribosome" evidence=ISS] [GO:0003735 "structural constituent of ribosome" evidence=ISS] [GO:0006412 "translation" evidence=ISS] [GO:0042254 "ribosome biogenesis" evidence=ISS] [GO:0022625 "cytosolic large ribosomal subunit" evidence=IDA] InterPro:IPR002674 InterPro:IPR011331 InterPro:IPR011332 Pfam:P…	180	1e-45	86/92	93
isogroup00165	isotig00393	454	TAIR|locus:2063942 - symbol:AT2G39840 "AT2G39840" species:3702 "Arabidopsis thaliana" [GO:0000164 "protein phosphatase type 1 complex" evidence=ISS] [GO:0004722 "protein serine/threonine phosphatase activity" evidence=ISS] [GO:0006470 "protein amino acid dephosphorylation" evidence=TAS] InterPro:IPR004843 InterPro:IPR006186 Pfam:PF00149 PRINTS:PR00114 PROSITE:PS00125 SMART:SM00156 GenomeReviews:C…	299	3e-81	137/151	90
isogroup00165	isotig00394	421	TAIR|locus:2063942 - symbol:AT2G39840 "AT2G39840" species:3702 "Arabidopsis thaliana" [GO:0000164 "protein phosphatase type 1 complex" evidence=ISS] [GO:0004722 "protein serine/threonine phosphatase activity" evidence=ISS] [GO:0006470 "protein amino acid dephosphorylation" evidence=TAS] InterPro:IPR004843 InterPro:IPR006186 Pfam:PF00149 PRINTS:PR00114 PROSITE:PS00125 SMART:SM00156 GenomeReviews:C…	274	7e-74	122/140	87
isogroup00166	isotig00395	526	TAIR|locus:2026982 - symbol:AT1G21450 "AT1G21450" species:3702 "Arabidopsis thaliana" [GO:0003700 "transcription factor activity" evidence=ISS] [GO:0045449 "regulation of transcription" evidence=TAS] Pfam:PF03514 GenomeReviews:CT485782_GR GO:GO:0005634 GO:GO:0006350 GO:GO:0045449 EMBL:AC015447 HOGENOM:HBG750217 InterPro:IPR005202 PROSITE:PS50985 EMBL:AF210731 EMBL:AY045833 EMBL:AY096626 EMBL:AY08…	192	4e-49	109/171	63
isogroup00166	isotig00396	348	TAIR|locus:2026982 - symbol:AT1G21450 "AT1G21450" species:3702 "Arabidopsis thaliana" [GO:0003700 "transcription factor activity" evidence=ISS] [GO:0045449 "regulation of transcription" evidence=TAS] Pfam:PF03514 GenomeReviews:CT485782_GR GO:GO:0005634 GO:GO:0006350 GO:GO:0045449 EMBL:AC015447 HOGENOM:HBG750217 InterPro:IPR005202 PROSITE:PS50985 EMBL:AF210731 EMBL:AY045833 EMBL:AY096626 EMBL:AY08…	125	5e-29	57/73	78
isogroup00167	isotig00397	485	MGI|MGI:3648940 - symbol:Gm6132 "predicted gene 6132" species:10090 "Mus musculus" [GO:0008150 "biological_process" evidence=ND] [GO:0005575 "cellular_component" evidence=ND] [GO:0003674 "molecular_function" evidence=ND] GenBank:XM_884529.3 Ncbi:XP_889622	105	2e-42	57/69	82
isogroup00167	isotig00398	350	MGI|MGI:3648940 - symbol:Gm6132 "predicted gene 6132" species:10090 "Mus musculus" [GO:0008150 "biological_process" evidence=ND] [GO:0005575 "cellular_component" evidence=ND] [GO:0003674 "molecular_function" evidence=ND] GenBank:XM_884529.3 Ncbi:XP_889622	86.7	4e-35	43/54	79
isogroup00168	isotig00399	437	TAIR|locus:2013930 - symbol:AT1G70850 "AT1G70850" species:3702 "Arabidopsis thaliana" [GO:0005575 "cellular_component" evidence=ND] [GO:0003674 "molecular_function" evidence=ND] InterPro:IPR000916 Pfam:PF00407 GenomeReviews:CT485782_GR GO:GO:0006952 GO:GO:0009607 EMBL:AC008148 HOGENOM:HBG748945 EMBL:AJ306141 EMBL:AF372899 EMBL:AY057726 IPI:IPI00545365 PIR:C96733 RefSeq:NP_001031265.1 RefSeq:NP_85…	89	5e-18	51/143	35
isogroup00168	isotig00400	419	TAIR|locus:2013930 - symbol:AT1G70850 "AT1G70850" species:3702 "Arabidopsis thaliana" [GO:0005575 "cellular_component" evidence=ND] [GO:0003674 "molecular_function" evidence=ND] InterPro:IPR000916 Pfam:PF00407 GenomeReviews:CT485782_GR GO:GO:0006952 GO:GO:0009607 EMBL:AC008148 HOGENOM:HBG748945 EMBL:AJ306141 EMBL:AF372899 EMBL:AY057726 IPI:IPI00545365 PIR:C96733 RefSeq:NP_001031265.1 RefSeq:NP_85…	87.4	1e-17	49/139	35
isogroup00169	isotig00401	458	No hit
isogroup00169	isotig00402	343	No hit
isogroup00170	isotig00403	317	TAIR|locus:2036823 - symbol:AT1G62020 "AT1G62020" species:3702 "Arabidopsis thaliana" [GO:0005215 "transporter activity" evidence=ISS] [GO:0006888 "ER to Golgi vesicle-mediated transport" evidence=ISS] [GO:0030126 "COPI vesicle coat" evidence=ISS] [GO:0080008 "CUL4 RING ubiquitin ligase complex" evidence=ISS] InterPro:IPR006692 InterPro:IPR010714 Pfam:PF04053 Pfam:PF06957 InterPro:IPR001680 Pfam:…	117	1e-26	69/100	69
isogroup00170	isotig00404	247	TAIR|locus:2036823 - symbol:AT1G62020 "AT1G62020" species:3702 "Arabidopsis thaliana" [GO:0005215 "transporter activity" evidence=ISS] [GO:0006888 "ER to Golgi vesicle-mediated transport" evidence=ISS] [GO:0030126 "COPI vesicle coat" evidence=ISS] [GO:0080008 "CUL4 RING ubiquitin ligase complex" evidence=ISS] InterPro:IPR006692 InterPro:IPR010714 Pfam:PF04053 Pfam:PF06957 InterPro:IPR001680 Pfam:…	85.9	2e-22	41/49	83
isogroup00171	isotig00405	414	TAIR|gene:2133866 - symbol:ATCBL3 "ARABIDOPSIS THALIANA CALCINEURIN B-LIKE 3" species:3702 "Arabidopsis thaliana" [GO:0005773 "vacuole" evidence=IDA] [GO:0005886 "plasma membrane" evidence=IDA] InterPro:IPR001125 InterPro:IPR002048 InterPro:IPR011992 PRINTS:PR00450 SMART:SM00054 Prosite:PS00018 UniProt:Q8LEM7 GO:GO:0005515 GO:GO:0005886 GenomeReviews:CT486007_GR GO:GO:0005773 GO:GO:0005509 InterP…	127	1e-29	61/65	93
isogroup00171	isotig00406	417	TAIR|gene:2205738 - symbol:AT1G27210.1 species:3702 "Arabidopsis thaliana" [GO:0009507 "chloroplast" evidence=IEA] [GO:0005488 "binding" evidence=IEA] InterPro:IPR011989 InterPro:IPR016024 SUPFAM:SSF48371 GO:GO:0005488 InterPro:IPR000357 InterPro:IPR021133 Gene3D:G3DSA:1.25.10.10 Pfam:PF02985 PROSITE:PS50077 EMBL:AY057540 EMBL:AY140087 EMBL:BT008391 IPI:IPI00535229 RefSeq:NP_564273.1 UniGene:At.2…	135	3e-32	78/137	56
isogroup00172	isotig00407	412	TAIR|locus:2024655 - symbol:AT1G02890 "AT1G02890" species:3702 "Arabidopsis thaliana" [GO:0016887 "ATPase activity" evidence=ISS] InterPro:IPR003593 InterPro:IPR003959 InterPro:IPR003960 Pfam:PF00004 PROSITE:PS00674 SMART:SM00382 GenomeReviews:CT485782_GR GO:GO:0005524 InterPro:IPR008984 SUPFAM:SSF49879 GO:GO:0017111 HOGENOM:HBG724153 EMBL:AC009525 eggNOG:KOG0737 IPI:IPI00519358 RefSeq:NP_171788.…	139	7e-44	67/88	76
isogroup00172	isotig00408	403	TAIR|locus:2024655 - symbol:AT1G02890 "AT1G02890" species:3702 "Arabidopsis thaliana" [GO:0016887 "ATPase activity" evidence=ISS] InterPro:IPR003593 InterPro:IPR003959 InterPro:IPR003960 Pfam:PF00004 PROSITE:PS00674 SMART:SM00382 GenomeReviews:CT485782_GR GO:GO:0005524 InterPro:IPR008984 SUPFAM:SSF49879 GO:GO:0017111 HOGENOM:HBG724153 EMBL:AC009525 eggNOG:KOG0737 IPI:IPI00519358 RefSeq:NP_171788.…	139	2e-44	67/88	76
isogroup00173	isotig00409	434	No hit
isogroup00173	isotig00410	378	No hit
isogroup00174	isotig00411	398	TAIR|locus:2030215 - symbol:AT1G72520 "AT1G72520" species:3702 "Arabidopsis thaliana" [GO:0009695 "jasmonic acid biosynthetic process" evidence=TAS] [GO:0006952 "defense response" evidence=TAS] [GO:0009611 "response to wounding" evidence=TAS] [GO:0040007 "growth" evidence=TAS] InterPro:IPR000907 InterPro:IPR001246 InterPro:IPR013819 InterPro:IPR020833 InterPro:IPR020834 Pfam:PF00305 PRINTS:PR0008…	188	4e-48	93/133	69
isogroup00174	isotig00412	371	TAIR|locus:2030215 - symbol:AT1G72520 "AT1G72520" species:3702 "Arabidopsis thaliana" [GO:0009695 "jasmonic acid biosynthetic process" evidence=TAS] [GO:0006952 "defense response" evidence=TAS] [GO:0009611 "response to wounding" evidence=TAS] [GO:0040007 "growth" evidence=TAS] InterPro:IPR000907 InterPro:IPR001246 InterPro:IPR013819 InterPro:IPR020833 InterPro:IPR020834 Pfam:PF00305 PRINTS:PR0008…	196	2e-50	93/124	75
isogroup00175	isotig00413	506	TAIR|gene:3433665 - symbol:ADH1 "ALCOHOL DEHYDROGENASE 1" species:3702 "Arabidopsis thaliana" [GO:0046686 "response to cadmium ion" evidence=IEP] [GO:0005886 "plasma membrane" evidence=IDA] [GO:0009651 "response to salt stress" evidence=IEP] InterPro:IPR002085 InterPro:IPR002328 InterPro:IPR013149 InterPro:IPR013154 InterPro:IPR016040 Pfam:PF00107 Pfam:PF08240 PROSITE:PS00059 GenomeReviews:CT4857…	255	4e-68	139/168	82
isogroup00175	isotig00414	246	TAIR|gene:3433665 - symbol:ADH1 "ALCOHOL DEHYDROGENASE 1" species:3702 "Arabidopsis thaliana" [GO:0046686 "response to cadmium ion" evidence=IEP] [GO:0005886 "plasma membrane" evidence=IDA] [GO:0009651 "response to salt stress" evidence=IEP] InterPro:IPR002085 InterPro:IPR002328 InterPro:IPR013149 InterPro:IPR013154 InterPro:IPR016040 Pfam:PF00107 Pfam:PF08240 PROSITE:PS00059 GenomeReviews:CT4857…	90.5	1e-18	39/50	78
isogroup00176	isotig00415	390	TAIR|locus:2147982 - symbol:AT5G11330 "AT5G11330" species:3702 "Arabidopsis thaliana" [GO:0016491 "oxidoreductase activity" evidence=ISS] InterPro:IPR002938 InterPro:IPR003042 Pfam:PF01494 PRINTS:PR00420 GenomeReviews:BA000015_GR GO:GO:0055114 GO:GO:0004497 EMBL:AL360314 eggNOG:KOG2614 EMBL:BT005344 EMBL:AK117167 IPI:IPI00544104 RefSeq:NP_196694.1 UniGene:At.32273 STRING:Q9LFM4 PRIDE:Q9LFM4 GeneI…	202	3e-52	98/129	75
isogroup00176	isotig00416	361	TAIR|locus:2147982 - symbol:AT5G11330 "AT5G11330" species:3702 "Arabidopsis thaliana" [GO:0016491 "oxidoreductase activity" evidence=ISS] InterPro:IPR002938 InterPro:IPR003042 Pfam:PF01494 PRINTS:PR00420 GenomeReviews:BA000015_GR GO:GO:0055114 GO:GO:0004497 EMBL:AL360314 eggNOG:KOG2614 EMBL:BT005344 EMBL:AK117167 IPI:IPI00544104 RefSeq:NP_196694.1 UniGene:At.32273 STRING:Q9LFM4 PRIDE:Q9LFM4 GeneI…	89	4e-18	46/71	64
isogroup00177	isotig00417	432	TAIR|locus:2025022 - symbol:AT1G07530 "AT1G07530" species:3702 "Arabidopsis thaliana" [GO:0003700 "transcription factor activity" evidence=ISS] [GO:0045449 "regulation of transcription" evidence=TAS] [GO:0005634 "nucleus" evidence=IDA] [GO:0005829 "cytosol" evidence=IDA] [GO:0009410 "response to xenobiotic stimulus" evidence=IMP] [GO:0043193 "positive regulation of gene-specific transcription" ev…	196	2e-50	92/142	64
isogroup00177	isotig00418	299	TAIR|locus:2025022 - symbol:AT1G07530 "AT1G07530" species:3702 "Arabidopsis thaliana" [GO:0003700 "transcription factor activity" evidence=ISS] [GO:0045449 "regulation of transcription" evidence=TAS] [GO:0005634 "nucleus" evidence=IDA] [GO:0005829 "cytosol" evidence=IDA] [GO:0009410 "response to xenobiotic stimulus" evidence=IMP] [GO:0043193 "positive regulation of gene-specific transcription" ev…	135	3e-32	61/99	61
isogroup00178	isotig00419	383	TAIR|locus:2075929 - symbol:AT3G45010 "AT3G45010" species:3702 "Arabidopsis thaliana" [GO:0004185 "serine-type carboxypeptidase activity" evidence=ISS] [GO:0006508 "proteolysis" evidence=ISS] InterPro:IPR001563 InterPro:IPR018202 Pfam:PF00450 PRINTS:PR00724 PROSITE:PS00131 PROSITE:PS00560 GenomeReviews:BA000014_GR GO:GO:0005576 GO:GO:0006508 GO:GO:0004185 PANTHER:PTHR11802 HOGENOM:HBG588032 EMBL:…	89.4	3e-18	41/59	69
isogroup00178	isotig00420	346	TAIR|locus:2075929 - symbol:AT3G45010 "AT3G45010" species:3702 "Arabidopsis thaliana" [GO:0004185 "serine-type carboxypeptidase activity" evidence=ISS] [GO:0006508 "proteolysis" evidence=ISS] InterPro:IPR001563 InterPro:IPR018202 Pfam:PF00450 PRINTS:PR00724 PROSITE:PS00131 PROSITE:PS00560 GenomeReviews:BA000014_GR GO:GO:0005576 GO:GO:0006508 GO:GO:0004185 PANTHER:PTHR11802 HOGENOM:HBG588032 EMBL:…	89.4	3e-18	41/59	69
isogroup00179	isotig00421	423	TAIR|gene:2134242 - symbol:AGD2 "ABERRANT GROWTH AND DEATH 2" species:3702 "Arabidopsis thaliana" [GO:0009570 "chloroplast stroma" evidence=IDA] [GO:0009507 "chloroplast" evidence=IDA] InterPro:IPR004839 InterPro:IPR015421 InterPro:IPR015422 Pfam:PF00155 PROSITE:PS00105 GenomeReviews:CT486007_GR GO:GO:0030170 InterPro:IPR015424 Gene3D:G3DSA:3.40.640.10 Gene3D:G3DSA:3.90.1150.10 SUPFAM:SSF53383 GO…	156	2e-38	74/102	72
isogroup00179	isotig00422	305	TAIR|locus:2171938 - symbol:AT5G45650 "AT5G45650" species:3702 "Arabidopsis thaliana" [GO:0006508 "proteolysis" evidence=ISS] InterPro:IPR000209 InterPro:IPR010259 Pfam:PF00082 Pfam:PF05922 PRINTS:PR00723 PROSITE:PS00138 InterPro:IPR003137 Pfam:PF02225 GenomeReviews:BA000015_GR GO:GO:0042802 GO:GO:0006508 GO:GO:0004252 GO:GO:0043086 InterPro:IPR015500 Gene3D:G3DSA:3.40.50.200 PANTHER:PTHR10795 SU…	92	4e-19	48/101	47
isogroup00180	isotig00423	445	TAIR|locus:2007963 - symbol:AT1G17720 "AT1G17720" species:3702 "Arabidopsis thaliana" [GO:0000166 "nucleotide binding" evidence=ISS] [GO:0000159 "protein phosphatase type 2A complex" evidence=ISS] [GO:0006470 "protein amino acid dephosphorylation" evidence=ISS] [GO:0008601 "protein phosphatase type 2A regulator activity" evidence=ISS] InterPro:IPR000009 PIRSF:PIRSF037309 PRINTS:PR00600 InterPro:I…	237	1e-62	115/146	78
isogroup00180	isotig00424	181	TAIR|locus:2007963 - symbol:AT1G17720 "AT1G17720" species:3702 "Arabidopsis thaliana" [GO:0000166 "nucleotide binding" evidence=ISS] [GO:0000159 "protein phosphatase type 2A complex" evidence=ISS] [GO:0006470 "protein amino acid dephosphorylation" evidence=ISS] [GO:0008601 "protein phosphatase type 2A regulator activity" evidence=ISS] InterPro:IPR000009 PIRSF:PIRSF037309 PRINTS:PR00600 InterPro:I…	84	1e-16	44/58	75
isogroup00181	isotig00425	360	TAIR|gene:2199331 - symbol:AT1G68220.1 species:3702 "Arabidopsis thaliana" [GO:0005886 "plasma membrane" evidence=IDA] UniProt:Q9C9F7 GO:GO:0005515 GenomeReviews:CT485782_GR GO:GO:0005886 EMBL:AC016447 InterPro:IPR009606 Pfam:PF06749 HOGENOM:HBG601826 EMBL:AY042901 EMBL:AY072476 EMBL:AY086320 IPI:IPI00524768 PIR:F96705 RefSeq:NP_564925.1 UniGene:At.18268 IntAct:Q9C9F7 PRIDE:Q9C9F7 GeneID:843151 K…	61.6	6e-10	26/46	56
isogroup00181	isotig00426	323	TAIR|gene:2199331 - symbol:AT1G68220.1 species:3702 "Arabidopsis thaliana" [GO:0005886 "plasma membrane" evidence=IDA] UniProt:Q9C9F7 GO:GO:0005515 GenomeReviews:CT485782_GR GO:GO:0005886 EMBL:AC016447 InterPro:IPR009606 Pfam:PF06749 HOGENOM:HBG601826 EMBL:AY042901 EMBL:AY072476 EMBL:AY086320 IPI:IPI00524768 PIR:F96705 RefSeq:NP_564925.1 UniGene:At.18268 IntAct:Q9C9F7 PRIDE:Q9C9F7 GeneID:843151 K…	126	2e-29	60/104	57
isogroup00182	isotig00427	416	TAIR|gene:2129120 - symbol:ACX1 "ACYL-COA OXIDASE 1" species:3702 "Arabidopsis thaliana" [GO:0046686 "response to cadmium ion" evidence=IEP] InterPro:IPR002655 InterPro:IPR006091 InterPro:IPR009075 InterPro:IPR009100 InterPro:IPR012258 InterPro:IPR013764 InterPro:IPR013786 Pfam:PF01756 Pfam:PF02770 PIRSF:PIRSF000168 GenomeReviews:CT486007_GR GO:GO:0046686 GO:GO:0009611 GO:GO:0005777 GO:GO:0055114…	253	1e-67	122/138	88
isogroup00182	isotig00428	269	TAIR|locus:2058779 - symbol:AT2G35690 "AT2G35690" species:3702 "Arabidopsis thaliana" [GO:0005777 "peroxisome" evidence=ISS] [GO:0003997 "acyl-CoA oxidase activity" evidence=ISS] [GO:0006635 "fatty acid beta-oxidation" evidence=ISS] [GO:0002213 "defense response to insect" evidence=IGI] [GO:0009555 "pollen development" evidence=IGI] [GO:0009695 "jasmonic acid biosynthetic process" evidence=IGI] I…	163	2e-40	78/89	87
isogroup00183	isotig00429	404	TAIR|locus:2173527 - symbol:AT5G61000 "AT5G61000" species:3702 "Arabidopsis thaliana" [GO:0006260 "DNA replication" evidence=ISS] InterPro:IPR004365 InterPro:IPR004591 InterPro:IPR007199 Pfam:PF01336 Pfam:PF04057 GO:GO:0005634 GO:GO:0003677 GO:GO:0006260 EMBL:AB008269 InterPro:IPR012340 InterPro:IPR016027 Gene3D:G3DSA:2.40.50.140 SUPFAM:SSF50249 GO:GO:0004386 EMBL:AB006696 TIGRFAMs:TIGR00617 HSSP…	207	6e-54	92/134	68
isogroup00183	isotig00430	271	TAIR|locus:2142808 - symbol:AT5G08020 "AT5G08020" species:3702 "Arabidopsis thaliana" [GO:0006260 "DNA replication" evidence=ISS] [GO:0006281 "DNA repair" evidence=TAS] [GO:0010224 "response to UV-B" evidence=IMP] InterPro:IPR004365 InterPro:IPR004591 InterPro:IPR007199 Pfam:PF01336 Pfam:PF04057 GenomeReviews:BA000015_GR GO:GO:0005634 GO:GO:0003677 GO:GO:0006281 GO:GO:0006260 InterPro:IPR012340 I…	106	2e-23	45/59	76
isogroup00184	isotig00431	326	TAIR|locus:2201806 - symbol:AT1G08350 "AT1G08350" species:3702 "Arabidopsis thaliana" [GO:0016021 "integral to membrane" evidence=ISS] [GO:0009524 "phragmoplast" evidence=TAS] [GO:0005484 "SNAP receptor activity" evidence=IPI] [GO:0006944 "cellular membrane fusion" evidence=IMP] InterPro:IPR004240 Pfam:PF02990 GO:GO:0016021 EMBL:AC006932 PANTHER:PTHR10766 IPI:IPI00544924 PRIDE:Q9SJF5 TAIR:At1g083…	107	1e-23	58/108	53
isogroup00184	isotig00432	307	TAIR|locus:2169100 - symbol:AT5G37310 "AT5G37310" species:3702 "Arabidopsis thaliana" [GO:0016021 "integral to membrane" evidence=ISS] [GO:0009505 "plant-type cell wall" evidence=IDA] [GO:0005794 "Golgi apparatus" evidence=IDA] InterPro:IPR004240 Pfam:PF02990 GenomeReviews:BA000015_GR GO:GO:0016021 GO:GO:0005794 GO:GO:0009505 UniGene:At.23699 HOGENOM:HBG524073 PANTHER:PTHR10766 eggNOG:KOG1277 EMB…	54.7	2e-16	28/57	49
isogroup00185	isotig00433	280	TAIR|gene:2044334 - symbol:PSI-P "PHOTOSYSTEM I P SUBUNIT" species:3702 "Arabidopsis thaliana" [GO:0009941 "chloroplast envelope" evidence=IDA] [GO:0009535 "chloroplast thylakoid membrane" evidence=IDA] [GO:0009507 "chloroplast" evidence=IDA] [GO:0009295 "nucleoid" evidence=IDA] [GO:0009579 "thylakoid" evidence=IDA] GenomeReviews:CT485783_GR GO:GO:0009941 EMBL:AC005310 GO:GO:0009508 GO:GO:0009773…	106	2e-23	59/79	74
isogroup00185	isotig00434	261	TAIR|gene:2044334 - symbol:PSI-P "PHOTOSYSTEM I P SUBUNIT" species:3702 "Arabidopsis thaliana" [GO:0009941 "chloroplast envelope" evidence=IDA] [GO:0009535 "chloroplast thylakoid membrane" evidence=IDA] [GO:0009507 "chloroplast" evidence=IDA] [GO:0009295 "nucleoid" evidence=IDA] [GO:0009579 "thylakoid" evidence=IDA] GenomeReviews:CT485783_GR GO:GO:0009941 EMBL:AC005310 GO:GO:0009508 GO:GO:0009773…	50.8	1e-06	21/29	72
isogroup00186	isotig00435	753	TAIR|gene:3442484 - symbol:AT5G39850.1 species:3702 "Arabidopsis thaliana" [GO:0016020 "membrane" evidence=IDA] InterPro:IPR001912 InterPro:IPR002942 InterPro:IPR005710 InterPro:IPR018079 Pfam:PF00163 Pfam:PF01479 PROSITE:PS00632 PROSITE:PS50889 SMART:SM00363 GenomeReviews:BA000015_GR GO:GO:0016020 GO:GO:0006412 GO:GO:0003735 GO:GO:0019843 PANTHER:PTHR11831 GO:GO:0015935 EMBL:AB010077 HOGENOM:HBG…	336	6e-92	166/178	93
isogroup00186	isotig00436	139	TAIR|gene:3442484 - symbol:AT5G39850.1 species:3702 "Arabidopsis thaliana" [GO:0016020 "membrane" evidence=IDA] InterPro:IPR001912 InterPro:IPR002942 InterPro:IPR005710 InterPro:IPR018079 Pfam:PF00163 Pfam:PF01479 PROSITE:PS00632 PROSITE:PS50889 SMART:SM00363 GenomeReviews:BA000015_GR GO:GO:0016020 GO:GO:0006412 GO:GO:0003735 GO:GO:0019843 PANTHER:PTHR11831 GO:GO:0015935 EMBL:AB010077 HOGENOM:HBG…	76.6	2e-14	35/37	94
isogroup00187	isotig00437	910	TAIR|locus:2149314 - symbol:AT5G20190 "AT5G20190" species:3702 "Arabidopsis thaliana" [GO:0008150 "biological_process" evidence=ND] InterPro:IPR011990 GenomeReviews:BA000015_GR GO:GO:0005488 Gene3D:G3DSA:1.25.40.10 InterPro:IPR013026 PROSITE:PS50293 IPI:IPI00528919 RefSeq:NP_197519.1 UniGene:At.31218 PRIDE:Q3E9A5 GeneID:832142 KEGG:ath:AT5G20190 NMPDR:fig|3702.1.peg.24230 TAIR:At5g20190 HOGENOM:H…	174	3e-43	80/109	73
isogroup00187	isotig00438	761	TAIR|locus:2149314 - symbol:AT5G20190 "AT5G20190" species:3702 "Arabidopsis thaliana" [GO:0008150 "biological_process" evidence=ND] InterPro:IPR011990 GenomeReviews:BA000015_GR GO:GO:0005488 Gene3D:G3DSA:1.25.40.10 InterPro:IPR013026 PROSITE:PS50293 IPI:IPI00528919 RefSeq:NP_197519.1 UniGene:At.31218 PRIDE:Q3E9A5 GeneID:832142 KEGG:ath:AT5G20190 NMPDR:fig|3702.1.peg.24230 TAIR:At5g20190 HOGENOM:H…	174	2e-43	80/109	73
isogroup00188	isotig00439	1425	TAIR|locus:2206410 - symbol:AT1G79550 "AT1G79550" species:3702 "Arabidopsis thaliana" [GO:0006096 "glycolysis" evidence=ISS] [GO:0004618 "phosphoglycerate kinase activity" evidence=ISS] [GO:0005829 "cytosol" evidence=NAS] HAMAP:MF_00145 InterPro:IPR001576 InterPro:IPR015824 InterPro:IPR015901 Pfam:PF00162 PRINTS:PR00477 GO:GO:0005886 GO:GO:0048046 GO:GO:0005829 GO:GO:0005634 GO:GO:0006096 EMBL:AC…	687	0	348/401	86
isogroup00188	isotig00440	497	TAIR|locus:2206410 - symbol:AT1G79550 "AT1G79550" species:3702 "Arabidopsis thaliana" [GO:0006096 "glycolysis" evidence=ISS] [GO:0004618 "phosphoglycerate kinase activity" evidence=ISS] [GO:0005829 "cytosol" evidence=NAS] HAMAP:MF_00145 InterPro:IPR001576 InterPro:IPR015824 InterPro:IPR015901 Pfam:PF00162 PRINTS:PR00477 GO:GO:0005886 GO:GO:0048046 GO:GO:0005829 GO:GO:0005634 GO:GO:0006096 EMBL:AC…	186	2e-47	91/103	88
isogroup00189	isotig00441	585	TAIR|gene:2093286 - symbol:PIFI "post-illumination chlorophyll fluorescence increase" species:3702 "Arabidopsis thaliana" [GO:0009507 "chloroplast" evidence=IDA] [GO:0009579 "thylakoid" evidence=IDA] GO:GO:0009570 EMBL:AB017071 GO:GO:0009579 EMBL:AY035025 EMBL:AY133879 IPI:IPI00524747 RefSeq:NP_566528.1 UniGene:At.24608 UniGene:Rra.10178 UniGene:Rsa.18174 PRIDE:Q9LVZ5 GeneID:820827 NMPDR:fig|3702…	314	1e-85	141/191	73
isogroup00189	isotig00442	384	TAIR|gene:2093286 - symbol:PIFI "post-illumination chlorophyll fluorescence increase" species:3702 "Arabidopsis thaliana" [GO:0009507 "chloroplast" evidence=IDA] [GO:0009579 "thylakoid" evidence=IDA] GO:GO:0009570 EMBL:AB017071 GO:GO:0009579 EMBL:AY035025 EMBL:AY133879 IPI:IPI00524747 RefSeq:NP_566528.1 UniGene:At.24608 UniGene:Rra.10178 UniGene:Rsa.18174 PRIDE:Q9LVZ5 GeneID:820827 NMPDR:fig|3702…	203	1e-52	90/125	72
isogroup00190	isotig00443	485	TAIR|locus:2119956 - symbol:AT4G29160 "AT4G29160" species:3702 "Arabidopsis thaliana" [GO:0016192 "vesicle-mediated transport" evidence=ISS] [GO:0000815 "ESCRT III complex" evidence=ISS] InterPro:IPR005024 Pfam:PF03357 GO:GO:0015031 GenomeReviews:CT486007_GR GO:GO:0005768 EMBL:AL078470 EMBL:AL161574 HOGENOM:HBG618740 OMA:KELETWA eggNOG:KOG1656 EMBL:AY042853 EMBL:AY072490 EMBL:AY088519 IPI:IPI0052…	92.8	3e-40	45/48	93
isogroup00190	isotig00444	293	TAIR|locus:2119956 - symbol:AT4G29160 "AT4G29160" species:3702 "Arabidopsis thaliana" [GO:0016192 "vesicle-mediated transport" evidence=ISS] [GO:0000815 "ESCRT III complex" evidence=ISS] InterPro:IPR005024 Pfam:PF03357 GO:GO:0015031 GenomeReviews:CT486007_GR GO:GO:0005768 EMBL:AL078470 EMBL:AL161574 HOGENOM:HBG618740 OMA:KELETWA eggNOG:KOG1656 EMBL:AY042853 EMBL:AY072490 EMBL:AY088519 IPI:IPI0052…	98.6	2e-42	47/55	85
isogroup00191	contig00653	1098	TAIR|locus:2074348 - symbol:AT3G51860 "AT3G51860" species:3702 "Arabidopsis thaliana" [GO:0015368 "calcium:cation antiporter activity" evidence=ISS] [GO:0015491 "cation:cation antiporter activity" evidence=ISS;NAS] [GO:0006812 "cation transport" evidence=ISS] [GO:0009705 "plant-type vacuole membrane" evidence=IDA] [GO:0015369 "calcium:hydrogen antiporter activity" evidence=ISS;IMP;IDA] [GO:000577…	372	1e-102	234/314	74
isogroup00192	contig00655	827	TAIR|locus:2024326 - symbol:AT1G09660 "AT1G09660" species:3702 "Arabidopsis thaliana" [GO:0005575 "cellular_component" evidence=ND] [GO:0003676 "nucleic acid binding" evidence=ISS] [GO:0008150 "biological_process" evidence=ND] InterPro:IPR004087 PROSITE:PS50084 SMART:SM00322 GenomeReviews:CT485782_GR GO:GO:0005634 GO:GO:0003723 EMBL:AC000132 HSSP:Q32NN2 eggNOG:KOG1588 HOGENOM:HBG319392 EMBL:AK118…	315	9e-86	163/246	66
isogroup00194	isotig00445	3044	No hit
isogroup00195	isotig00446	2984	TAIR|gene:2044449 - symbol:AHA1 "ARABIDOPSIS H+ ATPASE 1" species:3702 "Arabidopsis thaliana" [GO:0005886 "plasma membrane" evidence=IDA] [GO:0005773 "vacuole" evidence=IDA] [GO:0016020 "membrane" evidence=IDA] InterPro:IPR000695 InterPro:IPR001757 InterPro:IPR004014 InterPro:IPR005834 InterPro:IPR006534 InterPro:IPR008250 InterPro:IPR018303 Pfam:PF00122 Pfam:PF00690 Pfam:PF00702 PRINTS:PR00119 P…	1493	0	798/919	86
isogroup00196	isotig00447	2879	TAIR|gene:2157382 - symbol:CLPC1 "CLPC HOMOLOGUE 1" species:3702 "Arabidopsis thaliana" [GO:0009941 "chloroplast envelope" evidence=IDA] [GO:0009532 "plastid stroma" evidence=IDA] [GO:0009507 "chloroplast" evidence=IDA] [GO:0009535 "chloroplast thylakoid membrane" evidence=IDA] [GO:0009570 "chloroplast stroma" evidence=IDA] [GO:0005618 "cell wall" evidence=IDA] InterPro:IPR001270 InterPro:IPR0019…	1405	0	815/912	89
isogroup00197	isotig00448	2770	TAIR|locus:2011030 - symbol:AT1G55020 "AT1G55020" species:3702 "Arabidopsis thaliana" [GO:0005575 "cellular_component" evidence=ND] [GO:0048364 "root development" evidence=IMP] [GO:0006952 "defense response" evidence=TAS] [GO:0009611 "response to wounding" evidence=TAS] [GO:0009695 "jasmonic acid biosynthetic process" evidence=TAS] [GO:0009816 "defense response to bacterium, incompatible interact…	937	0	495/873	56
isogroup00198	isotig00449	2732	TAIR|locus:2135887 - symbol:AT4G24190 "AT4G24190" species:3702 "Arabidopsis thaliana" [GO:0005524 "ATP binding" evidence=ISS] [GO:0006457 "protein folding" evidence=ISS] [GO:0005783 "endoplasmic reticulum" evidence=ISS;IDA] [GO:0009934 "regulation of meristem structural organization" evidence=IMP] [GO:0010075 "regulation of meristem growth" evidence=IMP] [GO:0009409 "response to cold" evidence=IE…	1170	0	636/778	81
isogroup00199	isotig00450	2709	TAIR|locus:2096915 - symbol:AT3G45140 "AT3G45140" species:3702 "Arabidopsis thaliana" [GO:0009753 "response to jasmonic acid stimulus" evidence=IEP] [GO:0009620 "response to fungus" evidence=IEP] [GO:0009507 "chloroplast" evidence=ISS;TAS] [GO:0009695 "jasmonic acid biosynthetic process" evidence=IMP;TAS] [GO:0016165 "lipoxygenase activity" evidence=IMP] [GO:0009414 "response to water deprivation…	924	0	435/719	60
isogroup00200	isotig00451	2591	TAIR|gene:2170317 - symbol:ATMS1 species:3702 "Arabidopsis thaliana" [GO:0046686 "response to cadmium ion" evidence=IEP] [GO:0005507 "copper ion binding" evidence=IDA] [GO:0005886 "plasma membrane" evidence=IDA] [GO:0016020 "membrane" evidence=IDA] [GO:0009651 "response to salt stress" evidence=IEP] [GO:0005777 "peroxisome" evidence=IDA] [GO:0009507 "chloroplast" evidence=IDA] [GO:0048046 "apopla…	1255	0	658/765	86
isogroup00201	isotig00452	2462	TAIR|gene:2036133 - symbol:AVP1 species:3702 "Arabidopsis thaliana" [GO:0009941 "chloroplast envelope" evidence=IDA] [GO:0005773 "vacuole" evidence=IDA] [GO:0009507 "chloroplast" evidence=IDA] [GO:0000325 "plant-type vacuole" evidence=IDA] [GO:0005886 "plasma membrane" evidence=IDA] [GO:0016020 "membrane" evidence=IDA] InterPro:IPR004131 Pfam:PF03030 PIRSF:PIRSF001265 GenomeReviews:CT485782_GR GO…	1298	0	680/765	88
isogroup00202	isotig00453	2300	TAIR|locus:2101871 - symbol:AT3G60750 "AT3G60750" species:3702 "Arabidopsis thaliana" [GO:0004802 "transketolase activity" evidence=ISS] InterPro:IPR005476 InterPro:IPR005478 InterPro:IPR009014 InterPro:IPR015941 Pfam:PF02780 InterPro:IPR005475 Pfam:PF00456 Pfam:PF02779 InterPro:IPR005474 UniProt:Q8RWV0 GO:GO:0005515 GO:GO:0046686 GO:GO:0008152 GO:GO:0009570 GO:GO:0009941 GO:GO:0009651 SMART:SM00…	1170	0	585/675	86
isogroup00203	isotig00454	2278	TAIR|gene:2135896 - symbol:cpHsc70-1 "chloroplast heat shock protein 70-1" species:3702 "Arabidopsis thaliana" [GO:0009579 "thylakoid" evidence=IDA] [GO:0009941 "chloroplast envelope" evidence=IDA] [GO:0005634 "nucleus" evidence=IDA] [GO:0009507 "chloroplast" evidence=IDA] [GO:0009570 "chloroplast stroma" evidence=IDA] [GO:0046686 "response to cadmium ion" evidence=IEP] [GO:0005524 "ATP binding" …	1051	0	580/683	84
isogroup00204	isotig00455	2087	TAIR|gene:2161814 - symbol:HSP81-2 "HEAT SHOCK PROTEIN 81-2" species:3702 "Arabidopsis thaliana" [GO:0005618 "cell wall" evidence=IDA] [GO:0005524 "ATP binding" evidence=IDA] [GO:0005739 "mitochondrion" evidence=IDA] InterPro:IPR001404 InterPro:IPR003594 InterPro:IPR019805 Pfam:PF02518 PIRSF:PIRSF002583 PROSITE:PS00298 SMART:SM00387 Pfam:PF00183 GenomeReviews:BA000015_GR GO:GO:0005739 GO:GO:00055…	1083	0	640/686	93
isogroup00205	isotig00456	2085	TAIR|gene:2012160 - symbol:PAB8 "POLY(A) BINDING PROTEIN 8" species:3702 "Arabidopsis thaliana" [GO:0046686 "response to cadmium ion" evidence=IEP] InterPro:IPR000504 InterPro:IPR002004 InterPro:IPR006515 InterPro:IPR012677 Pfam:PF00076 Pfam:PF00658 PROSITE:PS50102 PROSITE:PS51309 SMART:SM00360 SMART:SM00517 GenomeReviews:CT485782_GR GO:GO:0046686 GO:GO:0000166 Gene3D:G3DSA:3.30.70.330 GO:GO:0003…	796	0	461/609	75
isogroup00206	isotig00457	2075	TAIR|gene:2181979 - symbol:ATNADP-ME2 "NADP-malic enzyme 2" species:3702 "Arabidopsis thaliana" [GO:0009507 "chloroplast" evidence=IDA] [GO:0005618 "cell wall" evidence=IDA] [GO:0046686 "response to cadmium ion" evidence=IEP] [GO:0005886 "plasma membrane" evidence=IDA] [GO:0016020 "membrane" evidence=IDA] [GO:0048046 "apoplast" evidence=IDA] InterPro:IPR001891 InterPro:IPR012301 InterPro:IPR01230…	897	0	469/581	80
isogroup00207	isotig00458	2071	TAIR|gene:2052805 - symbol:VAR2 "VARIEGATED 2" species:3702 "Arabidopsis thaliana" [GO:0031977 "thylakoid lumen" evidence=IDA] [GO:0009941 "chloroplast envelope" evidence=IDA] [GO:0009535 "chloroplast thylakoid membrane" evidence=IDA] [GO:0009579 "thylakoid" evidence=IDA] [GO:0009507 "chloroplast" evidence=IDA] [GO:0016020 "membrane" evidence=IDA] InterPro:IPR000642 InterPro:IPR003593 InterPro:IP…	968	0	544/620	87
isogroup00208	isotig00459	2046	TAIR|locus:2034235 - symbol:AT1G80300 "AT1G80300" species:3702 "Arabidopsis thaliana" [GO:0005471 "ATP:ADP antiporter activity" evidence=ISS] InterPro:IPR004667 UniProt:Q39002 GO:GO:0005515 GenomeReviews:CT485782_GR GO:GO:0016021 GO:GO:0005524 GO:GO:0006810 GO:GO:0031969 GO:GO:0005471 EMBL:AC018848 EMBL:Z49227 EMBL:AF428316 EMBL:AY045903 IPI:IPI00527573 PIR:E96834 PIR:S68205 RefSeq:NP_178146.1 Un…	899	0	497/622	79
isogroup00209	isotig00460	2034	TAIR|locus:2146718 - symbol:AT5G04140 "AT5G04140" species:3702 "Arabidopsis thaliana" [GO:0009416 "response to light stimulus" evidence=IEP] [GO:0005515 "protein binding" evidence=IPI] [GO:0009853 "photorespiration" evidence=TAS] [GO:0016041 "glutamate synthase (ferredoxin) activity" evidence=ISS] InterPro:IPR000583 InterPro:IPR002489 InterPro:IPR002932 InterPro:IPR006982 InterPro:IPR013785 Pfam:…	1098	0	539/615	87
isogroup00210	isotig00461	2038	TAIR|locus:2037493 - symbol:AT1G78900 "AT1G78900" species:3702 "Arabidopsis thaliana" [GO:0005524 "ATP binding" evidence=ISS] [GO:0015992 "proton transport" evidence=ISS] [GO:0046933 "hydrogen ion transporting ATP synthase activity, rotational mechanism" evidence=ISS] [GO:0007030 "Golgi organization" evidence=IMP] [GO:0009555 "pollen development" evidence=IMP] [GO:0005774 "vacuolar membrane" evid…	1147	0	570/607	93
isogroup00211	isotig00462	2008	TAIR|locus:2057841 - symbol:AT2G28000 "AT2G28000" species:3702 "Arabidopsis thaliana" [GO:0006457 "protein folding" evidence=TAS] [GO:0009507 "chloroplast" evidence=ISS;IDA] [GO:0009658 "chloroplast organization" evidence=IMP] [GO:0009790 "embryonic development" evidence=IMP] [GO:0005739 "mitochondrion" evidence=IDA] InterPro:IPR002423 InterPro:IPR018370 Pfam:PF00118 PROSITE:PS00296 InterPro:IPR0…	878	0	474/557	85
isogroup00212	isotig00463	1981	TAIR|locus:2198888 - symbol:AT1G80490 "AT1G80490" species:3702 "Arabidopsis thaliana" [GO:0010072 "primary shoot apical meristem specification" evidence=IGI] [GO:0005829 "cytosol" evidence=IDA] InterPro:IPR001680 Pfam:PF00400 GO:GO:0005829 InterPro:IPR015943 InterPro:IPR011046 InterPro:IPR019775 InterPro:IPR019781 Gene3D:G3DSA:2.130.10.10 SMART:SM00320 SUPFAM:SSF50978 PROSITE:PS00678 PROSITE:PS50…	586	0	318/390	81
isogroup00213	isotig00464	1981	TAIR|locus:2046623 - symbol:AT2G24520 "AT2G24520" species:3702 "Arabidopsis thaliana" [GO:0016887 "ATPase activity" evidence=ISS] InterPro:IPR000695 InterPro:IPR001757 InterPro:IPR004014 InterPro:IPR005834 InterPro:IPR006534 InterPro:IPR008250 InterPro:IPR018303 Pfam:PF00122 Pfam:PF00690 Pfam:PF00702 PRINTS:PR00119 PRINTS:PR00120 PROSITE:PS00154 SMART:SM00831 GO:GO:0016021 GO:GO:0005886 GO:GO:000…	998	0	513/587	87
isogroup00214	isotig00465	1978	ZFIN|ZDB-GENE-070410-9 - symbol:zgc:158463 "zgc:158463" species:7955 "Danio rerio" [GO:0003674 "molecular_function" evidence=ND] [GO:0005575 "cellular_component" evidence=ND] [GO:0008150 "biological_process" evidence=ND] ZFIN:ZDB-GENE-070410-9 EMBL:BC129240 IPI:IPI00837201 RefSeq:NP_001091866.1 RefSeq:XP_001922904.1 UniGene:Dr.27261 Ensembl:ENSDART00000102863 Ensembl:ENSDART00000114588 Ensembl:EN…	63.9	6e-16	33/50	66
isogroup00215	isotig00466	1941	TAIR|gene:3711664 - symbol:AT5G08670.1 species:3702 "Arabidopsis thaliana" [GO:0009507 "chloroplast" evidence=IDA] [GO:0005739 "mitochondrion" evidence=IDA] [GO:0005524 "ATP binding" evidence=IDA] [GO:0005886 "plasma membrane" evidence=IDA] InterPro:IPR000194 InterPro:IPR000793 InterPro:IPR003593 InterPro:IPR004100 InterPro:IPR005722 InterPro:IPR018118 InterPro:IPR020003 InterPro:IPR020971 Pfam:P…	855	0	445/511	87
isogroup00216	isotig00467	1914	TAIR|gene:3438929 - symbol:AtGLDP1 "Arabidopsis thaliana glycine decarboxylase P-protein 1" species:3702 "Arabidopsis thaliana" [GO:0009941 "chloroplast envelope" evidence=IDA] [GO:0005739 "mitochondrion" evidence=IDA] [GO:0009507 "chloroplast" evidence=IDA] [GO:0048046 "apoplast" evidence=IDA] InterPro:IPR003437 InterPro:IPR015421 Pfam:PF02347 GO:GO:0005515 GO:GO:0005739 GenomeReviews:CT486007_G…	1120	0	560/635	88
isogroup00217	isotig00468	1899	TAIR|locus:2081755 - symbol:AT3G62700 "AT3G62700" species:3702 "Arabidopsis thaliana" [GO:0042626 "ATPase activity, coupled to transmembrane movement of substances" evidence=ISS] [GO:0005774 "vacuolar membrane" evidence=IDA] InterPro:IPR001140 InterPro:IPR003439 InterPro:IPR003593 InterPro:IPR011527 InterPro:IPR017871 Pfam:PF00005 Pfam:PF00664 PROSITE:PS00211 PROSITE:PS50893 SMART:SM00382 GO:GO:0…	831	0	444/576	77
isogroup00218	isotig00469	1894	TAIR|locus:2091906 - symbol:AT3G20770 "AT3G20770" species:3702 "Arabidopsis thaliana" [GO:0003700 "transcription factor activity" evidence=ISS;IDA;TAS] [GO:0005634 "nucleus" evidence=IDA;TAS] [GO:0009873 "ethylene mediated signaling pathway" evidence=IMP;TAS] [GO:0010182 "sugar mediated signaling pathway" evidence=TAS] [GO:0003677 "DNA binding" evidence=IPI] [GO:0009723 "response to ethylene stim…	631	2e-180	327/489	66
isogroup00219	isotig00470	1889	TAIR|gene:2076370 - symbol:AT3G58610.1 species:3702 "Arabidopsis thaliana" [GO:0009941 "chloroplast envelope" evidence=IDA] [GO:0009507 "chloroplast" evidence=IDA] [GO:0009570 "chloroplast stroma" evidence=IDA] [GO:0005618 "cell wall" evidence=IDA] [GO:0046686 "response to cadmium ion" evidence=IEP] [GO:0048046 "apoplast" evidence=IDA] InterPro:IPR000506 InterPro:IPR008927 InterPro:IPR013023 Inte…	933	0	485/559	86
isogroup00220	isotig00471	1877	TAIR|locus:2035726 - symbol:AT1G55250 "AT1G55250" species:3702 "Arabidopsis thaliana" [GO:0005634 "nucleus" evidence=IDA] [GO:0010162 "seed dormancy" evidence=IMP] [GO:0010390 "histone monoubiquitination" evidence=IMP] [GO:0009965 "leaf morphogenesis" evidence=IMP] [GO:0010228 "vegetative to reproductive phase transition of meristem" evidence=IMP] [GO:0033523 "histone H2B ubiquitination" evidence…	359	2e-138	204/347	58
isogroup00221	isotig00472	1873	TAIR|locus:2077793 - symbol:AT3G08590 "AT3G08590" species:3702 "Arabidopsis thaliana" [GO:0046537 "2,3-bisphosphoglycerate-independent phosphoglycerate mutase activity" evidence=ISS] [GO:0005829 "cytosol" evidence=IDA] InterPro:IPR005995 InterPro:IPR006124 InterPro:IPR011258 InterPro:IPR017849 InterPro:IPR017850 Pfam:PF01676 Pfam:PF06415 PIRSF:PIRSF001492 GO:GO:0048046 GO:GO:0005829 GO:GO:0046686…	919	0	469/560	83
isogroup00222	isotig00473	1861	TAIR|locus:1005716104 - symbol:AT5G48385 "AT5G48385" species:3702 "Arabidopsis thaliana" [GO:0005575 "cellular_component" evidence=ND] [GO:0003674 "molecular_function" evidence=ND] [GO:0008150 "biological_process" evidence=ND] GenomeReviews:BA000015_GR InterPro:IPR012474 Pfam:PF07899 UniGene:At.21853 EMBL:AK176205 EMBL:AK226356 EMBL:AK230331 IPI:IPI00533506 RefSeq:NP_850923.1 UniGene:At.22830 Uni…	639	0	346/557	62
isogroup00223	isotig00474	1846	TAIR|locus:2086884 - symbol:AT3G18610 "AT3G18610" species:3702 "Arabidopsis thaliana" [GO:0003676 "nucleic acid binding" evidence=ISS] InterPro:IPR000504 InterPro:IPR012677 Pfam:PF00076 PROSITE:PS50102 SMART:SM00360 GenomeReviews:BA000014_GR GO:GO:0000166 Gene3D:G3DSA:3.30.70.330 GO:GO:0003676 EMBL:DQ446672 IPI:IPI00518455 RefSeq:NP_188491.1 UniGene:At.53375 SMR:Q1PEP5 PRIDE:Q1PEP5 GeneID:821392 …	187	1e-46	114/216	52
isogroup00224	isotig00475	1843	TAIR|gene:1005715101 - symbol:LOS1 "LOW EXPRESSION OF OSMOTICALLY RESPONSIVE GENES 1" species:3702 "Arabidopsis thaliana" [GO:0005730 "nucleolus" evidence=IDA] [GO:0005507 "copper ion binding" evidence=IDA] [GO:0005886 "plasma membrane" evidence=IDA] [GO:0016020 "membrane" evidence=IDA] [GO:0009507 "chloroplast" evidence=IDA] InterPro:IPR000640 InterPro:IPR000795 InterPro:IPR004161 InterPro:IPR00…	1059	0	532/576	92
isogroup00225	isotig00476	1836	TAIR|gene:2121050 - symbol:SHM1 "SERINE TRANSHYDROXYMETHYLTRANSFERASE 1" species:3702 "Arabidopsis thaliana" [GO:0005634 "nucleus" evidence=IDA] [GO:0009507 "chloroplast" evidence=IDA] [GO:0022626 "cytosolic ribosome" evidence=IDA] [GO:0046686 "response to cadmium ion" evidence=IEP] [GO:0005886 "plasma membrane" evidence=IDA] [GO:0016020 "membrane" evidence=IDA] [GO:0005739 "mitochondrion" eviden…	885	0	439/497	88
isogroup00226	isotig00477	1826	TAIR|locus:2159223 - symbol:AT5G61790 "AT5G61790" species:3702 "Arabidopsis thaliana" [GO:0005739 "mitochondrion" evidence=IDA] [GO:0009505 "plant-type cell wall" evidence=IDA] [GO:0005783 "endoplasmic reticulum" evidence=IDA] [GO:0005792 "microsome" evidence=IDA] InterPro:IPR001580 InterPro:IPR009033 InterPro:IPR018124 Pfam:PF00262 PRINTS:PR00626 PROSITE:PS00803 PROSITE:PS00804 PROSITE:PS00805 G…	626	9e-179	366/513	71
isogroup00227	isotig00478	1827	TAIR|locus:2007357 - symbol:AT1G07230 "AT1G07230" species:3702 "Arabidopsis thaliana" [GO:0016788 "hydrolase activity, acting on ester bonds" evidence=ISS] InterPro:IPR007312 Pfam:PF04185 GO:GO:0016788 eggNOG:euNOG13439 EMBL:AY124005 EMBL:BT020583 EMBL:AB084291 IPI:IPI00522350 RefSeq:NP_172203.2 UniGene:At.43894 UniGene:Rra.1148 PRIDE:Q8L7Y9 GeneID:837234 KEGG:ath:AT1G07230 TAIR:At1g07230 InParan…	777	0	397/514	77
isogroup00228	isotig00479	1814	TAIR|gene:2009599 - symbol:ATPPC1 "PHOSPHOENOLPYRUVATE CARBOXYLASE 1" species:3702 "Arabidopsis thaliana" [GO:0048046 "apoplast" evidence=IDA] InterPro:IPR001449 InterPro:IPR015813 InterPro:IPR018129 InterPro:IPR021135 Pfam:PF00311 PRINTS:PR00150 PROSITE:PS00393 PROSITE:PS00781 GO:GO:0005515 GenomeReviews:CT485782_GR GO:GO:0048046 GO:GO:0005829 EMBL:AC008007 GO:GO:0006099 Gene3D:G3DSA:3.20.20.60 …	994	0	510/574	88
isogroup00229	isotig00480	1785	TAIR|gene:2129255 - symbol:MEE58 "MATERNAL EFFECT EMBRYO ARREST 58" species:3702 "Arabidopsis thaliana" [GO:0005773 "vacuole" evidence=IDA] [GO:0005507 "copper ion binding" evidence=IDA] [GO:0005886 "plasma membrane" evidence=IDA] [GO:0016020 "membrane" evidence=IDA] InterPro:IPR000043 InterPro:IPR016040 InterPro:IPR020082 Pfam:PF05221 PIRSF:PIRSF001109 PROSITE:PS00738 PROSITE:PS00739 Pfam:PF0067…	841	0	433/485	89
isogroup00230	isotig00481	1781	TAIR|locus:2057589 - symbol:AT2G33770 "AT2G33770" species:3702 "Arabidopsis thaliana" [GO:0005575 "cellular_component" evidence=ND] [GO:0004842 "ubiquitin-protein ligase activity" evidence=ISS] [GO:0016036 "cellular response to phosphate starvation" evidence=IMP] [GO:0055062 "phosphate ion homeostasis" evidence=IMP] [GO:0006817 "phosphate transport" evidence=IMP] InterPro:IPR000608 Pfam:PF00179 P…	240	2e-126	151/366	41
isogroup00231	isotig00482	1764	TAIR|locus:2041599 - symbol:AT2G42690 "AT2G42690" species:3702 "Arabidopsis thaliana" [GO:0004806 "triglyceride lipase activity" evidence=ISS] [GO:0006629 "lipid metabolic process" evidence=ISS] InterPro:IPR002921 Pfam:PF01764 GO:GO:0009507 EMBL:AC007087 GenomeReviews:CT485783_GR GO:GO:0004806 GO:GO:0006629 EMBL:AC006931 eggNOG:KOG4569 UniGene:At.14148 UniGene:At.24758 HOGENOM:HBG745631 EMBL:AY05…	496	8e-140	255/395	64
isogroup00232	isotig00483	1764	TAIR|gene:2141562 - symbol:AT4G09160.1 species:3702 "Arabidopsis thaliana" [GO:0009507 "chloroplast" evidence=IDA] Pfam:PF03765 GenomeReviews:CT486007_GR GO:GO:0009507 GO:GO:0007049 GO:GO:0016020 GO:GO:0006810 GO:GO:0051301 GO:GO:0008289 InterPro:IPR001251 Pfam:PF00650 SUPFAM:SSF52087 PROSITE:PS50191 EMBL:AL161514 Gene3D:G3DSA:3.40.525.10 SMART:SM00516 InterPro:IPR008273 InterPro:IPR011074 SUPFAM…	461	5e-129	221/340	65
isogroup00233	isotig00484	1746	TAIR|locus:2089521 - symbol:AT3G14690 "AT3G14690" species:3702 "Arabidopsis thaliana" [GO:0019825 "oxygen binding" evidence=ISS] InterPro:IPR001128 InterPro:IPR002401 Pfam:PF00067 PRINTS:PR00463 GenomeReviews:BA000014_GR GO:GO:0055114 GO:GO:0009055 GO:GO:0020037 InterPro:IPR017973 Gene3D:G3DSA:1.10.630.10 PANTHER:PTHR19383 PRINTS:PR00385 SUPFAM:SSF48264 eggNOG:KOG0157 GO:GO:0004497 HSSP:P14779 EM…	378	4e-104	195/368	52
isogroup00234	isotig00485	1728	TAIR|locus:2059682 - symbol:AT2G17200 "AT2G17200" species:3702 "Arabidopsis thaliana" [GO:0003674 "molecular_function" evidence=ND] InterPro:IPR000626 Pfam:PF00240 InterPro:IPR000449 Pfam:PF00627 PROSITE:PS50030 InterPro:IPR019955 SMART:SM00213 PROSITE:PS50053 InterPro:IPR015940 SMART:SM00165 InterPro:IPR009060 SUPFAM:SSF46934 InterPro:IPR006636 InterPro:IPR015496 PANTHER:PTHR10677 SMART:SM00727 …	506	8e-143	307/565	54
isogroup00235	isotig00486	1727	TAIR|locus:2825832 - symbol:AT1G47128 "AT1G47128" species:3702 "Arabidopsis thaliana" [GO:0008234 "cysteine-type peptidase activity" evidence=ISS] [GO:0009414 "response to water deprivation" evidence=TAS] InterPro:IPR000169 InterPro:IPR000668 InterPro:IPR013128 Pfam:PF00112 PRINTS:PR00705 PROSITE:PS00139 PROSITE:PS00639 PROSITE:PS00640 SMART:SM00645 UniProt:P43297 GO:GO:0005515 GenomeReviews:CT48…	632	0	307/444	69
isogroup00236	isotig00487	1702	TAIR|locus:2147117 - symbol:AT5G20950 "AT5G20950" species:3702 "Arabidopsis thaliana" [GO:0004553 "hydrolase activity, hydrolyzing O-glycosyl compounds" evidence=ISS] [GO:0005975 "carbohydrate metabolic process" evidence=ISS] [GO:0009505 "plant-type cell wall" evidence=IDA] InterPro:IPR001764 InterPro:IPR002772 Pfam:PF00933 Pfam:PF01915 PRINTS:PR00133 GO:GO:0005975 InterPro:IPR017853 SUPFAM:SSF51…	857	0	420/534	78
isogroup00237	isotig00488	1710	TAIR|gene:2008939 - symbol:APA1 "ASPARTIC PROTEINASE A1" species:3702 "Arabidopsis thaliana" [GO:0005773 "vacuole" evidence=IDA] [GO:0009651 "response to salt stress" evidence=IEP] InterPro:IPR001461 InterPro:IPR001969 InterPro:IPR007856 InterPro:IPR009007 Pfam:PF00026 Pfam:PF05184 PRINTS:PR00792 PROSITE:PS00141 GO:GO:0005773 GO:GO:0006508 GO:GO:0006629 GO:GO:0009651 InterPro:IPR008138 InterPro:I…	606	9e-173	294/484	60
isogroup00238	isotig00489	1695	TAIR|locus:2014380 - symbol:AT1G54100 "AT1G54100" species:3702 "Arabidopsis thaliana" [GO:0004028 "3-chloroallyl aldehyde dehydrogenase activity" evidence=ISS] [GO:0009269 "response to desiccation" evidence=IEP] [GO:0009651 "response to salt stress" evidence=IEP] [GO:0009737 "response to abscisic acid stimulus" evidence=IEP] InterPro:IPR015590 InterPro:IPR016160 InterPro:IPR016161 InterPro:IPR016…	738	0	382/462	82
isogroup00239	isotig00490	1691	TAIR|locus:2121209 - symbol:AT4G38510 "AT4G38510" species:3702 "Arabidopsis thaliana" [GO:0046933 "hydrogen ion transporting ATP synthase activity, rotational mechanism" evidence=ISS] InterPro:IPR000194 InterPro:IPR000793 InterPro:IPR004100 InterPro:IPR005723 InterPro:IPR020003 Pfam:PF00006 Pfam:PF00306 Pfam:PF02874 PROSITE:PS00152 GO:GO:0005886 GenomeReviews:CT486007_GR GO:GO:0009941 GO:GO:00057…	603	0	304/317	95
isogroup00240	isotig00491	1682	TAIR|gene:3439408 - symbol:CAT2 "CATALASE 2" species:3702 "Arabidopsis thaliana" [GO:0009507 "chloroplast" evidence=IDA] [GO:0022626 "cytosolic ribosome" evidence=IDA] [GO:0005777 "peroxisome" evidence=IDA] InterPro:IPR002226 InterPro:IPR010582 InterPro:IPR011614 InterPro:IPR020835 Pfam:PF06628 PROSITE:PS00437 PROSITE:PS00438 PROSITE:PS51402 Pfam:PF00199 UniProt:P25819 GO:GO:0005515 GO:GO:0005739…	858	0	400/467	85
isogroup00241	isotig00492	1673	TAIR|locus:505006128 - symbol:AT1G17745 "AT1G17745" species:3702 "Arabidopsis thaliana" [GO:0005634 "nucleus" evidence=IDA] [GO:0005829 "cytosol" evidence=IDA] [GO:0005515 "protein binding" evidence=IPI] [GO:0004617 "phosphoglycerate dehydrogenase activity" evidence=IGI] [GO:0006564 "L-serine biosynthetic process" evidence=TAS] [GO:0009507 "chloroplast" evidence=IDA] InterPro:IPR002912 InterPro:I…	662	0	389/465	83
isogroup00242	isotig00493	1657	TAIR|locus:2084563 - symbol:AT3G22890 "AT3G22890" species:3702 "Arabidopsis thaliana" [GO:0004781 "sulfate adenylyltransferase (ATP) activity" evidence=TAS] [GO:0009507 "chloroplast" evidence=IDA] InterPro:IPR002650 Pfam:PF01747 GO:GO:0005886 GO:GO:0046686 GO:GO:0009570 EMBL:AP001300 GO:GO:0016301 GO:GO:0000103 InterPro:IPR014729 Gene3D:G3DSA:3.40.50.620 InterPro:IPR015947 SUPFAM:SSF88697 GO:GO:0…	775	0	380/468	81
isogroup00243	isotig00494	1648	TAIR|locus:2124251 - symbol:AT4G34100 "AT4G34100" species:3702 "Arabidopsis thaliana" [GO:0005515 "protein binding" evidence=ISS] [GO:0008270 "zinc ion binding" evidence=ISS] GenomeReviews:CT486007_GR EMBL:AK230154 IPI:IPI00537556 STRING:Q0WLP2 PRIDE:Q0WLP2 TAIR:At4g34100 HOGENOM:HBG601501 InParanoid:Q0WLP2 Genevestigator:Q0WLP2 Uniprot:Q0WLP2	668	0	337/431	78
isogroup00244	isotig00495	1649	TAIR|locus:2088010 - symbol:AT3G23550 "AT3G23550" species:3702 "Arabidopsis thaliana" [GO:0016020 "membrane" evidence=ISS] [GO:0015297 "antiporter activity" evidence=ISS] [GO:0005215 "transporter activity" evidence=ISS] InterPro:IPR002528 Pfam:PF01554 GenomeReviews:BA000014_GR GO:GO:0016020 GO:GO:0015238 GO:GO:0006855 GO:GO:0015297 PANTHER:PTHR11206 TIGRFAMs:TIGR00797 EMBL:AB023036 eggNOG:KOG1347…	474	3e-133	256/408	62
isogroup00245	isotig00496	1642	TAIR|gene:2049650 - symbol:CR88 species:3702 "Arabidopsis thaliana" [GO:0009941 "chloroplast envelope" evidence=IDA] [GO:0009507 "chloroplast" evidence=IDA] [GO:0009570 "chloroplast stroma" evidence=IDA] [GO:0005524 "ATP binding" evidence=IDA] [GO:0005739 "mitochondrion" evidence=IDA] [GO:0005886 "plasma membrane" evidence=IDA] HAMAP:MF_00505 InterPro:IPR001404 InterPro:IPR003594 InterPro:IPR0198…	719	0	385/456	84
isogroup00246	isotig00497	1641	TAIR|gene:2157382 - symbol:CLPC1 "CLPC HOMOLOGUE 1" species:3702 "Arabidopsis thaliana" [GO:0009941 "chloroplast envelope" evidence=IDA] [GO:0009532 "plastid stroma" evidence=IDA] [GO:0009507 "chloroplast" evidence=IDA] [GO:0009535 "chloroplast thylakoid membrane" evidence=IDA] [GO:0009570 "chloroplast stroma" evidence=IDA] [GO:0005618 "cell wall" evidence=IDA] InterPro:IPR001270 InterPro:IPR0019…	914	0	462/512	90
isogroup00247	isotig00498	1636	TAIR|locus:2199633 - symbol:AT1G22710 "AT1G22710" species:3702 "Arabidopsis thaliana" [GO:0016020 "membrane" evidence=ISS] [GO:0015144 "carbohydrate transmembrane transporter activity" evidence=ISS] [GO:0008506 "sucrose:hydrogen symporter activity" evidence=ISS;TAS] [GO:0005351 "sugar:hydrogen symporter activity" evidence=ISS] [GO:0009915 "phloem loading" evidence=NAS] [GO:0005886 "plasma membran…	578	3e-164	328/490	66
isogroup00248	isotig00499	1629	TAIR|gene:2087417 - symbol:CCD1 "CAROTENOID CLEAVAGE DIOXYGENASE 1" species:3702 "Arabidopsis thaliana" [GO:0005773 "vacuole" evidence=IDA] [GO:0005886 "plasma membrane" evidence=IDA] GO:GO:0005886 GO:GO:0005773 GO:GO:0006950 GenomeReviews:BA000014_GR GO:GO:0055114 GO:GO:0005506 EMBL:AL163818 InterPro:IPR004294 PANTHER:PTHR10543 Pfam:PF03055 EMBL:AJ005813 EMBL:BT000436 EMBL:BT002102 IPI:IPI005179…	886	0	421/531	79
isogroup00249	isotig00500	1628	TAIR|locus:2202044 - symbol:AT1G11260 "AT1G11260" species:3702 "Arabidopsis thaliana" [GO:0016020 "membrane" evidence=ISS] [GO:0015144 "carbohydrate transmembrane transporter activity" evidence=ISS] [GO:0005351 "sugar:hydrogen symporter activity" evidence=ISS] [GO:0005634 "nucleus" evidence=IDA] InterPro:IPR003663 InterPro:IPR005829 PRINTS:PR00171 PROSITE:PS00216 PROSITE:PS00217 GenomeReviews:CT4…	739	0	408/522	78
isogroup00250	isotig00501	1616	TAIR|gene:2181210 - symbol:AT5G27120.1 species:3702 "Arabidopsis thaliana" [GO:0005730 "nucleolus" evidence=IDA] Pfam:PF01798 InterPro:IPR002687 GenomeReviews:BA000015_GR GO:GO:0005730 GO:GO:0042254 EMBL:AF007271 HOGENOM:HBG611715 InterPro:IPR012974 InterPro:IPR012976 Pfam:PF08156 Pfam:PF08060 EMBL:AF302490 EMBL:AY074281 EMBL:AY096684 EMBL:BT002060 IPI:IPI00520435 PIR:T01807 RefSeq:NP_198064.1 Un…	699	0	369/486	75
isogroup00251	isotig00502	1612	TAIR|locus:2196496 - symbol:AT1G22370 "AT1G22370" species:3702 "Arabidopsis thaliana" [GO:0016757 "transferase activity, transferring glycosyl groups" evidence=ISS] [GO:0015020 "glucuronosyltransferase activity" evidence=ISS] InterPro:IPR002213 Pfam:PF00201 PROSITE:PS00375 EMBL:AC068562 GO:GO:0008152 GO:GO:0016758 CAZy:GT1 PANTHER:PTHR11926 UniGene:At.15676 GeneID:838844 TAIR:At1g22370 IPI:IPI005…	498	3e-140	238/478	49
isogroup00252	isotig00503	1602	TAIR|gene:2036905 - symbol:ATPDIL1-1 "PDI-LIKE 1-1" species:3702 "Arabidopsis thaliana" [GO:0009579 "thylakoid" evidence=IDA] [GO:0009507 "chloroplast" evidence=IDA] [GO:0005773 "vacuole" evidence=IDA] [GO:0016020 "membrane" evidence=IDA] [GO:0009505 "plant-type cell wall" evidence=IDA] [GO:0009651 "response to salt stress" evidence=IEP] InterPro:IPR005788 InterPro:IPR005792 InterPro:IPR006662 In…	699	0	341/510	66
isogroup00253	isotig00504	1598	TAIR|gene:2090264 - symbol:ROF1 "ROTAMASE FKBP 1" species:3702 "Arabidopsis thaliana" [GO:0046686 "response to cadmium ion" evidence=IEP] InterPro:IPR001179 InterPro:IPR011990 Pfam:PF00254 PROSITE:PS50059 GO:GO:0005634 GO:GO:0046686 GO:GO:0005737 GenomeReviews:BA000014_GR GO:GO:0006457 GO:GO:0009611 GO:GO:0005516 GO:GO:0009408 Gene3D:G3DSA:1.25.40.10 InterPro:IPR013026 InterPro:IPR019734 PROSITE:…	574	0	289/384	75
isogroup00254	isotig00505	1596	TAIR|gene:2178127 - symbol:ACT7 "ACTIN 7" species:3702 "Arabidopsis thaliana" [GO:0005730 "nucleolus" evidence=IDA] [GO:0005618 "cell wall" evidence=IDA] [GO:0005886 "plasma membrane" evidence=IDA] InterPro:IPR004000 InterPro:IPR004001 Pfam:PF00022 PRINTS:PR00190 PROSITE:PS00406 PROSITE:PS00432 SMART:SM00268 GO:GO:0005515 GenomeReviews:BA000015_GR GO:GO:0005739 GO:GO:0005886 GO:GO:0005524 GO:GO:0…	746	0	369/377	97
isogroup00255	isotig00506	1575	TAIR|locus:2200076 - symbol:AT1G11580 "AT1G11580" species:3702 "Arabidopsis thaliana" [GO:0009505 "plant-type cell wall" evidence=ISS] [GO:0030599 "pectinesterase activity" evidence=ISS] InterPro:IPR000070 InterPro:IPR006501 Pfam:PF01095 Pfam:PF04043 SMART:SM00856 GenomeReviews:CT485782_GR GO:GO:0005886 GO:GO:0005618 GO:GO:0005576 GO:GO:0004857 GO:GO:0017148 GO:GO:0050832 GO:GO:0009405 InterPro:I…	529	1e-149	272/450	60
isogroup00256	isotig00507	1567	TAIR|locus:2040909 - symbol:AT2G34250 "AT2G34250" species:3702 "Arabidopsis thaliana" [GO:0016020 "membrane" evidence=ISS] [GO:0015450 "P-P-bond-hydrolysis-driven protein transmembrane transporter activity" evidence=ISS] [GO:0009306 "protein secretion" evidence=ISS] InterPro:IPR002208 Pfam:PF00344 PIRSF:PIRSF004557 PROSITE:PS00755 PANTHER:PTHR10906 GO:GO:0015031 GenomeReviews:CT485783_GR GO:GO:00…	876	0	443/476	93
isogroup00257	isotig00508	1567	TAIR|locus:2196376 - symbol:AT1G36730 "AT1G36730" species:3702 "Arabidopsis thaliana" [GO:0003743 "translation initiation factor activity" evidence=ISS] [GO:0006446 "regulation of translational initiation" evidence=ISS] InterPro:IPR002735 InterPro:IPR016024 InterPro:IPR016189 InterPro:IPR016190 Pfam:PF01873 SMART:SM00653 InterPro:IPR003307 GO:GO:0005525 GenomeReviews:CT485782_GR SUPFAM:SSF48371 G…	454	5e-127	266/443	60
isogroup00258	isotig00509	1563	TAIR|locus:2195593 - symbol:AT1G60390 "AT1G60390" species:3702 "Arabidopsis thaliana" [GO:0004650 "polygalacturonase activity" evidence=ISS] [GO:0008150 "biological_process" evidence=ND] GenomeReviews:CT485782_GR GO:GO:0048046 GO:GO:0005618 EMBL:AC004473 HOGENOM:HBG320335 InterPro:IPR004873 Pfam:PF03181 PROSITE:PS51277 eggNOG:NOG150783 EMBL:AK227564 IPI:IPI00527546 PIR:T02289 RefSeq:NP_176242.1 U…	573	8e-163	293/492	59
isogroup00259	isotig00510	1554	TAIR|gene:2063921 - symbol:RCA "RUBISCO ACTIVASE" species:3702 "Arabidopsis thaliana" [GO:0009941 "chloroplast envelope" evidence=IDA] [GO:0005634 "nucleus" evidence=IDA] [GO:0009535 "chloroplast thylakoid membrane" evidence=IDA] [GO:0009507 "chloroplast" evidence=IDA] [GO:0009570 "chloroplast stroma" evidence=IDA] [GO:0005618 "cell wall" evidence=IDA] [GO:0009579 "thylakoid" evidence=IDA] [GO:00…	677	0	333/387	86
isogroup00260	isotig00511	1552	TAIR|locus:2088857 - symbol:AT3G26618 "AT3G26618" species:3702 "Arabidopsis thaliana" [GO:0003747 "translation release factor activity" evidence=IGI;ISS] [GO:0006415 "translational termination" evidence=IGI;ISS] InterPro:IPR004403 InterPro:IPR005140 InterPro:IPR005141 InterPro:IPR005142 Pfam:PF03465 Pfam:PF03463 Pfam:PF03464 GO:GO:0005737 GenomeReviews:BA000014_GR GO:GO:0006415 EMBL:X98130 EMBL:A…	776	0	404/436	92
isogroup00261	isotig00512	1548	TAIR|gene:3439258 - symbol:SLP2 "SUBTILISIN-LIKE SERINE PROTEASE 2" species:3702 "Arabidopsis thaliana" [GO:0016020 "membrane" evidence=IDA] InterPro:IPR000209 InterPro:IPR010259 Pfam:PF00082 Pfam:PF05922 PRINTS:PR00723 PROSITE:PS00138 InterPro:IPR003137 Pfam:PF02225 GenomeReviews:CT486007_GR GO:GO:0042802 GO:GO:0016020 GO:GO:0006508 GO:GO:0004252 EMBL:AL022023 EMBL:AL161586 GO:GO:0043086 GO:GO:0…	788	0	411/515	79
isogroup00262	isotig00513	1544	TAIR|gene:2200017 - symbol:AXS2 "UDP-D-APIOSE/UDP-D-XYLOSE SYNTHASE 2" species:3702 "Arabidopsis thaliana" [GO:0048046 "apoplast" evidence=IDA] InterPro:IPR001509 InterPro:IPR016040 Pfam:PF01370 GO:GO:0048046 GO:GO:0005737 Gene3D:G3DSA:3.40.50.720 SUPFAM:SSF51735 GO:GO:0003824 GO:GO:0044237 GO:GO:0050662 EMBL:AC011438 EMBL:BT001220 IPI:IPI00543705 PIR:C86216 RefSeq:NP_563807.1 UniGene:At.20110 Un…	721	0	348/383	90
isogroup00263	isotig00514	1544	TAIR|gene:2099301 - symbol:ACT11 "actin-11" species:3702 "Arabidopsis thaliana" [GO:0005886 "plasma membrane" evidence=IDA] InterPro:IPR004000 InterPro:IPR004001 Pfam:PF00022 PRINTS:PR00190 PROSITE:PS00406 PROSITE:PS00432 SMART:SM00268 GO:GO:0005515 GO:GO:0005739 GO:GO:0005886 GO:GO:0005524 GenomeReviews:BA000014_GR GO:GO:0005856 EMBL:AC069473 HOGENOM:HBG559892 PANTHER:PTHR11937 InterPro:IPR02090…	725	0	354/377	93
isogroup00264	isotig00515	1542	TAIR|locus:2087512 - symbol:AT3G14067 "AT3G14067" species:3702 "Arabidopsis thaliana" [GO:0006508 "proteolysis" evidence=ISS] InterPro:IPR000209 InterPro:IPR010259 Pfam:PF00082 Pfam:PF05922 PRINTS:PR00723 PROSITE:PS00136 PROSITE:PS00138 InterPro:IPR003137 Pfam:PF02225 GO:GO:0005886 GO:GO:0048046 GO:GO:0005773 GO:GO:0042802 GO:GO:0006508 GO:GO:0009505 GO:GO:0004252 EMBL:AB019229 GO:GO:0043086 Inte…	729	0	370/515	71
isogroup00265	isotig00516	1535	TAIR|locus:2114520 - symbol:AT3G48730 "AT3G48730" species:3702 "Arabidopsis thaliana" [GO:0009507 "chloroplast" evidence=ISS] [GO:0042286 "glutamate-1-semialdehyde 2,1-aminomutase activity" evidence=ISS] [GO:0006779 "porphyrin biosynthetic process" evidence=TAS] InterPro:IPR004639 InterPro:IPR005814 InterPro:IPR015421 Pfam:PF00202 PROSITE:PS00600 GenomeReviews:BA000014_GR GO:GO:0030170 InterPro:I…	714	0	360/422	85
isogroup00266	isotig00517	1529	TAIR|gene:2009863 - symbol:GAPB "GLYCERALDEHYDE-3-PHOSPHATE DEHYDROGENASE B SUBUNIT" species:3702 "Arabidopsis thaliana" [GO:0009941 "chloroplast envelope" evidence=IDA] [GO:0009507 "chloroplast" evidence=IDA] [GO:0009535 "chloroplast thylakoid membrane" evidence=IDA] [GO:0009570 "chloroplast stroma" evidence=IDA] [GO:0046686 "response to cadmium ion" evidence=IEP] [GO:0016020 "membrane" evidence…	687	0	382/437	87
isogroup00267	isotig00518	1522	TAIR|locus:2116342 - symbol:AT4G26850 "AT4G26850" species:3702 "Arabidopsis thaliana" [GO:0005575 "cellular_component" evidence=ND] [GO:0019853 "L-ascorbic acid biosynthetic process" evidence=IMP] [GO:0009408 "response to heat" evidence=IMP] [GO:0042742 "defense response to bacterium" evidence=IMP] [GO:0009753 "response to jasmonic acid stimulus" evidence=IEP] [GO:0008928 "mannose-1-phosphate gua…	611	2e-174	312/407	76
isogroup00268	isotig00519	1512	TAIR|locus:2176100 - symbol:AT5G64760 "AT5G64760" species:3702 "Arabidopsis thaliana" [GO:0008541 "proteasome regulatory particle, lid subcomplex" evidence=ISS] [GO:0003674 "molecular_function" evidence=ND] [GO:0006511 "ubiquitin-dependent protein catabolic process" evidence=TAS] [GO:0005634 "nucleus" evidence=IDA;TAS] [GO:0030163 "protein catabolic process" evidence=TAS] [GO:0005737 "cytoplasm" …	339	3e-179	164/212	77
isogroup00269	isotig00520	1504	TAIR|locus:2037783 - symbol:AT1G15290 "AT1G15290" species:3702 "Arabidopsis thaliana" [GO:0005575 "cellular_component" evidence=ND] [GO:0008150 "biological_process" evidence=ND] InterPro:IPR011990 GenomeReviews:CT485782_GR GO:GO:0005488 EMBL:AC007591 Gene3D:G3DSA:1.25.40.10 InterPro:IPR013026 InterPro:IPR019734 PROSITE:PS50005 PROSITE:PS50293 eggNOG:KOG1839 HOGENOM:HBG633273 IPI:IPI00533414 PIR:B…	326	2e-88	227/500	45
isogroup00270	isotig00521	1502	TAIR|locus:2183602 - symbol:AT5G36230 "AT5G36230" species:3702 "Arabidopsis thaliana" [GO:0003743 "translation initiation factor activity" evidence=ISS] [GO:0006446 "regulation of translational initiation" evidence=ISS] InterPro:IPR016024 InterPro:IPR003307 SUPFAM:SSF48371 GO:GO:0005488 GO:GO:0016020 Gene3D:G3DSA:1.25.40.230 Pfam:PF02020 SMART:SM00515 PROSITE:PS51363 EMBL:AY057642 EMBL:AY136473 I…	653	0	329/404	81
isogroup00271	isotig00522	1482	TAIR|gene:2196159 - symbol:SAM1 "S-ADENOSYLMETHIONINE SYNTHETASE 1" species:3702 "Arabidopsis thaliana" [GO:0005618 "cell wall" evidence=IDA] [GO:0046686 "response to cadmium ion" evidence=IEP] [GO:0005886 "plasma membrane" evidence=IDA] [GO:0016020 "membrane" evidence=IDA] [GO:0009651 "response to salt stress" evidence=IEP] InterPro:IPR002133 Pfam:PF00438 Pfam:PF02772 Pfam:PF02773 PIRSF:PIRSF000…	730	0	367/390	94
isogroup00272	isotig00523	1489	TAIR|locus:2095193 - symbol:AT3G23810 "AT3G23810" species:3702 "Arabidopsis thaliana" [GO:0004013 "adenosylhomocysteinase activity" evidence=ISS] [GO:0006730 "one-carbon metabolic process" evidence=ISS] InterPro:IPR000043 InterPro:IPR016040 InterPro:IPR020082 Pfam:PF05221 PIRSF:PIRSF001109 PROSITE:PS00738 PROSITE:PS00739 Pfam:PF00670 GO:GO:0005886 GO:GO:0005773 GenomeReviews:BA000014_GR GO:GO:000…	511	0	258/293	88
isogroup00273	isotig00524	1472	TAIR|locus:2207230 - symbol:AT1G05320 "AT1G05320" species:3702 "Arabidopsis thaliana" [GO:0005575 "cellular_component" evidence=ND] [GO:0003674 "molecular_function" evidence=ND] [GO:0008150 "biological_process" evidence=ND] GenomeReviews:CT485782_GR EMBL:AC000098 IPI:IPI00548189 PIR:A86188 PRIDE:O23037 TAIR:At1g05320 eggNOG:euNOG05067 HOGENOM:HBG319272 InParanoid:O23037 Genevestigator:O23037 Unip…	107	1e-22	135/497	27
isogroup00274	isotig00525	1478	TAIR|locus:2101871 - symbol:AT3G60750 "AT3G60750" species:3702 "Arabidopsis thaliana" [GO:0004802 "transketolase activity" evidence=ISS] InterPro:IPR005476 InterPro:IPR005478 InterPro:IPR009014 InterPro:IPR015941 Pfam:PF02780 InterPro:IPR005475 Pfam:PF00456 Pfam:PF02779 InterPro:IPR005474 UniProt:Q8RWV0 GO:GO:0005515 GO:GO:0046686 GO:GO:0008152 GO:GO:0009570 GO:GO:0009941 GO:GO:0009651 SMART:SM00…	867	0	421/486	86
isogroup00275	isotig00526	1469	TAIR|locus:2037452 - symbol:AT1G52190 "AT1G52190" species:3702 "Arabidopsis thaliana" [GO:0016020 "membrane" evidence=ISS] [GO:0005215 "transporter activity" evidence=ISS] [GO:0006857 "oligopeptide transport" evidence=ISS] InterPro:IPR000109 Pfam:PF00854 PROSITE:PS01022 PROSITE:PS01023 GenomeReviews:CT485782_GR GO:GO:0016021 InterPro:IPR016196 SUPFAM:SSF103473 GO:GO:0005215 EMBL:AC022354 GO:GO:00…	338	1e-125	172/311	55
isogroup00276	isotig00527	1473	TAIR|locus:2129356 - symbol:AT4G14040 "AT4G14040" species:3702 "Arabidopsis thaliana" [GO:0005575 "cellular_component" evidence=ND] [GO:0008430 "selenium binding" evidence=ISS] [GO:0010197 "polar nucleus fusion" evidence=IMP] InterPro:IPR008826 Pfam:PF05694 GO:GO:0010197 GO:GO:0008430 InterPro:IPR011048 SUPFAM:SSF51004 PANTHER:PTHR23300 EMBL:AF370130 EMBL:AY040046 EMBL:AY065104 EMBL:AY065108 EMBL…	793	0	356/450	79
isogroup00277	isotig00528	1468	TAIR|locus:2079742 - symbol:AT3G05530 "AT3G05530" species:3702 "Arabidopsis thaliana" [GO:0016887 "ATPase activity" evidence=IGI;ISS] [GO:0006511 "ubiquitin-dependent protein catabolic process" evidence=TAS] [GO:0005634 "nucleus" evidence=IDA;TAS] [GO:0005516 "calmodulin binding" evidence=TAS] [GO:0005737 "cytoplasm" evidence=IDA] [GO:0009553 "embryo sac development" evidence=IGI] [GO:0009555 "po…	758	0	403/424	95
isogroup00278	isotig00529	1458	TAIR|locus:2089779 - symbol:AT3G17760 "AT3G17760" species:3702 "Arabidopsis thaliana" [GO:0005575 "cellular_component" evidence=ND] [GO:0005516 "calmodulin binding" evidence=ISS] InterPro:IPR002129 InterPro:IPR010107 InterPro:IPR015421 Pfam:PF00282 GO:GO:0030170 InterPro:IPR015424 Gene3D:G3DSA:3.40.640.10 SUPFAM:SSF53383 GO:GO:0006536 PANTHER:PTHR11999 GO:GO:0004351 PANTHER:PTHR11999:SF1 TIGRFAMs…	707	0	358/454	78
isogroup00279	isotig00530	1452	TAIR|locus:2199633 - symbol:AT1G22710 "AT1G22710" species:3702 "Arabidopsis thaliana" [GO:0016020 "membrane" evidence=ISS] [GO:0015144 "carbohydrate transmembrane transporter activity" evidence=ISS] [GO:0008506 "sucrose:hydrogen symporter activity" evidence=ISS;TAS] [GO:0005351 "sugar:hydrogen symporter activity" evidence=ISS] [GO:0009915 "phloem loading" evidence=NAS] [GO:0005886 "plasma membran…	556	5e-158	285/422	67
isogroup00280	isotig00531	1447	TAIR|gene:2165896 - symbol:GS2 "GLUTAMINE SYNTHETASE 2" species:3702 "Arabidopsis thaliana" [GO:0009941 "chloroplast envelope" evidence=IDA] [GO:0009507 "chloroplast" evidence=IDA] [GO:0009535 "chloroplast thylakoid membrane" evidence=IDA] [GO:0022626 "cytosolic ribosome" evidence=IDA] [GO:0009570 "chloroplast stroma" evidence=IDA] [GO:0009579 "thylakoid" evidence=IDA] [GO:0016020 "membrane" evid…	671	0	335/411	81
isogroup00281	isotig00532	1443	TAIR|gene:2158082 - symbol:ABA1 "ABA DEFICIENT 1" species:3702 "Arabidopsis thaliana" [GO:0009941 "chloroplast envelope" evidence=IDA] [GO:0009507 "chloroplast" evidence=IDA] InterPro:IPR000253 InterPro:IPR002938 InterPro:IPR003042 InterPro:IPR017079 Pfam:PF01494 PIRSF:PIRSF036989 PRINTS:PR00420 Pfam:PF00498 GO:GO:0055114 GO:GO:0016020 GO:GO:0009941 GO:GO:0010114 GO:GO:0009414 GO:GO:0009688 GO:GO…	574	2e-163	269/395	68
isogroup00282	isotig00533	1439	TAIR|locus:2027186 - symbol:AT1G74920 "AT1G74920" species:3702 "Arabidopsis thaliana" [GO:0004028 "3-chloroallyl aldehyde dehydrogenase activity" evidence=ISS] InterPro:IPR015590 InterPro:IPR016160 InterPro:IPR016161 InterPro:IPR016162 Pfam:PF00171 PROSITE:PS00070 PROSITE:PS00687 GenomeReviews:CT485782_GR GO:GO:0009507 GO:GO:0005618 GO:GO:0055114 HOGENOM:HBG752218 Gene3D:G3DSA:3.40.605.10 PANTHER…	473	0	217/257	84
isogroup00283	isotig00534	1437	TAIR|gene:2170772 - symbol:DXR "1-DEOXY-D-XYLULOSE 5-PHOSPHATE REDUCTOISOMERASE" species:3702 "Arabidopsis thaliana" [GO:0046686 "response to cadmium ion" evidence=IEP] [GO:0009507 "chloroplast" evidence=IDA] [GO:0009570 "chloroplast stroma" evidence=IDA] InterPro:IPR003821 InterPro:IPR013512 InterPro:IPR013644 InterPro:IPR016040 Pfam:PF02670 Pfam:PF08436 PIRSF:PIRSF006205 GenomeReviews:BA000015_…	673	0	334/452	73
isogroup00284	isotig00535	1434	TAIR|gene:2125353 - symbol:ACO1 "ACONITASE 1" species:3702 "Arabidopsis thaliana" [GO:0005773 "vacuole" evidence=IDA] [GO:0005886 "plasma membrane" evidence=IDA] [GO:0009651 "response to salt stress" evidence=IEP] [GO:0048046 "apoplast" evidence=IDA] InterPro:IPR000573 InterPro:IPR001030 InterPro:IPR006249 InterPro:IPR015928 InterPro:IPR015931 InterPro:IPR015932 InterPro:IPR015934 InterPro:IPR015…	600	4e-171	288/336	85
isogroup00285	isotig00536	1430	TAIR|locus:2178198 - symbol:AT5G09880 "AT5G09880" species:3702 "Arabidopsis thaliana" [GO:0003676 "nucleic acid binding" evidence=ISS] InterPro:IPR000504 InterPro:IPR006509 InterPro:IPR012677 Pfam:PF00076 PROSITE:PS50102 SMART:SM00360 GO:GO:0005634 GO:GO:0000166 GO:GO:0006397 Gene3D:G3DSA:3.30.70.330 GO:GO:0003723 HSSP:Q14103 PANTHER:PTHR10432:SF60 TIGRFAMs:TIGR01622 OMA:SPXEPID EMBL:AY054603 IPI…	542	1e-153	296/393	75
isogroup00286	isotig00537	1424	TAIR|locus:2167821 - symbol:AT5G43060 "AT5G43060" species:3702 "Arabidopsis thaliana" [GO:0008234 "cysteine-type peptidase activity" evidence=ISS] InterPro:IPR000169 InterPro:IPR000668 InterPro:IPR013128 Pfam:PF00112 PRINTS:PR00705 PROSITE:PS00139 PROSITE:PS00639 PROSITE:PS00640 SMART:SM00645 UniProt:Q9FMH8 GO:GO:0005515 GO:GO:0005773 GO:GO:0004197 GO:GO:0006508 InterPro:IPR013201 PANTHER:PTHR124…	565	1e-160	275/386	71
isogroup00287	isotig00538	1427	TAIR|gene:2009758 - symbol:AT1G65930.1 species:3702 "Arabidopsis thaliana" [GO:0046686 "response to cadmium ion" evidence=IEP] [GO:0005507 "copper ion binding" evidence=IDA] [GO:0005886 "plasma membrane" evidence=IDA] [GO:0009651 "response to salt stress" evidence=IEP] [GO:0048046 "apoplast" evidence=IDA] InterPro:IPR001804 InterPro:IPR004790 InterPro:IPR019818 Pfam:PF00180 PIRSF:PIRSF000108 PROS…	746	0	363/407	89
isogroup00288	isotig00539	1425	TAIR|gene:2090801 - symbol:GAPA "GLYCERALDEHYDE 3-PHOSPHATE DEHYDROGENASE A SUBUNIT" species:3702 "Arabidopsis thaliana" [GO:0009535 "chloroplast thylakoid membrane" evidence=IDA] [GO:0009570 "chloroplast stroma" evidence=IDA] [GO:0016020 "membrane" evidence=IDA] [GO:0009507 "chloroplast" evidence=IDA] [GO:0048046 "apoplast" evidence=IDA] InterPro:IPR000173 InterPro:IPR006424 InterPro:IPR016040 P…	596	8e-170	346/406	85
isogroup00289	isotig00540	1421	TAIR|locus:2090975 - symbol:AT3G14230 "AT3G14230" species:3702 "Arabidopsis thaliana" [GO:0006355 "regulation of transcription, DNA-dependent" evidence=ISS] [GO:0003700 "transcription factor activity" evidence=ISS;TAS] [GO:0003677 "DNA binding" evidence=TAS] [GO:0005634 "nucleus" evidence=IC] InterPro:IPR001471 InterPro:IPR016177 Pfam:PF00847 PRINTS:PR00367 PROSITE:PS51032 SMART:SM00380 GO:GO:000…	218	6e-56	173/414	41
isogroup00290	isotig00541	1424	TAIR|gene:2133994 - symbol:AK-HSDH II "ASPARTATE KINASE-HOMOSERINE DEHYDROGENASE II" species:3702 "Arabidopsis thaliana" [GO:0009507 "chloroplast" evidence=IDA] InterPro:IPR001048 InterPro:IPR001341 InterPro:IPR001342 InterPro:IPR002912 InterPro:IPR005106 InterPro:IPR011147 InterPro:IPR016040 InterPro:IPR018042 InterPro:IPR019811 Pfam:PF00696 Pfam:PF00742 Pfam:PF01842 Pfam:PF03447 PIRSF:PIRSF0007…	714	0	370/474	78
isogroup00291	isotig00542	1419	TAIR|gene:2183153 - symbol:TUA5 "TUBULIN ALPHA-5" species:3702 "Arabidopsis thaliana" [GO:0005618 "cell wall" evidence=IDA] [GO:0046686 "response to cadmium ion" evidence=IEP] [GO:0016020 "membrane" evidence=IDA] InterPro:IPR000217 InterPro:IPR002452 InterPro:IPR003008 InterPro:IPR008280 InterPro:IPR017975 InterPro:IPR018316 Pfam:PF00091 Pfam:PF03953 PRINTS:PR01161 PRINTS:PR01162 PROSITE:PS00227 …	802	0	425/430	98
isogroup00292	isotig00543	1415	TAIR|gene:2043347 - symbol:UXS4 "UDP-XYLOSE SYNTHASE 4" species:3702 "Arabidopsis thaliana" [GO:0005773 "vacuole" evidence=IDA] [GO:0005886 "plasma membrane" evidence=IDA] [GO:0016020 "membrane" evidence=IDA] InterPro:IPR001509 InterPro:IPR016040 Pfam:PF01370 GO:GO:0005886 GO:GO:0005773 Gene3D:G3DSA:3.40.50.720 SUPFAM:SSF51735 HOGENOM:HBG755066 GO:GO:0003824 GO:GO:0005794 GO:GO:0050662 EMBL:AC002…	676	0	343/423	81
isogroup00293	isotig00544	1407	TAIR|locus:2029491 - symbol:AT1G78080 "AT1G78080" species:3702 "Arabidopsis thaliana" [GO:0006355 "regulation of transcription, DNA-dependent" evidence=ISS] [GO:0003700 "transcription factor activity" evidence=ISS;IDA;TAS] [GO:0003677 "DNA binding" evidence=IDA;TAS] [GO:0005634 "nucleus" evidence=IC;IDA] [GO:0009414 "response to water deprivation" evidence=IEP;IMP] [GO:0009416 "response to light …	231	6e-60	191/370	51
isogroup00294	isotig00545	1403	TAIR|locus:2160806 - symbol:AT5G64030 "AT5G64030" species:3702 "Arabidopsis thaliana" [GO:0008150 "biological_process" evidence=ND] [GO:0005794 "Golgi apparatus" evidence=IDA] InterPro:IPR004159 GO:GO:0005794 Pfam:PF03141 EMBL:AY125524 EMBL:BT003013 IPI:IPI00536306 RefSeq:NP_201208.2 UniGene:At.23990 UniGene:Rra.13749 SMR:Q8L7V3 PRIDE:Q8L7V3 GeneID:836524 KEGG:ath:AT5G64030 NMPDR:fig|3702.1.peg.2…	725	0	350/468	74
isogroup00295	isotig00546	1406	TAIR|gene:2066285 - symbol:PLA2A "PHOSPHOLIPASE A 2A" species:3702 "Arabidopsis thaliana" [GO:0046686 "response to cadmium ion" evidence=IEP] InterPro:IPR002641 InterPro:IPR016035 Pfam:PF01734 GO:GO:0046686 GO:GO:0005737 GenomeReviews:CT485783_GR GO:GO:0016020 GO:GO:0051607 GO:GO:0016298 GO:GO:0016042 GO:GO:0009626 GO:GO:0031408 EMBL:AC002505 SUPFAM:SSF52151 eggNOG:KOG0513 HSSP:Q8LPW4 HOGENOM:HBG…	281	3e-75	176/388	45
isogroup00296	isotig00547	1397	TAIR|locus:2013713 - symbol:AT1G29370 "AT1G29370" species:3702 "Arabidopsis thaliana" [GO:0005575 "cellular_component" evidence=ND] [GO:0008150 "biological_process" evidence=ND] [GO:0003674 "molecular_function" evidence=ND] GenomeReviews:CT485782_GR InterPro:IPR009719 Pfam:PF06972 EMBL:AY063854 EMBL:AY096680 IPI:IPI00532089 RefSeq:NP_174230.2 UniGene:At.22870 UniGene:At.48244 PRIDE:Q8VZT4 GeneID:…	179	3e-44	149/441	33
isogroup00297	isotig00548	1397	TAIR|gene:2088236 - symbol:EIF4A1 "EUKARYOTIC TRANSLATION INITIATION FACTOR 4A1" species:3702 "Arabidopsis thaliana" [GO:0005730 "nucleolus" evidence=IDA] [GO:0005618 "cell wall" evidence=IDA] [GO:0046686 "response to cadmium ion" evidence=IEP] [GO:0016020 "membrane" evidence=IDA] InterPro:IPR000629 InterPro:IPR001650 InterPro:IPR011545 Pfam:PF00270 Pfam:PF00271 PROSITE:PS00039 PROSITE:PS51194 SM…	738	0	373/413	90
isogroup00298	isotig00549	1395	TAIR|gene:3440813 - symbol:THI1 species:3702 "Arabidopsis thaliana" [GO:0009941 "chloroplast envelope" evidence=IDA] [GO:0009570 "chloroplast stroma" evidence=IDA] [GO:0009579 "thylakoid" evidence=IDA] [GO:0009507 "chloroplast" evidence=IDA] InterPro:IPR002922 GenomeReviews:BA000015_GR GO:GO:0005739 GO:GO:0008270 GO:GO:0009570 GO:GO:0010319 GO:GO:0009409 GO:GO:0042803 GO:GO:0031969 GO:GO:0006974 …	492	1e-138	270/349	77
isogroup00299	isotig00550	1393	TAIR|locus:2041258 - symbol:AT2G22360 "AT2G22360" species:3702 "Arabidopsis thaliana" [GO:0006457 "protein folding" evidence=ISS] HAMAP:MF_01152 InterPro:IPR001305 InterPro:IPR001623 InterPro:IPR002939 InterPro:IPR003095 InterPro:IPR008971 InterPro:IPR012724 InterPro:IPR018253 Pfam:PF00226 Pfam:PF00684 Pfam:PF01556 PRINTS:PR00625 PROSITE:PS00636 PROSITE:PS50076 PROSITE:PS51188 SMART:SM00271 GO:GO…	598	1e-170	294/364	80
isogroup00300	isotig00551	1386	TAIR|locus:2135763 - symbol:AT4G12770 "AT4G12770" species:3702 "Arabidopsis thaliana" [GO:0008150 "biological_process" evidence=ND] [GO:0005829 "cytosol" evidence=IDA] InterPro:IPR001623 Pfam:PF00226 SMART:SM00271 GO:GO:0005886 GO:GO:0005829 GO:GO:0031072 Gene3D:G3DSA:1.10.287.110 SUPFAM:SSF46565 eggNOG:KOG0431 EMBL:AK228848 IPI:IPI00542795 RefSeq:NP_193013.2 UniGene:At.3095 UniGene:Rsa.17050 SMR…	264	7e-70	169/234	72
isogroup00301	isotig00552	1378	TAIR|gene:1005715808 - symbol:APE2 "ACCLIMATION OF PHOTOSYNTHESIS TO ENVIRONMENT 2" species:3702 "Arabidopsis thaliana" [GO:0006810 "transport" evidence=IEA] InterPro:IPR004696 Pfam:PF03151 GO:GO:0016021 GO:GO:0009941 GO:GO:0006810 GO:GO:0005215 InterPro:IPR004853 TIGRFAMs:TIGR00817 UniGene:At.26418 UniGene:At.25255 UniGene:Rra.28779 UniGene:Rra.9575 UniGene:Rsa.11157 GeneID:834652 TAIR:At5g46110…	546	7e-155	310/391	79
isogroup00302	isotig00553	1377	TAIR|gene:2081377 - symbol:ATJ3 "ARABIDOPSIS THALIANA DNAJ HOMOLOGUE 3" species:3702 "Arabidopsis thaliana" [GO:0005730 "nucleolus" evidence=IDA] [GO:0005618 "cell wall" evidence=IDA] [GO:0005886 "plasma membrane" evidence=IDA] InterPro:IPR001305 InterPro:IPR001623 InterPro:IPR002939 InterPro:IPR003095 InterPro:IPR008971 InterPro:IPR012724 InterPro:IPR018253 Pfam:PF00226 Pfam:PF00684 Pfam:PF01556…	609	8e-174	342/404	84
isogroup00303	isotig00554	1373	TAIR|locus:2057706 - symbol:AT2G26250 "AT2G26250" species:3702 "Arabidopsis thaliana" [GO:0008415 "acyltransferase activity" evidence=ISS] [GO:0008610 "lipid biosynthetic process" evidence=IMP] [GO:0009913 "epidermal cell differentiation" evidence=IMP] [GO:0000038 "very-long-chain fatty acid metabolic process" evidence=IMP] [GO:0042335 "cuticle development" evidence=IMP] [GO:0005783 "endoplasmic …	632	1e-180	312/415	75
isogroup00304	isotig00555	1374	TAIR|locus:2172545 - symbol:AT5G57660 "AT5G57660" species:3702 "Arabidopsis thaliana" [GO:0008270 "zinc ion binding" evidence=ISS] [GO:0003700 "transcription factor activity" evidence=ISS] [GO:0045449 "regulation of transcription" evidence=TAS] InterPro:IPR000315 Pfam:PF00643 PROSITE:PS50119 SMART:SM00336 GenomeReviews:BA000015_GR GO:GO:0005634 GO:GO:0008270 GO:GO:0045449 eggNOG:KOG1601 InterPro:…	301	3e-81	198/366	54
isogroup00305	isotig00556	1351	TAIR|locus:2082523 - symbol:AT3G57410 "AT3G57410" species:3702 "Arabidopsis thaliana" [GO:0005575 "cellular_component" evidence=ND] [GO:0003779 "actin binding" evidence=ISS] [GO:0007010 "cytoskeleton organization" evidence=ISS] InterPro:IPR003128 InterPro:IPR007122 Pfam:PF02209 PRINTS:PR00597 PROSITE:PS51089 SMART:SM00153 SMART:SM00262 GO:GO:0005737 GenomeReviews:BA000014_GR GO:GO:0005509 GO:GO:0…	275	3e-136	133/190	70
isogroup00306	isotig00557	1366	TAIR|gene:2159299 - symbol:GCN1 "GENERAL CONTROL NON-REPRESSIBLE 1" species:3702 "Arabidopsis thaliana" [GO:0005886 "plasma membrane" evidence=IDA] InterPro:IPR003439 InterPro:IPR003593 InterPro:IPR017871 Pfam:PF00005 PROSITE:PS00211 PROSITE:PS50893 SMART:SM00382 GenomeReviews:BA000015_GR GO:GO:0005886 GO:GO:0005524 GO:GO:0016887 GO:GO:0006810 HOGENOM:HBG758042 EMBL:AB015472 EMBL:AY140066 EMBL:BT…	682	0	350/406	86
isogroup00307	isotig00558	1356	TAIR|gene:2011951 - symbol:FTSH1 "FtsH protease 1" species:3702 "Arabidopsis thaliana" [GO:0031977 "thylakoid lumen" evidence=IDA] [GO:0009507 "chloroplast" evidence=IDA] [GO:0009535 "chloroplast thylakoid membrane" evidence=IDA] [GO:0016020 "membrane" evidence=IDA] InterPro:IPR000642 InterPro:IPR003593 InterPro:IPR003959 InterPro:IPR003960 InterPro:IPR005936 Pfam:PF00004 Pfam:PF01434 PROSITE:PS0…	601	0	332/353	94
isogroup00308	isotig00559	1360	TAIR|gene:3702419 - symbol:SEX4 "STARCH-EXCESS 4" species:3702 "Arabidopsis thaliana" [GO:0009507 "chloroplast" evidence=IDA] [GO:0009570 "chloroplast stroma" evidence=IDA] InterPro:IPR000340 InterPro:IPR000387 Pfam:PF00782 PROSITE:PS50056 UniProt:Q9FEB5 GO:GO:0005515 GO:GO:0006470 GO:GO:0009570 CAZy:CBM48 GO:GO:0005983 GO:GO:0008138 GO:GO:0030247 EMBL:AJ302781 EMBL:AJ302779 IPI:IPI00540708 RefSe…	441	2e-123	210/297	70
isogroup00309	isotig00560	1356	TAIR|locus:2091662 - symbol:AT3G14460 "AT3G14460" species:3702 "Arabidopsis thaliana" [GO:0006952 "defense response" evidence=ISS] Pfam:PF00560 InterPro:IPR001611 InterPro:IPR000767 InterPro:IPR002182 Pfam:PF00931 PRINTS:PR00364 GO:GO:0005515 GO:GO:0005524 GenomeReviews:BA000014_GR GO:GO:0006952 GO:GO:0006915 eggNOG:KOG4658 HOGENOM:HBG749068 EMBL:AB028617 IPI:IPI00537428 RefSeq:NP_188064.1 UniGen…	105	2e-27	69/218	31
isogroup00310	isotig00561	1360	TAIR|locus:2120222 - symbol:AT4G39090 "AT4G39090" species:3702 "Arabidopsis thaliana" [GO:0008234 "cysteine-type peptidase activity" evidence=ISS] [GO:0009269 "response to desiccation" evidence=IEP] [GO:0006508 "proteolysis" evidence=ISS] [GO:0006970 "response to osmotic stress" evidence=IGI] [GO:0005634 "nucleus" evidence=IDA] [GO:0005773 "vacuole" evidence=IDA] [GO:0042742 "defense response to …	479	1e-134	245/332	73
isogroup00311	isotig00562	1360	TAIR|locus:2206350 - symbol:AT1G79570 "AT1G79570" species:3702 "Arabidopsis thaliana" [GO:0004672 "protein kinase activity" evidence=ISS] [GO:0006468 "protein amino acid phosphorylation" evidence=ISS] [GO:0004712 "protein serine/threonine/tyrosine kinase activity" evidence=ISS] [GO:0005829 "cytosol" evidence=IDA] InterPro:IPR000719 InterPro:IPR017441 PROSITE:PS00107 PROSITE:PS50011 GO:GO:0005524 …	242	3e-63	160/353	45
isogroup00312	isotig00563	1356	TAIR|gene:2082592 - symbol:EIF3E "EUKARYOTIC TRANSLATION INITIATION FACTOR 3E" species:3702 "Arabidopsis thaliana" [GO:0005886 "plasma membrane" evidence=IDA] [GO:0009651 "response to salt stress" evidence=IEP] INTERPRO:IPR000717 GO:GO:0005515 GO:GO:0005886 GenomeReviews:BA000014_GR GO:GO:0006412 GO:GO:0009651 GO:GO:0009640 GO:GO:0009908 GO:GO:0006352 GO:GO:0003743 GO:GO:0008180 SMART:SM00088 Pfa…	768	0	372/434	85
isogroup00313	isotig00564	1348	TAIR|locus:2164590 - symbol:AT5G57030 "AT5G57030" species:3702 "Arabidopsis thaliana" [GO:0009507 "chloroplast" evidence=TAS] [GO:0009765 "photosynthesis, light harvesting" evidence=TAS] [GO:0016123 "xanthophyll biosynthetic process" evidence=IGI] [GO:0016120 "carotene biosynthetic process" evidence=IGI] [GO:0045435 "lycopene epsilon cyclase activity" evidence=IGI;TAS] [GO:0016117 "carotenoid bio…	645	0	325/419	77
isogroup00314	isotig00565	1348	TAIR|gene:3441921 - symbol:PRH75 species:3702 "Arabidopsis thaliana" [GO:0005730 "nucleolus" evidence=IDA] InterPro:IPR000629 InterPro:IPR001650 InterPro:IPR011545 InterPro:IPR012562 Pfam:PF00270 Pfam:PF00271 Pfam:PF08152 PROSITE:PS00039 PROSITE:PS51194 SMART:SM00490 InterPro:IPR014001 InterPro:IPR014021 GenomeReviews:BA000015_GR GO:GO:0005524 GO:GO:0005730 GO:GO:0003723 SMART:SM00487 PROSITE:PS5…	404	4e-112	214/328	65
isogroup00315	isotig00566	1345	TAIR|gene:2103084 - symbol:GAPC1 "GLYCERALDEHYDE-3-PHOSPHATE DEHYDROGENASE C SUBUNIT 1" species:3702 "Arabidopsis thaliana" [GO:0005634 "nucleus" evidence=IDA] [GO:0046686 "response to cadmium ion" evidence=IEP] [GO:0005886 "plasma membrane" evidence=IDA] [GO:0016020 "membrane" evidence=IDA] [GO:0009651 "response to salt stress" evidence=IEP] [GO:0009507 "chloroplast" evidence=IDA] [GO:0048046 "a…	570	4e-162	301/337	89
isogroup00316	isotig00567	1340	TAIR|locus:2009160 - symbol:AT1G06570 "AT1G06570" species:3702 "Arabidopsis thaliana" [GO:0005829 "cytosol" evidence=IDA] [GO:0005739 "mitochondrion" evidence=IDA] [GO:0009507 "chloroplast" evidence=NAS] [GO:0010189 "vitamin E biosynthetic process" evidence=IMP] [GO:0010236 "plastoquinone biosynthetic process" evidence=IMP] [GO:0016117 "carotenoid biosynthetic process" evidence=IMP] [GO:0003868 "…	490	4e-139	281/385	72
isogroup00317	isotig00568	1331	TAIR|locus:2172244 - symbol:AT5G62670 "AT5G62670" species:3702 "Arabidopsis thaliana" [GO:0016887 "ATPase activity" evidence=ISS] [GO:0005886 "plasma membrane" evidence=IDA] InterPro:IPR000695 InterPro:IPR001757 InterPro:IPR004014 InterPro:IPR005834 InterPro:IPR006534 InterPro:IPR008250 InterPro:IPR018303 Pfam:PF00122 Pfam:PF00690 Pfam:PF00702 PRINTS:PR00119 PRINTS:PR00120 PROSITE:PS00154 SMART:S…	751	0	413/442	93
isogroup00318	isotig00569	1324	TAIR|locus:2121899 - symbol:AT4G24690 "AT4G24690" species:3702 "Arabidopsis thaliana" [GO:0008150 "biological_process" evidence=ND] [GO:0005737 "cytoplasm" evidence=IDA] InterPro:IPR000433 Pfam:PF00569 PROSITE:PS50135 SMART:SM00291 InterPro:IPR000449 GO:GO:0005737 GO:GO:0008270 Pfam:PF00627 EMBL:AL035356 EMBL:AL161562 InterPro:IPR000270 Pfam:PF00564 SMART:SM00666 EMBL:AY062827 EMBL:AY128759 EMBL:…	233	2e-60	117/205	57
isogroup00319	isotig00570	1324	TAIR|gene:3689014 - symbol:RPT1A "REGULATORY PARTICLE TRIPLE-A 1A" species:3702 "Arabidopsis thaliana" [GO:0005886 "plasma membrane" evidence=IDA] InterPro:IPR003593 InterPro:IPR003959 InterPro:IPR003960 InterPro:IPR005937 Pfam:PF00004 PROSITE:PS00674 SMART:SM00382 GenomeReviews:CT485782_GR GO:GO:0005886 GO:GO:0005524 GO:GO:0005634 GO:GO:0005737 GO:GO:0030163 GO:GO:0000502 GO:GO:0017111 HOGENOM:H…	659	0	329/334	98
isogroup00320	isotig00571	1326	TAIR|locus:2091642 - symbol:AT3G14420 "AT3G14420" species:3702 "Arabidopsis thaliana" [GO:0008891 "glycolate oxidase activity" evidence=ISS;IMP] InterPro:IPR000262 InterPro:IPR008259 InterPro:IPR012133 InterPro:IPR013785 Pfam:PF01070 PIRSF:PIRSF000138 PROSITE:PS00557 PROSITE:PS51349 GO:GO:0048046 GO:GO:0005634 GenomeReviews:BA000014_GR GO:GO:0005777 GO:GO:0055114 Gene3D:G3DSA:3.20.20.70 GO:GO:000…	620	4e-177	321/355	90
isogroup00321	isotig00572	1318	TAIR|gene:2129155 - symbol:AT4G17520.1 species:3702 "Arabidopsis thaliana" [GO:0005777 "peroxisome" evidence=IDA] Pfam:PF04774 GenomeReviews:CT486007_GR GO:GO:0005634 GO:GO:0005777 EMBL:Z97343 EMBL:AL161546 InterPro:IPR006861 HOGENOM:HBG745773 EMBL:AY057494 EMBL:AY081262 EMBL:BT001153 IPI:IPI00529981 PIR:G71444 RefSeq:NP_193485.1 UniGene:At.22483 UniGene:At.48871 PRIDE:O23593 ProMEX:O23593 GeneID…	157	8e-38	177/387	45
isogroup00322	isotig00573	1322	TAIR|gene:3442075 - symbol:AALP "Arabidopsis aleurain-like protease" species:3702 "Arabidopsis thaliana" [GO:0005773 "vacuole" evidence=IDA] InterPro:IPR000169 InterPro:IPR000668 InterPro:IPR013128 Pfam:PF00112 PRINTS:PR00705 PROSITE:PS00139 PROSITE:PS00639 PROSITE:PS00640 SMART:SM00645 UniProt:Q8H166 GO:GO:0005515 GenomeReviews:BA000015_GR GO:GO:0005773 GO:GO:0007568 HOGENOM:HBG746690 GO:GO:0004…	549	1e-155	258/351	73
isogroup00323	isotig00574	1322	TAIR|gene:2062028 - symbol:UNE5 "UNFERTILIZED EMBRYO SAC 5" species:3702 "Arabidopsis thaliana" [GO:0046686 "response to cadmium ion" evidence=IEP] [GO:0005886 "plasma membrane" evidence=IDA] InterPro:IPR005788 InterPro:IPR006662 InterPro:IPR011679 InterPro:IPR013766 InterPro:IPR017936 InterPro:IPR017937 Pfam:PF00085 Pfam:PF07749 PRINTS:PR00421 PROSITE:PS00194 PROSITE:PS51352 GO:GO:0005886 GO:GO:…	548	2e-155	267/359	74
isogroup00324	isotig00575	1322	TAIR|gene:2088463 - symbol:AFB2 "AUXIN SIGNALING F-BOX 2" species:3702 "Arabidopsis thaliana" [GO:0005886 "plasma membrane" evidence=IDA] INTERPRO:IPR001810 UniProt:Q9LW29 GO:GO:0005515 GO:GO:0005886 GO:GO:0005634 GenomeReviews:BA000014_GR GO:GO:0006952 GO:GO:0009734 SMART:SM00256 PROSITE:PS50181 GO:GO:0048443 GO:GO:0010011 GO:GO:0019005 EMBL:AB016889 EMBL:AY062568 EMBL:BT010396 IPI:IPI00520683 R…	670	0	332/433	76
isogroup00325	isotig00576	1309	TAIR|locus:2200507 - symbol:AT1G16180 "AT1G16180" species:3702 "Arabidopsis thaliana" [GO:0016020 "membrane" evidence=ISS] [GO:0003674 "molecular_function" evidence=ND] InterPro:IPR005016 Pfam:PF03348 GenomeReviews:CT485782_GR GO:GO:0016020 EMBL:AC010924 PANTHER:PTHR10383 eggNOG:KOG2592 OMA:CEGLNEY HOGENOM:HBG409729 IPI:IPI00542885 PIR:F86296 RefSeq:NP_173069.1 UniGene:At.11862 UniGene:Rra.2305 U…	407	3e-113	228/314	72
isogroup00326	isotig00577	1312	TAIR|locus:2027794 - symbol:AT1G73660 "AT1G73660" species:3702 "Arabidopsis thaliana" [GO:0016301 "kinase activity" evidence=ISS] [GO:0004712 "protein serine/threonine/tyrosine kinase activity" evidence=ISS] [GO:0004709 "MAP kinase kinase kinase activity" evidence=ISS] [GO:0009651 "response to salt stress" evidence=IMP] InterPro:IPR000719 InterPro:IPR008271 InterPro:IPR017441 PROSITE:PS00107 PROS…	491	2e-138	256/335	76
isogroup00327	isotig00578	1303	TAIR|locus:2174688 - symbol:AT5G14040 "AT5G14040" species:3702 "Arabidopsis thaliana" [GO:0005743 "mitochondrial inner membrane" evidence=ISS] [GO:0005488 "binding" evidence=ISS] [GO:0006810 "transport" evidence=ISS] [GO:0005739 "mitochondrion" evidence=IDA] InterPro:IPR001993 Pfam:PF00153 GO:GO:0016021 GO:GO:0005739 GO:GO:0005886 GO:GO:0009507 GO:GO:0005618 GO:GO:0005488 GO:GO:0055085 EMBL:AB007…	536	5e-152	275/305	90
isogroup00328	isotig00579	1300	TAIR|gene:2196159 - symbol:SAM1 "S-ADENOSYLMETHIONINE SYNTHETASE 1" species:3702 "Arabidopsis thaliana" [GO:0005618 "cell wall" evidence=IDA] [GO:0046686 "response to cadmium ion" evidence=IEP] [GO:0005886 "plasma membrane" evidence=IDA] [GO:0016020 "membrane" evidence=IDA] [GO:0009651 "response to salt stress" evidence=IEP] InterPro:IPR002133 Pfam:PF00438 Pfam:PF02772 Pfam:PF02773 PIRSF:PIRSF000…	684	0	348/372	93
isogroup00329	isotig00580	1302	TAIR|locus:2170478 - symbol:AT5G46250 "AT5G46250" species:3702 "Arabidopsis thaliana" [GO:0003723 "RNA binding" evidence=ISS] InterPro:IPR000504 InterPro:IPR002344 InterPro:IPR012677 Pfam:PF00076 PRINTS:PR00302 PROSITE:PS50102 SMART:SM00360 UniProt:Q94A38 GO:GO:0005515 GenomeReviews:BA000015_GR GO:GO:0005634 GO:GO:0000166 Gene3D:G3DSA:3.30.70.330 InterPro:IPR011991 Gene3D:G3DSA:1.10.10.10 GO:GO:0…	308	4e-83	170/344	49
isogroup00330	isotig00581	1301	TAIR|gene:2088236 - symbol:EIF4A1 "EUKARYOTIC TRANSLATION INITIATION FACTOR 4A1" species:3702 "Arabidopsis thaliana" [GO:0005730 "nucleolus" evidence=IDA] [GO:0005618 "cell wall" evidence=IDA] [GO:0046686 "response to cadmium ion" evidence=IEP] [GO:0016020 "membrane" evidence=IDA] InterPro:IPR000629 InterPro:IPR001650 InterPro:IPR011545 Pfam:PF00270 Pfam:PF00271 PROSITE:PS00039 PROSITE:PS51194 SM…	676	0	338/358	94
isogroup00331	isotig00582	1295	TAIR|gene:2020234 - symbol:ATMRP5 "ARABIDOPSIS THALIANA MULTIDRUG RESISTANCE-ASSOCIATED PROTEIN 5" species:3702 "Arabidopsis thaliana" [GO:0000325 "plant-type vacuole" evidence=IDA] [GO:0005886 "plasma membrane" evidence=IDA] InterPro:IPR001140 InterPro:IPR003439 InterPro:IPR003593 InterPro:IPR011527 InterPro:IPR017871 Pfam:PF00005 Pfam:PF00664 PROSITE:PS00211 PROSITE:PS50893 SMART:SM00382 Genome…	530	1e-180	260/307	84
isogroup00332	isotig00583	1298	TAIR|locus:2181665 - symbol:AT5G13420 "AT5G13420" species:3702 "Arabidopsis thaliana" [GO:0004801 "transaldolase activity" evidence=ISS] [GO:0005739 "mitochondrion" evidence=IDA] InterPro:IPR001585 InterPro:IPR004732 InterPro:IPR013785 InterPro:IPR014634 InterPro:IPR018225 Pfam:PF00923 PIRSF:PIRSF036915 PROSITE:PS01054 GenomeReviews:BA000015_GR GO:GO:0005739 GO:GO:0046686 Gene3D:G3DSA:3.20.20.70 …	573	5e-163	302/352	85
isogroup00333	isotig00584	1296	TAIR|locus:2079316 - symbol:AT3G26330 "AT3G26330" species:3702 "Arabidopsis thaliana" [GO:0019825 "oxygen binding" evidence=ISS] InterPro:IPR001128 InterPro:IPR002401 Pfam:PF00067 PRINTS:PR00463 Prosite:PS00086 GO:GO:0016021 GenomeReviews:BA000014_GR GO:GO:0055114 GO:GO:0009055 GO:GO:0020037 InterPro:IPR017973 InterPro:IPR017972 Gene3D:G3DSA:1.10.630.10 PANTHER:PTHR19383 PRINTS:PR00385 SUPFAM:SSF…	379	2e-104	201/433	46
isogroup00334	isotig00585	1295	TAIR|gene:3696945 - symbol:AT2G37220.1 species:3702 "Arabidopsis thaliana" [GO:0009579 "thylakoid" evidence=IDA] [GO:0009941 "chloroplast envelope" evidence=IDA] [GO:0009535 "chloroplast thylakoid membrane" evidence=IDA] [GO:0009570 "chloroplast stroma" evidence=IDA] [GO:0009507 "chloroplast" evidence=IDA] InterPro:IPR000504 InterPro:IPR012677 Pfam:PF00076 PROSITE:PS50102 SMART:SM00360 GO:GO:0009…	275	2e-73	156/262	59
isogroup00335	isotig00586	1290	TAIR|gene:2081377 - symbol:ATJ3 "ARABIDOPSIS THALIANA DNAJ HOMOLOGUE 3" species:3702 "Arabidopsis thaliana" [GO:0005730 "nucleolus" evidence=IDA] [GO:0005618 "cell wall" evidence=IDA] [GO:0005886 "plasma membrane" evidence=IDA] InterPro:IPR001305 InterPro:IPR001623 InterPro:IPR002939 InterPro:IPR003095 InterPro:IPR008971 InterPro:IPR012724 InterPro:IPR018253 Pfam:PF00226 Pfam:PF00684 Pfam:PF01556…	492	5e-147	305/356	85
isogroup00336	isotig00587	1287	TAIR|locus:2169871 - symbol:AT5G37510 "AT5G37510" species:3702 "Arabidopsis thaliana" [GO:0003954 "NADH dehydrogenase activity" evidence=ISS] [GO:0009793 "embryonic development ending in seed dormancy" evidence=NAS] [GO:0005739 "mitochondrion" evidence=IDA] [GO:0006979 "response to oxidative stress" evidence=IDA] [GO:0009853 "photorespiration" evidence=TAS] [GO:0031966 "mitochondrial membrane" ev…	616	5e-176	315/429	73
isogroup00337	isotig00588	1279	TAIR|locus:2103437 - symbol:AT3G08510 "AT3G08510" species:3702 "Arabidopsis thaliana" [GO:0007165 "signal transduction" evidence=ISS] [GO:0004629 "phospholipase C activity" evidence=TAS] InterPro:IPR000909 InterPro:IPR001192 InterPro:IPR001711 InterPro:IPR017946 Pfam:PF00387 Pfam:PF00388 PRINTS:PR00390 PROSITE:PS50007 PROSITE:PS50008 SMART:SM00148 SMART:SM00149 InterPro:IPR000008 GO:GO:0005886 Ge…	561	2e-159	289/426	67
isogroup00338	isotig00589	1281	TAIR|locus:2079221 - symbol:AT3G26380 "AT3G26380" species:3702 "Arabidopsis thaliana" [GO:0004557 "alpha-galactosidase activity" evidence=ISS] InterPro:IPR002241 InterPro:IPR013785 PRINTS:PR00740 GO:GO:0005618 GenomeReviews:BA000014_GR Gene3D:G3DSA:3.20.20.70 GO:GO:0005975 InterPro:IPR017853 SUPFAM:SSF51445 eggNOG:KOG2366 CAZy:GH27 GO:GO:0004553 EMBL:AP001298 IPI:IPI00538471 SMR:Q9LIN8 PRIDE:Q9LI…	304	3e-118	167/370	45
isogroup00339	isotig00590	1285	TAIR|locus:2018422 - symbol:AT1G75380 "AT1G75380" species:3702 "Arabidopsis thaliana" [GO:0004518 "nuclease activity" evidence=IDA] [GO:0050832 "defense response to fungus" evidence=IMP] InterPro:IPR001943 Pfam:PF02151 GenomeReviews:CT485782_GR GO:GO:0003677 EMBL:AC023754 GO:GO:0004518 GO:GO:0006289 InterPro:IPR003729 Pfam:PF02577 SUPFAM:SSF103256 EMBL:AY054232 EMBL:AY066045 EMBL:AY087417 IPI:IPI…	423	8e-118	222/328	67
isogroup00340	isotig00591	1283	TAIR|locus:2128615 - symbol:AT4G20360 "AT4G20360" species:3702 "Arabidopsis thaliana" [GO:0003746 "translation elongation factor activity" evidence=ISS] InterPro:IPR000795 InterPro:IPR004160 InterPro:IPR004161 InterPro:IPR004541 InterPro:IPR005225 Pfam:PF00009 Pfam:PF03143 Pfam:PF03144 PRINTS:PR00315 PROSITE:PS00301 GO:GO:0005525 TIGRFAMs:TIGR00231 GenomeReviews:CT486007_GR GO:GO:0048046 GO:GO:00…	591	2e-168	322/361	89
isogroup00341	isotig00592	1281	TAIR|gene:2157021 - symbol:ATGH9A1 "ARABIDOPSIS THALIANA GLYCOSYL HYDROLASE 9A1" species:3702 "Arabidopsis thaliana" [GO:0009735 "response to cytokinin stimulus" evidence=IMP] [GO:0048367 "shoot development" evidence=IMP] [GO:0005886 "plasma membrane" evidence=IDA] InterPro:IPR001701 InterPro:IPR008928 InterPro:IPR012341 InterPro:IPR018221 Pfam:PF00759 PROSITE:PS00592 PROSITE:PS00698 GenomeReview…	531	3e-150	245/308	79
isogroup00342	isotig00593	1281	TAIR|gene:2046564 - symbol:PKT3 "PEROXISOMAL 3-KETOACYL-COA THIOLASE 3" species:3702 "Arabidopsis thaliana" [GO:0009507 "chloroplast" evidence=IDA] [GO:0005730 "nucleolus" evidence=IDA] [GO:0005886 "plasma membrane" evidence=IDA] [GO:0016020 "membrane" evidence=IDA] [GO:0005777 "peroxisome" evidence=IDA] InterPro:IPR002155 InterPro:IPR016038 InterPro:IPR016039 InterPro:IPR020610 InterPro:IPR02061…	658	0	353/415	85
isogroup00343	isotig00594	1276	TAIR|locus:2124072 - symbol:AT4G18700 "AT4G18700" species:3702 "Arabidopsis thaliana" [GO:0016301 "kinase activity" evidence=ISS] InterPro:IPR000719 InterPro:IPR002290 InterPro:IPR004041 InterPro:IPR008271 InterPro:IPR017441 InterPro:IPR017442 InterPro:IPR018451 Pfam:PF00069 Pfam:PF03822 PROSITE:PS00107 PROSITE:PS00108 PROSITE:PS50011 PROSITE:PS50816 SMART:SM00220 UniProt:Q9SN43 GO:GO:0005515 GO:…	364	2e-123	197/288	68
isogroup00344	isotig00595	1276	TAIR|locus:2047485 - symbol:AT2G24270 "AT2G24270" species:3702 "Arabidopsis thaliana" [GO:0004028 "3-chloroallyl aldehyde dehydrogenase activity" evidence=ISS] [GO:0008886 "glyceraldehyde-3-phosphate dehydrogenase (NADP+) activity" evidence=IDA] InterPro:IPR015590 InterPro:IPR016160 InterPro:IPR016161 InterPro:IPR016162 Pfam:PF00171 PROSITE:PS00070 PROSITE:PS00687 UniProt:Q1WIQ6 GO:GO:0005515 GO:…	780	0	382/424	90
isogroup00345	isotig00596	1281	TAIR|locus:2038836 - symbol:AT2G01190 "AT2G01190" species:3702 "Arabidopsis thaliana" [GO:0005634 "nucleus" evidence=IDA] [GO:0005829 "cytosol" evidence=IDA] GO:GO:0005829 GO:GO:0005634 EMBL:AC006200 InterPro:IPR000270 Pfam:PF00564 SMART:SM00666 EMBL:AY070060 EMBL:AY117302 IPI:IPI00548472 PIR:F84421 RefSeq:NP_565256.1 UniGene:At.19855 UniGene:At.72006 UniGene:At.74187 UniGene:At.74214 UniGene:Rsa…	376	8e-104	250/435	57
isogroup00346	isotig00597	1280	TAIR|locus:2094473 - symbol:AT3G25570 "AT3G25570" species:3702 "Arabidopsis thaliana" [GO:0005575 "cellular_component" evidence=ND] [GO:0004014 "adenosylmethionine decarboxylase activity" evidence=ISS] InterPro:IPR001985 InterPro:IPR016067 Pfam:PF01536 GenomeReviews:BA000014_GR HOGENOM:HBG610629 GO:GO:0004014 GO:GO:0008295 GO:GO:0006597 InterPro:IPR018167 InterPro:IPR018166 Gene3D:G3DSA:3.60.90.1…	438	2e-122	240/345	69
isogroup00347	isotig00598	1279	TAIR|gene:2077777 - symbol:AAC1 "ADP/ATP CARRIER 1" species:3702 "Arabidopsis thaliana" [GO:0009941 "chloroplast envelope" evidence=IDA] [GO:0009507 "chloroplast" evidence=IDA] [GO:0005773 "vacuole" evidence=IDA] [GO:0005739 "mitochondrion" evidence=IDA] [GO:0005730 "nucleolus" evidence=IDA] [GO:0005618 "cell wall" evidence=IDA] [GO:0005886 "plasma membrane" evidence=IDA] [GO:0016020 "membrane" e…	548	1e-155	314/388	80
isogroup00348	isotig00599	1278	TAIR|gene:4010712244 - symbol:NFA02 "NUCLEOSOME/CHROMATIN ASSEMBLY FACTOR GROUP A 02" species:3702 "Arabidopsis thaliana" [GO:0005488 "binding" evidence=IEA] InterPro:IPR002164 InterPro:IPR016024 Pfam:PF00956 GO:GO:0005634 SUPFAM:SSF48371 GO:GO:0005488 GO:GO:0006334 EMBL:AC005917 PANTHER:PTHR11875 UniGene:At.21360 IPI:IPI00846567 RefSeq:NP_001077917.1 UniGene:At.24848 UniGene:At.67334 SMR:A8MRK6 …	372	1e-102	265/373	71
isogroup00349	isotig00600	1265	TAIR|gene:2142608 - symbol:ADK2 "ADENOSINE KINASE 2" species:3702 "Arabidopsis thaliana" [GO:0005507 "copper ion binding" evidence=IDA] [GO:0005886 "plasma membrane" evidence=IDA] InterPro:IPR001805 PRINTS:PR00989 InterPro:IPR002173 Pfam:PF00294 GenomeReviews:BA000015_GR GO:GO:0005886 GO:GO:0005524 EMBL:AL162751 GO:GO:0000287 GO:GO:0005507 UniGene:At.16947 HOGENOM:HBG314716 BRENDA:2.7.1.20 GO:GO:…	545	1e-161	262/316	82
isogroup00350	isotig00601	1266	TAIR|gene:2184656 - symbol:PAP26 "PURPLE ACID PHOSPHATASE 26" species:3702 "Arabidopsis thaliana" [GO:0005773 "vacuole" evidence=IDA] [GO:0009505 "plant-type cell wall" evidence=IDA] InterPro:IPR004843 InterPro:IPR008963 InterPro:IPR015914 Pfam:PF00149 GenomeReviews:BA000015_GR GO:GO:0005773 GO:GO:0055114 GO:GO:0005506 GO:GO:0008270 GO:GO:0009505 GO:GO:0003993 GO:GO:0004601 GO:GO:0042744 Gene3D:G…	707	0	323/422	76
isogroup00351	isotig00602	1264	TAIR|locus:2025192 - symbol:AT1G75280 "AT1G75280" species:3702 "Arabidopsis thaliana" [GO:0006979 "response to oxidative stress" evidence=IGI;IEP] InterPro:IPR016040 GenomeReviews:CT485782_GR GO:GO:0005886 GO:GO:0046686 GO:GO:0005737 GO:GO:0005488 GO:GO:0055114 Gene3D:G3DSA:3.40.50.720 SUPFAM:SSF51735 GO:GO:0016491 GO:GO:0006979 EMBL:AC025814 EMBL:Z49777 EMBL:AY065395 EMBL:AY117175 EMBL:AY084851 …	222	2e-57	117/303	38
isogroup00352	isotig00603	1264	TAIR|gene:2116163 - symbol:HDR "4-HYDROXY-3-METHYLBUT-2-ENYL DIPHOSPHATE REDUCTASE" species:3702 "Arabidopsis thaliana" [GO:0009507 "chloroplast" evidence=IDA] [GO:0009570 "chloroplast stroma" evidence=IDA] HAMAP:MF_00191 InterPro:IPR003451 Pfam:PF02401 GO:GO:0055114 GO:GO:0009570 GO:GO:0016114 GO:GO:0019288 GO:GO:0046429 GO:GO:0051745 TIGRFAMs:TIGR00216 EMBL:AY042877 EMBL:AY081454 EMBL:AY168881 …	615	0	292/367	79
isogroup00353	isotig00604	1259	TAIR|locus:2074577 - symbol:AT3G02360 "AT3G02360" species:3702 "Arabidopsis thaliana" [GO:0004616 "phosphogluconate dehydrogenase (decarboxylating) activity" evidence=ISS] InterPro:IPR006113 InterPro:IPR006114 InterPro:IPR006115 InterPro:IPR006183 InterPro:IPR008927 InterPro:IPR013328 InterPro:IPR016040 Pfam:PF00393 Pfam:PF03446 PRINTS:PR00076 GenomeReviews:BA000014_GR GO:GO:0005777 GO:GO:0055114…	644	0	329/367	89
isogroup00354	isotig00605	1260	TAIR|locus:2130429 - symbol:AT4G14900 "AT4G14900" species:3702 "Arabidopsis thaliana" [GO:0005575 "cellular_component" evidence=ND] [GO:0003674 "molecular_function" evidence=ND] [GO:0008150 "biological_process" evidence=ND] InterPro:IPR012474 Pfam:PF07899 EMBL:AY054618 EMBL:AY081543 EMBL:AY086472 IPI:IPI00530716 RefSeq:NP_567447.1 UniGene:At.4307 GeneID:827147 KEGG:ath:AT4G14900 NMPDR:fig|3702.1.…	506	7e-143	253/343	73
isogroup00355	isotig00606	1257	TAIR|gene:2124018 - symbol:PPI1 "PROTON PUMP INTERACTOR 1" species:3702 "Arabidopsis thaliana" [GO:0005886 "plasma membrane" evidence=IDA] GO:GO:0005515 GO:GO:0005886 GO:GO:0005783 GO:GO:0010155 EMBL:AY050365 EMBL:AY143914 EMBL:AJ002020 IPI:IPI00518853 RefSeq:NP_194480.2 UniGene:At.3381 UniGene:At.71321 IntAct:O23144 PRIDE:O23144 GeneID:828859 KEGG:ath:AT4G27500 NMPDR:fig|3702.1.peg.20687 TAIR:At…	387	6e-107	214/374	57
isogroup00356	isotig00607	1245	SGD|S000005333 - symbol:LYS9 "Saccharopine dehydrogenase (NADP+, L-glutamate-forming)" species:4932 "Saccharomyces cerevisiae" [GO:0005737 "cytoplasm" evidence=IDA] [GO:0004755 "saccharopine dehydrogenase (NADP+, L-glutamate-forming) activity" evidence=IEA;IDA] [GO:0008652 "cellular amino acid biosynthetic process" evidence=IEA] [GO:0009085 "lysine biosynthetic process" evidence=IEA] [GO:0003824 …	200	2e-52	120/297	40
isogroup00357	isotig00608	1251	TAIR|locus:2102038 - symbol:AT3G53140 "AT3G53140" species:3702 "Arabidopsis thaliana" [GO:0008150 "biological_process" evidence=ND] InterPro:IPR001077 InterPro:IPR012967 Pfam:PF00891 Pfam:PF08100 GenomeReviews:BA000014_GR InterPro:IPR011991 Gene3D:G3DSA:1.10.10.10 GO:GO:0046983 EMBL:AL132958 GO:GO:0008171 eggNOG:KOG3178 InterPro:IPR016461 PIRSF:PIRSF005739 HOGENOM:HBG603635 HSSP:P28002 EMBL:AF367…	446	8e-125	228/356	64
isogroup00358	isotig00609	1250	TAIR|gene:2041648 - symbol:AGT "ALANINE:GLYOXYLATE AMINOTRANSFERASE" species:3702 "Arabidopsis thaliana" [GO:0005886 "plasma membrane" evidence=IDA] [GO:0009507 "chloroplast" evidence=IDA] [GO:0016020 "membrane" evidence=IDA] [GO:0005777 "peroxisome" evidence=IDA] [GO:0048046 "apoplast" evidence=IDA] [GO:0009570 "chloroplast stroma" evidence=IDA] InterPro:IPR000192 InterPro:IPR015421 Pfam:PF00266…	639	0	332/378	87
isogroup00359	isotig00610	1246	TAIR|locus:505006093 - symbol:AT1G02305 "AT1G02305" species:3702 "Arabidopsis thaliana" [GO:0008234 "cysteine-type peptidase activity" evidence=ISS] [GO:0006508 "proteolysis" evidence=ISS] InterPro:IPR000169 InterPro:IPR000668 InterPro:IPR012599 InterPro:IPR013128 InterPro:IPR015643 Pfam:PF00112 Pfam:PF08127 PRINTS:PR00705 PROSITE:PS00139 PROSITE:PS00639 SMART:SM00645 GO:GO:0005773 GO:GO:0004197 …	545	2e-154	246/330	74
isogroup00360	isotig00611	1245	TAIR|gene:2195365 - symbol:PRK "PHOSPHORIBULOKINASE" species:3702 "Arabidopsis thaliana" [GO:0009941 "chloroplast envelope" evidence=IDA] [GO:0009507 "chloroplast" evidence=IDA] [GO:0009535 "chloroplast thylakoid membrane" evidence=IDA] [GO:0009570 "chloroplast stroma" evidence=IDA] [GO:0009579 "thylakoid" evidence=IDA] [GO:0042742 "defense response to bacterium" evidence=IEP] [GO:0016020 "membra…	627	2e-179	309/348	88
isogroup00361	isotig00612	1239	TAIR|locus:2089358 - symbol:AT3G16630 "AT3G16630" species:3702 "Arabidopsis thaliana" [GO:0003777 "microtubule motor activity" evidence=ISS] [GO:0005795 "Golgi stack" evidence=IDA] [GO:0010090 "trichome morphogenesis" evidence=IMP] InterPro:IPR001752 InterPro:IPR019821 Pfam:PF00225 PRINTS:PR00380 PROSITE:PS00411 PROSITE:PS50067 SMART:SM00129 GO:GO:0005886 GO:GO:0005524 GO:GO:0005795 GO:GO:0005874…	450	4e-126	264/400	66
isogroup00362	isotig00613	1241	TAIR|gene:2050648 - symbol:PIP1B "NAMED PLASMA MEMBRANE INTRINSIC PROTEIN 1B" species:3702 "Arabidopsis thaliana" [GO:0046658 "anchored to plasma membrane" evidence=IDA] [GO:0009507 "chloroplast" evidence=IDA] [GO:0005886 "plasma membrane" evidence=IDA] [GO:0005773 "vacuole" evidence=IDA] [GO:0016020 "membrane" evidence=IDA] InterPro:IPR000425 InterPro:IPR012269 Pfam:PF00230 PRINTS:PR00783 PROSIT…	490	5e-138	243/288	84
isogroup00363	isotig00614	1240	No hit
isogroup00364	isotig00615	1239	TAIR|locus:2201816 - symbol:AT1G08450 "AT1G08450" species:3702 "Arabidopsis thaliana" [GO:0005509 "calcium ion binding" evidence=ISS] [GO:0005783 "endoplasmic reticulum" evidence=IDA] [GO:0010204 "defense response signaling pathway, resistance gene-independent" evidence=IMP] [GO:0042742 "defense response to bacterium" evidence=IMP] [GO:0005789 "endoplasmic reticulum membrane" evidence=IDA] [GO:00…	608	1e-173	273/344	79
isogroup00365	isotig00616	1235	TAIR|gene:2164264 - symbol:2-Cys Prx B "2-Cysteine peroxiredoxin B" species:3702 "Arabidopsis thaliana" [GO:0009507 "chloroplast" evidence=IDA] [GO:0009570 "chloroplast stroma" evidence=IDA] [GO:0042742 "defense response to bacterium" evidence=IEP] [GO:0048046 "apoplast" evidence=IDA] BRENDA:1.11.1.15 InterPro:IPR000866 InterPro:IPR017936 Pfam:PF00578 PROSITE:PS51352 GenomeReviews:BA000015_GR GO:…	375	1e-103	183/196	93
isogroup00366	isotig00617	1231	TAIR|gene:2084030 - symbol:PIP2A "PLASMA MEMBRANE INTRINSIC PROTEIN 2A" species:3702 "Arabidopsis thaliana" [GO:0009507 "chloroplast" evidence=IDA] [GO:0005886 "plasma membrane" evidence=IDA] [GO:0005773 "vacuole" evidence=IDA] [GO:0016020 "membrane" evidence=IDA] InterPro:IPR000425 InterPro:IPR012269 Pfam:PF00230 PRINTS:PR00783 PROSITE:PS00221 GO:GO:0016021 GO:GO:0005886 GO:GO:0009507 GO:GO:0005…	462	8e-130	223/277	80
isogroup00367	isotig00618	1226	TAIR|gene:2097844 - symbol:ALDH2B4 "ALDEHYDE DEHYDROGENASE 2B4" species:3702 "Arabidopsis thaliana" [GO:0009507 "chloroplast" evidence=IDA] [GO:0046686 "response to cadmium ion" evidence=IEP] [GO:0005524 "ATP binding" evidence=IDA] [GO:0005739 "mitochondrion" evidence=IDA] InterPro:IPR015590 InterPro:IPR016160 InterPro:IPR016161 InterPro:IPR016162 Pfam:PF00171 PROSITE:PS00070 PROSITE:PS00687 GO:G…	704	0	332/407	81
isogroup00368	isotig00619	1224	TAIR|locus:2041283 - symbol:AT2G22430 "AT2G22430" species:3702 "Arabidopsis thaliana" [GO:0005634 "nucleus" evidence=ISS] [GO:0006355 "regulation of transcription, DNA-dependent" evidence=ISS] [GO:0009414 "response to water deprivation" evidence=IEP] [GO:0003700 "transcription factor activity" evidence=ISS;TAS] [GO:0043565 "sequence-specific DNA binding" evidence=IDA] [GO:0003677 "DNA binding" ev…	241	3e-63	164/344	47
isogroup00369	isotig00620	1223	TAIR|locus:2179142 - symbol:AT5G01410 "AT5G01410" species:3702 "Arabidopsis thaliana" [GO:0010224 "response to UV-B" evidence=IGI] [GO:0005829 "cytosol" evidence=IDA] [GO:0042819 "vitamin B6 biosynthetic process" evidence=IGI] [GO:0005886 "plasma membrane" evidence=IDA] [GO:0006950 "response to stress" evidence=IMP] [GO:0006979 "response to oxidative stress" evidence=IMP] [GO:0006982 "response to…	489	1e-137	275/291	94
isogroup00370	isotig00621	1220	TAIR|locus:2197793 - symbol:AT1G04690 "AT1G04690" species:3702 "Arabidopsis thaliana" [GO:0005267 "potassium channel activity" evidence=ISS] [GO:0006813 "potassium ion transport" evidence=ISS] InterPro:IPR001395 InterPro:IPR005399 Pfam:PF00248 PRINTS:PR01577 GenomeReviews:CT485782_GR GO:GO:0005886 GO:GO:0055114 GO:GO:0016491 Gene3D:G3DSA:3.20.20.100 PANTHER:PTHR11732 SUPFAM:SSF51430 HOGENOM:HBG60…	427	7e-162	202/240	84
isogroup00371	isotig00622	1220	TAIR|gene:2093226 - symbol:PLDALPHA1 "PHOSPHOLIPASE D ALPHA 1" species:3702 "Arabidopsis thaliana" [GO:0009507 "chloroplast" evidence=IDA] [GO:0046686 "response to cadmium ion" evidence=IEP] [GO:0016020 "membrane" evidence=IDA] InterPro:IPR001736 InterPro:IPR011402 Pfam:PF00614 PIRSF:PIRSF036470 PROSITE:PS50035 SMART:SM00155 InterPro:IPR000008 UniProt:Q38882 GO:GO:0005515 GO:GO:0005739 GO:GO:0005…	623	4e-178	293/349	83
isogroup00372	isotig00623	1216	TAIR|gene:2087769 - symbol:SDRB "SHORT-CHAIN DEHYDROGENASE-REDUCTASE B" species:3702 "Arabidopsis thaliana" [GO:0008152 "metabolic process" evidence=IEA] [GO:0005488 "binding" evidence=IEA] [GO:0016491 "oxidoreductase activity" evidence=IEA] [GO:0003824 "catalytic activity" evidence=IEA] [GO:0005886 "plasma membrane" evidence=IDA] [GO:0005777 "peroxisome" evidence=IDA] InterPro:IPR002198 InterPro…	434	3e-121	232/297	78
isogroup00373	isotig00624	1216	TAIR|locus:2005496 - symbol:AT2G38120 "AT2G38120" species:3702 "Arabidopsis thaliana" [GO:0016020 "membrane" evidence=ISS] [GO:0015171 "amino acid transmembrane transporter activity" evidence=ISS] [GO:0005215 "transporter activity" evidence=ISS] [GO:0006865 "amino acid transport" evidence=ISS] [GO:0009733 "response to auxin stimulus" evidence=NAS] [GO:0009723 "response to ethylene stimulus" evide…	715	0	355/391	90
isogroup00374	isotig00625	1213	TAIR|locus:2065994 - symbol:AT2G22670 "AT2G22670" species:3702 "Arabidopsis thaliana" [GO:0003700 "transcription factor activity" evidence=ISS] [GO:0009733 "response to auxin stimulus" evidence=TAS] [GO:0005634 "nucleus" evidence=IDA] [GO:0005737 "cytoplasm" evidence=IDA] InterPro:IPR011525 PROSITE:PS50962 GO:GO:0005634 GO:GO:0005737 GenomeReviews:CT485783_GR GO:GO:0009734 GO:GO:0006350 GO:GO:004…	360	6e-99	211/323	65
isogroup00375	isotig00626	1209	TAIR|locus:2083735 - symbol:AT3G52030 "AT3G52030" species:3702 "Arabidopsis thaliana" [GO:0003674 "molecular_function" evidence=ND] [GO:0080008 "CUL4 RING ubiquitin ligase complex" evidence=ISS] Pfam:PF00646 InterPro:IPR001680 Pfam:PF00400 INTERPRO:IPR001810 GenomeReviews:BA000014_GR InterPro:IPR015943 InterPro:IPR011046 InterPro:IPR019781 Gene3D:G3DSA:2.130.10.10 SMART:SM00320 SUPFAM:SSF50978 PR…	387	3e-107	197/399	49
isogroup00376	isotig00627	1213	TAIR|gene:2176825 - symbol:AT5G24690.1 species:3702 "Arabidopsis thaliana" [GO:0009941 "chloroplast envelope" evidence=IDA] [GO:0009507 "chloroplast" evidence=IDA] GO:GO:0005739 GO:GO:0009706 InterPro:IPR021825 Pfam:PF11891 EMBL:AF370204 EMBL:AY056434 EMBL:AY133867 EMBL:AK229775 EMBL:AK229818 EMBL:AK229879 EMBL:AK229887 EMBL:AK229942 EMBL:AK229959 EMBL:AK230063 EMBL:AK230067 EMBL:AK230098 EMBL:AK…	469	9e-132	228/310	73
isogroup00377	isotig00628	1213	TAIR|gene:2077391 - symbol:AT3G07810.1 species:3702 "Arabidopsis thaliana" [GO:0000166 "nucleotide binding" evidence=IEA] [GO:0003676 "nucleic acid binding" evidence=IEA] InterPro:IPR000504 InterPro:IPR012677 Pfam:PF00076 PROSITE:PS50102 SMART:SM00360 GO:GO:0000166 Gene3D:G3DSA:3.30.70.330 GO:GO:0003676 HSSP:Q61474 EMBL:AF436830 EMBL:AY150470 IPI:IPI00547227 RefSeq:NP_566321.1 UniGene:At.19375 SM…	277	5e-74	168/348	48
isogroup00378	isotig00629	1213	TAIR|gene:3440383 - symbol:AT5G11420.1 species:3702 "Arabidopsis thaliana" [GO:0005618 "cell wall" evidence=IDA] [GO:0009505 "plant-type cell wall" evidence=IDA] EMBL:AL163815 GO:GO:0009505 InterPro:IPR008979 SUPFAM:SSF49785 InterPro:IPR006946 Pfam:PF04862 EMBL:AY046047 EMBL:AY096359 IPI:IPI00547100 PIR:T48501 RefSeq:NP_196703.1 UniGene:At.21285 UniGene:At.67832 UniGene:Rra.2877 UniGene:Rra.5746 …	434	4e-121	227/338	67
isogroup00379	isotig00630	1213	TAIR|locus:2027186 - symbol:AT1G74920 "AT1G74920" species:3702 "Arabidopsis thaliana" [GO:0004028 "3-chloroallyl aldehyde dehydrogenase activity" evidence=ISS] InterPro:IPR015590 InterPro:IPR016160 InterPro:IPR016161 InterPro:IPR016162 Pfam:PF00171 PROSITE:PS00070 PROSITE:PS00687 GenomeReviews:CT485782_GR GO:GO:0009507 GO:GO:0005618 GO:GO:0055114 HOGENOM:HBG752218 Gene3D:G3DSA:3.40.605.10 PANTHER…	594	2e-169	307/404	75
isogroup00380	isotig00631	1208	TAIR|gene:2119255 - symbol:DHS2 "3-deoxy-d-arabino-heptulosonate 7-phosphate synthase" species:3702 "Arabidopsis thaliana" [GO:0009507 "chloroplast" evidence=IDA] InterPro:IPR002480 Pfam:PF01474 GO:GO:0005515 GenomeReviews:CT486007_GR GO:GO:0009507 EMBL:AL035678 EMBL:AL161583 GO:GO:0009073 GO:GO:0009423 eggNOG:euNOG04328 HOGENOM:HBG292577 BRENDA:2.5.1.54 GO:GO:0003849 PANTHER:PTHR21337 TIGRFAMs:T…	674	0	327/364	89
isogroup00381	isotig00632	1208	TAIR|gene:2064401 - symbol:C4H "CINNAMATE-4-HYDROXYLASE" species:3702 "Arabidopsis thaliana" [GO:0005886 "plasma membrane" evidence=IDA] [GO:0016020 "membrane" evidence=IDA] InterPro:IPR001128 InterPro:IPR002401 Pfam:PF00067 PRINTS:PR00463 Prosite:PS00086 GO:GO:0005886 GO:GO:0040007 GenomeReviews:CT485783_GR GO:GO:0055114 GO:GO:0005783 GO:GO:0009055 GO:GO:0009555 GO:GO:0020037 InterPro:IPR017973 …	547	2e-155	291/344	84
isogroup00382	isotig00633	1205	TAIR|locus:2094034 - symbol:AT3G18830 "AT3G18830" species:3702 "Arabidopsis thaliana" [GO:0016020 "membrane" evidence=ISS] [GO:0015144 "carbohydrate transmembrane transporter activity" evidence=ISS] [GO:0005351 "sugar:hydrogen symporter activity" evidence=ISS;IDA] [GO:0015145 "monosaccharide transmembrane transporter activity" evidence=IDA] [GO:0005354 "galactose transmembrane transporter activit…	323	2e-145	155/189	82
isogroup00383	isotig00634	1197	TAIR|locus:2012938 - symbol:AT1G20330 "AT1G20330" species:3702 "Arabidopsis thaliana" [GO:0007389 "pattern specification process" evidence=IMP] [GO:0009825 "multidimensional cell growth" evidence=IMP] [GO:0005783 "endoplasmic reticulum" evidence=IDA;TAS] [GO:0010051 "xylem and phloem pattern formation" evidence=IMP] [GO:0016126 "sterol biosynthetic process" evidence=IDA;TAS] [GO:0042023 "DNA endo…	606	1e-179	282/324	87
isogroup00384	isotig00635	1207	TAIR|gene:2085691 - symbol:TET3 "TETRASPANIN3" species:3702 "Arabidopsis thaliana" [GO:0005886 "plasma membrane" evidence=IDA] InterPro:IPR000301 InterPro:IPR018499 Pfam:PF00335 PRINTS:PR00259 GO:GO:0016021 GO:GO:0005886 GenomeReviews:BA000014_GR EMBL:AL138657 UniGene:At.22349 UniGene:At.70243 HOGENOM:HBG595368 EMBL:AF386960 EMBL:BT006312 IPI:IPI00530110 PIR:T47500 RefSeq:NP_190146.1 PRIDE:Q9M1E7…	375	1e-103	188/252	74
isogroup00385	isotig00636	1206	TAIR|locus:2063015 - symbol:AT2G46080 "AT2G46080" species:3702 "Arabidopsis thaliana" [GO:0008150 "biological_process" evidence=ND] GenomeReviews:CT485783_GR EMBL:AC005397 HOGENOM:HBG587294 EMBL:AY072305 EMBL:AY114548 IPI:IPI00519209 PIR:E84898 RefSeq:NP_566063.1 UniGene:At.20870 PRIDE:O82360 GeneID:819216 KEGG:ath:AT2G46080 NMPDR:fig|3702.1.peg.11785 TAIR:At2g46080 InParanoid:O82360 OMA:LLDICIA …	365	2e-100	188/311	60
isogroup00386	isotig00637	1204	TAIR|locus:2121264 - symbol:AT4G38710 "AT4G38710" species:3702 "Arabidopsis thaliana" [GO:0003743 "translation initiation factor activity" evidence=ISS] [GO:0005575 "cellular_component" evidence=ND] [GO:0008150 "biological_process" evidence=ND] GenomeReviews:CT486007_GR EMBL:AL161593 EMBL:AL035540 InterPro:IPR010433 Pfam:PF06273 EMBL:AY062647 EMBL:AY093255 IPI:IPI00544564 PIR:T05699 RefSeq:NP_195…	246	1e-64	191/394	48
isogroup00387	isotig00638	1202	TAIR|locus:2100011 - symbol:AT3G55430 "AT3G55430" species:3702 "Arabidopsis thaliana" [GO:0004553 "hydrolase activity, hydrolyzing O-glycosyl compounds" evidence=ISS] InterPro:IPR000490 InterPro:IPR013781 Pfam:PF00332 GO:GO:0005618 GO:GO:0043169 GO:GO:0005975 InterPro:IPR017853 Gene3D:G3DSA:3.20.20.80 SUPFAM:SSF51445 GO:GO:0004553 CAZy:GH17 EMBL:AL132975 CAZy:CBM43 InterPro:IPR012946 Pfam:PF07983…	471	2e-132	234/402	58
isogroup00388	isotig00639	1204	TAIR|locus:2146945 - symbol:AT5G25220 "AT5G25220" species:3702 "Arabidopsis thaliana" [GO:0003700 "transcription factor activity" evidence=ISS] [GO:0005634 "nucleus" evidence=IDA] [GO:0005829 "cytosol" evidence=IDA] [GO:0009722 "detection of cytokinin stimulus" evidence=IEP] [GO:0016563 "transcription activator activity" evidence=ISS] [GO:0009416 "response to light stimulus" evidence=IEP] InterPr…	483	4e-136	260/334	77
isogroup00389	isotig00640	1204	TAIR|locus:2084198 - symbol:AT3G01500 "AT3G01500" species:3702 "Arabidopsis thaliana" [GO:0004089 "carbonate dehydratase activity" evidence=ISS] [GO:0008270 "zinc ion binding" evidence=ISS] [GO:0015976 "carbon utilization" evidence=ISS] [GO:0009409 "response to cold" evidence=IEP] [GO:0010319 "stromule" evidence=IDA] [GO:0009507 "chloroplast" evidence=IDA] InterPro:IPR001765 InterPro:IPR015892 Pf…	432	1e-120	238/356	66
isogroup00390	isotig00641	1204	TAIR|locus:2832141 - symbol:AT5G26751 "AT5G26751" species:3702 "Arabidopsis thaliana" [GO:0004672 "protein kinase activity" evidence=ISS] [GO:0009933 "meristem structural organization" evidence=IMP] [GO:0005829 "cytosol" evidence=IDA] [GO:0016310 "phosphorylation" evidence=IDA] [GO:0004674 "protein serine/threonine kinase activity" evidence=ISS] InterPro:IPR000719 InterPro:IPR002290 InterPro:IPR0…	657	0	323/341	94
isogroup00391	isotig00642	1197	TAIR|gene:3435846 - symbol:GAPC2 "GLYCERALDEHYDE-3-PHOSPHATE DEHYDROGENASE C2" species:3702 "Arabidopsis thaliana" [GO:0005634 "nucleus" evidence=IDA] [GO:0009507 "chloroplast" evidence=IDA] [GO:0005886 "plasma membrane" evidence=IDA] [GO:0005730 "nucleolus" evidence=IDA] [GO:0005618 "cell wall" evidence=IDA] [GO:0046686 "response to cadmium ion" evidence=IEP] [GO:0042742 "defense response to bac…	551	1e-156	291/320	90
isogroup00392	isotig00643	1201	TAIR|locus:2129251 - symbol:AT4G13930 "AT4G13930" species:3702 "Arabidopsis thaliana" [GO:0004372 "glycine hydroxymethyltransferase activity" evidence=ISS] [GO:0006544 "glycine metabolic process" evidence=ISS] [GO:0006563 "L-serine metabolic process" evidence=ISS] [GO:0005829 "cytosol" evidence=ISS] InterPro:IPR001085 InterPro:IPR015421 InterPro:IPR019798 Pfam:PF00464 PIRSF:PIRSF000412 PROSITE:PS…	733	0	368/399	92
isogroup00393	isotig00644	1201	TAIR|locus:2198688 - symbol:AT1G05850 "AT1G05850" species:3702 "Arabidopsis thaliana" [GO:0004568 "chitinase activity" evidence=ISS] [GO:0009408 "response to heat" evidence=IMP] [GO:0009735 "response to cytokinin stimulus" evidence=IMP] [GO:0009809 "lignin biosynthetic process" evidence=IGI] [GO:0009414 "response to water deprivation" evidence=IMP] [GO:0009651 "response to salt stress" evidence=I…	490	5e-138	219/297	73
isogroup00394	isotig00645	1199	TAIR|gene:2125022 - symbol:GT72B1 species:3702 "Arabidopsis thaliana" [GO:0009651 "response to salt stress" evidence=IEP] InterPro:IPR002213 Pfam:PF00201 PROSITE:PS00375 GenomeReviews:CT486007_GR GO:GO:0009636 GO:GO:0009651 GO:GO:0042178 CAZy:GT1 PANTHER:PTHR11926 EMBL:AL161491 HOGENOM:HBG746957 EMBL:AF360262 EMBL:AY040075 EMBL:AY084892 IPI:IPI00525765 PIR:B85014 RefSeq:NP_192016.1 UniGene:At.226…	447	3e-125	232/355	65
isogroup00395	isotig00646	1199	TAIR|gene:2085140 - symbol:AT3G52930.1 species:3702 "Arabidopsis thaliana" [GO:0009507 "chloroplast" evidence=IDA] [GO:0005730 "nucleolus" evidence=IDA] [GO:0005618 "cell wall" evidence=IDA] [GO:0046686 "response to cadmium ion" evidence=IEP] [GO:0005886 "plasma membrane" evidence=IDA] [GO:0009651 "response to salt stress" evidence=IEP] [GO:0048046 "apoplast" evidence=IDA] InterPro:IPR000741 Inte…	577	2e-164	291/334	87
isogroup00396	isotig00647	1191	TAIR|locus:2018605 - symbol:AT1G43170 "AT1G43170" species:3702 "Arabidopsis thaliana" [GO:0005840 "ribosome" evidence=ISS] [GO:0003735 "structural constituent of ribosome" evidence=ISS] [GO:0006412 "translation" evidence=ISS] [GO:0009793 "embryonic development ending in seed dormancy" evidence=NAS] [GO:0022625 "cytosolic large ribosomal subunit" evidence=IDA;TAS] InterPro:IPR000597 Pfam:PF00297 G…	625	9e-179	339/387	87
isogroup00397	isotig00648	1188	TAIR|locus:2018794 - symbol:AT1G17370 "AT1G17370" species:3702 "Arabidopsis thaliana" [GO:0003730 "mRNA 3'-UTR binding" evidence=ISS] InterPro:IPR000504 InterPro:IPR012677 Pfam:PF00076 PROSITE:PS50102 SMART:SM00360 GenomeReviews:CT485782_GR GO:GO:0000166 Gene3D:G3DSA:3.30.70.330 GO:GO:0003676 HOGENOM:HBG756718 EMBL:AC007843 HSSP:P33240 EMBL:AY085705 EMBL:BT026477 IPI:IPI00543090 RefSeq:NP_564018.…	382	2e-105	198/282	70
isogroup00398	isotig00649	1188	TAIR|gene:2124043 - symbol:PORB "PROTOCHLOROPHYLLIDE OXIDOREDUCTASE B" species:3702 "Arabidopsis thaliana" [GO:0009941 "chloroplast envelope" evidence=IDA] [GO:0009507 "chloroplast" evidence=IDA] [GO:0009535 "chloroplast thylakoid membrane" evidence=IDA] [GO:0016020 "membrane" evidence=IDA] InterPro:IPR002198 InterPro:IPR002347 InterPro:IPR005979 InterPro:IPR016040 Pfam:PF00106 PRINTS:PR00081 Gen…	549	6e-156	302/349	86
isogroup00399	isotig00650	1187	TAIR|locus:2137782 - symbol:AT4G27600 "AT4G27600" species:3702 "Arabidopsis thaliana" [GO:0016301 "kinase activity" evidence=ISS] InterPro:IPR002173 Pfam:PF00294 InterPro:IPR011611 PROSITE:PS00584 HSSP:Q9TVW2 EMBL:AY052355 EMBL:AY059658 IPI:IPI00532244 RefSeq:NP_567780.1 UniGene:At.2798 UniGene:Rra.11289 UniGene:Rra.7511 UniGene:Rsa.10899 GeneID:828871 KEGG:ath:AT4G27600 TAIR:At4g27600 InParanoid…	557	2e-158	278/391	71
isogroup00400	isotig00651	1157	TAIR|gene:2159177 - symbol:AT5G61820.1 species:3702 "Arabidopsis thaliana" [GO:0005773 "vacuole" evidence=IDA] GO:GO:0005773 EMBL:AY065363 EMBL:AY117191 IPI:IPI00526914 RefSeq:NP_200990.2 UniGene:At.24832 UniGene:At.67152 PRIDE:Q8VZ21 GeneID:836304 KEGG:ath:AT5G61820 NMPDR:fig|3702.1.peg.28211 TAIR:At5g61820 InParanoid:Q8VZ21 Genevestigator:Q8VZ21 InterPro:IPR011692 Pfam:PF07712 Uniprot:Q8VZ21	340	7e-93	191/398	47
isogroup00401	isotig00652	1182	TAIR|gene:2156916 - symbol:FNR1 "FERREDOXIN-NADP(+)-OXIDOREDUCTASE 1" species:3702 "Arabidopsis thaliana" [GO:0031977 "thylakoid lumen" evidence=IDA] [GO:0009579 "thylakoid" evidence=IDA] [GO:0009941 "chloroplast envelope" evidence=IDA] [GO:0009535 "chloroplast thylakoid membrane" evidence=IDA] [GO:0009507 "chloroplast" evidence=IDA] [GO:0009570 "chloroplast stroma" evidence=IDA] [GO:0042742 "def…	601	1e-171	299/364	82
isogroup00402	isotig00653	1178	TAIR|locus:2141637 - symbol:AT4G21960 "AT4G21960" species:3702 "Arabidopsis thaliana" [GO:0004601 "peroxidase activity" evidence=ISS] InterPro:IPR000823 InterPro:IPR002016 InterPro:IPR010255 Pfam:PF00141 PRINTS:PR00458 PRINTS:PR00461 PROSITE:PS50873 UniProt:Q9SB81 GO:GO:0005515 GenomeReviews:CT486007_GR GO:GO:0005509 GO:GO:0005576 GO:GO:0055114 GO:GO:0020037 EMBL:AL022140 EMBL:AL161556 GO:GO:0048…	525	1e-148	252/301	83
isogroup00403	isotig00654	1178	TAIR|locus:2091861 - symbol:AT3G20810 "AT3G20810" species:3702 "Arabidopsis thaliana" [GO:0005575 "cellular_component" evidence=ND] [GO:0003700 "transcription factor activity" evidence=ISS] [GO:0008150 "biological_process" evidence=ND] InterPro:IPR003347 GenomeReviews:BA000014_GR SMART:SM00558 PROSITE:PS51184 HSSP:Q9NWT6 HOGENOM:HBG601290 EMBL:AY091769 EMBL:AY125538 IPI:IPI00519943 RefSeq:NP_8506…	544	3e-154	283/407	69
isogroup00404	isotig00655	1173	TAIR|gene:2051393 - symbol:AT2G20690.1 species:3702 "Arabidopsis thaliana" [GO:0009507 "chloroplast" evidence=IDA] Pfam:PF00677 GO:GO:0009507 EMBL:AC006234 InterPro:IPR017938 SUPFAM:SSF63380 GO:GO:0009231 GO:GO:0004746 InterPro:IPR001783 PANTHER:PTHR21098 TIGRFAMs:TIGR00187 PROSITE:PS51177 UniGene:At.27578 UniGene:At.39657 EMBL:AF361622 EMBL:AY081833 IPI:IPI00523555 PIR:B84592 RefSeq:NP_565482.1 …	240	2e-73	122/161	75
isogroup00405	isotig00656	1175	TAIR|locus:2129515 - symbol:AT4G14210 "AT4G14210" species:3702 "Arabidopsis thaliana" [GO:0009507 "chloroplast" evidence=TAS] [GO:0016117 "carotenoid biosynthetic process" evidence=IDA] [GO:0016120 "carotene biosynthetic process" evidence=IDA] [GO:0016166 "phytoene dehydrogenase activity" evidence=IDA] InterPro:IPR014102 InterPro:IPR002937 Pfam:PF01593 GenomeReviews:CT486007_GR GO:GO:0055114 GO:G…	383	1e-172	182/221	82
isogroup00406	isotig00657	1173	TAIR|locus:2151376 - symbol:AT5G17540 "AT5G17540" species:3702 "Arabidopsis thaliana" [GO:0005575 "cellular_component" evidence=ND] [GO:0008150 "biological_process" evidence=ND] InterPro:IPR003480 Pfam:PF02458 GenomeReviews:BA000015_GR EMBL:AL391151 GO:GO:0016747 HOGENOM:HBG599319 UniGene:At.27444 EMBL:BT033140 IPI:IPI00526367 PIR:T51458 RefSeq:NP_197256.1 UniGene:At.31533 PRIDE:Q9LF70 GeneID:831…	359	9e-99	198/371	53
isogroup00407	isotig00658	1169	TAIR|locus:2009175 - symbol:AT1G06650 "AT1G06650" species:3702 "Arabidopsis thaliana" [GO:0005575 "cellular_component" evidence=ND] [GO:0008150 "biological_process" evidence=ND] [GO:0010302 "2-oxoglutarate-dependent dioxygenase activity" evidence=ISS] InterPro:IPR005123 Pfam:PF03171 GenomeReviews:CT485782_GR GO:GO:0055114 GO:GO:0016491 GO:GO:0005506 EMBL:AC007592 PIR:D86201 HSSP:Q08506 eggNOG:KOG…	183	2e-70	106/242	43
isogroup00408	isotig00659	1168	TAIR|locus:2008773 - symbol:AT1G67480 "AT1G67480" species:3702 "Arabidopsis thaliana" [GO:0005575 "cellular_component" evidence=ND] [GO:0003674 "molecular_function" evidence=ND] [GO:0008150 "biological_process" evidence=ND] INTERPRO:IPR001810 GenomeReviews:CT485782_GR SMART:SM00256 PROSITE:PS50181 InterPro:IPR013089 PANTHER:PTHR23230 InterPro:IPR011043 InterPro:IPR015915 Gene3D:G3DSA:2.120.10.80 …	443	6e-124	211/362	58
isogroup00409	isotig00660	1164	TAIR|gene:2025041 - symbol:AT1G07380.1 species:3702 "Arabidopsis thaliana" [GO:0005886 "plasma membrane" evidence=IDA] GenomeReviews:CT485782_GR GO:GO:0005886 EMBL:AC022464 HOGENOM:HBG315824 InterPro:IPR006823 PANTHER:PTHR12670 eggNOG:KOG2232 IPI:IPI00548561 PIR:G86208 PRIDE:Q9LNV7 TAIR:At1g07380 InParanoid:Q9LNV7 PhylomeDB:Q9LNV7 Genevestigator:Q9LNV7 Uniprot:Q9LNV7	553	6e-157	292/380	76
isogroup00410	isotig00661	1167	TAIR|gene:3437839 - symbol:DEGP1 "DegP protease 1" species:3702 "Arabidopsis thaliana" [GO:0031977 "thylakoid lumen" evidence=IDA] [GO:0009579 "thylakoid" evidence=IDA] [GO:0005634 "nucleus" evidence=IDA] [GO:0009507 "chloroplast" evidence=IDA] InterPro:IPR001254 InterPro:IPR001478 InterPro:IPR001940 InterPro:IPR009003 Pfam:PF00089 PRINTS:PR00834 PROSITE:PS50106 SMART:SM00228 GO:GO:0005515 GO:GO:…	598	2e-170	301/325	92
isogroup00411	isotig00662	1165	TAIR|locus:2184387 - symbol:AT5G04530 "AT5G04530" species:3702 "Arabidopsis thaliana" [GO:0008415 "acyltransferase activity" evidence=ISS] [GO:0009409 "response to cold" evidence=IEP] [GO:0009416 "response to light stimulus" evidence=IEP] InterPro:IPR012392 InterPro:IPR013601 InterPro:IPR013747 InterPro:IPR016038 InterPro:IPR016039 Pfam:PF08392 Pfam:PF08541 PIRSF:PIRSF036417 GenomeReviews:BA00001…	387	4e-107	183/312	58
isogroup00412	isotig00663	1165	TAIR|gene:2013879 - symbol:ATGSR2 "ARABIDOPSIS THALIANA GLUTAMINE SYNTHASE CLONE R2" species:3702 "Arabidopsis thaliana" [GO:0009941 "chloroplast envelope" evidence=IDA] [GO:0005773 "vacuole" evidence=IDA] [GO:0022626 "cytosolic ribosome" evidence=IDA] [GO:0005507 "copper ion binding" evidence=IDA] [GO:0009651 "response to salt stress" evidence=IEP] [GO:0048046 "apoplast" evidence=IDA] InterPro:I…	577	2e-164	280/319	87
isogroup00413	isotig00664	1158	TAIR|gene:2010835 - symbol:CP5 species:3702 "Arabidopsis thaliana" [GO:0005773 "vacuole" evidence=IDA] INTERPRO:IPR002913 GO:GO:0005773 PROSITE:PS50848 EMBL:AC006193 IPI:IPI00535026 PIR:D96670 RefSeq:NP_176653.1 UniGene:At.24040 UniGene:At.28546 UniGene:At.71480 GeneID:842780 KEGG:ath:AT1G64720 NMPDR:fig|3702.1.peg.5890 TAIR:At1g64720 InParanoid:Q9XIR9 OMA:QYRSSTI PhylomeDB:Q9XIR9 Genevestigator:…	486	5e-137	240/385	62
isogroup00414	isotig00665	1162	TAIR|gene:2077971 - symbol:PSBO2 "PHOTOSYSTEM II SUBUNIT O-2" species:3702 "Arabidopsis thaliana" [GO:0031977 "thylakoid lumen" evidence=IDA] [GO:0009579 "thylakoid" evidence=IDA] [GO:0009535 "chloroplast thylakoid membrane" evidence=IDA] [GO:0009507 "chloroplast" evidence=IDA] [GO:0009570 "chloroplast stroma" evidence=IDA] InterPro:IPR002628 Pfam:PF01716 UniProt:Q9S841 GO:GO:0005515 GenomeReview…	500	4e-141	243/307	79
isogroup00415	isotig00666	1159	TAIR|gene:2169999 - symbol:AT5G65750.1 species:3702 "Arabidopsis thaliana" [GO:0046686 "response to cadmium ion" evidence=IEP] InterPro:IPR001017 InterPro:IPR011603 Pfam:PF00676 PIRSF:PIRSF000157 InterPro:IPR005475 Pfam:PF02779 GO:GO:0005739 GO:GO:0046686 EMBL:AB010075 GO:GO:0006096 GO:GO:0030976 GO:GO:0004591 PANTHER:PTHR23152 SMART:SM00861 TIGRFAMs:TIGR00239 OMA:TRPIWYV EMBL:AY074374 EMBL:AY096…	692	0	324/385	84
isogroup00416	isotig00667	1155	TAIR|gene:2024431 - symbol:LRR XI-23 species:3702 "Arabidopsis thaliana" [GO:0005886 "plasma membrane" evidence=IDA] Pfam:PF00560 InterPro:IPR001611 InterPro:IPR000719 InterPro:IPR008271 InterPro:IPR017442 Pfam:PF00069 PROSITE:PS00108 PROSITE:PS50011 GO:GO:0005515 GO:GO:0005886 GO:GO:0005524 GO:GO:0004872 GO:GO:0006468 InterPro:IPR011009 SUPFAM:SSF56112 GO:GO:0004674 HSSP:P36897 InterPro:IPR01321…	452	1e-126	231/335	68
isogroup00417	isotig00668	1156	TAIR|locus:2027181 - symbol:AT1G74840 "AT1G74840" species:3702 "Arabidopsis thaliana" [GO:0003677 "DNA binding" evidence=ISS] [GO:0003700 "transcription factor activity" evidence=ISS] [GO:0006355 "regulation of transcription, DNA-dependent" evidence=ISS] [GO:0009651 "response to salt stress" evidence=IEP] [GO:0009723 "response to ethylene stimulus" evidence=IEP] [GO:0009733 "response to auxin sti…	159	1e-38	131/284	46
isogroup00418	isotig00669	1155	TAIR|gene:2091190 - symbol:EIF4A-III "EUKARYOTIC INITIATION FACTOR 4A-III" species:3702 "Arabidopsis thaliana" [GO:0005634 "nucleus" evidence=IDA] [GO:0005730 "nucleolus" evidence=IDA] [GO:0016020 "membrane" evidence=IDA] InterPro:IPR001650 InterPro:IPR011545 Pfam:PF00270 Pfam:PF00271 PROSITE:PS00039 PROSITE:PS51194 SMART:SM00490 InterPro:IPR014001 InterPro:IPR014021 GO:GO:0005515 GO:GO:0005524 G…	681	0	337/382	88
isogroup00419	isotig00670	1152	TAIR|gene:2089069 - symbol:MTO3 "METHIONINE OVER-ACCUMULATOR 3" species:3702 "Arabidopsis thaliana" [GO:0005730 "nucleolus" evidence=IDA] [GO:0005618 "cell wall" evidence=IDA] [GO:0005886 "plasma membrane" evidence=IDA] [GO:0016020 "membrane" evidence=IDA] InterPro:IPR002133 Pfam:PF00438 Pfam:PF02772 Pfam:PF02773 PIRSF:PIRSF000497 PROSITE:PS00376 PROSITE:PS00377 GO:GO:0005886 GO:GO:0005524 GO:GO:…	646	0	329/351	93
isogroup00420	isotig00671	1151	SGD|S000003962 - symbol:UBI4 "Ubiquitin, becomes conjugated to proteins, marking them for selective degradation via the ubiquitin-26S proteasome system" species:4932 "Saccharomyces cerevisiae" [GO:0003735 "structural constituent of ribosome" evidence=RCA] [GO:0006508 "proteolysis" evidence=RCA] [GO:0030435 "sporulation resulting in formation of a cellular spore" evidence=RCA] [GO:0034605 "cellula…	571	2e-162	292/300	97
isogroup00421	isotig00672	1149	TAIR|locus:2197515 - symbol:AT1G31330 "AT1G31330" species:3702 "Arabidopsis thaliana" [GO:0009538 "photosystem I reaction center" evidence=ISS] [GO:0003674 "molecular_function" evidence=ND] [GO:0015979 "photosynthesis" evidence=ISS] [GO:0010287 "plastoglobule" evidence=IDA] InterPro:IPR003666 Pfam:PF02507 GenomeReviews:CT485782_GR GO:GO:0016021 GO:GO:0009941 EMBL:AC007654 UniGene:At.68506 GO:GO:0…	286	1e-76	151/179	84
isogroup00422	isotig00673	1146	TAIR|gene:3439029 - symbol:RBP31 "31-KDA RNA BINDING PROTEIN" species:3702 "Arabidopsis thaliana" [GO:0009579 "thylakoid" evidence=IDA] [GO:0009941 "chloroplast envelope" evidence=IDA] [GO:0009535 "chloroplast thylakoid membrane" evidence=IDA] [GO:0009507 "chloroplast" evidence=IDA] [GO:0009570 "chloroplast stroma" evidence=IDA] InterPro:IPR000504 InterPro:IPR012677 Pfam:PF00076 PROSITE:PS50102 S…	252	2e-66	167/329	50
isogroup00423	isotig00674	1145	TAIR|gene:2025935 - symbol:AT1G59960.1 species:3702 "Arabidopsis thaliana" [GO:0016491 "oxidoreductase activity" evidence=IEA] [GO:0009651 "response to salt stress" evidence=IEP] InterPro:IPR001395 InterPro:IPR018170 InterPro:IPR020471 Pfam:PF00248 PRINTS:PR00069 PROSITE:PS00062 PROSITE:PS00063 PROSITE:PS00798 GO:GO:0055114 GO:GO:0016491 Gene3D:G3DSA:3.20.20.100 PANTHER:PTHR11732 SUPFAM:SSF51430 …	323	5e-88	159/322	49
isogroup00424	isotig00675	1140	TAIR|locus:2017854 - symbol:AT1G79750 "AT1G79750" species:3702 "Arabidopsis thaliana" [GO:0004470 "malic enzyme activity" evidence=ISS] [GO:0016652 "oxidoreductase activity, acting on NADH or NADPH, NAD or NADP as acceptor" evidence=ISS] [GO:0006108 "malate metabolic process" evidence=ISS;TAS] [GO:0004473 "malate dehydrogenase (oxaloacetate-decarboxylating) (NADP+) activity" evidence=IDA] [GO:000…	488	1e-137	284/344	82
isogroup00425	isotig00676	1142	TAIR|locus:2033904 - symbol:AT1G51410 "AT1G51410" species:3702 "Arabidopsis thaliana" [GO:0005575 "cellular_component" evidence=ND] [GO:0004022 "alcohol dehydrogenase (NAD) activity" evidence=ISS] InterPro:IPR001509 InterPro:IPR016040 Pfam:PF01370 GenomeReviews:CT485782_GR Gene3D:G3DSA:3.40.50.720 SUPFAM:SSF51735 HOGENOM:HBG755066 GO:GO:0003824 GO:GO:0044237 GO:GO:0050662 eggNOG:KOG1502 EMBL:DQ05…	475	8e-142	228/300	76
isogroup00426	isotig00677	1142	TAIR|locus:2030096 - symbol:AT1G76690 "AT1G76690" species:3702 "Arabidopsis thaliana" [GO:0005575 "cellular_component" evidence=ND] [GO:0009611 "response to wounding" evidence=IEP] [GO:0009695 "jasmonic acid biosynthetic process" evidence=TAS] [GO:0016629 "12-oxophytodienoate reductase activity" evidence=ISS] InterPro:IPR001155 InterPro:IPR013785 Pfam:PF00724 GenomeReviews:CT485782_GR GO:GO:00057…	606	5e-173	288/360	80
isogroup00427	isotig00678	1140	No hit
isogroup00428	isotig00679	1142	TAIR|gene:2136382 - symbol:AT4G39230.1 species:3702 "Arabidopsis thaliana" [GO:0046686 "response to cadmium ion" evidence=IEP] InterPro:IPR016040 GO:GO:0046686 GO:GO:0005488 Gene3D:G3DSA:3.40.50.720 SUPFAM:SSF51735 GO:GO:0008152 GO:GO:0003824 EMBL:AL161594 EMBL:AL050351 EMBL:AY150409 IPI:IPI00541617 PIR:T08571 RefSeq:NP_195634.1 UniGene:At.31110 SMR:Q9T030 PRIDE:Q9T030 GeneID:830078 KEGG:ath:AT4G…	448	1e-125	221/310	71
isogroup00429	isotig00680	1135	TAIR|locus:2078623 - symbol:AT3G02090 "AT3G02090" species:3702 "Arabidopsis thaliana" [GO:0004222 "metalloendopeptidase activity" evidence=ISS] [GO:0006508 "proteolysis" evidence=ISS] [GO:0005739 "mitochondrion" evidence=IDA] [GO:0005741 "mitochondrial outer membrane" evidence=IDA] [GO:0005743 "mitochondrial inner membrane" evidence=IDA] [GO:0005758 "mitochondrial intermembrane space" evidence=ID…	484	2e-136	255/378	67
isogroup00430	isotig00681	1130	TAIR|locus:2074949 - symbol:AT3G09570 "AT3G09570" species:3702 "Arabidopsis thaliana" [GO:0003674 "molecular_function" evidence=ND] [GO:0008150 "biological_process" evidence=ND] InterPro:IPR009637 Pfam:PF06814 GO:GO:0016021 GenomeReviews:BA000014_GR EMBL:AC016661 HOGENOM:HBG591526 PANTHER:PTHR21229 eggNOG:KOG2569 OMA:TRIVVYA EMBL:BT002532 EMBL:BT006586 IPI:IPI00518790 RefSeq:NP_187568.1 UniGene:A…	488	2e-137	244/296	82
isogroup00431	isotig00682	1134	TAIR|locus:2119330 - symbol:AT4G13250 "AT4G13250" species:3702 "Arabidopsis thaliana" [GO:0016491 "oxidoreductase activity" evidence=ISS] [GO:0009507 "chloroplast" evidence=IC] [GO:0010304 "PSII associated light-harvesting complex II catabolic process" evidence=IMP] [GO:0015996 "chlorophyll catabolic process" evidence=IMP] [GO:0034256 "chlorophyll(ide) b reductase activity" evidence=IMP] InterPro…	590	4e-168	293/362	80
isogroup00432	isotig00683	1126	TAIR|locus:2175019 - symbol:AT5G66900 "AT5G66900" species:3702 "Arabidopsis thaliana" [GO:0006952 "defense response" evidence=ISS] InterPro:IPR000767 InterPro:IPR002182 Pfam:PF00931 PRINTS:PR00364 GenomeReviews:BA000015_GR GO:GO:0005524 GO:GO:0006952 GO:GO:0006915 PROSITE:PS51153 EMBL:AB010700 IPI:IPI00526823 RefSeq:NP_201491.1 UniGene:At.28841 SMR:Q9FKZ1 PRIDE:Q9FKZ1 GeneID:836824 KEGG:ath:AT5G6…	170	7e-42	114/239	47
isogroup00433	isotig00684	1133	TAIR|locus:2050812 - symbol:AT2G45300 "AT2G45300" species:3702 "Arabidopsis thaliana" [GO:0003866 "3-phosphoshikimate 1-carboxyvinyltransferase activity" evidence=IMP] [GO:0009073 "aromatic amino acid family biosynthetic process" evidence=TAS] [GO:0009423 "chorismate biosynthetic process" evidence=IMP] [GO:0009507 "chloroplast" evidence=TAS] [GO:0018920 "glyphosate metabolic process" evidence=IMP…	560	4e-159	317/376	84
isogroup00434	isotig00685	1122	TAIR|gene:2124548 - symbol:CHLI1 species:3702 "Arabidopsis thaliana" [GO:0009570 "chloroplast stroma" evidence=IDA] [GO:0005618 "cell wall" evidence=IDA] [GO:0009507 "chloroplast" evidence=IDA] InterPro:IPR000523 InterPro:IPR003593 InterPro:IPR011775 Pfam:PF01078 SMART:SM00382 GO:GO:0005524 GenomeReviews:CT486007_GR GO:GO:0005618 GO:GO:0009570 GO:GO:0016887 GO:GO:0015995 GO:GO:0015979 HOGENOM:HBG…	368	5e-142	204/221	92
isogroup00435	isotig00686	1128	No hit
isogroup00436	isotig00687	1124	TAIR|locus:2013865 - symbol:AT1G66180 "AT1G66180" species:3702 "Arabidopsis thaliana" [GO:0006508 "proteolysis" evidence=ISS] InterPro:IPR001461 InterPro:IPR009007 Pfam:PF00026 PRINTS:PR00792 GO:GO:0006508 GO:GO:0004190 InterPro:IPR021109 SUPFAM:SSF50630 Gene3D:G3DSA:2.40.70.10 PANTHER:PTHR13683 EMBL:AC026480 EMBL:AY035077 EMBL:AY051031 IPI:IPI00542858 PIR:F96686 RefSeq:NP_564867.1 UniGene:At.247…	357	4e-98	169/248	68
isogroup00437	isotig00688	1124	TAIR|gene:2094507 - symbol:ATL5 "A. THALIANA RIBOSOMAL PROTEIN L5" species:3702 "Arabidopsis thaliana" [GO:0005634 "nucleus" evidence=IDA] [GO:0005730 "nucleolus" evidence=IDA] [GO:0005737 "cytoplasm" evidence=IDA] [GO:0006913 "nucleocytoplasmic transport" evidence=TAS] [GO:0008097 "5S rRNA binding" evidence=IDA] [GO:0009507 "chloroplast" evidence=IDA] [GO:0005773 "vacuole" evidence=IDA] [GO:0022…	473	4e-133	247/290	85
isogroup00438	isotig00689	1126	TAIR|locus:2019165 - symbol:AT1G74470 "AT1G74470" species:3702 "Arabidopsis thaliana" [GO:0015995 "chlorophyll biosynthetic process" evidence=IDA] [GO:0045550 "geranylgeranyl reductase activity" evidence=IDA] InterPro:IPR003042 InterPro:IPR010253 PRINTS:PR00420 Pfam:PF07992 UniProt:Q9CA67 GO:GO:0005515 GenomeReviews:CT485782_GR GO:GO:0055114 GO:GO:0009941 InterPro:IPR013027 GO:GO:0009535 EMBL:AC0…	584	2e-166	312/379	82
isogroup00439	isotig00690	1126	TAIR|locus:2145447 - symbol:AT5G25290 "AT5G25290" species:3702 "Arabidopsis thaliana" [GO:0005575 "cellular_component" evidence=ND] [GO:0003674 "molecular_function" evidence=ND] [GO:0008150 "biological_process" evidence=ND] Pfam:PF00646 INTERPRO:IPR001810 GenomeReviews:BA000015_GR SMART:SM00256 PROSITE:PS50181 EMBL:AC006258 HOGENOM:HBG319128 InterPro:IPR005174 Pfam:PF03478 EMBL:DQ056689 IPI:IPI00…	44.7	0.0006	44/187	23
isogroup00440	isotig00691	1125	TAIR|gene:2010370 - symbol:UGE1 "UDP-D-glucose/UDP-D-galactose 4-epimerase 1" species:3702 "Arabidopsis thaliana" [GO:0005886 "plasma membrane" evidence=IDA] InterPro:IPR001509 InterPro:IPR005886 InterPro:IPR008089 InterPro:IPR016040 Pfam:PF01370 PRINTS:PR01713 GenomeReviews:CT485782_GR GO:GO:0005886 GO:GO:0005829 GO:GO:0006950 Gene3D:G3DSA:3.40.50.720 SUPFAM:SSF51735 HOGENOM:HBG755066 GO:GO:0046…	611	2e-174	292/344	84
isogroup00441	isotig00692	1122	TAIR|locus:2049746 - symbol:AT2G37480 "AT2G37480" species:3702 "Arabidopsis thaliana" [GO:0005575 "cellular_component" evidence=ND] [GO:0003674 "molecular_function" evidence=ND] [GO:0008150 "biological_process" evidence=ND] EMBL:AC005896 UniGene:At.48559 UniGene:At.56749 EMBL:AK176407 EMBL:AK176430 EMBL:AK176785 EMBL:AK220984 EMBL:AK226918 EMBL:AK229913 EMBL:AK230011 EMBL:AK230020 EMBL:AK230147 E…	58.5	4e-08	47/133	35
isogroup00442	isotig00693	1121	TAIR|locus:2152965 - symbol:AT5G41770 "AT5G41770" species:3702 "Arabidopsis thaliana" [GO:0005622 "intracellular" evidence=ISS] [GO:0006396 "RNA processing" evidence=ISS] InterPro:IPR003107 InterPro:IPR011990 Pfam:PF02184 SMART:SM00386 GO:GO:0005622 GenomeReviews:BA000015_GR GO:GO:0005488 Gene3D:G3DSA:1.25.40.10 GO:GO:0006396 InterPro:IPR013026 PROSITE:PS50293 HOGENOM:HBG611628 eggNOG:KOG1915 EMB…	474	7e-141	230/311	73
isogroup00443	isotig00694	1121	TAIR|locus:2123206 - symbol:AT4G13010 "AT4G13010" species:3702 "Arabidopsis thaliana" [GO:0008270 "zinc ion binding" evidence=ISS] InterPro:IPR002085 InterPro:IPR013149 InterPro:IPR013154 InterPro:IPR016040 Pfam:PF00107 Pfam:PF08240 GO:GO:0005886 GenomeReviews:CT486007_GR GO:GO:0005773 GO:GO:0055114 SUPFAM:SSF51735 GO:GO:0016491 GO:GO:0008270 GO:GO:0009706 InterPro:IPR011032 PANTHER:PTHR11695 SUP…	474	2e-133	235/318	73
isogroup00444	isotig00695	1118	TAIR|locus:2127771 - symbol:AT4G32330 "AT4G32330" species:3702 "Arabidopsis thaliana" [GO:0005575 "cellular_component" evidence=ND] [GO:0003674 "molecular_function" evidence=ND] [GO:0008150 "biological_process" evidence=ND] InterPro:IPR009675 Pfam:PF06886 EMBL:AY035182 EMBL:AY113894 IPI:IPI00540676 RefSeq:NP_001119094.1 RefSeq:NP_567893.1 UniGene:At.20919 PRIDE:Q94C48 GeneID:829367 KEGG:ath:AT4G3…	196	5e-55	132/307	42
isogroup00445	isotig00696	1118	TAIR|gene:3438929 - symbol:AtGLDP1 "Arabidopsis thaliana glycine decarboxylase P-protein 1" species:3702 "Arabidopsis thaliana" [GO:0009941 "chloroplast envelope" evidence=IDA] [GO:0005739 "mitochondrion" evidence=IDA] [GO:0009507 "chloroplast" evidence=IDA] [GO:0048046 "apoplast" evidence=IDA] InterPro:IPR003437 InterPro:IPR015421 Pfam:PF02347 GO:GO:0005515 GO:GO:0005739 GenomeReviews:CT486007_G…	603	3e-172	296/330	89
isogroup00446	isotig00697	1118	TAIR|gene:2018253 - symbol:CRY2 "CRYPTOCHROME 2" species:3702 "Arabidopsis thaliana" [GO:0005773 "vacuole" evidence=IDA] InterPro:IPR002081 InterPro:IPR005101 InterPro:IPR006050 InterPro:IPR018394 Pfam:PF00875 Pfam:PF03441 PRINTS:PR00147 PROSITE:PS00394 PROSITE:PS00691 GenomeReviews:CT485782_GR GO:GO:0005524 GO:GO:0005634 GO:GO:0005773 GO:GO:0006281 GO:GO:0042803 GO:GO:0009414 GO:GO:0010118 GO:GO…	397	3e-110	185/257	71
isogroup00447	isotig00698	1114	TAIR|locus:2059682 - symbol:AT2G17200 "AT2G17200" species:3702 "Arabidopsis thaliana" [GO:0003674 "molecular_function" evidence=ND] InterPro:IPR000626 Pfam:PF00240 InterPro:IPR000449 Pfam:PF00627 PROSITE:PS50030 InterPro:IPR019955 SMART:SM00213 PROSITE:PS50053 InterPro:IPR015940 SMART:SM00165 InterPro:IPR009060 SUPFAM:SSF46934 InterPro:IPR006636 InterPro:IPR015496 PANTHER:PTHR10677 SMART:SM00727 …	253	9e-67	155/304	50
isogroup00448	isotig00699	1115	TAIR|locus:2102842 - symbol:AT3G46780 "AT3G46780" species:3702 "Arabidopsis thaliana" [GO:0009508 "plastid chromosome" evidence=IDA] InterPro:IPR016040 GO:GO:0005488 Gene3D:G3DSA:3.40.50.720 SUPFAM:SSF51735 GO:GO:0008152 GO:GO:0003824 GO:GO:0009941 GO:GO:0009535 UniGene:At.21811 GO:GO:0009508 EMBL:AL096859 IPI:IPI00542797 PIR:T12970 RefSeq:NP_566886.2 UniGene:At.21714 UniGene:At.71100 UniGene:At.…	411	2e-114	240/392	61
isogroup00449	isotig00700	1110	TAIR|locus:2025876 - symbol:AT1G59710 "AT1G59710" species:3702 "Arabidopsis thaliana" [GO:0005575 "cellular_component" evidence=ND] [GO:0003674 "molecular_function" evidence=ND] [GO:0008150 "biological_process" evidence=ND] EMBL:AC007258 InterPro:IPR008999 SUPFAM:SSF50405 UniGene:At.11368 UniGene:At.66916 UniGene:Rra.28212 UCSC:F23H11.2 InterPro:IPR007679 Pfam:PF04601 EMBL:AY045622 EMBL:AY133660 …	335	2e-91	169/285	59
isogroup00450	isotig00701	1110	TAIR|gene:2151073 - symbol:MSS1 species:3702 "Arabidopsis thaliana" [GO:0005886 "plasma membrane" evidence=IDA] InterPro:IPR003663 InterPro:IPR005829 PRINTS:PR00171 PROSITE:PS00216 PROSITE:PS00217 GenomeReviews:BA000015_GR GO:GO:0016021 GO:GO:0005886 GO:GO:0055085 InterPro:IPR016196 SUPFAM:SSF103473 GO:GO:0008643 PROSITE:PS50850 HOGENOM:HBG744444 TIGRFAMs:TIGR00879 EMBL:AF077407 eggNOG:KOG0254 EM…	514	3e-145	255/301	84
isogroup00451	isotig00702	1106	TAIR|locus:2041183 - symbol:AT2G22500 "AT2G22500" species:3702 "Arabidopsis thaliana" [GO:0005743 "mitochondrial inner membrane" evidence=ISS] [GO:0005488 "binding" evidence=ISS] [GO:0006839 "mitochondrial transport" evidence=ISS;IDA] [GO:0006810 "transport" evidence=ISS] [GO:0005310 "dicarboxylic acid transmembrane transporter activity" evidence=IDA] InterPro:IPR001993 InterPro:IPR002030 PRINTS:…	408	2e-113	241/324	74
isogroup00452	isotig00703	1105	TAIR|locus:2164245 - symbol:AT5G06360 "AT5G06360" species:3702 "Arabidopsis thaliana" [GO:0005840 "ribosome" evidence=ISS] [GO:0003735 "structural constituent of ribosome" evidence=ISS] [GO:0006412 "translation" evidence=ISS] [GO:0042254 "ribosome biogenesis" evidence=ISS] EMBL:AB006700 OMA:MPQNEHI EMBL:AY059725 EMBL:AY114052 IPI:IPI00527038 RefSeq:NP_196254.1 UniGene:At.7282 UniGene:Rra.1094 Uni…	474	3e-133	229/260	88
isogroup00453	isotig00704	1105	TAIR|locus:2081922 - symbol:AT3G60320 "AT3G60320" species:3702 "Arabidopsis thaliana" [GO:0005575 "cellular_component" evidence=ND] [GO:0003677 "DNA binding" evidence=ISS] [GO:0008150 "biological_process" evidence=ND] InterPro:IPR006868 InterPro:IPR006867 Pfam:PF04783 Pfam:PF04782 EMBL:AY059759 IPI:IPI00518216 RefSeq:NP_191591.2 UniGene:At.22086 UniGene:At.71447 PRIDE:Q93YU8 GeneID:825203 KEGG:at…	514	2e-145	278/369	75
isogroup00454	isotig00705	1101	TAIR|gene:2099905 - symbol:TPI "TRIOSEPHOSPHATE ISOMERASE" species:3702 "Arabidopsis thaliana" [GO:0005773 "vacuole" evidence=IDA] [GO:0009570 "chloroplast stroma" evidence=IDA] [GO:0005618 "cell wall" evidence=IDA] [GO:0046686 "response to cadmium ion" evidence=IEP] [GO:0005886 "plasma membrane" evidence=IDA] [GO:0009651 "response to salt stress" evidence=IEP] [GO:0009507 "chloroplast" evidence=…	377	4e-104	200/253	79
isogroup00455	isotig00706	1099	TAIR|gene:2008939 - symbol:APA1 "ASPARTIC PROTEINASE A1" species:3702 "Arabidopsis thaliana" [GO:0005773 "vacuole" evidence=IDA] [GO:0009651 "response to salt stress" evidence=IEP] InterPro:IPR001461 InterPro:IPR001969 InterPro:IPR007856 InterPro:IPR009007 Pfam:PF00026 Pfam:PF05184 PRINTS:PR00792 PROSITE:PS00141 GO:GO:0005773 GO:GO:0006508 GO:GO:0006629 GO:GO:0009651 InterPro:IPR008138 InterPro:I…	471	3e-132	217/347	62
isogroup00456	isotig00707	1097	TAIR|locus:2134796 - symbol:AT4G19170 "AT4G19170" species:3702 "Arabidopsis thaliana" [GO:0010287 "plastoglobule" evidence=IDA] UniProt:O49675 GO:GO:0005515 GenomeReviews:CT486007_GR GO:GO:0055114 GO:GO:0005506 EMBL:AL021687 EMBL:AL161550 GO:GO:0010287 GO:GO:0016702 InterPro:IPR004294 PANTHER:PTHR10543 Pfam:PF03055 eggNOG:KOG1285 HOGENOM:HBG559594 EMBL:AY136353 EMBL:BT008785 EMBL:AY056789 EMBL:AK…	409	1e-138	190/276	68
isogroup00457	isotig00708	1096	TAIR|locus:2010672 - symbol:AT1G04810 "AT1G04810" species:3702 "Arabidopsis thaliana" [GO:0008540 "proteasome regulatory particle, base subcomplex" evidence=ISS;TAS] [GO:0006511 "ubiquitin-dependent protein catabolic process" evidence=TAS] [GO:0005634 "nucleus" evidence=TAS] [GO:0030163 "protein catabolic process" evidence=TAS] InterPro:IPR011989 InterPro:IPR016024 InterPro:IPR016642 PIRSF:PIRSF0…	649	0	345/365	94
isogroup00458	isotig00709	1089	TAIR|gene:2102071 - symbol:MTO1 "METHIONINE OVERACCUMULATION 1" species:3702 "Arabidopsis thaliana" [GO:0009507 "chloroplast" evidence=IDA] InterPro:IPR000277 InterPro:IPR015421 InterPro:IPR015422 Pfam:PF01053 PROSITE:PS00868 GO:GO:0009507 GenomeReviews:BA000014_GR GO:GO:0030170 InterPro:IPR015424 Gene3D:G3DSA:3.40.640.10 Gene3D:G3DSA:3.90.1150.10 SUPFAM:SSF53383 GO:GO:0009086 EMBL:AC008261 HOGEN…	562	8e-160	269/334	80
isogroup00459	isotig00710	1093	TAIR|gene:2831843 - symbol:AT5G03340.1 species:3702 "Arabidopsis thaliana" [GO:0005618 "cell wall" evidence=IDA] InterPro:IPR003338 InterPro:IPR003593 InterPro:IPR003959 InterPro:IPR003960 InterPro:IPR004201 InterPro:IPR005938 InterPro:IPR009010 Pfam:PF00004 Pfam:PF02359 Pfam:PF02933 PROSITE:PS00674 SMART:SM00382 GO:GO:0005515 GenomeReviews:BA000015_GR GO:GO:0015031 GO:GO:0005524 GO:GO:0005634 GO…	655	0	339/363	93
isogroup00460	isotig00711	1090	TAIR|locus:2157106 - symbol:AT5G35590 "AT5G35590" species:3702 "Arabidopsis thaliana" [GO:0008233 "peptidase activity" evidence=ISS] [GO:0006511 "ubiquitin-dependent protein catabolic process" evidence=TAS] [GO:0010043 "response to zinc ion" evidence=IEP] [GO:0005839 "proteasome core complex" evidence=TAS] InterPro:IPR000426 InterPro:IPR001353 Pfam:PF00227 Pfam:PF10584 PROSITE:PS00388 GenomeRevie…	441	3e-123	213/246	86
isogroup00461	isotig00712	1089	TAIR|gene:3694723 - symbol:NRAMP3 "NATURAL RESISTANCE-ASSOCIATED MACROPHAGE PROTEIN 3" species:3702 "Arabidopsis thaliana" [GO:0005773 "vacuole" evidence=IDA] [GO:0005886 "plasma membrane" evidence=IDA] InterPro:IPR001046 Pfam:PF01566 PRINTS:PR00447 GO:GO:0016021 GO:GO:0005886 GO:GO:0042742 GenomeReviews:CT485783_GR GO:GO:0005506 GO:GO:0005774 GO:GO:0006826 GO:GO:0010043 EMBL:AC004401 GO:GO:00052…	388	1e-162	191/225	84
isogroup00462	isotig00713	1092	TAIR|locus:2159522 - symbol:AT5G08530 "AT5G08530" species:3702 "Arabidopsis thaliana" [GO:0008137 "NADH dehydrogenase (ubiquinone) activity" evidence=ISS] [GO:0006120 "mitochondrial electron transport, NADH to ubiquinone" evidence=ISS] [GO:0005739 "mitochondrion" evidence=IDA] [GO:0045271 "respiratory chain complex I" evidence=IDA] InterPro:IPR001949 InterPro:IPR011537 InterPro:IPR011538 Pfam:PF0…	742	0	348/363	95
isogroup00463	isotig00714	1092	TAIR|locus:2200231 - symbol:AT1G68010 "AT1G68010" species:3702 "Arabidopsis thaliana" [GO:0008465 "glycerate dehydrogenase activity" evidence=NAS] [GO:0008266 "poly(U) RNA binding" evidence=IDA] [GO:0005777 "peroxisome" evidence=IDA] [GO:0009853 "photorespiration" evidence=TAS] InterPro:IPR006139 InterPro:IPR006140 InterPro:IPR016040 Pfam:PF00389 Pfam:PF02826 PROSITE:PS00065 GO:GO:0048046 GO:GO:0…	528	1e-149	277/309	89
isogroup00464	isotig00715	1087	TAIR|gene:2124106 - symbol:AT4G18810.1 species:3702 "Arabidopsis thaliana" [GO:0003824 "catalytic activity" evidence=IEA] [GO:0006808 "regulation of nitrogen utilization" evidence=IEA] [GO:0005488 "binding" evidence=IEA] [GO:0008152 "metabolic process" evidence=IEA] [GO:0016564 "transcription repressor activity" evidence=IEA] [GO:0005773 "vacuole" evidence=IDA] [GO:0009507 "chloroplast" evidence=…	520	4e-147	243/303	80
isogroup00465	isotig00716	1090	TAIR|gene:2132578 - symbol:AtHip1 "Arabidopsis thaliana Hsp70-interacting protein 1" species:3702 "Arabidopsis thaliana" [GO:0005488 "binding" evidence=IEA] [GO:0046686 "response to cadmium ion" evidence=IEP] InterPro:IPR011990 GenomeReviews:CT486007_GR GO:GO:0046686 GO:GO:0005488 Gene3D:G3DSA:1.25.40.10 InterPro:IPR013026 InterPro:IPR019734 PROSITE:PS50005 PROSITE:PS50293 EMBL:AL161557 SMART:SM0…	300	5e-81	159/243	65
isogroup00466	isotig00717	1087	TAIR|locus:2158029 - symbol:AT5G49400 "AT5G49400" species:3702 "Arabidopsis thaliana" [GO:0005575 "cellular_component" evidence=ND] [GO:0003676 "nucleic acid binding" evidence=ISS] [GO:0008150 "biological_process" evidence=ND] InterPro:IPR001878 SMART:SM00343 GO:GO:0008270 GO:GO:0003676 EMBL:AB023034 IPI:IPI00545801 PRIDE:Q9FGX7 NMPDR:fig|3702.1.peg.26780 TAIR:At5g49400 InParanoid:Q9FGX7 Genevest…	206	1e-52	127/185	68
isogroup00467	isotig00718	1086	TAIR|locus:2125894 - symbol:AT4G33080 "AT4G33080" species:3702 "Arabidopsis thaliana" [GO:0005575 "cellular_component" evidence=ND] [GO:0016301 "kinase activity" evidence=ISS] InterPro:IPR000719 InterPro:IPR000961 InterPro:IPR002290 InterPro:IPR008271 InterPro:IPR017441 InterPro:IPR017442 InterPro:IPR017892 Pfam:PF00069 Pfam:PF00433 PROSITE:PS00107 PROSITE:PS00108 PROSITE:PS50011 PROSITE:PS51285 …	625	1e-178	297/364	81
isogroup00468	isotig00719	1083	TAIR|gene:2128493 - symbol:BTI1 "VIRB2-INTERACTING PROTEIN 1" species:3702 "Arabidopsis thaliana" [GO:0005886 "plasma membrane" evidence=IDA] [GO:0005773 "vacuole" evidence=IDA] InterPro:IPR003388 Pfam:PF02453 PROSITE:PS50845 GO:GO:0016021 GO:GO:0005886 GenomeReviews:CT486007_GR GO:GO:0005773 GO:GO:0005789 EMBL:AL035394 EMBL:AL161559 PANTHER:PTHR10994 UniGene:Rra.2831 EMBL:AY050321 EMBL:AY133635 …	275	2e-73	150/202	74
isogroup00469	isotig00720	1078	TAIR|locus:2019574 - symbol:AT1G67280 "AT1G67280" species:3702 "Arabidopsis thaliana" [GO:0004462 "lactoylglutathione lyase activity" evidence=ISS] [GO:0005975 "carbohydrate metabolic process" evidence=ISS] [GO:0009409 "response to cold" evidence=IEP] [GO:0010319 "stromule" evidence=IDA] InterPro:IPR004361 InterPro:IPR018146 PROSITE:PS00934 Pfam:PF00903 GO:GO:0009570 GO:GO:0010319 GO:GO:0009409 G…	519	8e-147	247/268	92
isogroup00470	isotig00721	1082	TAIR|gene:2122082 - symbol:AT4G35250.1 species:3702 "Arabidopsis thaliana" [GO:0006808 "regulation of nitrogen utilization" evidence=IEA] [GO:0008152 "metabolic process" evidence=IEA] [GO:0016564 "transcription repressor activity" evidence=IEA] [GO:0005488 "binding" evidence=IEA] [GO:0003824 "catalytic activity" evidence=IEA] [GO:0009507 "chloroplast" evidence=IDA] InterPro:IPR016040 GenomeReview…	589	6e-168	285/309	92
isogroup00471	isotig00722	1084	TAIR|locus:2129810 - symbol:AT4G15210 "AT4G15210" species:3702 "Arabidopsis thaliana" [GO:0016161 "beta-amylase activity" evidence=ISS;IDA] [GO:0080027 "response to herbivore" evidence=IEP] [GO:0005983 "starch catabolic process" evidence=IDA] InterPro:IPR001371 InterPro:IPR001554 InterPro:IPR013781 InterPro:IPR018238 Pfam:PF01373 PRINTS:PR00750 PRINTS:PR00842 PROSITE:PS00506 PROSITE:PS00679 Genom…	583	5e-166	267/361	73
isogroup00472	isotig00723	1085	No hit
isogroup00473	isotig00724	1076	TAIR|locus:2011561 - symbol:AT1G52980 "AT1G52980" species:3702 "Arabidopsis thaliana" [GO:0005525 "GTP binding" evidence=ISS] [GO:0008150 "biological_process" evidence=ND] InterPro:IPR002917 InterPro:IPR006073 Pfam:PF01926 PRINTS:PR00326 GO:GO:0005622 GO:GO:0005525 EMBL:AC019018 HOGENOM:HBG716564 InterPro:IPR012971 Pfam:PF08153 OMA:LRKEKPH eggNOG:KOG2423 HSSP:O31743 IPI:IPI00522315 RefSeq:NP_1757…	493	4e-139	235/291	80
isogroup00474	isotig00725	1072	TAIR|gene:2097477 - symbol:IQD13 "IQ-domain 13" species:3702 "Arabidopsis thaliana" [GO:0005886 "plasma membrane" evidence=IDA] Pfam:PF00612 InterPro:IPR000048 GO:GO:0005886 GenomeReviews:BA000014_GR SMART:SM00015 PROSITE:PS50096 EMBL:AL138659 HOGENOM:HBG748718 EMBL:AY128329 EMBL:BT001176 IPI:IPI00526728 PIR:T49310 RefSeq:NP_191528.1 UniGene:At.34589 UniGene:At.73114 GeneID:825138 KEGG:ath:AT3G59…	194	6e-49	117/180	65
isogroup00475	isotig00726	1074	TAIR|gene:2053229 - symbol:ALB3 "ALBINO 3" species:3702 "Arabidopsis thaliana" [GO:0009535 "chloroplast thylakoid membrane" evidence=IDA] InterPro:IPR001708 InterPro:IPR020001 Pfam:PF02096 UniProt:Q8LBP4 GO:GO:0005515 GO:GO:0016021 GenomeReviews:CT485783_GR GO:GO:0010027 HOGENOM:HBG560622 GO:GO:0009535 GO:GO:0051205 PANTHER:PTHR12428 TIGRFAMs:TIGR03592 EMBL:U89272 EMBL:AC005727 EMBL:BT002436 EMBL…	537	2e-152	277/349	79
isogroup00476	isotig00727	1070	TAIR|gene:2103538 - symbol:AT3G57490.1 species:3702 "Arabidopsis thaliana" [GO:0016020 "membrane" evidence=IDA] InterPro:IPR000851 InterPro:IPR005324 InterPro:IPR005711 InterPro:IPR013810 InterPro:IPR014720 Pfam:PF00333 Pfam:PF03719 PROSITE:PS50881 GenomeReviews:BA000014_GR GO:GO:0016020 GO:GO:0006412 GO:GO:0003723 GO:GO:0003735 Gene3D:G3DSA:3.30.160.20 EMBL:AL133248 InterPro:IPR020568 InterPro:I…	366	2e-112	177/192	92
isogroup00477	isotig00728	1073	MGI|MGI:1914750 - symbol:Ccar1 "cell division cycle and apoptosis regulator 1" species:10090 "Mus musculus" [GO:0006915 "apoptosis" evidence=IEA] [GO:0043065 "positive regulation of apoptosis" evidence=ISO] [GO:0045449 "regulation of transcription" evidence=IEA] [GO:0005737 "cytoplasm" evidence=IEA] [GO:0006350 "transcription" evidence=IEA] [GO:0007049 "cell cycle" evidence=IEA] [GO:0003676 "nucl…	83.6	1e-15	73/278	26
isogroup00478	isotig00729	1069	TAIR|locus:2082415 - symbol:AT3G06170 "AT3G06170" species:3702 "Arabidopsis thaliana" [GO:0016020 "membrane" evidence=ISS] InterPro:IPR005016 Pfam:PF03348 GenomeReviews:BA000014_GR GO:GO:0016020 PANTHER:PTHR10383 eggNOG:KOG2592 EMBL:BT023726 IPI:IPI00542201 RefSeq:NP_187268.2 UniGene:At.47823 UniGene:Rra.359 UniGene:Rsa.16121 PRIDE:Q494Q0 GeneID:819791 KEGG:ath:AT3G06170 TAIR:At3g06170 HOGENOM:HB…	482	8e-136	246/326	75
isogroup00479	isotig00730	1067	TAIR|locus:2162336 - symbol:AT5G42390 "AT5G42390" species:3702 "Arabidopsis thaliana" [GO:0004222 "metalloendopeptidase activity" evidence=ISS] [GO:0006508 "proteolysis" evidence=ISS] [GO:0005739 "mitochondrion" evidence=IDA] InterPro:IPR007863 InterPro:IPR011237 InterPro:IPR011249 InterPro:IPR011765 Pfam:PF00675 Pfam:PF05193 GO:GO:0005739 GO:GO:0008270 GO:GO:0009570 GO:GO:0006508 GO:GO:0004222 G…	406	4e-122	201/281	71
isogroup00480	isotig00731	1068	TAIR|gene:2044850 - symbol:LOS2 "LOW EXPRESSION OF OSMOTICALLY RESPONSIVE GENES 1" species:3702 "Arabidopsis thaliana" [GO:0046686 "response to cadmium ion" evidence=IEP] [GO:0005507 "copper ion binding" evidence=IDA] [GO:0005886 "plasma membrane" evidence=IDA] [GO:0016020 "membrane" evidence=IDA] [GO:0009651 "response to salt stress" evidence=IEP] [GO:0009507 "chloroplast" evidence=IDA] [GO:0048…	536	4e-152	265/288	92
isogroup00481	isotig00732	1066	TAIR|locus:2034240 - symbol:AT1G80360 "AT1G80360" species:3702 "Arabidopsis thaliana" [GO:0008483 "transaminase activity" evidence=ISS] InterPro:IPR004838 InterPro:IPR004839 InterPro:IPR015421 Pfam:PF00155 PROSITE:PS00105 GenomeReviews:CT485782_GR GO:GO:0030170 GO:GO:0009058 InterPro:IPR015424 Gene3D:G3DSA:3.40.640.10 SUPFAM:SSF53383 GO:GO:0008483 EMBL:AC018848 eggNOG:KOG0257 EMBL:AY093159 EMBL:B…	530	3e-150	246/353	69
isogroup00482	isotig00733	1066	TAIR|locus:2034802 - symbol:AT1G23740 "AT1G23740" species:3702 "Arabidopsis thaliana" [GO:0008270 "zinc ion binding" evidence=ISS] [GO:0009409 "response to cold" evidence=IEP] [GO:0010319 "stromule" evidence=IDA] InterPro:IPR002085 InterPro:IPR002364 InterPro:IPR013149 InterPro:IPR013154 InterPro:IPR016040 Pfam:PF00107 Pfam:PF08240 PROSITE:PS01162 GenomeReviews:CT485782_GR GO:GO:0048046 GO:GO:005…	355	3e-107	224/270	82
isogroup00483	isotig00734	1061	TAIR|locus:2128951 - symbol:AT4G30210 "AT4G30210" species:3702 "Arabidopsis thaliana" [GO:0003958 "NADPH-hemoprotein reductase activity" evidence=IDA] [GO:0005783 "endoplasmic reticulum" evidence=IDA] [GO:0009507 "chloroplast" evidence=ISS] [GO:0009698 "phenylpropanoid metabolic process" evidence=IDA] InterPro:IPR001094 InterPro:IPR001433 InterPro:IPR001709 InterPro:IPR003097 InterPro:IPR008254 I…	479	7e-135	259/350	74
isogroup00484	isotig00735	1062	TAIR|locus:2154664 - symbol:AT5G53850 "AT5G53850" species:3702 "Arabidopsis thaliana" [GO:0016787 "hydrolase activity" evidence=ISS] InterPro:IPR001303 InterPro:IPR005834 InterPro:IPR006439 InterPro:IPR010041 Pfam:PF00596 Pfam:PF00702 GO:GO:0046872 Gene3D:G3DSA:3.40.225.10 SUPFAM:SSF53639 InterPro:IPR017714 TIGRFAMs:TIGR03328 GO:GO:0019509 EMBL:AB007644 GO:GO:0043874 GO:GO:0008967 TIGRFAMs:TIGR01…	350	6e-96	187/281	66
isogroup00485	isotig00736	1056	TAIR|gene:2080771 - symbol:EIF3G1 "EUKARYOTIC TRANSLATION INITIATION FACTOR 3G1" species:3702 "Arabidopsis thaliana" [GO:0005886 "plasma membrane" evidence=IDA] InterPro:IPR000504 InterPro:IPR001878 InterPro:IPR012677 Pfam:PF00076 PROSITE:PS50102 SMART:SM00343 SMART:SM00360 GO:GO:0005886 GO:GO:0008270 GO:GO:0000166 Gene3D:G3DSA:3.30.70.330 GO:GO:0006412 GO:GO:0003723 EMBL:AC008153 GO:GO:0003743 G…	366	7e-101	197/267	73
isogroup00486	isotig00737	1054	TAIR|locus:2031402 - symbol:AT1G77380 "AT1G77380" species:3702 "Arabidopsis thaliana" [GO:0016020 "membrane" evidence=ISS] [GO:0015171 "amino acid transmembrane transporter activity" evidence=ISS] [GO:0015802 "basic amino acid transport" evidence=IDA] GenomeReviews:CT485782_GR GO:GO:0016021 GO:GO:0005886 GO:GO:0015293 InterPro:IPR013057 Pfam:PF01490 eggNOG:KOG1303 HOGENOM:HBG319901 EMBL:X77499 EM…	243	6e-64	123/243	50
isogroup00487	isotig00738	1057	TAIR|gene:1009021526 - symbol:AT2G37770.2 species:3702 "Arabidopsis thaliana" [GO:0016491 "oxidoreductase activity" evidence=IEA] [GO:0055114 "oxidation reduction" evidence=IEA] InterPro:IPR001395 InterPro:IPR018170 InterPro:IPR020471 Pfam:PF00248 PRINTS:PR00069 PROSITE:PS00062 PROSITE:PS00063 PROSITE:PS00798 UniProt:Q0PGJ6 GO:GO:0055114 Gene3D:G3DSA:3.20.20.100 PANTHER:PTHR11732 SUPFAM:SSF51430 …	339	1e-92	170/243	69
isogroup00488	isotig00739	1051	TAIR|locus:2014579 - symbol:AT1G76400 "AT1G76400" species:3702 "Arabidopsis thaliana" [GO:0004576 "oligosaccharyl transferase activity" evidence=ISS] [GO:0005783 "endoplasmic reticulum" evidence=IDA] InterPro:IPR007676 Pfam:PF04597 GO:GO:0016021 GO:GO:0005783 GO:GO:0006486 EMBL:AC012394 GO:GO:0004579 PANTHER:PTHR21049 UniGene:At.16778 UniGene:At.66969 OMA:PAYSQDT EMBL:AY081297 EMBL:AY128779 EMBL:…	383	7e-106	189/273	69
isogroup00489	isotig00740	1057	TAIR|gene:2009214 - symbol:AT1G06530.1 species:3702 "Arabidopsis thaliana" [GO:0005886 "plasma membrane" evidence=IDA] GO:GO:0005739 GO:GO:0005886 EMBL:AC007592 GO:GO:0009536 IPI:IPI00539520 RefSeq:NP_172140.1 UniGene:At.42336 STRING:Q9SHJ6 PRIDE:Q9SHJ6 GeneID:837164 KEGG:ath:AT1G06530 NMPDR:fig|3702.1.peg.829 TAIR:At1g06530 InParanoid:Q9SHJ6 OMA:IENKVDE Genevestigator:Q9SHJ6 Uniprot:Q9SHJ6	161	4e-39	100/255	39
isogroup00490	isotig00741	1053	TAIR|locus:2196120 - symbol:AT1G02560 "AT1G02560" species:3702 "Arabidopsis thaliana" [GO:0009534 "chloroplast thylakoid" evidence=IDA] [GO:0009570 "chloroplast stroma" evidence=IDA] [GO:0009840 "chloroplastic endopeptidase Clp complex" evidence=IDA] InterPro:IPR001907 InterPro:IPR018215 Pfam:PF00574 PRINTS:PR00127 PROSITE:PS00381 PROSITE:PS00382 GenomeReviews:CT485782_GR GO:GO:0005524 GO:GO:0006…	390	3e-108	200/268	74
isogroup00491	isotig00742	1055	TAIR|locus:2040199 - symbol:AT2G25110 "AT2G25110" species:3702 "Arabidopsis thaliana" [GO:0016020 "membrane" evidence=ISS] [GO:0003674 "molecular_function" evidence=ND] [GO:0005783 "endoplasmic reticulum" evidence=IDA] [GO:0042742 "defense response to bacterium" evidence=IMP] [GO:0050832 "defense response to fungus" evidence=IMP] InterPro:IPR003608 InterPro:IPR016093 Pfam:PF02815 PROSITE:PS50919 …	335	2e-91	153/188	81
isogroup00492	isotig00743	1054	TAIR|locus:2008900 - symbol:AT1G11860 "AT1G11860" species:3702 "Arabidopsis thaliana" [GO:0004047 "aminomethyltransferase activity" evidence=ISS] InterPro:IPR006222 InterPro:IPR006223 Pfam:PF01571 PIRSF:PIRSF006487 GenomeReviews:CT485782_GR GO:GO:0005739 GO:GO:0048046 GO:GO:0046686 GO:GO:0016020 GO:GO:0009941 GO:GO:0008483 GO:GO:0022626 GO:GO:0004047 GO:GO:0006546 InterPro:IPR013977 Pfam:PF08669 …	625	6e-179	301/350	86
isogroup00493	isotig00744	1052	TAIR|locus:2098053 - symbol:AT3G62120 "AT3G62120" species:3702 "Arabidopsis thaliana" [GO:0005524 "ATP binding" evidence=ISS] [GO:0004812 "aminoacyl-tRNA ligase activity" evidence=ISS] [GO:0006418 "tRNA aminoacylation for protein translation" evidence=ISS] HAMAP:MF_01571 InterPro:IPR002314 InterPro:IPR002316 InterPro:IPR004154 InterPro:IPR004499 InterPro:IPR006195 InterPro:IPR016061 InterPro:IPR0…	591	1e-168	296/346	85
isogroup00494	isotig00745	1054	TAIR|locus:2080560 - symbol:AT3G56940 "AT3G56940" species:3702 "Arabidopsis thaliana" [GO:0003677 "DNA binding" evidence=TAS] [GO:0009535 "chloroplast thylakoid membrane" evidence=IDA] [GO:0009706 "chloroplast inner membrane" evidence=IDA] [GO:0048529 "magnesium-protoporphyrin IX monomethyl ester (oxidative) cyclase activity" evidence=NAS;IMP] InterPro:IPR003251 InterPro:IPR008434 InterPro:IPR009…	626	5e-179	302/325	92
isogroup00495	isotig00746	1050	TAIR|locus:2032965 - symbol:AT1G25350 "AT1G25350" species:3702 "Arabidopsis thaliana" [GO:0004819 "glutamine-tRNA ligase activity" evidence=ISS] [GO:0005829 "cytosol" evidence=ISS] [GO:0006424 "glutamyl-tRNA aminoacylation" evidence=ISS] [GO:0048481 "ovule development" evidence=IMP] [GO:0006412 "translation" evidence=TAS] InterPro:IPR000924 InterPro:IPR001412 InterPro:IPR004514 InterPro:IPR007638…	595	9e-170	277/351	78
isogroup00496	isotig00747	1052	TAIR|locus:2091496 - symbol:AT3G13750 "AT3G13750" species:3702 "Arabidopsis thaliana" [GO:0004565 "beta-galactosidase activity" evidence=ISS;IDA] [GO:0005618 "cell wall" evidence=IDA] InterPro:IPR000922 InterPro:IPR001944 InterPro:IPR013781 InterPro:IPR019801 Pfam:PF01301 Pfam:PF02140 PRINTS:PR00742 PROSITE:PS01182 PROSITE:PS50228 UniProt:Q9SCW1 GO:GO:0005515 GO:GO:0048046 GenomeReviews:BA000014_…	471	1e-132	220/351	62
isogroup00497	isotig00748	1050	TAIR|locus:2120061 - symbol:AT4G37530 "AT4G37530" species:3702 "Arabidopsis thaliana" [GO:0004601 "peroxidase activity" evidence=ISS] [GO:0005515 "protein binding" evidence=IPI] InterPro:IPR000823 InterPro:IPR002016 InterPro:IPR010255 Pfam:PF00141 PRINTS:PR00458 PRINTS:PR00461 PROSITE:PS50873 GO:GO:0005515 GenomeReviews:CT486007_GR GO:GO:0005509 GO:GO:0005576 GO:GO:0055114 GO:GO:0009651 GO:GO:002…	439	1e-122	215/312	68
isogroup00498	isotig00749	1049	TAIR|gene:2149764 - symbol:LHCB4.1 species:3702 "Arabidopsis thaliana" [GO:0009535 "chloroplast thylakoid membrane" evidence=IDA] [GO:0009507 "chloroplast" evidence=IDA] [GO:0016020 "membrane" evidence=IDA] [GO:0009579 "thylakoid" evidence=IDA] InterPro:IPR001344 UniProt:Q07473 GO:GO:0005515 GenomeReviews:BA000015_GR GO:GO:0016021 GO:GO:0000287 GO:GO:0009637 GO:GO:0010218 GO:GO:0010114 GO:GO:0018…	462	9e-130	223/244	91
isogroup00499	isotig00750	1045	TAIR|gene:2149578 - symbol:AT5G52650.1 species:3702 "Arabidopsis thaliana" [GO:0022626 "cytosolic ribosome" evidence=IDA] [GO:0005618 "cell wall" evidence=IDA] [GO:0016020 "membrane" evidence=IDA] InterPro:IPR005326 GenomeReviews:BA000015_GR GO:GO:0005618 GO:GO:0016020 EMBL:AB025606 GO:GO:0022627 Pfam:PF03501 UniGene:At.28644 HOGENOM:HBG499888 EMBL:AY065217 EMBL:AY088678 EMBL:AY122932 IPI:IPI0052…	183	1e-45	86/96	89
isogroup00500	isotig00751	1043	TAIR|locus:2144781 - symbol:AT5G09660 "AT5G09660" species:3702 "Arabidopsis thaliana" [GO:0005777 "peroxisome" evidence=IDA] [GO:0031998 "regulation of fatty acid beta-oxidation" evidence=IGI;IMP] [GO:0080093 "regulation of photorespiration" evidence=IMP] [GO:0016615 "malate dehydrogenase activity" evidence=ISS] [GO:0042579 "microbody" evidence=ISS] InterPro:IPR001236 InterPro:IPR001252 InterPro:…	586	5e-167	297/344	86
isogroup00501	isotig00752	1042	TAIR|gene:3440693 - symbol:BXL1 "BETA-XYLOSIDASE 1" species:3702 "Arabidopsis thaliana" [GO:0009505 "plant-type cell wall" evidence=IDA] [GO:0048046 "apoplast" evidence=IDA] InterPro:IPR001764 InterPro:IPR002772 Pfam:PF00933 Pfam:PF01915 PRINTS:PR00133 PROSITE:PS00775 GenomeReviews:BA000015_GR GO:GO:0048046 GO:GO:0005975 InterPro:IPR017853 SUPFAM:SSF51445 GO:GO:0009505 GO:GO:0005578 GO:GO:0046556…	593	4e-169	277/334	82
isogroup00502	isotig00753	1035	TAIR|locus:2005654 - symbol:AT1G75730 "AT1G75730" species:3702 "Arabidopsis thaliana" [GO:0003674 "molecular_function" evidence=ND] [GO:0008150 "biological_process" evidence=ND] GenomeReviews:CT485782_GR EMBL:BT030373 IPI:IPI00547859 RefSeq:NP_177702.2 UniGene:At.15687 GeneID:843907 KEGG:ath:AT1G75730 NMPDR:fig|3702.1.peg.7091 TAIR:At1g75730 InParanoid:A4FVS5 OMA:LETSHER Genevestigator:A4FVS5 Uni…	38.5	4e-06	21/47	44
isogroup00503	isotig00754	1038	TAIR|gene:3441446 - symbol:AAP6 "AMINO ACID PERMEASE 6" species:3702 "Arabidopsis thaliana" [GO:0005886 "plasma membrane" evidence=IDA] GenomeReviews:BA000015_GR GO:GO:0016021 GO:GO:0005886 GO:GO:0015175 GO:GO:0015827 GO:GO:0015293 InterPro:IPR013057 Pfam:PF01490 eggNOG:KOG1303 HOGENOM:HBG319901 GO:GO:0015172 EMBL:X95736 EMBL:AB025627 EMBL:AK229102 IPI:IPI00517925 PIR:T50691 RefSeq:NP_199774.1 Un…	562	8e-160	267/348	76
isogroup00504	isotig00755	1038	TAIR|gene:2047750 - symbol:LHCB4.3 "light harvesting complex PSII" species:3702 "Arabidopsis thaliana" [GO:0009535 "chloroplast thylakoid membrane" evidence=IDA] [GO:0009507 "chloroplast" evidence=IDA] [GO:0016020 "membrane" evidence=IDA] [GO:0009579 "thylakoid" evidence=IDA] InterPro:IPR001344 GO:GO:0016021 GenomeReviews:CT485783_GR GO:GO:0000287 GO:GO:0009637 GO:GO:0010218 GO:GO:0010114 GO:GO:0…	378	2e-104	185/264	70
isogroup00505	isotig00756	1035	RGD|1310403 - symbol:Hnrnpa2b1 "heterogeneous nuclear ribonucleoprotein A2/B1" species:10116 "Rattus norvegicus" [GO:0003723 "RNA binding" evidence=ISO] [GO:0005515 "protein binding" evidence=ISO] [GO:0005634 "nucleus" evidence=ISO] [GO:0005681 "spliceosomal complex" evidence=ISO] [GO:0005730 "nucleolus" evidence=ISO] [GO:0005737 "cytoplasm" evidence=ISO] [GO:0008380 "RNA splicing" evidence=ISO] …	53.9	9e-07	48/138	34
isogroup00506	isotig00757	1033	No hit
isogroup00507	isotig00758	1032	TAIR|locus:2145860 - symbol:AT5G30510 "AT5G30510" species:3702 "Arabidopsis thaliana" [GO:0003723 "RNA binding" evidence=ISS] InterPro:IPR003029 Pfam:PF00575 PROSITE:PS50126 GenomeReviews:BA000015_GR GO:GO:0009570 GO:GO:0016020 GO:GO:0005840 GO:GO:0003723 GO:GO:0009579 InterPro:IPR012340 InterPro:IPR016027 Gene3D:G3DSA:2.40.50.140 SUPFAM:SSF50249 HSSP:P05055 HOGENOM:HBG635192 eggNOG:euNOG19818 EM…	527	2e-149	260/342	76
isogroup00508	isotig00759	1031	TAIR|locus:2041549 - symbol:AT2G42520 "AT2G42520" species:3702 "Arabidopsis thaliana" [GO:0008026 "ATP-dependent helicase activity" evidence=ISS] InterPro:IPR001650 InterPro:IPR011545 Pfam:PF00270 Pfam:PF00271 PROSITE:PS00039 PROSITE:PS51194 SMART:SM00490 InterPro:IPR014001 InterPro:IPR014021 GO:GO:0005524 EMBL:AC007087 GenomeReviews:CT485783_GR GO:GO:0005777 GO:GO:0003723 SMART:SM00487 PROSITE:P…	428	9e-145	217/262	82
isogroup00509	isotig00760	1023	TAIR|gene:2121362 - symbol:AAC3 "ADP/ATP CARRIER 3" species:3702 "Arabidopsis thaliana" [GO:0009941 "chloroplast envelope" evidence=IDA] [GO:0016020 "membrane" evidence=IDA] InterPro:IPR001993 InterPro:IPR002067 InterPro:IPR002113 PRINTS:PR00926 PRINTS:PR00927 Pfam:PF00153 GO:GO:0016021 GO:GO:0005743 GenomeReviews:CT486007_GR GO:GO:0005488 GO:GO:0055085 GO:GO:0009941 eggNOG:KOG0749 HOGENOM:HBG610…	436	8e-122	223/272	81
isogroup00510	isotig00761	1029	TAIR|locus:2056603 - symbol:AT2G28580 "AT2G28580" species:3702 "Arabidopsis thaliana" [GO:0005575 "cellular_component" evidence=ND] [GO:0003674 "molecular_function" evidence=ND] [GO:0008150 "biological_process" evidence=ND] InterPro:IPR004158 GenomeReviews:CT485783_GR Pfam:PF03140 HOGENOM:HBG320405 EMBL:AY773851 IPI:IPI00518943 RefSeq:NP_180425.2 UniGene:At.50977 PRIDE:Q5S4X4 GeneID:817406 KEGG:a…	118	4e-26	75/236	31
isogroup00511	isotig00762	1027	TAIR|locus:2100352 - symbol:AT3G47800 "AT3G47800" species:3702 "Arabidopsis thaliana" [GO:0004034 "aldose 1-epimerase activity" evidence=ISS] [GO:0006012 "galactose metabolic process" evidence=ISS] InterPro:IPR008183 InterPro:IPR011013 InterPro:IPR014718 InterPro:IPR015443 Pfam:PF01263 EMBL:AL049746 GO:GO:0030246 Gene3D:G3DSA:2.70.98.10 SUPFAM:SSF74650 GO:GO:0019318 GO:GO:0004034 PANTHER:PTHR1009…	412	8e-115	192/319	60
isogroup00512	isotig00763	1026	TAIR|locus:2114995 - symbol:AT4G37070 "AT4G37070" species:3702 "Arabidopsis thaliana" [GO:0005575 "cellular_component" evidence=ND] [GO:0045735 "nutrient reservoir activity" evidence=ISS] InterPro:IPR002641 InterPro:IPR016035 Pfam:PF01734 GO:GO:0016787 GO:GO:0016042 EMBL:Z99707 EMBL:AL161590 SUPFAM:SSF52151 UniGene:At.23952 GeneID:829861 TAIR:At4g37070 EMBL:BT029750 IPI:IPI00528835 PIR:H85437 Ref…	204	4e-52	118/278	42
isogroup00513	isotig00764	1026	TAIR|gene:2032059 - symbol:GRF2 "GENERAL REGULATORY FACTOR 2" species:3702 "Arabidopsis thaliana" [GO:0005773 "vacuole" evidence=IDA] [GO:0005886 "plasma membrane" evidence=IDA] InterPro:IPR000308 Pfam:PF00244 PIRSF:PIRSF000868 PRINTS:PR00305 PROSITE:PS00796 PROSITE:PS00797 SMART:SM00101 GenomeReviews:CT485782_GR eggNOG:KOG0841 HOGENOM:HBG611720 GO:GO:0005886 GO:GO:0019904 GO:GO:0009742 Gene3D:G3…	448	1e-125	230/255	90
isogroup00514	isotig00765	1008	TAIR|gene:2119259 - symbol:BAK1 "BRI1-ASSOCIATED RECEPTOR KINASE" species:3702 "Arabidopsis thaliana" [GO:0005886 "plasma membrane" evidence=IDA] Pfam:PF00560 InterPro:IPR001611 InterPro:IPR000719 InterPro:IPR008271 InterPro:IPR017441 InterPro:IPR017442 Pfam:PF00069 PROSITE:PS00107 PROSITE:PS00108 PROSITE:PS50011 UniProt:Q94F62 GO:GO:0016021 GO:GO:0005886 GO:GO:0005524 GO:GO:0009742 GenomeReviews…	228	2e-120	115/138	83
isogroup00515	isotig00766	1023	TAIR|gene:2016288 - symbol:SUS2 "ABNORMAL SUSPENSOR 2" species:3702 "Arabidopsis thaliana" [GO:0000398 "nuclear mRNA splicing, via spliceosome" evidence=IEA] [GO:0009507 "chloroplast" evidence=IDA] [GO:0016020 "membrane" evidence=IDA] InterPro:IPR012591 InterPro:IPR012592 Pfam:PF08082 Pfam:PF08083 ProDom:PD149576 Pfam:PF01398 INTERPRO:IPR000555 GenomeReviews:CT485782_GR GO:GO:0009507 GO:GO:001602…	379	0	178/183	97
isogroup00516	isotig00767	1022	TAIR|locus:2183359 - symbol:AT5G07350 "AT5G07350" species:3702 "Arabidopsis thaliana" [GO:0004518 "nuclease activity" evidence=ISS] [GO:0003676 "nucleic acid binding" evidence=ISS] InterPro:IPR002999 InterPro:IPR006021 InterPro:IPR016071 InterPro:IPR016685 Pfam:PF00565 PIRSF:PIRSF017179 PROSITE:PS50830 SMART:SM00318 SMART:SM00333 GO:GO:0005515 GenomeReviews:BA000015_GR GO:GO:0005886 GO:GO:0009507…	495	1e-139	252/343	73
isogroup00517	isotig00768	1020	TAIR|locus:2165600 - symbol:AT5G57350 "AT5G57350" species:3702 "Arabidopsis thaliana" [GO:0016887 "ATPase activity" evidence=ISS] [GO:0008553 "hydrogen-exporting ATPase activity, phosphorylative mechanism" evidence=IDA] [GO:0005886 "plasma membrane" evidence=IDA] InterPro:IPR000695 InterPro:IPR001757 InterPro:IPR004014 InterPro:IPR005834 InterPro:IPR006534 InterPro:IPR008250 InterPro:IPR018303 Pf…	524	2e-148	305/338	90
isogroup00518	isotig00769	1021	TAIR|gene:2082766 - symbol:LHCA2 species:3702 "Arabidopsis thaliana" [GO:0009535 "chloroplast thylakoid membrane" evidence=IDA] [GO:0009507 "chloroplast" evidence=IDA] [GO:0016020 "membrane" evidence=IDA] [GO:0009579 "thylakoid" evidence=IDA] InterPro:IPR001344 GO:GO:0009535 GO:GO:0009765 PANTHER:PTHR21649 TCDB:5.B.4.1.1 UniGene:At.46743 UniGene:At.55066 UniGene:Rra.6127 EMBL:AF134120 EMBL:AY0546…	422	7e-118	191/209	91
isogroup00519	isotig00770	1019	TAIR|locus:2168367 - symbol:AT5G53060 "AT5G53060" species:3702 "Arabidopsis thaliana" [GO:0005575 "cellular_component" evidence=ND] [GO:0003676 "nucleic acid binding" evidence=ISS] [GO:0008150 "biological_process" evidence=ND] InterPro:IPR004087 InterPro:IPR004088 InterPro:IPR018111 Pfam:PF00013 PROSITE:PS50084 SMART:SM00322 GO:GO:0003723 eggNOG:KOG2190 EMBL:AY062686 EMBL:BT008402 IPI:IPI00520369…	235	2e-61	155/335	46
isogroup00520	isotig00771	1019	TAIR|locus:2061903 - symbol:AT2G40490 "AT2G40490" species:3702 "Arabidopsis thaliana" [GO:0004853 "uroporphyrinogen decarboxylase activity" evidence=ISS] InterPro:IPR000257 InterPro:IPR006361 Pfam:PF01208 PROSITE:PS00906 PROSITE:PS00907 GenomeReviews:CT485783_GR GO:GO:0009570 GO:GO:0009941 GO:GO:0015995 eggNOG:KOG2872 HOGENOM:HBG628392 GO:GO:0004853 PANTHER:PTHR21091:SF2 TIGRFAMs:TIGR01464 EMBL:A…	493	3e-139	247/327	75
isogroup00521	isotig00772	1018	TAIR|locus:2124311 - symbol:AT4G34230 "AT4G34230" species:3702 "Arabidopsis thaliana" [GO:0005575 "cellular_component" evidence=ND] [GO:0009809 "lignin biosynthetic process" evidence=IGI;IMP;TAS] [GO:0045551 "cinnamyl-alcohol dehydrogenase activity" evidence=IDA] InterPro:IPR002085 InterPro:IPR002328 InterPro:IPR013149 InterPro:IPR013154 InterPro:IPR016040 Pfam:PF00107 Pfam:PF08240 PROSITE:PS0005…	452	9e-127	265/338	78
isogroup00522	isotig00773	1014	TAIR|gene:2059828 - symbol:AT2G16660.1 species:3702 "Arabidopsis thaliana" [GO:0012505 "endomembrane system" evidence=IEA] GenomeReviews:CT485783_GR InterPro:IPR016196 SUPFAM:SSF103473 EMBL:AC005825 HOGENOM:HBG317009 eggNOG:euNOG08988 EMBL:AY070369 EMBL:AY095988 EMBL:BT000835 IPI:IPI00535286 PIR:F84542 RefSeq:NP_179257.1 UniGene:At.13287 UniGene:Rsa.21906 PRIDE:Q9SLF1 GeneID:816167 KEGG:ath:AT2G1…	305	2e-82	188/261	72
isogroup00523	isotig00774	1017	TAIR|gene:2057905 - symbol:GAMMA-TIP "GAMMA TONOPLAST INTRINSIC PROTEIN" species:3702 "Arabidopsis thaliana" [GO:0009941 "chloroplast envelope" evidence=IDA] [GO:0005773 "vacuole" evidence=IDA] [GO:0005886 "plasma membrane" evidence=IDA] InterPro:IPR000425 InterPro:IPR012269 Pfam:PF00230 PRINTS:PR00783 PROSITE:PS00221 GO:GO:0016021 GO:GO:0005886 GenomeReviews:CT485783_GR GO:GO:0055085 GO:GO:00099…	352	2e-96	200/251	79
isogroup00524	isotig00775	1015	TAIR|locus:2100202 - symbol:AT3G44340 "AT3G44340" species:3702 "Arabidopsis thaliana" [GO:0005215 "transporter activity" evidence=ISS] [GO:0016192 "vesicle-mediated transport" evidence=ISS] [GO:0006979 "response to oxidative stress" evidence=IEP] InterPro:IPR006895 InterPro:IPR006896 InterPro:IPR006900 Pfam:PF04810 Pfam:PF04811 Pfam:PF04815 GO:GO:0005515 GenomeReviews:BA000014_GR GO:GO:0006886 GO…	444	3e-124	232/321	72
isogroup00525	isotig00776	1018	TAIR|locus:2063093 - symbol:AT2G40290 "AT2G40290" species:3702 "Arabidopsis thaliana" [GO:0003723 "RNA binding" evidence=ISS] InterPro:IPR003029 InterPro:IPR011488 Pfam:PF00575 Pfam:PF07541 PROSITE:PS50126 GO:GO:0005634 GO:GO:0006412 GO:GO:0003723 InterPro:IPR012340 InterPro:IPR016027 Gene3D:G3DSA:2.40.50.140 SUPFAM:SSF50249 GO:GO:0003743 EMBL:AC007020 GO:GO:0005850 HSSP:P05198 UniGene:At.25426 U…	525	1e-148	285/337	84
isogroup00526	isotig00777	1008	TAIR|locus:2122764 - symbol:AT4G10320 "AT4G10320" species:3702 "Arabidopsis thaliana" [GO:0005524 "ATP binding" evidence=ISS] [GO:0004812 "aminoacyl-tRNA ligase activity" evidence=ISS] [GO:0006418 "tRNA aminoacylation for protein translation" evidence=ISS] [GO:0005829 "cytosol" evidence=ISS] InterPro:IPR001412 InterPro:IPR002300 InterPro:IPR002301 InterPro:IPR009008 InterPro:IPR009080 InterPro:IP…	449	5e-126	236/347	68
isogroup00527	isotig00778	998	TAIR|locus:2159098 - symbol:AT5G13930 "AT5G13930" species:3702 "Arabidopsis thaliana" [GO:0009926 "auxin polar transport" evidence=IMP] [GO:0005783 "endoplasmic reticulum" evidence=IDA] [GO:0009705 "plant-type vacuole membrane" evidence=IDA] [GO:0010224 "response to UV-B" evidence=IMP] [GO:0005634 "nucleus" evidence=IDA] [GO:0031540 "regulation of anthocyanin biosynthetic process" evidence=IEP] […	517	3e-146	255/297	85
isogroup00528	isotig00779	1008	TAIR|locus:2074904 - symbol:AT3G09630 "AT3G09630" species:3702 "Arabidopsis thaliana" [GO:0005840 "ribosome" evidence=ISS] [GO:0003735 "structural constituent of ribosome" evidence=ISS] [GO:0006412 "translation" evidence=ISS] [GO:0022625 "cytosolic large ribosomal subunit" evidence=IDA] InterPro:IPR002136 Pfam:PF00573 GO:GO:0005886 GO:GO:0009507 GO:GO:0005773 GO:GO:0005618 GenomeReviews:BA000014_…	485	1e-136	270/321	84
isogroup00529	isotig00780	1015	TAIR|gene:2026211 - symbol:SCO1 "SNOWY COTYLEDON 1" species:3702 "Arabidopsis thaliana" [GO:0009941 "chloroplast envelope" evidence=IDA] [GO:0009507 "chloroplast" evidence=IDA] [GO:0009570 "chloroplast stroma" evidence=IDA] [GO:0005524 "ATP binding" evidence=IDA] [GO:0005739 "mitochondrion" evidence=IDA] [GO:0048046 "apoplast" evidence=IDA] InterPro:IPR000640 InterPro:IPR000795 InterPro:IPR004161…	594	1e-169	291/338	86
isogroup00530	isotig00781	1016	TAIR|locus:2085879 - symbol:AT3G19010 "AT3G19010" species:3702 "Arabidopsis thaliana" [GO:0005575 "cellular_component" evidence=ND] [GO:0009813 "flavonoid biosynthetic process" evidence=ISS] [GO:0045431 "flavonol synthase activity" evidence=ISS] InterPro:IPR002283 InterPro:IPR005123 Pfam:PF03171 PRINTS:PR00682 GO:GO:0055114 GO:GO:0016491 GO:GO:0005506 EMBL:AP000735 HSSP:Q96323 UniGene:At.20707 Un…	268	3e-71	142/261	54
isogroup00531	isotig00782	1015	TAIR|locus:2090649 - symbol:AT3G19480 "AT3G19480" species:3702 "Arabidopsis thaliana" [GO:0005739 "mitochondrion" evidence=IDA] InterPro:IPR002912 InterPro:IPR006139 InterPro:IPR006140 InterPro:IPR006236 InterPro:IPR015508 InterPro:IPR016040 Pfam:PF00389 Pfam:PF01842 Pfam:PF02826 PROSITE:PS00065 PROSITE:PS00670 PROSITE:PS00671 GO:GO:0005739 GO:GO:0009507 GO:GO:0055114 Gene3D:G3DSA:3.40.50.720 SUP…	392	1e-108	225/271	83
isogroup00532	isotig00783	1015	TAIR|gene:3441157 - symbol:AOS "ALLENE OXIDE SYNTHASE" species:3702 "Arabidopsis thaliana" [GO:0009941 "chloroplast envelope" evidence=IDA] [GO:0009507 "chloroplast" evidence=IDA] [GO:0009535 "chloroplast thylakoid membrane" evidence=IDA] [GO:0010287 "plastoglobule" evidence=IDA] [GO:0016020 "membrane" evidence=IDA] [GO:0009579 "thylakoid" evidence=IDA] InterPro:IPR001128 Pfam:PF00067 Prosite:PS0…	304	3e-82	149/306	48
isogroup00533	isotig00784	1012	TAIR|gene:2180171 - symbol:EMB2730 "EMBRYO DEFECTIVE 2730" species:3702 "Arabidopsis thaliana" [GO:0009507 "chloroplast" evidence=IDA] InterPro:IPR001900 Pfam:PF00773 GenomeReviews:BA000015_GR GO:GO:0005739 GO:GO:0009507 GO:GO:0009658 GO:GO:0003723 GO:GO:0006364 GO:GO:0000175 eggNOG:KOG2102 EMBL:BT010457 EMBL:AK176383 IPI:IPI00548385 RefSeq:NP_195845.2 UniGene:At.4904 STRING:Q6NQJ6 PRIDE:Q6NQJ6 G…	440	3e-123	231/324	71
isogroup00534	isotig00785	1015	TAIR|gene:2078940 - symbol:SBPASE "sedoheptulose-bisphosphatase" species:3702 "Arabidopsis thaliana" [GO:0009941 "chloroplast envelope" evidence=IDA] [GO:0009507 "chloroplast" evidence=IDA] [GO:0009570 "chloroplast stroma" evidence=IDA] [GO:0009579 "thylakoid" evidence=IDA] [GO:0042742 "defense response to bacterium" evidence=IEP] [GO:0048046 "apoplast" evidence=IDA] InterPro:IPR000146 InterPro:I…	575	1e-163	279/326	85
isogroup00535	isotig00786	1013	TAIR|locus:2184911 - symbol:AT5G11060 "AT5G11060" species:3702 "Arabidopsis thaliana" [GO:0005737 "cytoplasm" evidence=NAS] [GO:0005634 "nucleus" evidence=IDA;NAS] [GO:0003700 "transcription factor activity" evidence=ISS] [GO:0005829 "cytosol" evidence=IDA] [GO:0009416 "response to light stimulus" evidence=IEP] [GO:0016563 "transcription activator activity" evidence=ISS] InterPro:IPR001356 InterP…	414	1e-115	211/270	78
isogroup00536	isotig00787	1012	TAIR|locus:2134761 - symbol:AT4G19210 "AT4G19210" species:3702 "Arabidopsis thaliana" [GO:0005215 "transporter activity" evidence=ISS] InterPro:IPR003439 InterPro:IPR003593 InterPro:IPR017871 InterPro:IPR017900 Pfam:PF00005 PROSITE:PS00198 PROSITE:PS00211 PROSITE:PS50893 SMART:SM00382 Pfam:PF04068 GO:GO:0005524 GenomeReviews:CT486007_GR GO:GO:0005506 GO:GO:0016020 GO:GO:0016887 GO:GO:0006810 UniG…	583	4e-166	305/337	90
isogroup00537	isotig00788	1013	TAIR|gene:2092706 - symbol:RACK1C_AT "RECEPTOR FOR ACTIVATED C KINASE 1 C" species:3702 "Arabidopsis thaliana" [GO:0005730 "nucleolus" evidence=IDA] InterPro:IPR001680 Pfam:PF00400 GenomeReviews:BA000014_GR GO:GO:0005730 InterPro:IPR015943 InterPro:IPR011046 InterPro:IPR019775 InterPro:IPR019781 Gene3D:G3DSA:2.130.10.10 SMART:SM00320 SUPFAM:SSF50978 PROSITE:PS00678 PROSITE:PS50082 PROSITE:PS50294…	537	2e-152	257/298	86
isogroup00538	isotig00789	1012	TAIR|locus:2092815 - symbol:AT3G13460 "AT3G13460" species:3702 "Arabidopsis thaliana" [GO:0005634 "nucleus" evidence=IDA] [GO:0005737 "cytoplasm" evidence=IDA] [GO:0005515 "protein binding" evidence=IPI] GO:GO:0005515 GO:GO:0005634 GO:GO:0005737 EMBL:AP000603 InterPro:IPR007275 Pfam:PF04146 PROSITE:PS50882 PANTHER:PTHR12357 EMBL:AY123992 IPI:IPI00538679 RefSeq:NP_187955.2 UniGene:At.23650 UniGene…	318	2e-86	175/346	50
isogroup00539	isotig00790	1011	TAIR|locus:2137400 - symbol:AT4G27800 "AT4G27800" species:3702 "Arabidopsis thaliana" [GO:0008287 "protein serine/threonine phosphatase complex" evidence=ISS] [GO:0004722 "protein serine/threonine phosphatase activity" evidence=ISS] [GO:0005634 "nucleus" evidence=IDA] [GO:0005730 "nucleolus" evidence=IDA] [GO:0005737 "cytoplasm" evidence=IDA] InterPro:IPR000222 InterPro:IPR001932 PROSITE:PS01032 …	440	3e-123	217/313	69
isogroup00540	isotig00791	1011	TAIR|locus:2200868 - symbol:AT1G61520 "AT1G61520" species:3702 "Arabidopsis thaliana" [GO:0016168 "chlorophyll binding" evidence=ISS] [GO:0015979 "photosynthesis" evidence=ISS] [GO:0030076 "light-harvesting complex" evidence=ISS] [GO:0010287 "plastoglobule" evidence=IDA] InterPro:IPR001344 GO:GO:0009535 GO:GO:0010287 GO:GO:0009765 PANTHER:PTHR21649 EMBL:AC005850 UniGene:At.21403 UniGene:At.20472 …	420	4e-117	241/277	87
isogroup00541	isotig00792	1008	TAIR|locus:2125507 - symbol:AT4G03260 "AT4G03260" species:3702 "Arabidopsis thaliana" [GO:0005575 "cellular_component" evidence=ND] [GO:0005515 "protein binding" evidence=ISS] [GO:0008150 "biological_process" evidence=ND] Pfam:PF00560 InterPro:IPR001611 GO:GO:0005515 GenomeReviews:CT486007_GR eggNOG:KOG0531 EMBL:BT002463 EMBL:BT008415 IPI:IPI00540811 RefSeq:NP_001118925.1 RefSeq:NP_192235.3 UniGe…	370	3e-102	203/306	66
isogroup00542	isotig00793	1009	TAIR|gene:2204201 - symbol:MRP1 "ARABIDOPSIS THALIANA MULTIDRUG RESISTANCE-ASSOCIATED PROTEIN 1" species:3702 "Arabidopsis thaliana" [GO:0005773 "vacuole" evidence=IDA] [GO:0000325 "plant-type vacuole" evidence=IDA] [GO:0005886 "plasma membrane" evidence=IDA] InterPro:IPR001140 InterPro:IPR003439 InterPro:IPR003593 InterPro:IPR011527 InterPro:IPR017871 Pfam:PF00005 Pfam:PF00664 PROSITE:PS00211 PR…	431	3e-120	249/332	75
isogroup00543	isotig00794	1007	TAIR|locus:2007509 - symbol:AT1G03070 "AT1G03070" species:3702 "Arabidopsis thaliana" [GO:0005575 "cellular_component" evidence=ND] [GO:0016595 "glutamate binding" evidence=ISS] [GO:0008150 "biological_process" evidence=ND] GenomeReviews:CT485782_GR GO:GO:0016021 EMBL:AC006550 InterPro:IPR006214 PANTHER:PTHR23291 Pfam:PF01027 HOGENOM:HBG595196 OMA:AAVMILM eggNOG:KOG2322 EMBL:BT010903 EMBL:AK17544…	202	2e-51	124/238	52
isogroup00544	isotig00795	1005	TAIR|locus:2165512 - symbol:AT5G42790 "AT5G42790" species:3702 "Arabidopsis thaliana" [GO:0008233 "peptidase activity" evidence=ISS] [GO:0006511 "ubiquitin-dependent protein catabolic process" evidence=TAS] [GO:0046685 "response to arsenic" evidence=IMP] [GO:0000502 "proteasome complex" evidence=ISS] [GO:0030163 "protein catabolic process" evidence=ISS] [GO:0005839 "proteasome core complex" evide…	402	1e-111	196/228	85
isogroup00545	isotig00796	1008	TAIR|locus:2128176 - symbol:AT4G31430 "AT4G31430" species:3702 "Arabidopsis thaliana" [GO:0005886 "plasma membrane" evidence=IDA] GO:GO:0005886 IPI:IPI00547231 RefSeq:NP_974653.1 UniGene:At.1858 PRIDE:Q3E9T4 GeneID:829270 NMPDR:fig|3702.1.peg.21148 TAIR:At4g31430 InParanoid:Q3E9T4 Genevestigator:Q3E9T4 Uniprot:Q3E9T4	129	2e-29	81/176	46
isogroup00546	isotig00797	1008	TAIR|locus:2146400 - symbol:AT5G27470 "AT5G27470" species:3702 "Arabidopsis thaliana" [GO:0004828 "serine-tRNA ligase activity" evidence=ISS] [GO:0006434 "seryl-tRNA aminoacylation" evidence=ISS] [GO:0005829 "cytosol" evidence=ISS] InterPro:IPR002314 InterPro:IPR002317 InterPro:IPR006195 InterPro:IPR010978 InterPro:IPR015866 InterPro:IPR018156 Pfam:PF00587 Pfam:PF02403 PIRSF:PIRSF001529 PRINTS:PR…	547	3e-155	259/339	76
isogroup00547	isotig00798	1005	TAIR|locus:2085632 - symbol:AT3G45640 "AT3G45640" species:3702 "Arabidopsis thaliana" [GO:0016301 "kinase activity" evidence=ISS] [GO:0006979 "response to oxidative stress" evidence=IEP;TAS] [GO:0004707 "MAP kinase activity" evidence=ISS] [GO:0006950 "response to stress" evidence=TAS] [GO:0007165 "signal transduction" evidence=IC] [GO:0000169 "activation of MAPK activity involved in osmosensory s…	577	2e-164	269/323	83
isogroup00548	isotig00799	1004	TAIR|gene:2026615 - symbol:APX1 "ascorbate peroxidase 1" species:3702 "Arabidopsis thaliana" [GO:0009570 "chloroplast stroma" evidence=IDA] [GO:0005618 "cell wall" evidence=IDA] [GO:0046686 "response to cadmium ion" evidence=IEP] [GO:0005886 "plasma membrane" evidence=IDA] [GO:0009651 "response to salt stress" evidence=IEP] [GO:0009507 "chloroplast" evidence=IDA] InterPro:IPR002016 InterPro:IPR00…	363	4e-100	199/250	79
isogroup00549	isotig00800	1001	TAIR|locus:2123186 - symbol:AT4G12910 "AT4G12910" species:3702 "Arabidopsis thaliana" [GO:0004185 "serine-type carboxypeptidase activity" evidence=ISS] [GO:0006508 "proteolysis" evidence=ISS] InterPro:IPR001563 InterPro:IPR018202 Pfam:PF00450 PRINTS:PR00724 PROSITE:PS00131 PROSITE:PS00560 GenomeReviews:CT486007_GR GO:GO:0005773 GO:GO:0005576 GO:GO:0006508 GO:GO:0004185 PANTHER:PTHR11802 HOGENOM:H…	353	4e-97	180/309	58
isogroup00550	isotig00801	1004	TAIR|locus:2085146 - symbol:AT3G52940 "AT3G52940" species:3702 "Arabidopsis thaliana" [GO:0009793 "embryonic development ending in seed dormancy" evidence=IMP] [GO:0016126 "sterol biosynthetic process" evidence=TAS] [GO:0050613 "delta14-sterol reductase activity" evidence=IGI;IMP] InterPro:IPR001171 Pfam:PF01222 GO:GO:0016021 GenomeReviews:BA000014_GR GO:GO:0055114 EMBL:AL132969 GO:GO:0016126 HOG…	481	2e-135	254/304	83
isogroup00551	isotig00802	1001	TAIR|locus:2031070 - symbol:AT1G49970 "AT1G49970" species:3702 "Arabidopsis thaliana" [GO:0009534 "chloroplast thylakoid" evidence=IDA] [GO:0009570 "chloroplast stroma" evidence=IDA] [GO:0009840 "chloroplastic endopeptidase Clp complex" evidence=IDA] InterPro:IPR001907 Pfam:PF00574 PRINTS:PR00127 GenomeReviews:CT485782_GR GO:GO:0006508 GO:GO:0004252 EMBL:AC015445 PANTHER:PTHR10381 eggNOG:KOG0840 …	330	4e-90	179/315	56
isogroup00552	isotig00803	999	TAIR|locus:2015726 - symbol:AT1G30900 "AT1G30900" species:3702 "Arabidopsis thaliana" [GO:0005887 "integral to plasma membrane" evidence=ISS] [GO:0006623 "protein targeting to vacuole" evidence=ISS;TAS] [GO:0017119 "Golgi transport complex" evidence=IPI] InterPro:IPR003137 Pfam:PF02225 GenomeReviews:CT485782_GR GO:GO:0016021 GO:GO:0015031 GO:GO:0005509 GO:GO:0031902 GO:GO:0000139 PROSITE:PS00022 …	588	1e-167	258/333	77
isogroup00553	isotig00804	999	TAIR|locus:2039380 - symbol:AT2G16920 "AT2G16920" species:3702 "Arabidopsis thaliana" [GO:0005575 "cellular_component" evidence=ND] [GO:0004842 "ubiquitin-protein ligase activity" evidence=ISS] InterPro:IPR000608 Pfam:PF00179 PROSITE:PS00183 PROSITE:PS50127 SMART:SM00212 GO:GO:0005524 GenomeReviews:CT485783_GR GO:GO:0019941 GO:GO:0043687 GO:GO:0051246 InterPro:IPR016135 Gene3D:G3DSA:3.10.110.10 S…	298	3e-80	182/288	63
isogroup00554	isotig00805	1002	TAIR|locus:2079117 - symbol:AT3G47470 "AT3G47470" species:3702 "Arabidopsis thaliana" [GO:0016168 "chlorophyll binding" evidence=ISS;NAS] [GO:0015979 "photosynthesis" evidence=ISS] [GO:0030076 "light-harvesting complex" evidence=ISS] [GO:0010287 "plastoglobule" evidence=IDA] InterPro:IPR001344 GO:GO:0016021 GenomeReviews:BA000014_GR GO:GO:0000287 GO:GO:0009941 GO:GO:0018298 GO:GO:0009535 GO:GO:00…	454	2e-127	216/249	86
isogroup00555	isotig00806	998	TAIR|locus:2202740 - symbol:AT1G60000 "AT1G60000" species:3702 "Arabidopsis thaliana" [GO:0003723 "RNA binding" evidence=ISS] [GO:0008150 "biological_process" evidence=ND] InterPro:IPR000504 InterPro:IPR012677 Pfam:PF00076 PROSITE:PS50102 SMART:SM00360 GenomeReviews:CT485782_GR GO:GO:0000166 Gene3D:G3DSA:3.30.70.330 GO:GO:0003676 EMBL:AC005966 HOGENOM:HBG756718 HSSP:P33240 UniGene:At.17057 GeneID…	246	1e-64	121/181	66
isogroup00556	isotig00807	998	TAIR|gene:2122793 - symbol:LHCB5 "LIGHT HARVESTING COMPLEX OF PHOTOSYSTEM II 5" species:3702 "Arabidopsis thaliana" [GO:0009535 "chloroplast thylakoid membrane" evidence=IDA] [GO:0009507 "chloroplast" evidence=IDA] [GO:0016020 "membrane" evidence=IDA] [GO:0009579 "thylakoid" evidence=IDA] InterPro:IPR001344 GO:GO:0016021 GenomeReviews:CT486007_GR GO:GO:0000287 GO:GO:0009637 GO:GO:0010218 GO:GO:00…	411	2e-114	230/277	83
isogroup00557	isotig00808	996	TAIR|locus:2178672 - symbol:AT5G24060 "AT5G24060" species:3702 "Arabidopsis thaliana" [GO:0005575 "cellular_component" evidence=ND] [GO:0003674 "molecular_function" evidence=ND] [GO:0008150 "biological_process" evidence=ND] GenomeReviews:BA000015_GR EMBL:AB009056 eggNOG:KOG4197 IPI:IPI00533588 NMPDR:fig|3702.1.peg.24588 TAIR:At5g24060 HOGENOM:HBG316606 InParanoid:Q9FLV6 OMA:VEDGANE Genevestigator…	232	1e-60	147/332	44
isogroup00558	isotig00809	994	TAIR|locus:2074444 - symbol:AT3G05900 "AT3G05900" species:3702 "Arabidopsis thaliana" [GO:0005575 "cellular_component" evidence=ND] [GO:0003674 "molecular_function" evidence=ND] [GO:0008150 "biological_process" evidence=ND] EMBL:AC012393 EMBL:AC013454 IPI:IPI00536125 PRIDE:Q9SFF5 TAIR:At3g05900 InParanoid:Q9SFF5 Genevestigator:Q9SFF5 Uniprot:Q9SFF5	70.9	7e-12	90/317	28
isogroup00559	isotig00810	995	TAIR|gene:2042147 - symbol:LHCB2.1 "PHOTOSYSTEM II LIGHT HARVESTING COMPLEX GENE 2.1" species:3702 "Arabidopsis thaliana" [GO:0009941 "chloroplast envelope" evidence=IDA] [GO:0009535 "chloroplast thylakoid membrane" evidence=IDA] [GO:0009507 "chloroplast" evidence=IDA] [GO:0016020 "membrane" evidence=IDA] [GO:0009579 "thylakoid" evidence=IDA] InterPro:IPR001344 GenomeReviews:CT485783_GR GO:GO:000…	441	2e-123	224/264	84
isogroup00560	isotig00811	994	TAIR|locus:2030205 - symbol:AT1G72610 "AT1G72610" species:3702 "Arabidopsis thaliana" [GO:0008150 "biological_process" evidence=ND] [GO:0031012 "extracellular matrix" evidence=IDA] [GO:0050162 "oxalate oxidase activity" evidence=IDA] InterPro:IPR001929 InterPro:IPR006045 InterPro:IPR019780 Pfam:PF00190 PRINTS:PR00325 PROSITE:PS00725 SMART:SM00835 GO:GO:0045735 InterPro:IPR011051 InterPro:IPR01471…	258	2e-68	131/191	68
isogroup00561	isotig00812	995	TAIR|locus:2161775 - symbol:AT5G56000 "AT5G56000" species:3702 "Arabidopsis thaliana" [GO:0005524 "ATP binding" evidence=ISS] [GO:0006457 "protein folding" evidence=ISS] [GO:0005634 "nucleus" evidence=IDA] [GO:0005829 "cytosol" evidence=IDA] HAMAP:MF_00505 InterPro:IPR001404 InterPro:IPR003594 InterPro:IPR019805 Pfam:PF02518 PIRSF:PIRSF002583 PROSITE:PS00298 SMART:SM00387 Pfam:PF00183 GenomeRevie…	551	1e-156	301/331	90
isogroup00562	isotig00813	993	TAIR|locus:2008930 - symbol:AT1G11840 "AT1G11840" species:3702 "Arabidopsis thaliana" [GO:0004462 "lactoylglutathione lyase activity" evidence=ISS] [GO:0005975 "carbohydrate metabolic process" evidence=ISS] [GO:0005777 "peroxisome" evidence=IDA] InterPro:IPR004361 InterPro:IPR018146 PROSITE:PS00934 PROSITE:PS00935 Pfam:PF00903 GO:GO:0005886 GO:GO:0005773 GO:GO:0046686 GO:GO:0009941 GO:GO:0046872 …	429	1e-119	203/271	74
isogroup00563	isotig00814	991	TAIR|locus:2010577 - symbol:AT1G04980 "AT1G04980" species:3702 "Arabidopsis thaliana" [GO:0009505 "plant-type cell wall" evidence=IDA] [GO:0003756 "protein disulfide isomerase activity" evidence=ISS] [GO:0034976 "response to endoplasmic reticulum stress" evidence=IEP] InterPro:IPR005788 InterPro:IPR006662 InterPro:IPR013766 InterPro:IPR017936 InterPro:IPR017937 Pfam:PF00085 PRINTS:PR00421 PROSITE…	346	5e-98	172/223	77
isogroup00564	isotig00815	988	TAIR|locus:2061961 - symbol:AT2G47590 "AT2G47590" species:3702 "Arabidopsis thaliana" [GO:0005575 "cellular_component" evidence=ND] [GO:0003913 "DNA photolyase activity" evidence=NAS] [GO:0006281 "DNA repair" evidence=ISS] InterPro:IPR005101 InterPro:IPR006050 Pfam:PF00875 Pfam:PF03441 GenomeReviews:CT485783_GR GO:GO:0006281 GO:GO:0018298 GO:GO:0009881 InterPro:IPR014729 Gene3D:G3DSA:3.40.50.620 …	470	4e-132	241/329	73
isogroup00565	isotig00816	993	TAIR|gene:2132386 - symbol:AT4G02580.1 species:3702 "Arabidopsis thaliana" [GO:0005739 "mitochondrion" evidence=IDA] InterPro:IPR002023 Pfam:PF01257 PIRSF:PIRSF000216 PROSITE:PS01099 GO:GO:0005743 GenomeReviews:CT486007_GR GO:GO:0051287 GO:GO:0005506 GO:GO:0008270 GO:GO:0006979 GO:GO:0006810 GO:GO:0022900 GO:GO:0051537 InterPro:IPR012336 InterPro:IPR012335 Gene3D:G3DSA:3.40.30.10 SUPFAM:SSF52833 …	451	2e-126	221/255	86
isogroup00566	isotig00817	988	TAIR|gene:2041005 - symbol:AT2G43180.1 species:3702 "Arabidopsis thaliana" [GO:0003824 "catalytic activity" evidence=IEA] [GO:0009507 "chloroplast" evidence=IDA] InterPro:IPR000918 InterPro:IPR015813 Pfam:PF00463 GO:GO:0009507 GO:GO:0008152 GO:GO:0003824 Gene3D:G3DSA:3.20.20.60 SUPFAM:SSF51621 UniGene:At.21654 UniGene:At.69837 GeneID:818919 TAIR:At2g43180 EMBL:BT005176 EMBL:AK117600 IPI:IPI005434…	275	8e-97	143/201	71
isogroup00567	isotig00818	987	No hit
isogroup00568	isotig00819	992	TAIR|gene:2009604 - symbol:AT1G53240.1 species:3702 "Arabidopsis thaliana" [GO:0005739 "mitochondrion" evidence=IDA] [GO:0005618 "cell wall" evidence=IDA] [GO:0046686 "response to cadmium ion" evidence=IEP] [GO:0042742 "defense response to bacterium" evidence=IEP] [GO:0009651 "response to salt stress" evidence=IEP] [GO:0009507 "chloroplast" evidence=IDA] InterPro:IPR001236 InterPro:IPR001252 Inte…	418	2e-116	220/261	84
isogroup00569	isotig00820	989	TAIR|gene:2031179 - symbol:AT1G25440.1 species:3702 "Arabidopsis thaliana" [GO:0016020 "membrane" evidence=IDA] InterPro:IPR000315 Pfam:PF00643 PROSITE:PS50119 SMART:SM00336 GenomeReviews:CT485782_GR GO:GO:0005634 EMBL:AC079281 GO:GO:0008270 GO:GO:0016020 GO:GO:0045449 InterPro:IPR010402 Pfam:PF06203 PROSITE:PS51017 EMBL:AY093174 IPI:IPI00533844 PIR:E86384 RefSeq:NP_173915.2 UniGene:At.27494 Gene…	166	2e-40	124/311	39
isogroup00570	isotig00821	987	TAIR|locus:505006432 - symbol:AT4G04955 "AT4G04955" species:3702 "Arabidopsis thaliana" [GO:0016787 "hydrolase activity" evidence=ISS] [GO:0004038 "allantoinase activity" evidence=IGI;IMP] [GO:0010136 "ureide catabolic process" evidence=IMP] [GO:0005783 "endoplasmic reticulum" evidence=IDA] [GO:0006995 "cellular response to nitrogen starvation" evidence=IEP] InterPro:IPR006680 InterPro:IPR011059 …	379	1e-104	177/245	72
isogroup00571	isotig00822	988	TAIR|gene:2122658 - symbol:AT4G25210.1 species:3702 "Arabidopsis thaliana" [GO:0009507 "chloroplast" evidence=IDA] [GO:0005730 "nucleolus" evidence=IDA] GO:GO:0009507 GO:GO:0005730 EMBL:AL161562 GO:GO:0030528 EMBL:AL035396 EMBL:AF325095 EMBL:AB493698 IPI:IPI00543879 PIR:T05542 RefSeq:NP_194251.1 UniGene:At.2577 PRIDE:Q9SB42 ProMEX:Q9SB42 GeneID:828624 KEGG:ath:AT4G25210 NMPDR:fig|3702.1.peg.20426…	102	2e-21	89/316	28
isogroup00572	isotig00823	986	TAIR|locus:2166968 - symbol:AT5G23240 "AT5G23240" species:3702 "Arabidopsis thaliana" [GO:0006457 "protein folding" evidence=ISS] InterPro:IPR001623 InterPro:IPR003095 Pfam:PF00226 PRINTS:PR00625 PROSITE:PS50076 SMART:SM00271 GenomeReviews:BA000015_GR GO:GO:0006457 GO:GO:0051082 GO:GO:0031072 InterPro:IPR015609 Gene3D:G3DSA:1.10.287.110 PANTHER:PTHR11821 SUPFAM:SSF46565 EMBL:AB007648 HSSP:P25685 …	236	9e-62	145/317	45
isogroup00573	isotig00824	984	TAIR|locus:2065639 - symbol:AT2G37790 "AT2G37790" species:3702 "Arabidopsis thaliana" [GO:0005634 "nucleus" evidence=IDA] [GO:0005829 "cytosol" evidence=IDA] InterPro:IPR001395 InterPro:IPR018170 InterPro:IPR020471 Pfam:PF00248 PRINTS:PR00069 PROSITE:PS00062 PROSITE:PS00063 PROSITE:PS00798 GO:GO:0005829 GO:GO:0005634 GenomeReviews:CT485783_GR GO:GO:0055114 GO:GO:0016491 HSSP:P14550 Gene3D:G3DSA:3…	408	1e-113	215/312	68
isogroup00574	isotig00825	984	TAIR|gene:2032059 - symbol:GRF2 "GENERAL REGULATORY FACTOR 2" species:3702 "Arabidopsis thaliana" [GO:0005773 "vacuole" evidence=IDA] [GO:0005886 "plasma membrane" evidence=IDA] InterPro:IPR000308 Pfam:PF00244 PIRSF:PIRSF000868 PRINTS:PR00305 PROSITE:PS00796 PROSITE:PS00797 SMART:SM00101 GenomeReviews:CT485782_GR eggNOG:KOG0841 HOGENOM:HBG611720 GO:GO:0005886 GO:GO:0019904 GO:GO:0009742 Gene3D:G3…	451	2e-126	232/254	91
isogroup00575	isotig00826	985	TAIR|gene:2082836 - symbol:CYSC1 "CYSTEINE SYNTHASE C1" species:3702 "Arabidopsis thaliana" [GO:0009507 "chloroplast" evidence=IDA] [GO:0005739 "mitochondrion" evidence=IDA] InterPro:IPR001216 InterPro:IPR001926 InterPro:IPR005856 InterPro:IPR005859 Pfam:PF00291 PROSITE:PS00901 GO:GO:0005739 GO:GO:0009507 GenomeReviews:BA000014_GR GO:GO:0030170 EMBL:AL132962 SUPFAM:SSF53686 GO:GO:0016740 HOGENOM:…	498	2e-140	257/307	83
isogroup00576	isotig00827	984	TAIR|locus:2203028 - symbol:AT1G09340 "AT1G09340" species:3702 "Arabidopsis thaliana" [GO:0010287 "plastoglobule" evidence=IDA] [GO:0009409 "response to cold" evidence=IEP] [GO:0010319 "stromule" evidence=IDA] [GO:0007623 "circadian rhythm" evidence=IEP;IMP] [GO:0009658 "chloroplast organization" evidence=IMP] [GO:0005840 "ribosome" evidence=IDA] [GO:0006364 "rRNA processing" evidence=IGI] InterP…	563	3e-160	270/303	89
isogroup00577	isotig00828	981	TAIR|locus:2130145 - symbol:AT4G15440 "AT4G15440" species:3702 "Arabidopsis thaliana" [GO:0006631 "fatty acid metabolic process" evidence=ISS] [GO:0009611 "response to wounding" evidence=IEP] InterPro:IPR001128 InterPro:IPR002403 Pfam:PF00067 PRINTS:PR00465 GenomeReviews:CT486007_GR GO:GO:0009611 GO:GO:0009941 GO:GO:0009055 GO:GO:0020037 Gene3D:G3DSA:1.10.630.10 PANTHER:PTHR19383 SUPFAM:SSF48264 …	350	6e-96	169/278	60
isogroup00578	isotig00829	977	TAIR|locus:2148568 - symbol:AT5G27030 "AT5G27030" species:3702 "Arabidopsis thaliana" [GO:0010072 "primary shoot apical meristem specification" evidence=IGI] InterPro:IPR001680 Pfam:PF00400 InterPro:IPR015943 InterPro:IPR011046 InterPro:IPR019775 InterPro:IPR019781 Gene3D:G3DSA:2.130.10.10 SMART:SM00320 SUPFAM:SSF50978 PROSITE:PS00678 PROSITE:PS50082 PROSITE:PS50294 InterPro:IPR019782 InterPro:IP…	477	2e-134	236/325	72
isogroup00579	isotig00830	974	TAIR|locus:2080712 - symbol:AT3G11450 "AT3G11450" species:3702 "Arabidopsis thaliana" [GO:0006457 "protein folding" evidence=ISS] [GO:0005575 "cellular_component" evidence=ND] InterPro:IPR001005 InterPro:IPR001623 InterPro:IPR018253 Pfam:PF00226 PROSITE:PS00636 PROSITE:PS50076 SMART:SM00271 SMART:SM00717 InterPro:IPR009057 Pfam:PF00249 GenomeReviews:BA000014_GR GO:GO:0003677 SUPFAM:SSF46689 GO:GO…	223	7e-98	127/198	64
isogroup00580	isotig00831	972	TAIR|locus:2196593 - symbol:AT1G15520 "AT1G15520" species:3702 "Arabidopsis thaliana" [GO:0042626 "ATPase activity, coupled to transmembrane movement of substances" evidence=ISS] [GO:0005886 "plasma membrane" evidence=IDA] [GO:0015692 "lead ion transport" evidence=IMP] [GO:0006855 "multidrug transport" evidence=ISS] [GO:0009607 "response to biotic stimulus" evidence=TAS] [GO:0009723 "response to …	550	3e-156	269/322	83
isogroup00581	isotig00832	979	TAIR|locus:2036303 - symbol:AT1G34370 "AT1G34370" species:3702 "Arabidopsis thaliana" [GO:0003676 "nucleic acid binding" evidence=ISS] [GO:0008270 "zinc ion binding" evidence=ISS] [GO:0003700 "transcription factor activity" evidence=ISS] [GO:0045449 "regulation of transcription" evidence=TAS] [GO:0005634 "nucleus" evidence=ISS] [GO:0010044 "response to aluminum ion" evidence=IMP] [GO:0010447 "res…	223	8e-58	156/310	50
isogroup00582	isotig00833	975	FB|FBgn0013988 - symbol:Strn-Mlck "Stretchin-Mlck" species:7227 "Drosophila melanogaster" [GO:0004687 "myosin light chain kinase activity" evidence=ISS;IDA] [GO:0006468 "protein amino acid phosphorylation" evidence=IEA;ISS;NAS] [GO:0004683 "calmodulin-dependent protein kinase activity" evidence=IDA] [GO:0005200 "structural constituent of cytoskeleton" evidence=ISS] [GO:0004674 "protein serine/thr…	58.2	4e-08	75/334	22
isogroup00583	isotig00834	971	TAIR|locus:2058613 - symbol:AT2G23290 "AT2G23290" species:3702 "Arabidopsis thaliana" [GO:0003677 "DNA binding" evidence=ISS] [GO:0003700 "transcription factor activity" evidence=ISS] [GO:0006355 "regulation of transcription, DNA-dependent" evidence=ISS] InterPro:IPR001005 InterPro:IPR012287 SMART:SM00717 InterPro:IPR009057 Pfam:PF00249 UniProt:O22179 GO:GO:0005515 GO:GO:0005634 GenomeReviews:CT4…	94.4	6e-19	42/49	85
isogroup00584	isotig00835	976	TAIR|locus:2045422 - symbol:AT2G32150 "AT2G32150" species:3702 "Arabidopsis thaliana" [GO:0005575 "cellular_component" evidence=ND] [GO:0016787 "hydrolase activity" evidence=ISS] InterPro:IPR005834 Pfam:PF00702 GenomeReviews:CT485783_GR GO:GO:0008152 GO:GO:0016787 InterPro:IPR006402 TIGRFAMs:TIGR01509 EMBL:AC006223 InterPro:IPR010237 TIGRFAMs:TIGR01993 eggNOG:KOG3109 HOGENOM:HBG410732 EMBL:AF3705…	304	3e-82	156/263	59
isogroup00585	isotig00836	975	TAIR|gene:3434095 - symbol:PSBP-1 "PHOTOSYSTEM II SUBUNIT P-1" species:3702 "Arabidopsis thaliana" [GO:0031977 "thylakoid lumen" evidence=IDA] [GO:0009579 "thylakoid" evidence=IDA] [GO:0009941 "chloroplast envelope" evidence=IDA] [GO:0009535 "chloroplast thylakoid membrane" evidence=IDA] [GO:0009507 "chloroplast" evidence=IDA] [GO:0009570 "chloroplast stroma" evidence=IDA] [GO:0042742 "defense re…	379	9e-105	194/263	73
isogroup00586	isotig00837	973	TAIR|gene:2114839 - symbol:AT3G04840.1 species:3702 "Arabidopsis thaliana" [GO:0009507 "chloroplast" evidence=IDA] [GO:0022626 "cytosolic ribosome" evidence=IDA] [GO:0005886 "plasma membrane" evidence=IDA] InterPro:IPR001593 InterPro:IPR018281 Pfam:PF01015 PROSITE:PS01191 GO:GO:0005886 GO:GO:0009507 GenomeReviews:BA000014_GR GO:GO:0006412 GO:GO:0003735 EMBL:AC009465 PANTHER:PTHR11830 GO:GO:002262…	378	1e-104	183/219	83
isogroup00587	isotig00838	972	TAIR|locus:2041298 - symbol:AT2G22570 "AT2G22570" species:3702 "Arabidopsis thaliana" [GO:0005575 "cellular_component" evidence=ND] [GO:0003824 "catalytic activity" evidence=ISS] [GO:0008152 "metabolic process" evidence=ISS] [GO:0008936 "nicotinamidase activity" evidence=IMP;IDA] [GO:0009737 "response to abscisic acid stimulus" evidence=IMP] [GO:0019365 "pyridine nucleotide salvage" evidence=IMP]…	288	2e-77	148/232	63
isogroup00588	isotig00839	969	TAIR|locus:2168586 - symbol:AT5G53480 "AT5G53480" species:3702 "Arabidopsis thaliana" [GO:0005737 "cytoplasm" evidence=ISS] [GO:0005643 "nuclear pore" evidence=ISS] [GO:0005634 "nucleus" evidence=ISS] [GO:0008565 "protein transporter activity" evidence=ISS] [GO:0000059 "protein import into nucleus, docking" evidence=ISS] InterPro:IPR001494 InterPro:IPR011989 InterPro:IPR016024 Pfam:PF03810 PROSIT…	270	4e-72	147/178	82
isogroup00589	isotig00840	971	TAIR|gene:2041543 - symbol:GRF9 "GENERAL REGULATORY FACTOR 9" species:3702 "Arabidopsis thaliana" [GO:0005886 "plasma membrane" evidence=IDA] InterPro:IPR000308 Pfam:PF00244 PIRSF:PIRSF000868 PRINTS:PR00305 PROSITE:PS00796 PROSITE:PS00797 SMART:SM00101 HOGENOM:HBG611720 GO:GO:0005886 GO:GO:0019904 Gene3D:G3DSA:1.20.190.20 PANTHER:PTHR18860 SUPFAM:SSF48445 GO:GO:0005634 GO:GO:0005737 EMBL:U60444 E…	392	8e-109	217/263	82
isogroup00590	isotig00841	968	TAIR|gene:2103538 - symbol:AT3G57490.1 species:3702 "Arabidopsis thaliana" [GO:0016020 "membrane" evidence=IDA] InterPro:IPR000851 InterPro:IPR005324 InterPro:IPR005711 InterPro:IPR013810 InterPro:IPR014720 Pfam:PF00333 Pfam:PF03719 PROSITE:PS50881 GenomeReviews:BA000014_GR GO:GO:0016020 GO:GO:0006412 GO:GO:0003723 GO:GO:0003735 Gene3D:G3DSA:3.30.160.20 EMBL:AL133248 InterPro:IPR020568 InterPro:I…	417	4e-116	202/220	91
isogroup00591	isotig00842	962	TAIR|locus:2134228 - symbol:AT4G33670 "AT4G33670" species:3702 "Arabidopsis thaliana" [GO:0004033 "aldo-keto reductase activity" evidence=ISS] [GO:0010349 "L-galactose dehydrogenase activity" evidence=IDA] [GO:0019853 "L-ascorbic acid biosynthetic process" evidence=IMP] InterPro:IPR001395 Pfam:PF00248 GenomeReviews:CT486007_GR GO:GO:0055114 Gene3D:G3DSA:3.20.20.100 PANTHER:PTHR11732 SUPFAM:SSF514…	305	3e-112	147/172	85
isogroup00592	isotig00843	968	TAIR|locus:2079241 - symbol:AT3G26340 "AT3G26340" species:3702 "Arabidopsis thaliana" [GO:0005839 "proteasome core complex" evidence=ISS] [GO:0004175 "endopeptidase activity" evidence=ISS] [GO:0006511 "ubiquitin-dependent protein catabolic process" evidence=ISS] InterPro:IPR000243 InterPro:IPR001353 InterPro:IPR016050 Pfam:PF00227 PRINTS:PR00141 PROSITE:PS00854 GO:GO:0005634 GO:GO:0005737 GenomeR…	450	4e-126	219/245	89
isogroup00593	isotig00844	968	TAIR|gene:3443070 - symbol:AT5G07090.1 species:3702 "Arabidopsis thaliana" [GO:0022626 "cytosolic ribosome" evidence=IDA] [GO:0005886 "plasma membrane" evidence=IDA] InterPro:IPR000876 InterPro:IPR002942 Pfam:PF01479 PIRSF:PIRSF002116 PROSITE:PS50889 SMART:SM00363 Pfam:PF00467 GO:GO:0005515 GenomeReviews:BA000015_GR GO:GO:0005886 EMBL:AL163652 GO:GO:0006412 GO:GO:0003735 GO:GO:0022626 EMBL:AB0106…	442	8e-124	229/247	92
isogroup00594	isotig00845	964	TAIR|gene:3443070 - symbol:AT5G07090.1 species:3702 "Arabidopsis thaliana" [GO:0022626 "cytosolic ribosome" evidence=IDA] [GO:0005886 "plasma membrane" evidence=IDA] InterPro:IPR000876 InterPro:IPR002942 Pfam:PF01479 PIRSF:PIRSF002116 PROSITE:PS50889 SMART:SM00363 Pfam:PF00467 GO:GO:0005515 GenomeReviews:BA000015_GR GO:GO:0005886 EMBL:AL163652 GO:GO:0006412 GO:GO:0003735 GO:GO:0022626 EMBL:AB0106…	373	6e-103	195/215	90
isogroup00595	isotig00846	960	TAIR|locus:2032200 - symbol:AT1G28280 "AT1G28280" species:3702 "Arabidopsis thaliana" [GO:0003674 "molecular_function" evidence=ND] [GO:0008150 "biological_process" evidence=ND] Pfam:PF05678 EMBL:AC021044 InterPro:IPR008889 IPI:IPI00542593 PIR:A86409 PRIDE:Q9FZA1 NMPDR:fig|3702.1.peg.3168 TAIR:At1g28280 InParanoid:Q9FZA1 Genevestigator:Q9FZA1 Uniprot:Q9FZA1	61.2	5e-09	29/43	67
isogroup00596	isotig00847	959	TAIR|locus:2011962 - symbol:AT1G50200 "AT1G50200" species:3702 "Arabidopsis thaliana" [GO:0006419 "alanyl-tRNA aminoacylation" evidence=ISS] [GO:0005739 "mitochondrion" evidence=IDA] [GO:0009507 "chloroplast" evidence=IDA] InterPro:IPR002318 InterPro:IPR003156 InterPro:IPR012947 InterPro:IPR018162 InterPro:IPR018163 InterPro:IPR018164 InterPro:IPR018165 Pfam:PF01411 Pfam:PF02272 Pfam:PF07973 PRIN…	283	6e-76	183/259	70
isogroup00597	isotig00848	964	TAIR|locus:2087403 - symbol:AT3G63500 "AT3G63500" species:3702 "Arabidopsis thaliana" [GO:0005575 "cellular_component" evidence=ND] EMBL:AL163818 UniGene:At.24203 UniGene:At.69654 InterPro:IPR004082 Pfam:PF07227 PRINTS:PR01544 IPI:IPI00543171 PIR:T49191 RefSeq:NP_191909.1 PRIDE:Q9LY65 GeneID:825525 KEGG:ath:AT3G63500 NMPDR:fig|3702.1.peg.17748 TAIR:At3g63500 InParanoid:Q9LY65 Genevestigator:Q9LY6…	155	3e-40	125/337	37
isogroup00598	isotig00849	961	TAIR|locus:2204227 - symbol:AT1G30360 "AT1G30360" species:3702 "Arabidopsis thaliana" [GO:0005886 "plasma membrane" evidence=IDA] InterPro:IPR003864 Pfam:PF02714 GO:GO:0005886 GO:GO:0005773 GO:GO:0009941 EMBL:AC025295 EMBL:AY035092 EMBL:AY063056 IPI:IPI00526219 PIR:H86427 RefSeq:NP_564354.1 UniGene:At.25329 PRIDE:Q9C8G5 ProMEX:Q9C8G5 GeneID:839916 KEGG:ath:AT1G30360 NMPDR:fig|3702.1.peg.3372 TAIR…	420	3e-117	218/319	68
isogroup00599	isotig00850	953	TAIR|locus:2167893 - symbol:AT5G62360 "AT5G62360" species:3702 "Arabidopsis thaliana" [GO:0005575 "cellular_component" evidence=ND] [GO:0008150 "biological_process" evidence=ND] [GO:0046910 "pectinesterase inhibitor activity" evidence=ISS] InterPro:IPR006501 Pfam:PF04043 SMART:SM00856 GO:GO:0004857 EMBL:AB019235 GO:GO:0030599 SUPFAM:SSF101148 TIGRFAMs:TIGR01614 Gene3D:G3DSA:1.20.140.40 EMBL:BT003…	188	3e-47	95/162	58
isogroup00600	isotig00851	954	TAIR|gene:2098978 - symbol:AT3G58660.1 species:3702 "Arabidopsis thaliana" [GO:0006412 "translation" evidence=IEA] [GO:0003735 "structural constituent of ribosome" evidence=IEA] [GO:0006396 "RNA processing" evidence=IEA] [GO:0003723 "RNA binding" evidence=IEA] [GO:0005730 "nucleolus" evidence=IDA] [GO:0016020 "membrane" evidence=IDA] InterPro:IPR002143 InterPro:IPR016094 Pfam:PF00687 GenomeReview…	214	4e-55	108/203	53
isogroup00601	isotig00852	959	TAIR|gene:2199465 - symbol:TLP18.3 species:3702 "Arabidopsis thaliana" [GO:0031977 "thylakoid lumen" evidence=IDA] [GO:0009579 "thylakoid" evidence=IDA] [GO:0009535 "chloroplast thylakoid membrane" evidence=IDA] [GO:0009507 "chloroplast" evidence=IDA] GenomeReviews:CT485782_GR GO:GO:0016021 EMBL:AC005388 GO:GO:0009535 GO:GO:0031977 UniGene:At.23520 UniGene:At.71211 UniGene:Rsa.5088 EMBL:AJ560718 …	372	8e-103	192/278	69
isogroup00602	isotig00853	956	No hit
isogroup00603	isotig00854	956	TAIR|gene:2831843 - symbol:AT5G03340.1 species:3702 "Arabidopsis thaliana" [GO:0005618 "cell wall" evidence=IDA] InterPro:IPR003338 InterPro:IPR003593 InterPro:IPR003959 InterPro:IPR003960 InterPro:IPR004201 InterPro:IPR005938 InterPro:IPR009010 Pfam:PF00004 Pfam:PF02359 Pfam:PF02933 PROSITE:PS00674 SMART:SM00382 GO:GO:0005515 GenomeReviews:BA000015_GR GO:GO:0015031 GO:GO:0005524 GO:GO:0005634 GO…	509	6e-163	254/275	92
isogroup00604	isotig00855	958	TAIR|gene:2139488 - symbol:AGB1 "GTP BINDING PROTEIN BETA 1" species:3702 "Arabidopsis thaliana" [GO:0005886 "plasma membrane" evidence=IDA] InterPro:IPR001680 InterPro:IPR001632 Pfam:PF00400 UniProt:P49177 GO:GO:0005515 GenomeReviews:CT486007_GR InterPro:IPR015943 InterPro:IPR011046 InterPro:IPR019775 InterPro:IPR019781 Gene3D:G3DSA:2.130.10.10 SMART:SM00320 SUPFAM:SSF50978 PROSITE:PS00678 PROSI…	540	4e-153	256/319	80
isogroup00605	isotig00856	955	TAIR|gene:2087392 - symbol:APG1 "ALBINO OR PALE GREEN MUTANT 1" species:3702 "Arabidopsis thaliana" [GO:0009941 "chloroplast envelope" evidence=IDA] [GO:0009507 "chloroplast" evidence=IDA] InterPro:IPR013216 Pfam:PF08241 GO:GO:0009941 EMBL:AL163818 GO:GO:0010189 GO:GO:0010236 GO:GO:0019031 UniGene:At.48806 UniGene:At.69648 EMBL:AK316671 IPI:IPI00538321 PIR:T49182 RefSeq:NP_191900.1 UniGene:Rra.17…	493	3e-139	245/276	88
isogroup00606	isotig00857	956	TAIR|locus:2200452 - symbol:AT1G15980 "AT1G15980" species:3702 "Arabidopsis thaliana" [GO:0009535 "chloroplast thylakoid membrane" evidence=IDA] [GO:0009773 "photosynthetic electron transport in photosystem I" evidence=IMP] [GO:0010598 "NAD(P)H dehydrogenase complex (plastoquinone)" evidence=IMP;IDA] GenomeReviews:CT485782_GR GO:GO:0009535 EMBL:AC010924 GO:GO:0010598 GO:GO:0009773 eggNOG:COG0859 …	346	3e-135	172/237	72
isogroup00607	isotig00858	952	TAIR|locus:2122393 - symbol:AT4G09150 "AT4G09150" species:3702 "Arabidopsis thaliana" [GO:0008150 "biological_process" evidence=ND] [GO:0005575 "cellular_component" evidence=ND] InterPro:IPR006162 PROSITE:PS00012 GenomeReviews:CT486007_GR GO:GO:0031177 EMBL:AL161514 InterPro:IPR008862 PANTHER:PTHR12832 Pfam:PF05794 HOGENOM:HBG319880 IPI:IPI00547546 PIR:G85092 RefSeq:NP_192654.1 UniGene:At.4207 PR…	185	2e-46	102/217	47
isogroup00608	isotig00859	951	TAIR|gene:2117606 - symbol:AKR2 "ANKYRIN REPEAT-CONTAINING PROTEIN 2" species:3702 "Arabidopsis thaliana" [GO:0046686 "response to cadmium ion" evidence=IEP] InterPro:IPR002110 Pfam:PF00023 GenomeReviews:CT486007_GR GO:GO:0046686 GO:GO:0006457 InterPro:IPR020683 Gene3D:G3DSA:1.25.40.20 SMART:SM00248 SUPFAM:SSF48403 PROSITE:PS50297 PROSITE:PS50088 EMBL:AF034387 EMBL:U70425 EMBL:AL117188 EMBL:AL161…	343	3e-95	170/246	69
isogroup00609	isotig00860	954	TAIR|locus:2179857 - symbol:AT5G13160 "AT5G13160" species:3702 "Arabidopsis thaliana" [GO:0005792 "microsome" evidence=NAS] [GO:0016301 "kinase activity" evidence=ISS] [GO:0009816 "defense response to bacterium, incompatible interaction" evidence=IMP] [GO:0004674 "protein serine/threonine kinase activity" evidence=ISS] [GO:0006952 "defense response" evidence=TAS] [GO:0046777 "protein amino acid a…	457	2e-128	239/317	75
isogroup00610	isotig00861	952	TAIR|locus:2057386 - symbol:AT2G26140 "AT2G26140" species:3702 "Arabidopsis thaliana" [GO:0016887 "ATPase activity" evidence=ISS] [GO:0008237 "metallopeptidase activity" evidence=ISS] [GO:0004176 "ATP-dependent peptidase activity" evidence=ISS] [GO:0005739 "mitochondrion" evidence=IDA] [GO:0009536 "plastid" evidence=IDA] InterPro:IPR000642 InterPro:IPR001984 InterPro:IPR003593 InterPro:IPR003959 …	466	5e-131	255/288	88
isogroup00611	isotig00862	952	TAIR|locus:2183254 - symbol:AT5G19760 "AT5G19760" species:3702 "Arabidopsis thaliana" [GO:0005743 "mitochondrial inner membrane" evidence=ISS] [GO:0005488 "binding" evidence=ISS] [GO:0017077 "oxidative phosphorylation uncoupler activity" evidence=ISS] [GO:0006839 "mitochondrial transport" evidence=ISS] [GO:0006810 "transport" evidence=ISS] [GO:0005739 "mitochondrion" evidence=IDA] InterPro:IPR001…	481	2e-135	250/302	82
isogroup00612	isotig00863	951	TAIR|gene:2087900 - symbol:AT3G18890.1 species:3702 "Arabidopsis thaliana" [GO:0005488 "binding" evidence=IEA] [GO:0003824 "catalytic activity" evidence=IEA] [GO:0044237 "cellular metabolic process" evidence=IEA] [GO:0050662 "coenzyme binding" evidence=IEA] [GO:0008152 "metabolic process" evidence=IEA] [GO:0009941 "chloroplast envelope" evidence=IDA] [GO:0009507 "chloroplast" evidence=IDA] [GO:00…	364	2e-100	191/274	69
isogroup00613	isotig00864	949	TAIR|locus:2025192 - symbol:AT1G75280 "AT1G75280" species:3702 "Arabidopsis thaliana" [GO:0006979 "response to oxidative stress" evidence=IGI;IEP] InterPro:IPR016040 GenomeReviews:CT485782_GR GO:GO:0005886 GO:GO:0046686 GO:GO:0005737 GO:GO:0005488 GO:GO:0055114 Gene3D:G3DSA:3.40.50.720 SUPFAM:SSF51735 GO:GO:0016491 GO:GO:0006979 EMBL:AC025814 EMBL:Z49777 EMBL:AY065395 EMBL:AY117175 EMBL:AY084851 …	399	6e-111	196/303	64
isogroup00614	isotig00865	938	TAIR|locus:2085226 - symbol:AT3G52990 "AT3G52990" species:3702 "Arabidopsis thaliana" [GO:0004743 "pyruvate kinase activity" evidence=ISS] [GO:0006096 "glycolysis" evidence=ISS] InterPro:IPR001697 InterPro:IPR015793 InterPro:IPR015794 InterPro:IPR015813 Pfam:PF00224 Pfam:PF02887 PRINTS:PR01050 InterPro:IPR011037 GO:GO:0046686 GenomeReviews:BA000014_GR GO:GO:0000287 GO:GO:0016020 Gene3D:G3DSA:3.20…	492	9e-139	252/315	80
isogroup00615	isotig00866	940	TAIR|locus:2183730 - symbol:AT5G10770 "AT5G10770" species:3702 "Arabidopsis thaliana" [GO:0003677 "DNA binding" evidence=ISS] InterPro:IPR001461 InterPro:IPR009007 Pfam:PF00026 PRINTS:PR00792 GO:GO:0006508 GO:GO:0004190 InterPro:IPR021109 SUPFAM:SSF50630 Gene3D:G3DSA:2.40.70.10 PANTHER:PTHR13683 HSSP:P00799 EMBL:AY075656 EMBL:BT001004 IPI:IPI00543783 RefSeq:NP_196638.2 UniGene:At.32336 MEROPS:A01…	337	3e-92	172/307	56
isogroup00616	isotig00867	943	TAIR|locus:2076319 - symbol:AT3G10230 "AT3G10230" species:3702 "Arabidopsis thaliana" [GO:0009507 "chloroplast" evidence=TAS] [GO:0016120 "carotene biosynthetic process" evidence=IGI] [GO:0045436 "lycopene beta cyclase activity" evidence=IGI] InterPro:IPR008671 InterPro:IPR010108 Pfam:PF05834 GO:GO:0009507 GenomeReviews:BA000014_GR GO:GO:0055114 GO:GO:0016117 GO:GO:0016705 EMBL:AC009400 EMBL:U507…	434	3e-133	211/254	83
isogroup00617	isotig00868	941	TAIR|gene:2081714 - symbol:AT3G62870.1 species:3702 "Arabidopsis thaliana" [GO:0022626 "cytosolic ribosome" evidence=IDA] [GO:0005886 "plasma membrane" evidence=IDA] [GO:0016020 "membrane" evidence=IDA] InterPro:IPR004037 PROSITE:PS01082 InterPro:IPR001921 InterPro:IPR004038 Pfam:PF01248 GO:GO:0005886 GenomeReviews:BA000014_GR GO:GO:0042254 EMBL:AL162651 InterPro:IPR018492 PRINTS:PR00881 GO:GO:00…	399	6e-111	205/236	86
isogroup00618	isotig00869	940	TAIR|locus:2159310 - symbol:AT5G60800 "AT5G60800" species:3702 "Arabidopsis thaliana" [GO:0046872 "metal ion binding" evidence=ISS] InterPro:IPR006121 Pfam:PF00403 PROSITE:PS50846 GenomeReviews:BA000015_GR EMBL:AB015472 GO:GO:0046872 SUPFAM:SSF55008 GO:GO:0030001 eggNOG:KOG1603 HOGENOM:HBG746089 EMBL:BT004613 EMBL:AK227985 IPI:IPI00543195 RefSeq:NP_200888.2 UniGene:At.43544 UniGene:Rsa.191 SMR:Q9…	134	6e-31	112/276	40
isogroup00619	isotig00870	937	TAIR|locus:2057584 - symbol:AT2G33830 "AT2G33830" species:3702 "Arabidopsis thaliana" [GO:0005575 "cellular_component" evidence=ND] EMBL:AF361846 EMBL:AY066049 EMBL:AB050786 IPI:IPI00545289 PIR:B84750 RefSeq:NP_850220.1 UniGene:At.25108 UniGene:Rra.1730 PRIDE:P93017 GeneID:817950 NMPDR:fig|3702.1.peg.10477 TAIR:At2g33830 InParanoid:P93017 Genevestigator:P93017 InterPro:IPR008406 Pfam:PF05564 Unip…	80.9	6e-15	38/53	71
isogroup00620	isotig00871	938	TAIR|locus:2077392 - symbol:AT3G07810 "AT3G07810" species:3702 "Arabidopsis thaliana" [GO:0003723 "RNA binding" evidence=ISS] InterPro:IPR000504 InterPro:IPR012677 Pfam:PF00076 PROSITE:PS50102 SMART:SM00360 GO:GO:0000166 Gene3D:G3DSA:3.30.70.330 GO:GO:0003676 EMBL:AC013483 HSSP:Q61474 IPI:IPI00547227 TAIR:At3g07810 SMR:Q9SFD3 STRING:Q9SFD3 PRIDE:Q9SFD3 InParanoid:Q9SFD3 PhylomeDB:Q9SFD3 Genevesti…	433	4e-121	225/316	71
isogroup00621	isotig00872	936	TAIR|locus:2040379 - symbol:AT2G38800 "AT2G38800" species:3702 "Arabidopsis thaliana" [GO:0005575 "cellular_component" evidence=ND] [GO:0005516 "calmodulin binding" evidence=IEP;TAS] GenomeReviews:CT485783_GR GO:GO:0005516 EMBL:AC007133 UniGene:At.24680 InterPro:IPR012417 Pfam:PF07839 IPI:IPI00532940 PIR:E84809 RefSeq:NP_181414.1 UniGene:At.14405 UniGene:At.72541 GeneID:818462 KEGG:ath:AT2G38800 …	42.4	5e-05	42/155	27
isogroup00622	isotig00873	935	TAIR|locus:2119946 - symbol:AT4G29060 "AT4G29060" species:3702 "Arabidopsis thaliana" [GO:0003746 "translation elongation factor activity" evidence=ISS] [GO:0006414 "translational elongation" evidence=ISS] [GO:0009793 "embryonic development ending in seed dormancy" evidence=NAS] HAMAP:MF_00050 InterPro:IPR001816 InterPro:IPR003029 InterPro:IPR014039 InterPro:IPR018101 Pfam:PF00575 Pfam:PF00889 PR…	395	1e-109	220/292	75
isogroup00623	isotig00874	934	TAIR|locus:2059319 - symbol:AT2G27020 "AT2G27020" species:3702 "Arabidopsis thaliana" [GO:0008233 "peptidase activity" evidence=ISS] [GO:0006511 "ubiquitin-dependent protein catabolic process" evidence=TAS] [GO:0009409 "response to cold" evidence=IEP] [GO:0005839 "proteasome core complex" evidence=TAS] InterPro:IPR000426 InterPro:IPR001353 Pfam:PF00227 Pfam:PF10584 PROSITE:PS00388 GO:GO:0005886 G…	426	4e-119	217/249	87
isogroup00624	isotig00875	934	TAIR|locus:2207220 - symbol:AT1G05180 "AT1G05180" species:3702 "Arabidopsis thaliana" [GO:0008641 "small protein activating enzyme activity" evidence=ISS;IDA] [GO:0009965 "leaf morphogenesis" evidence=IGI] [GO:0010252 "auxin homeostasis" evidence=NAS] [GO:0016567 "protein ubiquitination" evidence=IGI] [GO:0006281 "DNA repair" evidence=IMP] [GO:0009734 "auxin mediated signaling pathway" evidence=I…	397	2e-110	212/278	76
isogroup00625	isotig00876	934	TAIR|locus:2151739 - symbol:AT5G37600 "AT5G37600" species:3702 "Arabidopsis thaliana" [GO:0004356 "glutamate-ammonia ligase activity" evidence=IEP;ISS;IDA] [GO:0005829 "cytosol" evidence=TAS] [GO:0042128 "nitrate assimilation" evidence=TAS] InterPro:IPR008146 InterPro:IPR008147 InterPro:IPR014746 Pfam:PF00120 Pfam:PF03951 PROSITE:PS00180 PROSITE:PS00181 UniProt:Q56WN1 GO:GO:0005515 GenomeReviews:…	506	3e-143	240/311	77
isogroup00626	isotig00877	934	TAIR|gene:2101654 - symbol:HDA3 "HISTONE DEACETYLASE 3" species:3702 "Arabidopsis thaliana" [GO:0005730 "nucleolus" evidence=IDA] InterPro:IPR007087 InterPro:IPR015880 PROSITE:PS00028 PROSITE:PS50157 SMART:SM00355 GenomeReviews:BA000014_GR GO:GO:0005730 GO:GO:0008270 GO:GO:0006350 GO:GO:0045449 GO:GO:0016787 GO:GO:0016568 EMBL:AC002534 GO:GO:0009944 GO:GO:0009294 EMBL:AF195545 EMBL:AY065396 EMBL:…	131	3e-30	115/290	39
isogroup00627	isotig00878	935	TAIR|locus:2016452 - symbol:AT1G19330 "AT1G19330" species:3702 "Arabidopsis thaliana" [GO:0005575 "cellular_component" evidence=ND] [GO:0003674 "molecular_function" evidence=ND] [GO:0008150 "biological_process" evidence=ND] GenomeReviews:CT485782_GR EMBL:AY088001 EMBL:BT025640 EMBL:AK176354 IPI:IPI00525204 RefSeq:NP_564079.1 UniGene:At.16707 GeneID:838515 NMPDR:fig|3702.1.peg.2275 TAIR:At1g19330 …	311	3e-84	178/233	76
isogroup00628	isotig00879	931	TAIR|locus:2154573 - symbol:AT5G58950 "AT5G58950" species:3702 "Arabidopsis thaliana" [GO:0016301 "kinase activity" evidence=ISS] [GO:0004712 "protein serine/threonine/tyrosine kinase activity" evidence=ISS] [GO:0005829 "cytosol" evidence=IDA] InterPro:IPR000719 InterPro:IPR008271 PROSITE:PS00108 PROSITE:PS50011 GO:GO:0005886 GO:GO:0005524 GO:GO:0005829 GO:GO:0006468 InterPro:IPR011009 SUPFAM:SSF…	231	4e-60	134/318	42
isogroup00629	isotig00880	923	TAIR|locus:2029959 - symbol:AT1G29050 "AT1G29050" species:3702 "Arabidopsis thaliana" [GO:0008150 "biological_process" evidence=ND] GenomeReviews:CT485782_GR HOGENOM:HBG749997 InterPro:IPR004253 Pfam:PF03005 UniGene:At.15814 UniGene:At.20772 EMBL:AY074272 EMBL:AY096662 EMBL:AK227259 IPI:IPI00527141 RefSeq:NP_564318.1 UniGene:Rra.9849 PRIDE:Q8VY22 GeneID:839779 KEGG:ath:AT1G29050 NMPDR:fig|3702.1.…	412	1e-114	186/257	72
isogroup00630	isotig00881	927	TAIR|locus:2087457 - symbol:AT3G14100 "AT3G14100" species:3702 "Arabidopsis thaliana" [GO:0003730 "mRNA 3'-UTR binding" evidence=ISS] InterPro:IPR000504 InterPro:IPR012677 Pfam:PF00076 PROSITE:PS50102 SMART:SM00360 GO:GO:0000166 Gene3D:G3DSA:3.30.70.330 GO:GO:0003676 EMBL:AP000600 HSSP:P33240 OMA:CKIIREP UniGene:Rra.617 UniGene:At.22594 UniGene:At.70203 EMBL:AY139775 EMBL:BT004540 IPI:IPI00517194…	330	3e-90	176/285	61
isogroup00631	isotig00882	916	TIGR_CMR|SPO_1405 - symbol:SPO_1405 "tyrosinase domain protein" species:246200 "Ruegeria pomeroyi DSS-3" [GO:0003674 "molecular_function" evidence=ND] [GO:0008150 "biological_process" evidence=ND] InterPro:IPR002227 Pfam:PF00264 PRINTS:PR00092 PROSITE:PS00497 PROSITE:PS00498 GO:GO:0016491 EMBL:CP000031 GenomeReviews:CP000031_GR GO:GO:0008152 InterPro:IPR008922 Gene3D:G3DSA:1.10.1280.10 SUPFAM:SSF…	45.4	0.0003	24/52	46
isogroup00632	isotig00883	926	TAIR|gene:2121362 - symbol:AAC3 "ADP/ATP CARRIER 3" species:3702 "Arabidopsis thaliana" [GO:0009941 "chloroplast envelope" evidence=IDA] [GO:0016020 "membrane" evidence=IDA] InterPro:IPR001993 InterPro:IPR002067 InterPro:IPR002113 PRINTS:PR00926 PRINTS:PR00927 Pfam:PF00153 GO:GO:0016021 GO:GO:0005743 GenomeReviews:CT486007_GR GO:GO:0005488 GO:GO:0055085 GO:GO:0009941 eggNOG:KOG0749 HOGENOM:HBG610…	469	5e-132	257/288	89
isogroup00633	isotig00884	926	TAIR|locus:2027082 - symbol:AT1G21410 "AT1G21410" species:3702 "Arabidopsis thaliana" [GO:0019005 "SCF ubiquitin ligase complex" evidence=IPI] [GO:0031146 "SCF-dependent proteasomal ubiquitin-dependent protein catabolic process" evidence=IPI] [GO:0005634 "nucleus" evidence=IDA] [GO:0051781 "positive regulation of cell division" evidence=IMP] Pfam:PF00646 INTERPRO:IPR001810 GO:GO:0005634 SMART:SM0…	392	7e-109	186/253	73
isogroup00634	isotig00885	926	TAIR|locus:2163771 - symbol:AT5G53120 "AT5G53120" species:3702 "Arabidopsis thaliana" [GO:0004766 "spermidine synthase activity" evidence=ISS;IDA] [GO:0005737 "cytoplasm" evidence=TAS] [GO:0006596 "polyamine biosynthetic process" evidence=IDA] [GO:0016768 "spermine synthase activity" evidence=IDA] InterPro:IPR001045 Pfam:PF01564 PROSITE:PS01330 PROSITE:PS51006 UniProt:Q94BN2 GO:GO:0005515 GO:GO:0…	426	6e-119	219/259	84
isogroup00635	isotig00886	925	TAIR|gene:2145800 - symbol:AT5G32440.1 species:3702 "Arabidopsis thaliana" [GO:0009507 "chloroplast" evidence=IEA] Pfam:PF02845 GenomeReviews:BA000015_GR InterPro:IPR003892 PROSITE:PS51140 UniGene:At.19058 GeneID:833203 TAIR:At5g32440 HOGENOM:HBG593669 EMBL:AY142632 IPI:IPI00519489 RefSeq:NP_568521.1 PRIDE:Q8H1Q3 NMPDR:fig|3702.1.peg.25141 InParanoid:Q8H1Q3 OMA:KEFDERS Genevestigator:Q8H1Q3 Unipr…	196	1e-49	123/268	45
isogroup00636	isotig00887	921	TAIR|gene:2074372 - symbol:ATG2 species:3702 "Arabidopsis thaliana" [GO:0006508 "proteolysis" evidence=IEA] [GO:0004177 "aminopeptidase activity" evidence=IEA] [GO:0008235 "metalloexopeptidase activity" evidence=IEA] [GO:0009987 "cellular process" evidence=IEA] [GO:0005730 "nucleolus" evidence=IDA] [GO:0005886 "plasma membrane" evidence=IDA] InterPro:IPR000994 InterPro:IPR001714 Pfam:PF00557 PRIN…	380	2e-109	218/284	76
isogroup00637	isotig00888	923	TAIR|gene:2147131 - symbol:AT5G20890.1 species:3702 "Arabidopsis thaliana" [GO:0044267 "cellular protein metabolic process" evidence=IEA] [GO:0051082 "unfolded protein binding" evidence=IEA] [GO:0006457 "protein folding" evidence=IEA] [GO:0005524 "ATP binding" evidence=IEA] [GO:0005515 "protein binding" evidence=IEA] [GO:0046658 "anchored to plasma membrane" evidence=IDA] [GO:0005618 "cell wall" …	358	1e-98	182/208	87
isogroup00638	isotig00889	922	TAIR|locus:2093949 - symbol:AT3G18680 "AT3G18680" species:3702 "Arabidopsis thaliana" [GO:0009041 "uridylate kinase activity" evidence=ISS] [GO:0006221 "pyrimidine nucleotide biosynthetic process" evidence=ISS] InterPro:IPR001048 InterPro:IPR015963 Pfam:PF00696 GO:GO:0009507 GenomeReviews:BA000014_GR EMBL:AB026654 Gene3D:G3DSA:3.40.1160.10 SUPFAM:SSF53633 GO:GO:0008652 GO:GO:0006221 UniGene:At.63…	428	1e-119	235/318	73
isogroup00639	isotig00890	922	TAIR|locus:2062497 - symbol:AT2G35490 "AT2G35490" species:3702 "Arabidopsis thaliana" [GO:0005198 "structural molecule activity" evidence=ISS] [GO:0008150 "biological_process" evidence=ND] [GO:0010287 "plastoglobule" evidence=IDA] GenomeReviews:CT485783_GR GO:GO:0009535 GO:GO:0010287 EMBL:AC005314 eggNOG:NOG08027 HOGENOM:HBG607289 EMBL:AY042905 EMBL:AY081449 EMBL:AY087815 IPI:IPI00543558 PIR:C847…	270	7e-72	178/275	64
isogroup00640	isotig00891	922	TAIR|gene:2825061 - symbol:LIN2 "LESION INITIATION 2" species:3702 "Arabidopsis thaliana" [GO:0009507 "chloroplast" evidence=IDA] [GO:0009570 "chloroplast stroma" evidence=IDA] [GO:0048046 "apoplast" evidence=IDA] InterPro:IPR001260 InterPro:IPR018375 Pfam:PF01218 PIRSF:PIRSF000166 PRINTS:PR00073 PROSITE:PS01021 GenomeReviews:CT485782_GR GO:GO:0048046 GO:GO:0055114 GO:GO:0009570 GO:GO:0042803 GO:…	569	4e-162	264/292	90
isogroup00641	isotig00892	919	TAIR|locus:2128610 - symbol:AT4G20440 "AT4G20440" species:3702 "Arabidopsis thaliana" [GO:0005634 "nucleus" evidence=ISS] [GO:0005732 "small nucleolar ribonucleoprotein complex" evidence=ISS] [GO:0000398 "nuclear mRNA splicing, via spliceosome" evidence=TAS] [GO:0005654 "nucleoplasm" evidence=IDA] [GO:0015030 "Cajal body" evidence=IDA] InterPro:IPR001163 Pfam:PF01423 InterPro:IPR006649 GO:GO:0015…	105	3e-22	104/125	83
isogroup00642	isotig00893	901	TAIR|gene:2199195 - symbol:AT1G27700.1 species:3702 "Arabidopsis thaliana" [GO:0048193 "Golgi vesicle transport" evidence=IEA] [GO:0016192 "vesicle-mediated transport" evidence=IEA] [GO:0005515 "protein binding" evidence=IEA] [GO:0005634 "nucleus" evidence=IDA] InterPro:IPR010989 InterPro:IPR015260 Pfam:PF09177 GO:GO:0005515 GO:GO:0005634 GO:GO:0016020 GO:GO:0048193 SUPFAM:SSF47661 EMBL:AY052684 …	149	3e-42	95/224	42
isogroup00643	isotig00894	921	TAIR|locus:2180867 - symbol:AT5G15410 "AT5G15410" species:3702 "Arabidopsis thaliana" [GO:0005261 "cation channel activity" evidence=ISS] [GO:0030551 "cyclic nucleotide binding" evidence=ISS] [GO:0005242 "inward rectifier potassium channel activity" evidence=IGI] [GO:0005221 "intracellular cyclic nucleotide activated cation channel activity" evidence=IMP] [GO:0006952 "defense response" evidence=T…	427	3e-119	255/314	81
isogroup00644	isotig00895	902	TAIR|gene:2126935 - symbol:ATRPS13A "ARABIDOPSIS THALIANA RIBOSOMAL PROTEIN S13A" species:3702 "Arabidopsis thaliana" [GO:0005730 "nucleolus" evidence=IDA] [GO:0016020 "membrane" evidence=IDA] InterPro:IPR000589 InterPro:IPR012606 Pfam:PF00312 Pfam:PF08069 PROSITE:PS00362 GenomeReviews:CT486007_GR GO:GO:0005730 GO:GO:0016020 GO:GO:0006412 GO:GO:0003735 EMBL:AL161471 GO:GO:0010090 GO:GO:0022627 GO…	286	7e-77	142/151	94
isogroup00645	isotig00896	920	TAIR|locus:2086809 - symbol:AT3G13580 "AT3G13580" species:3702 "Arabidopsis thaliana" [GO:0015934 "large ribosomal subunit" evidence=ISS] [GO:0003735 "structural constituent of ribosome" evidence=ISS] [GO:0006412 "translation" evidence=ISS] [GO:0022625 "cytosolic large ribosomal subunit" evidence=IDA] InterPro:IPR000517 InterPro:IPR005998 InterPro:IPR016082 InterPro:IPR018038 Pfam:PF00327 PROSITE…	417	2e-116	198/244	81
isogroup00646	isotig00897	918	TAIR|locus:2081061 - symbol:AT3G06480 "AT3G06480" species:3702 "Arabidopsis thaliana" [GO:0005524 "ATP binding" evidence=ISS] [GO:0008026 "ATP-dependent helicase activity" evidence=ISS] [GO:0008150 "biological_process" evidence=ND] InterPro:IPR000629 InterPro:IPR001202 InterPro:IPR001650 InterPro:IPR011545 Pfam:PF00270 Pfam:PF00271 Pfam:PF00397 PROSITE:PS00039 PROSITE:PS01159 PROSITE:PS50020 PROS…	79.7	1e-14	41/64	64
isogroup00647	isotig00898	919	TAIR|gene:2133268 - symbol:AT4G02450.1 species:3702 "Arabidopsis thaliana" [GO:0005886 "plasma membrane" evidence=IDA] GO:GO:0005886 InterPro:IPR017447 InterPro:IPR007052 InterPro:IPR008978 Pfam:PF04969 SUPFAM:SSF49764 PROSITE:PS51203 UniGene:At.3886 UniGene:At.43977 OMA:KWVDEDD EMBL:AY126999 EMBL:BT000527 IPI:IPI00517529 RefSeq:NP_192154.2 UniGene:At.70031 SMR:Q8L7U4 PRIDE:Q8L7U4 GeneID:828006 N…	122	1e-27	60/100	60
isogroup00648	isotig00899	916	TAIR|locus:2173234 - symbol:AT5G13630 "AT5G13630" species:3702 "Arabidopsis thaliana" [GO:0009706 "chloroplast inner membrane" evidence=NAS] [GO:0016851 "magnesium chelatase activity" evidence=ISS] [GO:0005739 "mitochondrion" evidence=IDA] [GO:0010007 "magnesium chelatase complex" evidence=TAS] [GO:0009507 "chloroplast" evidence=IDA] InterPro:IPR003672 InterPro:IPR011771 Pfam:PF02514 GO:GO:000573…	548	8e-156	265/305	86
isogroup00649	isotig00900	912	TAIR|gene:3443162 - symbol:AT5G36210.1 species:3702 "Arabidopsis thaliana" [GO:0008236 "serine-type peptidase activity" evidence=IEA] [GO:0006508 "proteolysis" evidence=IEA] [GO:0009507 "chloroplast" evidence=IDA] GenomeReviews:BA000015_GR GO:GO:0009507 GO:GO:0016787 EMBL:AB026661 HOGENOM:HBG635278 eggNOG:KOG2100 IPI:IPI00528867 SMR:Q9FG66 STRING:Q9FG66 MEROPS:S09.A22 PRIDE:Q9FG66 TAIR:At5g36210 …	216	9e-56	99/143	69
isogroup00650	isotig00901	916	TAIR|gene:2130373 - symbol:CLA1 "CLOROPLASTOS ALTERADOS 1" species:3702 "Arabidopsis thaliana" [GO:0009507 "chloroplast" evidence=IDA] InterPro:IPR001017 InterPro:IPR005476 InterPro:IPR005477 InterPro:IPR009014 InterPro:IPR015941 Pfam:PF00676 Pfam:PF02780 InterPro:IPR005475 Pfam:PF02779 InterPro:IPR005474 GenomeReviews:CT486007_GR GO:GO:0009507 UniGene:At.66955 GO:GO:0009228 EMBL:AL161542 GO:GO:0…	493	3e-139	240/280	85
isogroup00651	isotig00902	913	TAIR|locus:2007253 - symbol:AT1G49820 "AT1G49820" species:3702 "Arabidopsis thaliana" [GO:0005575 "cellular_component" evidence=ND] [GO:0046522 "S-methyl-5-thioribose kinase activity" evidence=ISS;IMP] [GO:0019509 "L-methionine salvage from methylthioadenosine" evidence=TAS] InterPro:IPR009212 PIRSF:PIRSF031134 Pfam:PF01636 GenomeReviews:CT485782_GR InterPro:IPR011009 SUPFAM:SSF56112 InterPro:IPR…	230	6e-62	107/142	75
isogroup00652	isotig00903	915	TAIR|locus:2087095 - symbol:AT3G15260 "AT3G15260" species:3702 "Arabidopsis thaliana" [GO:0004722 "protein serine/threonine phosphatase activity" evidence=ISS] InterPro:IPR001932 PROSITE:PS01032 SMART:SM00331 SMART:SM00332 Pfam:PF00481 GenomeReviews:BA000014_GR GO:GO:0000287 GO:GO:0030145 GO:GO:0004721 Gene3D:G3DSA:3.60.40.10 SUPFAM:SSF81606 InterPro:IPR015655 InterPro:IPR014045 PANTHER:PTHR13832…	362	1e-99	178/242	73
isogroup00653	isotig00904	915	TAIR|locus:2131513 - symbol:AT4G26530 "AT4G26530" species:3702 "Arabidopsis thaliana" [GO:0004332 "fructose-bisphosphate aldolase activity" evidence=ISS;NAS] [GO:0006096 "glycolysis" evidence=ISS] InterPro:IPR000741 InterPro:IPR013785 Pfam:PF00274 PROSITE:PS00158 UniProt:O65581 GO:GO:0005515 GenomeReviews:CT486007_GR GO:GO:0009507 Gene3D:G3DSA:3.20.20.70 GO:GO:0006096 EMBL:AL161565 HOGENOM:HBG559…	521	1e-147	260/301	86
isogroup00654	isotig00905	913	TAIR|locus:2126803 - symbol:AT4G24830 "AT4G24830" species:3702 "Arabidopsis thaliana" [GO:0005524 "ATP binding" evidence=ISS] [GO:0004055 "argininosuccinate synthase activity" evidence=ISS] [GO:0006526 "arginine biosynthetic process" evidence=ISS] InterPro:IPR001518 InterPro:IPR018223 Pfam:PF00764 PROSITE:PS00564 PROSITE:PS00565 GO:GO:0005524 GenomeReviews:CT486007_GR GO:GO:0009570 EMBL:AL161562 …	503	3e-142	242/277	87
isogroup00655	isotig00906	914	TAIR|locus:2118701 - symbol:AT4G30600 "AT4G30600" species:3702 "Arabidopsis thaliana" [GO:0005786 "signal recognition particle, endoplasmic reticulum targeting" evidence=ISS] [GO:0005525 "GTP binding" evidence=ISS] [GO:0006605 "protein targeting" evidence=ISS] [GO:0005783 "endoplasmic reticulum" evidence=IDA] InterPro:IPR000897 InterPro:IPR003593 InterPro:IPR013822 Pfam:PF00448 Pfam:PF02881 PROSI…	465	8e-131	253/279	90
isogroup00656	isotig00907	909	TAIR|locus:2122189 - symbol:AT4G36130 "AT4G36130" species:3702 "Arabidopsis thaliana" [GO:0005840 "ribosome" evidence=ISS] [GO:0003735 "structural constituent of ribosome" evidence=ISS] [GO:0006412 "translation" evidence=ISS] [GO:0022625 "cytosolic large ribosomal subunit" evidence=IDA] InterPro:IPR002171 Pfam:PF00181 Pfam:PF03947 PIRSF:PIRSF002158 PROSITE:PS00467 GO:GO:0005886 GenomeReviews:CT48…	491	1e-138	232/249	93
isogroup00657	isotig00908	908	TAIR|locus:2015413 - symbol:AT1G47480 "AT1G47480" species:3702 "Arabidopsis thaliana" [GO:0005575 "cellular_component" evidence=ND] InterPro:IPR002168 PROSITE:PS01173 GO:GO:0008152 GO:GO:0016787 EMBL:AC007519 IPI:IPI00541562 PIR:A96515 RefSeq:NP_564507.1 UniGene:At.43200 SMR:Q9SX78 STRING:Q9SX78 PRIDE:Q9SX78 GeneID:841155 KEGG:ath:AT1G47480 NMPDR:fig|3702.1.peg.4205 TAIR:At1g47480 InParanoid:Q9SX…	214	3e-55	106/221	47
isogroup00658	isotig00909	904	TAIR|locus:2047072 - symbol:AT2G21170 "AT2G21170" species:3702 "Arabidopsis thaliana" [GO:0009507 "chloroplast" evidence=ISS] [GO:0004807 "triose-phosphate isomerase activity" evidence=ISS] [GO:0019253 "reductive pentose-phosphate cycle" evidence=ISS] [GO:0005739 "mitochondrion" evidence=IDA] InterPro:IPR000652 InterPro:IPR013785 Pfam:PF00121 PROSITE:PS51440 UniProt:Q9SKP6 GO:GO:0005515 GO:GO:000…	460	3e-129	237/259	91
isogroup00659	isotig00910	906	TAIR|locus:2024542 - symbol:AT1G64190 "AT1G64190" species:3702 "Arabidopsis thaliana" [GO:0004616 "phosphogluconate dehydrogenase (decarboxylating) activity" evidence=ISS] InterPro:IPR006113 InterPro:IPR006114 InterPro:IPR006115 InterPro:IPR006183 InterPro:IPR008927 InterPro:IPR013328 InterPro:IPR016040 Pfam:PF00393 Pfam:PF03446 PRINTS:PR00076 GenomeReviews:CT485782_GR GO:GO:0009507 GO:GO:0055114…	463	4e-130	230/257	89
isogroup00660	isotig00911	905	TAIR|locus:2034802 - symbol:AT1G23740 "AT1G23740" species:3702 "Arabidopsis thaliana" [GO:0008270 "zinc ion binding" evidence=ISS] [GO:0009409 "response to cold" evidence=IEP] [GO:0010319 "stromule" evidence=IDA] InterPro:IPR002085 InterPro:IPR002364 InterPro:IPR013149 InterPro:IPR013154 InterPro:IPR016040 Pfam:PF00107 Pfam:PF08240 PROSITE:PS01162 GenomeReviews:CT485782_GR GO:GO:0048046 GO:GO:005…	351	2e-96	175/272	64
isogroup00661	isotig00912	905	TAIR|locus:2080225 - symbol:AT3G54050 "AT3G54050" species:3702 "Arabidopsis thaliana" [GO:0006000 "fructose metabolic process" evidence=ISS] [GO:0042132 "fructose 1,6-bisphosphate 1-phosphatase activity" evidence=ISS] [GO:0009409 "response to cold" evidence=IEP] [GO:0010319 "stromule" evidence=IDA] [GO:0009773 "photosynthetic electron transport in photosystem I" evidence=IMP] InterPro:IPR000146 I…	479	7e-135	229/259	88
isogroup00662	isotig00913	903	TAIR|gene:2142463 - symbol:EMB3010 "embryo defective 3010" species:3702 "Arabidopsis thaliana" [GO:0022626 "cytosolic ribosome" evidence=IDA] [GO:0005886 "plasma membrane" evidence=IDA] InterPro:IPR001377 InterPro:IPR014401 InterPro:IPR018282 Pfam:PF01092 PIRSF:PIRSF002129 PROSITE:PS00578 GenomeReviews:BA000015_GR GO:GO:0005886 EMBL:AL353995 GO:GO:0006412 GO:GO:0003735 GO:GO:0022627 UniGene:At.22…	372	1e-102	225/240	93
isogroup00663	isotig00914	903	TAIR|locus:2159391 - symbol:AT5G61020 "AT5G61020" species:3702 "Arabidopsis thaliana" [GO:0005575 "cellular_component" evidence=ND] [GO:0003674 "molecular_function" evidence=ND] [GO:0008150 "biological_process" evidence=ND] InterPro:IPR007275 Pfam:PF04146 PROSITE:PS50882 eggNOG:KOG1901 PANTHER:PTHR12357 EMBL:AY056421 IPI:IPI00547508 SMR:Q93ZP1 PRIDE:Q93ZP1 TAIR:At5g61020 InParanoid:Q93ZP1 Phylome…	301	3e-81	160/275	58
isogroup00664	isotig00915	902	TAIR|locus:2103237 - symbol:AT3G10770 "AT3G10770" species:3702 "Arabidopsis thaliana" [GO:0005575 "cellular_component" evidence=ND] [GO:0008150 "biological_process" evidence=ND] InterPro:IPR001374 PROSITE:PS51061 GO:GO:0003676 EMBL:AC011708 UniGene:At.21804 UniGene:Rra.1540 GeneID:820246 TAIR:At3g10770 EMBL:AK226352 IPI:IPI00543158 RefSeq:NP_566381.1 SMR:Q9SG83 STRING:Q9SG83 PRIDE:Q9SG83 KEGG:ath…	145	1e-34	82/161	50
isogroup00665	isotig00916	902	TAIR|gene:2085551 - symbol:MSD1 "MANGANESE SUPEROXIDE DISMUTASE 1" species:3702 "Arabidopsis thaliana" [GO:0046872 "metal ion binding" evidence=IDA] [GO:0042742 "defense response to bacterium" evidence=IEP] [GO:0009651 "response to salt stress" evidence=IEP] InterPro:IPR001189 InterPro:IPR019831 InterPro:IPR019832 InterPro:IPR019833 Pfam:PF00081 Pfam:PF02777 PIRSF:PIRSF000349 PRINTS:PR01703 PROSI…	332	8e-91	154/185	83
isogroup00666	isotig00917	902	TAIR|gene:2036208 - symbol:LHCB6 "LIGHT HARVESTING COMPLEX PSII SUBUNIT 6" species:3702 "Arabidopsis thaliana" [GO:0009941 "chloroplast envelope" evidence=IDA] [GO:0009535 "chloroplast thylakoid membrane" evidence=IDA] [GO:0009507 "chloroplast" evidence=IDA] [GO:0016020 "membrane" evidence=IDA] [GO:0009579 "thylakoid" evidence=IDA] InterPro:IPR001344 GenomeReviews:CT485782_GR GO:GO:0009941 GO:GO:…	413	4e-115	212/260	81
[truncated: 33,283 more rows]
