# Supplementary material for: Transcriptome Analysis of Two Vicia sativa Subspecies: Mining Molecular Markers to Enhance Genomic Resources for Vetch Improvement
Source: Genes (Basel). 2015 Nov 2;6(4):1164–82. doi: 10.3390/genes6041164 (PMC4690033; doi:10.3390/genes6041164)
Supplement: Supplementary File 1 [file genes-06-01164-s001.zip › Table S2.xlsx]

## Sheet: V.s.nigra
Table S2. Results of functional annotations using the gene ontology (GO) approach in the individual Vicia sativa nigra unigenes
Query			Subject	Score		Identities		Positives
Isogroup	ID	Length	Description	Bit	E-Value	Match/Total	Pct.(%)	Match/Total	Pct.(%)
isogroup00001	isotig00001	1182	TAIR|locus:2158834 - symbol:AT5G49910 "AT5G49910" species:3702 "Arabidopsis thaliana" [GO:0006457 "protein folding" evidence=TAS] [GO:0009408 "response to heat" evidence=IEP] [GO:0009532 "plastid stroma" evidence=TAS] HAMAP:MF_00332 InterPro:IPR001023 InterPro:IPR012725 PRINTS:PR00301 Pfam:PF00012 Prosite:PS00297 Prosite:PS00329 Prosite:PS01036 GO:GO:0005524 GO:GO:0048046 GO:GO:0046686 GO:GO:0006…	80.9	8e-15	57/90	63	61/90	67
isogroup00001	isotig00002	1164	TAIR|locus:2158834 - symbol:AT5G49910 "AT5G49910" species:3702 "Arabidopsis thaliana" [GO:0006457 "protein folding" evidence=TAS] [GO:0009408 "response to heat" evidence=IEP] [GO:0009532 "plastid stroma" evidence=TAS] HAMAP:MF_00332 InterPro:IPR001023 InterPro:IPR012725 PRINTS:PR00301 Pfam:PF00012 Prosite:PS00297 Prosite:PS00329 Prosite:PS01036 GO:GO:0005524 GO:GO:0048046 GO:GO:0046686 GO:GO:0006…	80.9	8e-15	57/90	63	61/90	67
isogroup00001	isotig00003	1166	TAIR|locus:2158834 - symbol:AT5G49910 "AT5G49910" species:3702 "Arabidopsis thaliana" [GO:0006457 "protein folding" evidence=TAS] [GO:0009408 "response to heat" evidence=IEP] [GO:0009532 "plastid stroma" evidence=TAS] HAMAP:MF_00332 InterPro:IPR001023 InterPro:IPR012725 PRINTS:PR00301 Pfam:PF00012 Prosite:PS00297 Prosite:PS00329 Prosite:PS01036 GO:GO:0005524 GO:GO:0048046 GO:GO:0046686 GO:GO:0006…	80.9	8e-15	57/90	63	61/90	67
isogroup00001	isotig00004	1108	TAIR|locus:2158834 - symbol:AT5G49910 "AT5G49910" species:3702 "Arabidopsis thaliana" [GO:0006457 "protein folding" evidence=TAS] [GO:0009408 "response to heat" evidence=IEP] [GO:0009532 "plastid stroma" evidence=TAS] HAMAP:MF_00332 InterPro:IPR001023 InterPro:IPR012725 PRINTS:PR00301 Pfam:PF00012 Prosite:PS00297 Prosite:PS00329 Prosite:PS01036 GO:GO:0005524 GO:GO:0048046 GO:GO:0046686 GO:GO:0006…	80.9	8e-15	57/90	63	61/90	67
isogroup00001	isotig00005	1097	TAIR|locus:2158834 - symbol:AT5G49910 "AT5G49910" species:3702 "Arabidopsis thaliana" [GO:0006457 "protein folding" evidence=TAS] [GO:0009408 "response to heat" evidence=IEP] [GO:0009532 "plastid stroma" evidence=TAS] HAMAP:MF_00332 InterPro:IPR001023 InterPro:IPR012725 PRINTS:PR00301 Pfam:PF00012 Prosite:PS00297 Prosite:PS00329 Prosite:PS01036 GO:GO:0005524 GO:GO:0048046 GO:GO:0046686 GO:GO:0006…	80.9	7e-15	57/90	63	61/90	67
isogroup00001	isotig00006	1090	TAIR|locus:2158834 - symbol:AT5G49910 "AT5G49910" species:3702 "Arabidopsis thaliana" [GO:0006457 "protein folding" evidence=TAS] [GO:0009408 "response to heat" evidence=IEP] [GO:0009532 "plastid stroma" evidence=TAS] HAMAP:MF_00332 InterPro:IPR001023 InterPro:IPR012725 PRINTS:PR00301 Pfam:PF00012 Prosite:PS00297 Prosite:PS00329 Prosite:PS01036 GO:GO:0005524 GO:GO:0048046 GO:GO:0046686 GO:GO:0006…	80.9	7e-15	57/90	63	61/90	67
isogroup00001	isotig00007	1092	TAIR|locus:2158834 - symbol:AT5G49910 "AT5G49910" species:3702 "Arabidopsis thaliana" [GO:0006457 "protein folding" evidence=TAS] [GO:0009408 "response to heat" evidence=IEP] [GO:0009532 "plastid stroma" evidence=TAS] HAMAP:MF_00332 InterPro:IPR001023 InterPro:IPR012725 PRINTS:PR00301 Pfam:PF00012 Prosite:PS00297 Prosite:PS00329 Prosite:PS01036 GO:GO:0005524 GO:GO:0048046 GO:GO:0046686 GO:GO:0006…	80.9	8e-15	57/90	63	61/90	67
isogroup00001	isotig00008	1079	TAIR|locus:2158834 - symbol:AT5G49910 "AT5G49910" species:3702 "Arabidopsis thaliana" [GO:0006457 "protein folding" evidence=TAS] [GO:0009408 "response to heat" evidence=IEP] [GO:0009532 "plastid stroma" evidence=TAS] HAMAP:MF_00332 InterPro:IPR001023 InterPro:IPR012725 PRINTS:PR00301 Pfam:PF00012 Prosite:PS00297 Prosite:PS00329 Prosite:PS01036 GO:GO:0005524 GO:GO:0048046 GO:GO:0046686 GO:GO:0006…	80.9	7e-15	57/90	63	61/90	67
isogroup00001	isotig00009	1081	TAIR|locus:2158834 - symbol:AT5G49910 "AT5G49910" species:3702 "Arabidopsis thaliana" [GO:0006457 "protein folding" evidence=TAS] [GO:0009408 "response to heat" evidence=IEP] [GO:0009532 "plastid stroma" evidence=TAS] HAMAP:MF_00332 InterPro:IPR001023 InterPro:IPR012725 PRINTS:PR00301 Pfam:PF00012 Prosite:PS00297 Prosite:PS00329 Prosite:PS01036 GO:GO:0005524 GO:GO:0048046 GO:GO:0046686 GO:GO:0006…	80.9	7e-15	57/90	63	61/90	67
isogroup00001	isotig00010	849	No hit
isogroup00001	isotig00011	1248	TAIR|locus:2086435 - symbol:AT3G27830 "AT3G27830" species:3702 "Arabidopsis thaliana" [GO:0015934 "large ribosomal subunit" evidence=ISS] [GO:0003735 "structural constituent of ribosome" evidence=ISS] [GO:0006412 "translation" evidence=ISS;TAS] [GO:0000311 "plastid large ribosomal subunit" evidence=ISS] InterPro:IPR000206 InterPro:IPR008932 InterPro:IPR013823 Pfam:PF00542 ProDom:PD001326 UniProt:…	163	1e-39	103/167	61	123/167	73
isogroup00001	isotig00012	831	No hit
isogroup00001	isotig00013	836	TAIR|gene:2063921 - symbol:RCA "RUBISCO ACTIVASE" species:3702 "Arabidopsis thaliana" [GO:0009941 "chloroplast envelope" evidence=IDA] [GO:0005634 "nucleus" evidence=IDA] [GO:0009535 "chloroplast thylakoid membrane" evidence=IDA] [GO:0009507 "chloroplast" evidence=IDA] [GO:0009570 "chloroplast stroma" evidence=IDA] [GO:0005618 "cell wall" evidence=IDA] [GO:0009579 "thylakoid" evidence=IDA] [GO:00…	85.9	2e-16	40/49	81	45/49	91
isogroup00001	isotig00014	833	No hit
isogroup00001	isotig00015	818	TAIR|gene:2063921 - symbol:RCA "RUBISCO ACTIVASE" species:3702 "Arabidopsis thaliana" [GO:0009941 "chloroplast envelope" evidence=IDA] [GO:0005634 "nucleus" evidence=IDA] [GO:0009535 "chloroplast thylakoid membrane" evidence=IDA] [GO:0009507 "chloroplast" evidence=IDA] [GO:0009570 "chloroplast stroma" evidence=IDA] [GO:0005618 "cell wall" evidence=IDA] [GO:0009579 "thylakoid" evidence=IDA] [GO:00…	85.9	2e-16	40/49	81	45/49	91
isogroup00001	isotig00016	820	TAIR|gene:2063921 - symbol:RCA "RUBISCO ACTIVASE" species:3702 "Arabidopsis thaliana" [GO:0009941 "chloroplast envelope" evidence=IDA] [GO:0005634 "nucleus" evidence=IDA] [GO:0009535 "chloroplast thylakoid membrane" evidence=IDA] [GO:0009507 "chloroplast" evidence=IDA] [GO:0009570 "chloroplast stroma" evidence=IDA] [GO:0005618 "cell wall" evidence=IDA] [GO:0009579 "thylakoid" evidence=IDA] [GO:00…	85.9	2e-16	40/49	81	45/49	91
isogroup00001	isotig00017	775	No hit
isogroup00001	isotig00018	764	No hit
isogroup00001	isotig00019	757	No hit
isogroup00001	isotig00020	762	TAIR|gene:2063921 - symbol:RCA "RUBISCO ACTIVASE" species:3702 "Arabidopsis thaliana" [GO:0009941 "chloroplast envelope" evidence=IDA] [GO:0005634 "nucleus" evidence=IDA] [GO:0009535 "chloroplast thylakoid membrane" evidence=IDA] [GO:0009507 "chloroplast" evidence=IDA] [GO:0009570 "chloroplast stroma" evidence=IDA] [GO:0005618 "cell wall" evidence=IDA] [GO:0009579 "thylakoid" evidence=IDA] [GO:00…	85.9	1e-16	40/49	81	45/49	91
isogroup00001	isotig00021	759	No hit
isogroup00001	isotig00022	746	No hit
isogroup00001	isotig00023	751	TAIR|gene:2063921 - symbol:RCA "RUBISCO ACTIVASE" species:3702 "Arabidopsis thaliana" [GO:0009941 "chloroplast envelope" evidence=IDA] [GO:0005634 "nucleus" evidence=IDA] [GO:0009535 "chloroplast thylakoid membrane" evidence=IDA] [GO:0009507 "chloroplast" evidence=IDA] [GO:0009570 "chloroplast stroma" evidence=IDA] [GO:0005618 "cell wall" evidence=IDA] [GO:0009579 "thylakoid" evidence=IDA] [GO:00…	85.9	1e-16	40/49	81	45/49	91
isogroup00001	isotig00024	748	No hit
isogroup00001	isotig00025	744	TAIR|gene:2063921 - symbol:RCA "RUBISCO ACTIVASE" species:3702 "Arabidopsis thaliana" [GO:0009941 "chloroplast envelope" evidence=IDA] [GO:0005634 "nucleus" evidence=IDA] [GO:0009535 "chloroplast thylakoid membrane" evidence=IDA] [GO:0009507 "chloroplast" evidence=IDA] [GO:0009570 "chloroplast stroma" evidence=IDA] [GO:0005618 "cell wall" evidence=IDA] [GO:0009579 "thylakoid" evidence=IDA] [GO:00…	85.9	1e-16	40/49	81	45/49	91
isogroup00001	isotig00026	746	TAIR|gene:2063921 - symbol:RCA "RUBISCO ACTIVASE" species:3702 "Arabidopsis thaliana" [GO:0009941 "chloroplast envelope" evidence=IDA] [GO:0005634 "nucleus" evidence=IDA] [GO:0009535 "chloroplast thylakoid membrane" evidence=IDA] [GO:0009507 "chloroplast" evidence=IDA] [GO:0009570 "chloroplast stroma" evidence=IDA] [GO:0005618 "cell wall" evidence=IDA] [GO:0009579 "thylakoid" evidence=IDA] [GO:00…	85.9	1e-16	40/49	81	45/49	91
isogroup00001	isotig00027	733	TAIR|gene:2063921 - symbol:RCA "RUBISCO ACTIVASE" species:3702 "Arabidopsis thaliana" [GO:0009941 "chloroplast envelope" evidence=IDA] [GO:0005634 "nucleus" evidence=IDA] [GO:0009535 "chloroplast thylakoid membrane" evidence=IDA] [GO:0009507 "chloroplast" evidence=IDA] [GO:0009570 "chloroplast stroma" evidence=IDA] [GO:0005618 "cell wall" evidence=IDA] [GO:0009579 "thylakoid" evidence=IDA] [GO:00…	85.9	1e-16	40/49	81	45/49	91
isogroup00001	isotig00028	735	TAIR|gene:2063921 - symbol:RCA "RUBISCO ACTIVASE" species:3702 "Arabidopsis thaliana" [GO:0009941 "chloroplast envelope" evidence=IDA] [GO:0005634 "nucleus" evidence=IDA] [GO:0009535 "chloroplast thylakoid membrane" evidence=IDA] [GO:0009507 "chloroplast" evidence=IDA] [GO:0009570 "chloroplast stroma" evidence=IDA] [GO:0005618 "cell wall" evidence=IDA] [GO:0009579 "thylakoid" evidence=IDA] [GO:00…	85.9	1e-16	40/49	81	45/49	91
isogroup00001	isotig00029	915	TAIR|locus:2086435 - symbol:AT3G27830 "AT3G27830" species:3702 "Arabidopsis thaliana" [GO:0015934 "large ribosomal subunit" evidence=ISS] [GO:0003735 "structural constituent of ribosome" evidence=ISS] [GO:0006412 "translation" evidence=ISS;TAS] [GO:0000311 "plastid large ribosomal subunit" evidence=ISS] InterPro:IPR000206 InterPro:IPR008932 InterPro:IPR013823 Pfam:PF00542 ProDom:PD001326 UniProt:…	163	7e-40	103/167	61	123/167	73
isogroup00001	isotig00030	903	TAIR|locus:2086435 - symbol:AT3G27830 "AT3G27830" species:3702 "Arabidopsis thaliana" [GO:0015934 "large ribosomal subunit" evidence=ISS] [GO:0003735 "structural constituent of ribosome" evidence=ISS] [GO:0006412 "translation" evidence=ISS;TAS] [GO:0000311 "plastid large ribosomal subunit" evidence=ISS] InterPro:IPR000206 InterPro:IPR008932 InterPro:IPR013823 Pfam:PF00542 ProDom:PD001326 UniProt:…	163	7e-40	103/167	61	123/167	73
isogroup00001	isotig00031	791	No hit
isogroup00001	isotig00032	302	No hit
isogroup00001	isotig00033	306	No hit
isogroup00002	isotig00034	1804	ZFIN|ZDB-GENE-070410-9 - symbol:zgc:158463 "zgc:158463" species:7955 "Danio rerio" [GO:0003674 "molecular_function" evidence=ND] [GO:0005575 "cellular_component" evidence=ND] [GO:0008150 "biological_process" evidence=ND] ZFIN:ZDB-GENE-070410-9 EMBL:BC129240 IPI:IPI00837201 RefSeq:NP_001091866.1 RefSeq:XP_001922904.1 UniGene:Dr.27261 Ensembl:ENSDART00000102863 Ensembl:ENSDART00000114588 Ensembl:EN…	63.9	6e-16	33/50	66	37/50	74
isogroup00002	isotig00035	1761	ZFIN|ZDB-GENE-070410-9 - symbol:zgc:158463 "zgc:158463" species:7955 "Danio rerio" [GO:0003674 "molecular_function" evidence=ND] [GO:0005575 "cellular_component" evidence=ND] [GO:0008150 "biological_process" evidence=ND] ZFIN:ZDB-GENE-070410-9 EMBL:BC129240 IPI:IPI00837201 RefSeq:NP_001091866.1 RefSeq:XP_001922904.1 UniGene:Dr.27261 Ensembl:ENSDART00000102863 Ensembl:ENSDART00000114588 Ensembl:EN…	63.9	6e-16	33/50	66	37/50	74
isogroup00002	isotig00036	1350	No hit
isogroup00003	isotig00037	3345	SGD|S000028567 - symbol:RRT15 "Putative protein of unknown function identified by fungal homology comparisons and RT-PCR" species:4932 "Saccharomyces cerevisiae" [GO:0008150 "biological_process" evidence=ND] [GO:0003674 "molecular_function" evidence=ND] [GO:0005575 "cellular_component" evidence=ND] SGD:S000028567 GenomeReviews:Y13138_GR EMBL:U51921 RefSeq:NP_878128.1 Ensembl:YLR162W-A GeneID:1466…	67.8	3e-10	35/46	76	35/46	76
isogroup00003	isotig00038	2760	SGD|S000028422 - symbol:TAR1 "Mitochondrial protein potentially involved in regulation of respiratory metabolism" species:4932 "Saccharomyces cerevisiae" [GO:0003674 "molecular_function" evidence=ND] [GO:0043457 "regulation of cellular respiration" evidence=IGI] [GO:0005739 "mitochondrion" evidence=IEA;IMP] SGD:S000028422 GO:GO:0005739 GenomeReviews:Y13138_GR EMBL:U53879 GO:GO:0043457 OrthoDB:EOG…	58.9	6e-09	43/82	52	53/82	64
isogroup00004	isotig00039	1048	TAIR|gene:2042147 - symbol:LHCB2.1 "PHOTOSYSTEM II LIGHT HARVESTING COMPLEX GENE 2.1" species:3702 "Arabidopsis thaliana" [GO:0009941 "chloroplast envelope" evidence=IDA] [GO:0009535 "chloroplast thylakoid membrane" evidence=IDA] [GO:0009507 "chloroplast" evidence=IDA] [GO:0016020 "membrane" evidence=IDA] [GO:0009579 "thylakoid" evidence=IDA] InterPro:IPR001344 GenomeReviews:CT485783_GR GO:GO:000…	417	2e-116	213/250	85	232/250	92
isogroup00004	isotig00040	1026	TAIR|gene:2042147 - symbol:LHCB2.1 "PHOTOSYSTEM II LIGHT HARVESTING COMPLEX GENE 2.1" species:3702 "Arabidopsis thaliana" [GO:0009941 "chloroplast envelope" evidence=IDA] [GO:0009535 "chloroplast thylakoid membrane" evidence=IDA] [GO:0009507 "chloroplast" evidence=IDA] [GO:0016020 "membrane" evidence=IDA] [GO:0009579 "thylakoid" evidence=IDA] InterPro:IPR001344 GenomeReviews:CT485783_GR GO:GO:000…	441	3e-123	224/264	84	246/264	93
isogroup00004	isotig00041	789	TAIR|gene:2042147 - symbol:LHCB2.1 "PHOTOSYSTEM II LIGHT HARVESTING COMPLEX GENE 2.1" species:3702 "Arabidopsis thaliana" [GO:0009941 "chloroplast envelope" evidence=IDA] [GO:0009535 "chloroplast thylakoid membrane" evidence=IDA] [GO:0009507 "chloroplast" evidence=IDA] [GO:0016020 "membrane" evidence=IDA] [GO:0009579 "thylakoid" evidence=IDA] InterPro:IPR001344 GenomeReviews:CT485783_GR GO:GO:000…	356	6e-98	187/218	85	200/218	91
isogroup00004	isotig00042	767	TAIR|gene:2042147 - symbol:LHCB2.1 "PHOTOSYSTEM II LIGHT HARVESTING COMPLEX GENE 2.1" species:3702 "Arabidopsis thaliana" [GO:0009941 "chloroplast envelope" evidence=IDA] [GO:0009535 "chloroplast thylakoid membrane" evidence=IDA] [GO:0009507 "chloroplast" evidence=IDA] [GO:0016020 "membrane" evidence=IDA] [GO:0009579 "thylakoid" evidence=IDA] InterPro:IPR001344 GenomeReviews:CT485783_GR GO:GO:000…	379	6e-105	198/232	85	214/232	92
isogroup00004	isotig00043	460	TAIR|gene:2089138 - symbol:LHCB2.3 "PHOTOSYSTEM II LIGHT HARVESTING COMPLEX GENE 2.3" species:3702 "Arabidopsis thaliana" [GO:0009941 "chloroplast envelope" evidence=IDA] [GO:0009535 "chloroplast thylakoid membrane" evidence=IDA] [GO:0009579 "thylakoid" evidence=IDA] InterPro:IPR001344 GO:GO:0009941 GO:GO:0009637 GO:GO:0010218 GO:GO:0010114 GO:GO:0009535 EMBL:AB018114 HOGENOM:HBG618504 GO:GO:0009…	122	5e-28	54/63	85	63/63	100
isogroup00004	isotig00044	201	TAIR|gene:3694073 - symbol:LHB1B2 "PHOTOSYSTEM II LIGHT HARVESTING COMPLEX GENE B1B2" species:3702 "Arabidopsis thaliana" [GO:0009535 "chloroplast thylakoid membrane" evidence=IDA] [GO:0016020 "membrane" evidence=IDA] [GO:0009507 "chloroplast" evidence=IDA] [GO:0009579 "thylakoid" evidence=IDA] InterPro:IPR001344 GenomeReviews:CT485783_GR GO:GO:0009535 GO:GO:0010287 UniGene:At.24351 UniGene:At.48…	59.7	2e-09	28/30	93	30/30	100
isogroup00005	isotig00045	694	TAIR|gene:3353690 - symbol:RBCS1A "RIBULOSE BISPHOSPHATE CARBOXYLASE SMALL CHAIN 1A" species:3702 "Arabidopsis thaliana" [GO:0031977 "thylakoid lumen" evidence=IDA] [GO:0009579 "thylakoid" evidence=IDA] [GO:0009941 "chloroplast envelope" evidence=IDA] [GO:0009507 "chloroplast" evidence=IDA] [GO:0009535 "chloroplast thylakoid membrane" evidence=IDA] [GO:0022626 "cytosolic ribosome" evidence=IDA] […	159	8e-39	69/94	73	80/94	85
isogroup00005	isotig00046	685	TAIR|gene:3353690 - symbol:RBCS1A "RIBULOSE BISPHOSPHATE CARBOXYLASE SMALL CHAIN 1A" species:3702 "Arabidopsis thaliana" [GO:0031977 "thylakoid lumen" evidence=IDA] [GO:0009579 "thylakoid" evidence=IDA] [GO:0009941 "chloroplast envelope" evidence=IDA] [GO:0009507 "chloroplast" evidence=IDA] [GO:0009535 "chloroplast thylakoid membrane" evidence=IDA] [GO:0022626 "cytosolic ribosome" evidence=IDA] […	159	8e-39	69/94	73	80/94	85
isogroup00005	isotig00047	604	TAIR|gene:3353690 - symbol:RBCS1A "RIBULOSE BISPHOSPHATE CARBOXYLASE SMALL CHAIN 1A" species:3702 "Arabidopsis thaliana" [GO:0031977 "thylakoid lumen" evidence=IDA] [GO:0009579 "thylakoid" evidence=IDA] [GO:0009941 "chloroplast envelope" evidence=IDA] [GO:0009507 "chloroplast" evidence=IDA] [GO:0009535 "chloroplast thylakoid membrane" evidence=IDA] [GO:0022626 "cytosolic ribosome" evidence=IDA] […	239	4e-63	110/146	75	123/146	84
isogroup00005	isotig00048	595	TAIR|gene:3353690 - symbol:RBCS1A "RIBULOSE BISPHOSPHATE CARBOXYLASE SMALL CHAIN 1A" species:3702 "Arabidopsis thaliana" [GO:0031977 "thylakoid lumen" evidence=IDA] [GO:0009579 "thylakoid" evidence=IDA] [GO:0009941 "chloroplast envelope" evidence=IDA] [GO:0009507 "chloroplast" evidence=IDA] [GO:0009535 "chloroplast thylakoid membrane" evidence=IDA] [GO:0022626 "cytosolic ribosome" evidence=IDA] […	239	4e-63	110/146	75	123/146	84
isogroup00005	isotig00049	617	TAIR|locus:2064895 - symbol:AT2G38940 "AT2G38940" species:3702 "Arabidopsis thaliana" [GO:0016020 "membrane" evidence=ISS] [GO:0015144 "carbohydrate transmembrane transporter activity" evidence=ISS] [GO:0015114 "phosphate transmembrane transporter activity" evidence=ISS] [GO:0005351 "sugar:hydrogen symporter activity" evidence=ISS] [GO:0005634 "nucleus" evidence=IDA] [GO:0005315 "inorganic phosph…	214	1e-55	122/163	74	138/163	84
isogroup00006	isotig00050	556	TAIR|gene:3436220 - symbol:AT2G36630.1 species:3702 "Arabidopsis thaliana" [GO:0012505 "endomembrane system" evidence=IEA] [GO:0016021 "integral to membrane" evidence=IEA] InterPro:IPR002781 Pfam:PF01925 GO:GO:0016021 GenomeReviews:CT485783_GR eggNOG:euNOG19281 OMA:LINYQYL HOGENOM:HBG319355 EMBL:AY075669 EMBL:AY133633 IPI:IPI00516320 RefSeq:NP_850267.1 UniGene:At.43254 UniGene:Rsa.10328 GeneID:81…	188	1e-47	140/181	77	160/181	88
isogroup00006	isotig00051	485	TAIR|gene:3436220 - symbol:AT2G36630.1 species:3702 "Arabidopsis thaliana" [GO:0012505 "endomembrane system" evidence=IEA] [GO:0016021 "integral to membrane" evidence=IEA] InterPro:IPR002781 Pfam:PF01925 GO:GO:0016021 GenomeReviews:CT485783_GR eggNOG:euNOG19281 OMA:LINYQYL HOGENOM:HBG319355 EMBL:AY075669 EMBL:AY133633 IPI:IPI00516320 RefSeq:NP_850267.1 UniGene:At.43254 UniGene:Rsa.10328 GeneID:81…	121	9e-28	101/134	75	119/134	88
isogroup00006	isotig00052	470	TAIR|gene:3436220 - symbol:AT2G36630.1 species:3702 "Arabidopsis thaliana" [GO:0012505 "endomembrane system" evidence=IEA] [GO:0016021 "integral to membrane" evidence=IEA] InterPro:IPR002781 Pfam:PF01925 GO:GO:0016021 GenomeReviews:CT485783_GR eggNOG:euNOG19281 OMA:LINYQYL HOGENOM:HBG319355 EMBL:AY075669 EMBL:AY133633 IPI:IPI00516320 RefSeq:NP_850267.1 UniGene:At.43254 UniGene:Rsa.10328 GeneID:81…	168	6e-42	127/156	81	143/156	91
isogroup00006	isotig00053	399	TAIR|gene:3436220 - symbol:AT2G36630.1 species:3702 "Arabidopsis thaliana" [GO:0012505 "endomembrane system" evidence=IEA] [GO:0016021 "integral to membrane" evidence=IEA] InterPro:IPR002781 Pfam:PF01925 GO:GO:0016021 GenomeReviews:CT485783_GR eggNOG:euNOG19281 OMA:LINYQYL HOGENOM:HBG319355 EMBL:AY075669 EMBL:AY133633 IPI:IPI00516320 RefSeq:NP_850267.1 UniGene:At.43254 UniGene:Rsa.10328 GeneID:81…	102	4e-22	88/109	80	102/109	93
isogroup00007	isotig00054	2020	TAIR|locus:2096697 - symbol:AT3G01420 "AT3G01420" species:3702 "Arabidopsis thaliana" [GO:0051707 "response to other organism" evidence=ISS] [GO:0001561 "fatty acid alpha-oxidation" evidence=IDA] [GO:0016165 "lipoxygenase activity" evidence=IDA] [GO:0006979 "response to oxidative stress" evidence=IMP] [GO:0008219 "cell death" evidence=IEP] [GO:0006629 "lipid metabolic process" evidence=TAS] [GO:0…	786	0	381/523	72	445/523	85
isogroup00007	isotig00055	1966	TAIR|locus:2096697 - symbol:AT3G01420 "AT3G01420" species:3702 "Arabidopsis thaliana" [GO:0051707 "response to other organism" evidence=ISS] [GO:0001561 "fatty acid alpha-oxidation" evidence=IDA] [GO:0016165 "lipoxygenase activity" evidence=IDA] [GO:0006979 "response to oxidative stress" evidence=IMP] [GO:0008219 "cell death" evidence=IEP] [GO:0006629 "lipid metabolic process" evidence=TAS] [GO:0…	786	0	381/523	72	445/523	85
isogroup00007	isotig00056	1815	TAIR|locus:2096697 - symbol:AT3G01420 "AT3G01420" species:3702 "Arabidopsis thaliana" [GO:0051707 "response to other organism" evidence=ISS] [GO:0001561 "fatty acid alpha-oxidation" evidence=IDA] [GO:0016165 "lipoxygenase activity" evidence=IDA] [GO:0006979 "response to oxidative stress" evidence=IMP] [GO:0008219 "cell death" evidence=IEP] [GO:0006629 "lipid metabolic process" evidence=TAS] [GO:0…	786	0	381/523	72	445/523	85
isogroup00008	isotig00057	872	TAIR|gene:2182136 - symbol:AILP1 species:3702 "Arabidopsis thaliana" [GO:0005886 "plasma membrane" evidence=IDA] GenomeReviews:BA000015_GR GO:GO:0005886 UniGene:At.22240 UniGene:At.26189 EMBL:AY039946 EMBL:AY113899 IPI:IPI00532433 RefSeq:NP_197415.1 UniGene:Rra.2688 UniGene:Rsa.2902 SMR:Q94BR2 IntAct:Q94BR2 PRIDE:Q94BR2 GeneID:832034 NMPDR:fig|3702.1.peg.24110 TAIR:At5g19140 HOGENOM:HBG605462 InP…	318	2e-86	155/208	74	179/208	86
isogroup00008	isotig00058	742	TAIR|gene:2182136 - symbol:AILP1 species:3702 "Arabidopsis thaliana" [GO:0005886 "plasma membrane" evidence=IDA] GenomeReviews:BA000015_GR GO:GO:0005886 UniGene:At.22240 UniGene:At.26189 EMBL:AY039946 EMBL:AY113899 IPI:IPI00532433 RefSeq:NP_197415.1 UniGene:Rra.2688 UniGene:Rsa.2902 SMR:Q94BR2 IntAct:Q94BR2 PRIDE:Q94BR2 GeneID:832034 NMPDR:fig|3702.1.peg.24110 TAIR:At5g19140 HOGENOM:HBG605462 InP…	154	2e-37	71/85	83	78/85	91
isogroup00008	isotig00059	666	No hit
isogroup00009	isotig00060	1179	TAIR|locus:2170478 - symbol:AT5G46250 "AT5G46250" species:3702 "Arabidopsis thaliana" [GO:0003723 "RNA binding" evidence=ISS] InterPro:IPR000504 InterPro:IPR002344 InterPro:IPR012677 Pfam:PF00076 PRINTS:PR00302 PROSITE:PS50102 SMART:SM00360 UniProt:Q94A38 GO:GO:0005515 GenomeReviews:BA000015_GR GO:GO:0005634 GO:GO:0000166 Gene3D:G3DSA:3.30.70.330 InterPro:IPR011991 Gene3D:G3DSA:1.10.10.10 GO:GO:0…	197	8e-50	101/164	61	128/164	78
isogroup00009	isotig00061	1096	TAIR|locus:2170478 - symbol:AT5G46250 "AT5G46250" species:3702 "Arabidopsis thaliana" [GO:0003723 "RNA binding" evidence=ISS] InterPro:IPR000504 InterPro:IPR002344 InterPro:IPR012677 Pfam:PF00076 PRINTS:PR00302 PROSITE:PS50102 SMART:SM00360 UniProt:Q94A38 GO:GO:0005515 GenomeReviews:BA000015_GR GO:GO:0005634 GO:GO:0000166 Gene3D:G3DSA:3.30.70.330 InterPro:IPR011991 Gene3D:G3DSA:1.10.10.10 GO:GO:0…	197	7e-50	101/164	61	128/164	78
isogroup00010	isotig00062	1352	TAIR|gene:2205094 - symbol:AT1G07920.1 species:3702 "Arabidopsis thaliana" [GO:0009507 "chloroplast" evidence=IDA] [GO:0005730 "nucleolus" evidence=IDA] [GO:0046686 "response to cadmium ion" evidence=IEP] [GO:0005886 "plasma membrane" evidence=IDA] [GO:0016020 "membrane" evidence=IDA] InterPro:IPR000795 InterPro:IPR004160 InterPro:IPR004161 InterPro:IPR004539 Pfam:PF00009 Pfam:PF03143 Pfam:PF0314…	679	0	330/348	94	343/348	98
isogroup00010	isotig00063	1342	TAIR|gene:2205094 - symbol:AT1G07920.1 species:3702 "Arabidopsis thaliana" [GO:0009507 "chloroplast" evidence=IDA] [GO:0005730 "nucleolus" evidence=IDA] [GO:0046686 "response to cadmium ion" evidence=IEP] [GO:0005886 "plasma membrane" evidence=IDA] [GO:0016020 "membrane" evidence=IDA] InterPro:IPR000795 InterPro:IPR004160 InterPro:IPR004161 InterPro:IPR004539 Pfam:PF00009 Pfam:PF03143 Pfam:PF0314…	678	0	330/348	94	343/348	98
isogroup00011	isotig00064	1268	TAIR|gene:2125263 - symbol:CYP83B1 "CYTOCHROME P450 MONOOXYGENASE 83B1" species:3702 "Arabidopsis thaliana" [GO:0005886 "plasma membrane" evidence=IDA] [GO:0016020 "membrane" evidence=IDA] InterPro:IPR001128 InterPro:IPR002401 Pfam:PF00067 PRINTS:PR00463 Prosite:PS00086 GO:GO:0016021 GO:GO:0005739 GO:GO:0005886 GenomeReviews:CT486007_GR GO:GO:0042742 GO:GO:0055114 GO:GO:0005783 GO:GO:0009055 GO:G…	181	5e-85	90/164	54	113/164	68
isogroup00011	isotig00065	1170	TAIR|gene:2125263 - symbol:CYP83B1 "CYTOCHROME P450 MONOOXYGENASE 83B1" species:3702 "Arabidopsis thaliana" [GO:0005886 "plasma membrane" evidence=IDA] [GO:0016020 "membrane" evidence=IDA] InterPro:IPR001128 InterPro:IPR002401 Pfam:PF00067 PRINTS:PR00463 Prosite:PS00086 GO:GO:0016021 GO:GO:0005739 GO:GO:0005886 GenomeReviews:CT486007_GR GO:GO:0042742 GO:GO:0055114 GO:GO:0005783 GO:GO:0009055 GO:G…	181	1e-74	90/164	54	113/164	68
isogroup00012	isotig00066	984	TAIR|gene:2052805 - symbol:VAR2 "VARIEGATED 2" species:3702 "Arabidopsis thaliana" [GO:0031977 "thylakoid lumen" evidence=IDA] [GO:0009941 "chloroplast envelope" evidence=IDA] [GO:0009535 "chloroplast thylakoid membrane" evidence=IDA] [GO:0009579 "thylakoid" evidence=IDA] [GO:0009507 "chloroplast" evidence=IDA] [GO:0016020 "membrane" evidence=IDA] InterPro:IPR000642 InterPro:IPR003593 InterPro:IP…	424	3e-118	218/260	83	231/260	88
isogroup00012	isotig00067	454	TAIR|gene:2052805 - symbol:VAR2 "VARIEGATED 2" species:3702 "Arabidopsis thaliana" [GO:0031977 "thylakoid lumen" evidence=IDA] [GO:0009941 "chloroplast envelope" evidence=IDA] [GO:0009535 "chloroplast thylakoid membrane" evidence=IDA] [GO:0009579 "thylakoid" evidence=IDA] [GO:0009507 "chloroplast" evidence=IDA] [GO:0016020 "membrane" evidence=IDA] InterPro:IPR000642 InterPro:IPR003593 InterPro:IP…	172	3e-43	87/108	80	92/108	85
isogroup00013	isotig00068	1167	No hit
isogroup00013	isotig00069	627	TAIR|locus:504955990 - symbol:AT2G20495 "AT2G20495" species:3702 "Arabidopsis thaliana" [GO:0005575 "cellular_component" evidence=ND] [GO:0003674 "molecular_function" evidence=ND] [GO:0008150 "biological_process" evidence=ND] GenomeReviews:CT485783_GR InterPro:IPR018865 Pfam:PF10494 EMBL:AY735578 EMBL:AY924746 IPI:IPI00526731 RefSeq:NP_850001.3 UniGene:At.39683 UniGene:At.66384 GeneID:816570 TAIR…	59.7	7e-09	26/44	59	35/44	79
isogroup00014	isotig00070	1130	TAIR|gene:2170697 - symbol:HIR1 "HYPERSENSITIVE-INDUCED RESPONSE PROTEIN 1" species:3702 "Arabidopsis thaliana" [GO:0005886 "plasma membrane" evidence=IDA] [GO:0005773 "vacuole" evidence=IDA] [GO:0016020 "membrane" evidence=IDA] InterPro:IPR001107 Pfam:PF01145 UniProt:Q9FM19 GO:GO:0005515 GenomeReviews:BA000015_GR GO:GO:0005886 GO:GO:0005773 EMBL:AB009053 SMART:SM00244 UniGene:At.71021 eggNOG:KOG…	320	4e-87	169/183	92	176/183	96
isogroup00014	isotig00071	939	TAIR|locus:2200868 - symbol:AT1G61520 "AT1G61520" species:3702 "Arabidopsis thaliana" [GO:0016168 "chlorophyll binding" evidence=ISS] [GO:0015979 "photosynthesis" evidence=ISS] [GO:0030076 "light-harvesting complex" evidence=ISS] [GO:0010287 "plastoglobule" evidence=IDA] InterPro:IPR001344 GO:GO:0009535 GO:GO:0010287 GO:GO:0009765 PANTHER:PTHR21649 EMBL:AC005850 UniGene:At.21403 UniGene:At.20472 …	420	3e-117	241/277	87	253/277	91
isogroup00015	isotig00072	929	TAIR|gene:2169517 - symbol:AT5G35530.1 species:3702 "Arabidopsis thaliana" [GO:0005730 "nucleolus" evidence=IDA] [GO:0022626 "cytosolic ribosome" evidence=IDA] [GO:0016020 "membrane" evidence=IDA] [GO:0009651 "response to salt stress" evidence=IEP] InterPro:IPR001351 InterPro:IPR004044 InterPro:IPR004087 InterPro:IPR005703 InterPro:IPR009019 Pfam:PF00189 Pfam:PF07650 PROSITE:PS00548 PROSITE:PS508…	322	7e-98	164/176	93	171/176	97
isogroup00015	isotig00073	766	TAIR|locus:2084490 - symbol:AT3G53870 "AT3G53870" species:3702 "Arabidopsis thaliana" [GO:0003735 "structural constituent of ribosome" evidence=ISS] [GO:0006412 "translation" evidence=ISS] [GO:0022627 "cytosolic small ribosomal subunit" evidence=ISS;IDA] InterPro:IPR001351 InterPro:IPR004044 InterPro:IPR004087 InterPro:IPR005703 InterPro:IPR009019 Pfam:PF00189 Pfam:PF07650 PROSITE:PS00548 PROSITE…	352	9e-100	181/200	90	188/200	94
isogroup00016	isotig00074	881	TAIR|gene:2182136 - symbol:AILP1 species:3702 "Arabidopsis thaliana" [GO:0005886 "plasma membrane" evidence=IDA] GenomeReviews:BA000015_GR GO:GO:0005886 UniGene:At.22240 UniGene:At.26189 EMBL:AY039946 EMBL:AY113899 IPI:IPI00532433 RefSeq:NP_197415.1 UniGene:Rra.2688 UniGene:Rsa.2902 SMR:Q94BR2 IntAct:Q94BR2 PRIDE:Q94BR2 GeneID:832034 NMPDR:fig|3702.1.peg.24110 TAIR:At5g19140 HOGENOM:HBG605462 InP…	343	5e-94	164/201	81	182/201	90
isogroup00016	isotig00075	786	TAIR|gene:2182136 - symbol:AILP1 species:3702 "Arabidopsis thaliana" [GO:0005886 "plasma membrane" evidence=IDA] GenomeReviews:BA000015_GR GO:GO:0005886 UniGene:At.22240 UniGene:At.26189 EMBL:AY039946 EMBL:AY113899 IPI:IPI00532433 RefSeq:NP_197415.1 UniGene:Rra.2688 UniGene:Rsa.2902 SMR:Q94BR2 IntAct:Q94BR2 PRIDE:Q94BR2 GeneID:832034 NMPDR:fig|3702.1.peg.24110 TAIR:At5g19140 HOGENOM:HBG605462 InP…	343	4e-94	164/201	81	182/201	90
isogroup00017	isotig00076	1361	TAIR|gene:2161814 - symbol:HSP81-2 "HEAT SHOCK PROTEIN 81-2" species:3702 "Arabidopsis thaliana" [GO:0005618 "cell wall" evidence=IDA] [GO:0005524 "ATP binding" evidence=IDA] [GO:0005739 "mitochondrion" evidence=IDA] InterPro:IPR001404 InterPro:IPR003594 InterPro:IPR019805 Pfam:PF02518 PIRSF:PIRSF002583 PROSITE:PS00298 SMART:SM00387 Pfam:PF00183 GenomeReviews:BA000015_GR GO:GO:0005739 GO:GO:00055…	717	0	406/442	91	424/442	95
isogroup00017	isotig00077	299	TAIR|gene:2161814 - symbol:HSP81-2 "HEAT SHOCK PROTEIN 81-2" species:3702 "Arabidopsis thaliana" [GO:0005618 "cell wall" evidence=IDA] [GO:0005524 "ATP binding" evidence=IDA] [GO:0005739 "mitochondrion" evidence=IDA] InterPro:IPR001404 InterPro:IPR003594 InterPro:IPR019805 Pfam:PF02518 PIRSF:PIRSF002583 PROSITE:PS00298 SMART:SM00387 Pfam:PF00183 GenomeReviews:BA000015_GR GO:GO:0005739 GO:GO:00055…	62	3e-14	41/46	89	44/46	95
isogroup00018	isotig00078	1070	TAIR|gene:2041648 - symbol:AGT "ALANINE:GLYOXYLATE AMINOTRANSFERASE" species:3702 "Arabidopsis thaliana" [GO:0005886 "plasma membrane" evidence=IDA] [GO:0009507 "chloroplast" evidence=IDA] [GO:0016020 "membrane" evidence=IDA] [GO:0005777 "peroxisome" evidence=IDA] [GO:0048046 "apoplast" evidence=IDA] [GO:0009570 "chloroplast stroma" evidence=IDA] InterPro:IPR000192 InterPro:IPR015421 Pfam:PF00266…	555	5e-163	286/330	86	311/330	94
isogroup00018	isotig00079	251	TAIR|gene:2041648 - symbol:AGT "ALANINE:GLYOXYLATE AMINOTRANSFERASE" species:3702 "Arabidopsis thaliana" [GO:0005886 "plasma membrane" evidence=IDA] [GO:0009507 "chloroplast" evidence=IDA] [GO:0016020 "membrane" evidence=IDA] [GO:0005777 "peroxisome" evidence=IDA] [GO:0048046 "apoplast" evidence=IDA] [GO:0009570 "chloroplast stroma" evidence=IDA] InterPro:IPR000192 InterPro:IPR015421 Pfam:PF00266…	150	1e-36	73/82	89	80/82	97
isogroup00019	isotig00080	817	TAIR|locus:2139629 - symbol:AT4G34710 "AT4G34710" species:3702 "Arabidopsis thaliana" [GO:0005575 "cellular_component" evidence=ND] [GO:0006596 "polyamine biosynthetic process" evidence=IMP] [GO:0006970 "response to osmotic stress" evidence=IMP] [GO:0008792 "arginine decarboxylase activity" evidence=IMP] [GO:0009611 "response to wounding" evidence=IEP] [GO:0009737 "response to abscisic acid stimu…	239	1e-62	112/135	82	131/135	97
isogroup00019	isotig00081	758	TAIR|locus:2045111 - symbol:AT2G16500 "AT2G16500" species:3702 "Arabidopsis thaliana" [GO:0008792 "arginine decarboxylase activity" evidence=NAS] [GO:0009651 "response to salt stress" evidence=IMP] [GO:0006979 "response to oxidative stress" evidence=IEP] [GO:0048316 "seed development" evidence=IGI] [GO:0009409 "response to cold" evidence=IMP] InterPro:IPR000183 InterPro:IPR002985 Pfam:PF00278 Pfa…	366	5e-101	189/230	82	216/230	93
isogroup00020	isotig00082	772	TAIR|gene:2170317 - symbol:ATMS1 species:3702 "Arabidopsis thaliana" [GO:0046686 "response to cadmium ion" evidence=IEP] [GO:0005507 "copper ion binding" evidence=IDA] [GO:0005886 "plasma membrane" evidence=IDA] [GO:0016020 "membrane" evidence=IDA] [GO:0009651 "response to salt stress" evidence=IEP] [GO:0005777 "peroxisome" evidence=IDA] [GO:0009507 "chloroplast" evidence=IDA] [GO:0048046 "apopla…	265	1e-70	130/149	87	138/149	92
isogroup00020	isotig00083	704	TAIR|gene:2170317 - symbol:ATMS1 species:3702 "Arabidopsis thaliana" [GO:0046686 "response to cadmium ion" evidence=IEP] [GO:0005507 "copper ion binding" evidence=IDA] [GO:0005886 "plasma membrane" evidence=IDA] [GO:0016020 "membrane" evidence=IDA] [GO:0009651 "response to salt stress" evidence=IEP] [GO:0005777 "peroxisome" evidence=IDA] [GO:0009507 "chloroplast" evidence=IDA] [GO:0048046 "apopla…	345	8e-95	171/188	90	179/188	95
isogroup00021	isotig00084	756	TAIR|locus:2056103 - symbol:AT2G39210 "AT2G39210" species:3702 "Arabidopsis thaliana" [GO:0005575 "cellular_component" evidence=ND] [GO:0003674 "molecular_function" evidence=ND] [GO:0008150 "biological_process" evidence=ND] InterPro:IPR011701 Pfam:PF07690 GenomeReviews:CT485783_GR GO:GO:0055085 EMBL:AC004697 InterPro:IPR016196 SUPFAM:SSF103473 HOGENOM:HBG317009 EMBL:AF419593 IPI:IPI00544383 PIR:T…	285	2e-76	140/207	67	162/207	78
isogroup00021	isotig00085	721	TAIR|locus:2056103 - symbol:AT2G39210 "AT2G39210" species:3702 "Arabidopsis thaliana" [GO:0005575 "cellular_component" evidence=ND] [GO:0003674 "molecular_function" evidence=ND] [GO:0008150 "biological_process" evidence=ND] InterPro:IPR011701 Pfam:PF07690 GenomeReviews:CT485783_GR GO:GO:0055085 EMBL:AC004697 InterPro:IPR016196 SUPFAM:SSF103473 HOGENOM:HBG317009 EMBL:AF419593 IPI:IPI00544383 PIR:T…	203	4e-52	99/154	64	119/154	77
isogroup00022	isotig00086	1062	TAIR|locus:2179142 - symbol:AT5G01410 "AT5G01410" species:3702 "Arabidopsis thaliana" [GO:0010224 "response to UV-B" evidence=IGI] [GO:0005829 "cytosol" evidence=IDA] [GO:0042819 "vitamin B6 biosynthetic process" evidence=IGI] [GO:0005886 "plasma membrane" evidence=IDA] [GO:0006950 "response to stress" evidence=IMP] [GO:0006979 "response to oxidative stress" evidence=IMP] [GO:0006982 "response to…	461	2e-129	260/275	94	269/275	97
isogroup00022	isotig00087	402	TAIR|locus:2179142 - symbol:AT5G01410 "AT5G01410" species:3702 "Arabidopsis thaliana" [GO:0010224 "response to UV-B" evidence=IGI] [GO:0005829 "cytosol" evidence=IDA] [GO:0042819 "vitamin B6 biosynthetic process" evidence=IGI] [GO:0005886 "plasma membrane" evidence=IDA] [GO:0006950 "response to stress" evidence=IMP] [GO:0006979 "response to oxidative stress" evidence=IMP] [GO:0006982 "response to…	82	5e-16	39/45	86	41/45	91
isogroup00023	isotig00088	760	No hit
isogroup00023	isotig00089	581	No hit
isogroup00024	isotig00090	663	No hit
isogroup00024	isotig00091	580	No hit
isogroup00025	isotig00092	630	TAIR|locus:2008905 - symbol:AT1G12010 "AT1G12010" species:3702 "Arabidopsis thaliana" [GO:0005575 "cellular_component" evidence=ND] [GO:0009815 "1-aminocyclopropane-1-carboxylate oxidase activity" evidence=ISS] [GO:0008150 "biological_process" evidence=ND] InterPro:IPR005123 Pfam:PF03171 GenomeReviews:CT485782_GR GO:GO:0055114 GO:GO:0016491 GO:GO:0005506 eggNOG:KOG0143 HOGENOM:HBG749762 EMBL:AC00…	253	1e-69	122/168	72	141/168	83
isogroup00025	isotig00093	650	TAIR|gene:2027098 - symbol:ACO2 "ACC OXIDASE 2" species:3702 "Arabidopsis thaliana" [GO:0005618 "cell wall" evidence=IDA] [GO:0005886 "plasma membrane" evidence=IDA] [GO:0009651 "response to salt stress" evidence=IEP] InterPro:IPR005123 Pfam:PF03171 UniProt:Q41931 GO:GO:0005515 GO:GO:0005886 GO:GO:0005618 GO:GO:0009693 GO:GO:0055114 GO:GO:0016491 GO:GO:0005506 GO:GO:0009651 EMBL:AC003113 GO:GO:00…	253	3e-67	124/167	74	137/167	82
isogroup00026	isotig00094	713	TAIR|gene:1005715101 - symbol:LOS1 "LOW EXPRESSION OF OSMOTICALLY RESPONSIVE GENES 1" species:3702 "Arabidopsis thaliana" [GO:0005730 "nucleolus" evidence=IDA] [GO:0005507 "copper ion binding" evidence=IDA] [GO:0005886 "plasma membrane" evidence=IDA] [GO:0016020 "membrane" evidence=IDA] [GO:0009507 "chloroplast" evidence=IDA] InterPro:IPR000640 InterPro:IPR000795 InterPro:IPR004161 InterPro:IPR00…	329	5e-90	160/172	93	167/172	97
isogroup00026	isotig00095	491	TAIR|gene:1005715101 - symbol:LOS1 "LOW EXPRESSION OF OSMOTICALLY RESPONSIVE GENES 1" species:3702 "Arabidopsis thaliana" [GO:0005730 "nucleolus" evidence=IDA] [GO:0005507 "copper ion binding" evidence=IDA] [GO:0005886 "plasma membrane" evidence=IDA] [GO:0016020 "membrane" evidence=IDA] [GO:0009507 "chloroplast" evidence=IDA] InterPro:IPR000640 InterPro:IPR000795 InterPro:IPR004161 InterPro:IPR00…	284	1e-76	138/155	89	146/155	94
isogroup00027	isotig00096	469	No hit
isogroup00027	isotig00097	310	No hit
isogroup00028	isotig00098	643	TAIR|locus:2122189 - symbol:AT4G36130 "AT4G36130" species:3702 "Arabidopsis thaliana" [GO:0005840 "ribosome" evidence=ISS] [GO:0003735 "structural constituent of ribosome" evidence=ISS] [GO:0006412 "translation" evidence=ISS] [GO:0022625 "cytosolic large ribosomal subunit" evidence=IDA] InterPro:IPR002171 Pfam:PF00181 Pfam:PF03947 PIRSF:PIRSF002158 PROSITE:PS00467 GO:GO:0005886 GenomeReviews:CT48…	300	3e-81	142/149	95	147/149	98
isogroup00028	isotig00099	559	TAIR|locus:2156569 - symbol:AT5G48760 "AT5G48760" species:3702 "Arabidopsis thaliana" [GO:0015934 "large ribosomal subunit" evidence=ISS] [GO:0003735 "structural constituent of ribosome" evidence=ISS] [GO:0006412 "translation" evidence=ISS] [GO:0022625 "cytosolic large ribosomal subunit" evidence=IDA] InterPro:IPR005755 InterPro:IPR005822 Pfam:PF00572 PIRSF:PIRSF002181 PROSITE:PS00783 GenomeRevie…	306	2e-86	146/158	92	154/158	97
isogroup00029	isotig00100	660	TAIR|gene:3443070 - symbol:AT5G07090.1 species:3702 "Arabidopsis thaliana" [GO:0022626 "cytosolic ribosome" evidence=IDA] [GO:0005886 "plasma membrane" evidence=IDA] InterPro:IPR000876 InterPro:IPR002942 Pfam:PF01479 PIRSF:PIRSF002116 PROSITE:PS50889 SMART:SM00363 Pfam:PF00467 GO:GO:0005515 GenomeReviews:BA000015_GR GO:GO:0005886 EMBL:AL163652 GO:GO:0006412 GO:GO:0003735 GO:GO:0022626 EMBL:AB0106…	249	5e-66	135/149	90	148/149	99
isogroup00029	isotig00101	602	TAIR|gene:3443070 - symbol:AT5G07090.1 species:3702 "Arabidopsis thaliana" [GO:0022626 "cytosolic ribosome" evidence=IDA] [GO:0005886 "plasma membrane" evidence=IDA] InterPro:IPR000876 InterPro:IPR002942 Pfam:PF01479 PIRSF:PIRSF002116 PROSITE:PS50889 SMART:SM00363 Pfam:PF00467 GO:GO:0005515 GenomeReviews:BA000015_GR GO:GO:0005886 EMBL:AL163652 GO:GO:0006412 GO:GO:0003735 GO:GO:0022626 EMBL:AB0106…	260	3e-69	140/156	89	155/156	99
isogroup00030	isotig00102	722	TAIR|gene:2078076 - symbol:RPL18 "RIBOSOMAL PROTEIN L18" species:3702 "Arabidopsis thaliana" [GO:0009507 "chloroplast" evidence=IDA] [GO:0005773 "vacuole" evidence=IDA] [GO:0005886 "plasma membrane" evidence=IDA] InterPro:IPR000039 PROSITE:PS01106 Pfam:PF00828 GO:GO:0005886 GO:GO:0009507 GO:GO:0005773 GenomeReviews:BA000014_GR GO:GO:0006412 GO:GO:0003735 EMBL:AC011620 GO:GO:0022625 InterPro:IPR02…	258	2e-68	140/175	80	159/175	90
isogroup00030	isotig00103	519	TAIR|locus:2143330 - symbol:AT5G27850 "AT5G27850" species:3702 "Arabidopsis thaliana" [GO:0015934 "large ribosomal subunit" evidence=ISS] [GO:0003735 "structural constituent of ribosome" evidence=ISS] [GO:0006412 "translation" evidence=ISS] [GO:0022625 "cytosolic large ribosomal subunit" evidence=IDA] InterPro:IPR000039 Pfam:PF00828 GenomeReviews:BA000015_GR GO:GO:0005773 GO:GO:0016020 GO:GO:0006…	149	4e-36	89/117	76	105/117	89
isogroup00031	isotig00104	670	TAIR|locus:1006230220 - symbol:AT3G10985 "AT3G10985" species:3702 "Arabidopsis thaliana" [GO:0005575 "cellular_component" evidence=ND] [GO:0003674 "molecular_function" evidence=ND] [GO:0007568 "aging" evidence=IEP] [GO:0009620 "response to fungus" evidence=IEP] [GO:0006950 "response to stress" evidence=IEP] UniProt:Q94AK6 GO:GO:0005515 GO:GO:0006950 GO:GO:0007568 GO:GO:0009620 EMBL:AY045972 EMBL:…	120	4e-27	70/114	61	79/114	69
isogroup00031	isotig00105	571	TAIR|locus:1006230220 - symbol:AT3G10985 "AT3G10985" species:3702 "Arabidopsis thaliana" [GO:0005575 "cellular_component" evidence=ND] [GO:0003674 "molecular_function" evidence=ND] [GO:0007568 "aging" evidence=IEP] [GO:0009620 "response to fungus" evidence=IEP] [GO:0006950 "response to stress" evidence=IEP] UniProt:Q94AK6 GO:GO:0005515 GO:GO:0006950 GO:GO:0007568 GO:GO:0009620 EMBL:AY045972 EMBL:…	108	1e-23	61/96	63	68/96	70
isogroup00032	isotig00106	747	TAIR|gene:2049650 - symbol:CR88 species:3702 "Arabidopsis thaliana" [GO:0009941 "chloroplast envelope" evidence=IDA] [GO:0009507 "chloroplast" evidence=IDA] [GO:0009570 "chloroplast stroma" evidence=IDA] [GO:0005524 "ATP binding" evidence=IDA] [GO:0005739 "mitochondrion" evidence=IDA] [GO:0005886 "plasma membrane" evidence=IDA] HAMAP:MF_00505 InterPro:IPR001404 InterPro:IPR003594 InterPro:IPR0198…	363	3e-100	180/207	86	196/207	94
isogroup00032	isotig00107	477	No hit
isogroup00033	isotig00108	710	TAIR|gene:3439029 - symbol:RBP31 "31-KDA RNA BINDING PROTEIN" species:3702 "Arabidopsis thaliana" [GO:0009579 "thylakoid" evidence=IDA] [GO:0009941 "chloroplast envelope" evidence=IDA] [GO:0009535 "chloroplast thylakoid membrane" evidence=IDA] [GO:0009507 "chloroplast" evidence=IDA] [GO:0009570 "chloroplast stroma" evidence=IDA] InterPro:IPR000504 InterPro:IPR012677 Pfam:PF00076 PROSITE:PS50102 S…	227	3e-59	142/258	55	174/258	67
isogroup00033	isotig00109	496	TAIR|gene:2157701 - symbol:CP31B species:3702 "Arabidopsis thaliana" [GO:0009941 "chloroplast envelope" evidence=IDA] [GO:0009507 "chloroplast" evidence=IDA] [GO:0009570 "chloroplast stroma" evidence=IDA] InterPro:IPR000504 InterPro:IPR012677 Pfam:PF00076 PROSITE:PS50102 SMART:SM00360 GenomeReviews:BA000015_GR GO:GO:0008266 GO:GO:0000166 GO:GO:0009570 Gene3D:G3DSA:3.30.70.330 GO:GO:0009941 GO:GO:…	99.8	4e-21	63/132	47	86/132	65
isogroup00034	isotig00110	840	TAIR|gene:2083543 - symbol:ATGSTU8 "GLUTATHIONE S-TRANSFERASE TAU 8" species:3702 "Arabidopsis thaliana" [GO:0046686 "response to cadmium ion" evidence=IEP] InterPro:IPR004045 Pfam:PF00043 InterPro:IPR004046 Pfam:PF02798 GO:GO:0046686 GO:GO:0005737 GenomeReviews:BA000014_GR GO:GO:0016740 InterPro:IPR012336 InterPro:IPR012335 Gene3D:G3DSA:3.40.30.10 SUPFAM:SSF52833 InterPro:IPR010987 SUPFAM:SSF476…	162	2e-41	85/171	49	120/171	70
isogroup00034	isotig00111	343	TAIR|gene:2083543 - symbol:ATGSTU8 "GLUTATHIONE S-TRANSFERASE TAU 8" species:3702 "Arabidopsis thaliana" [GO:0046686 "response to cadmium ion" evidence=IEP] InterPro:IPR004045 Pfam:PF00043 InterPro:IPR004046 Pfam:PF02798 GO:GO:0046686 GO:GO:0005737 GenomeReviews:BA000014_GR GO:GO:0016740 InterPro:IPR012336 InterPro:IPR012335 Gene3D:G3DSA:3.40.30.10 SUPFAM:SSF52833 InterPro:IPR010987 SUPFAM:SSF476…	103	7e-25	51/94	54	70/94	74
isogroup00035	isotig00112	674	TAIR|gene:2085551 - symbol:MSD1 "MANGANESE SUPEROXIDE DISMUTASE 1" species:3702 "Arabidopsis thaliana" [GO:0046872 "metal ion binding" evidence=IDA] [GO:0042742 "defense response to bacterium" evidence=IEP] [GO:0009651 "response to salt stress" evidence=IEP] InterPro:IPR001189 InterPro:IPR019831 InterPro:IPR019832 InterPro:IPR019833 Pfam:PF00081 Pfam:PF02777 PIRSF:PIRSF000349 PRINTS:PR01703 PROSI…	330	3e-90	153/184	83	168/184	91
isogroup00035	isotig00113	495	TAIR|gene:2085551 - symbol:MSD1 "MANGANESE SUPEROXIDE DISMUTASE 1" species:3702 "Arabidopsis thaliana" [GO:0046872 "metal ion binding" evidence=IDA] [GO:0042742 "defense response to bacterium" evidence=IEP] [GO:0009651 "response to salt stress" evidence=IEP] InterPro:IPR001189 InterPro:IPR019831 InterPro:IPR019832 InterPro:IPR019833 Pfam:PF00081 Pfam:PF02777 PIRSF:PIRSF000349 PRINTS:PR01703 PROSI…	103	3e-22	45/52	86	49/52	94
isogroup00036	isotig00114	645	TAIR|gene:2121223 - symbol:KAK "KAKTUS" species:3702 "Arabidopsis thaliana" [GO:0005886 "plasma membrane" evidence=IDA] Pfam:PF00632 InterPro:IPR000225 InterPro:IPR000569 InterPro:IPR011989 InterPro:IPR016024 PROSITE:PS50237 SMART:SM00119 GO:GO:0005622 GO:GO:0005886 GenomeReviews:CT486007_GR SUPFAM:SSF48371 GO:GO:0005488 Gene3D:G3DSA:1.25.10.10 SMART:SM00185 PROSITE:PS50176 GO:GO:0019941 GO:GO:00…	165	1e-40	82/93	88	88/93	94
isogroup00036	isotig00115	355	No hit
isogroup00037	isotig00116	542	TAIR|locus:2206061 - symbol:AT1G60950 "AT1G60950" species:3702 "Arabidopsis thaliana" [GO:0009767 "photosynthetic electron transport chain" evidence=IMP;TAS] [GO:0009416 "response to light stimulus" evidence=IEP] [GO:0009570 "chloroplast stroma" evidence=TAS] InterPro:IPR001041 InterPro:IPR006058 InterPro:IPR010241 Pfam:PF00111 PROSITE:PS00197 PROSITE:PS51085 UniProt:P16972 GO:GO:0005515 GenomeRe…	146	4e-35	86/123	69	94/123	76
isogroup00037	isotig00117	470	TAIR|locus:2206061 - symbol:AT1G60950 "AT1G60950" species:3702 "Arabidopsis thaliana" [GO:0009767 "photosynthetic electron transport chain" evidence=IMP;TAS] [GO:0009416 "response to light stimulus" evidence=IEP] [GO:0009570 "chloroplast stroma" evidence=TAS] InterPro:IPR001041 InterPro:IPR006058 InterPro:IPR010241 Pfam:PF00111 PROSITE:PS00197 PROSITE:PS51085 UniProt:P16972 GO:GO:0005515 GenomeRe…	102	4e-22	65/97	67	72/97	74
isogroup00038	isotig00118	645	TAIR|gene:2012160 - symbol:PAB8 "POLY(A) BINDING PROTEIN 8" species:3702 "Arabidopsis thaliana" [GO:0046686 "response to cadmium ion" evidence=IEP] InterPro:IPR000504 InterPro:IPR002004 InterPro:IPR006515 InterPro:IPR012677 Pfam:PF00076 Pfam:PF00658 PROSITE:PS50102 PROSITE:PS51309 SMART:SM00360 SMART:SM00517 GenomeReviews:CT485782_GR GO:GO:0046686 GO:GO:0000166 Gene3D:G3DSA:3.30.70.330 GO:GO:0003…	171	1e-42	93/125	74	101/125	80
isogroup00038	isotig00119	338	TAIR|locus:2201816 - symbol:AT1G08450 "AT1G08450" species:3702 "Arabidopsis thaliana" [GO:0005509 "calcium ion binding" evidence=ISS] [GO:0005783 "endoplasmic reticulum" evidence=IDA] [GO:0010204 "defense response signaling pathway, resistance gene-independent" evidence=IMP] [GO:0042742 "defense response to bacterium" evidence=IMP] [GO:0005789 "endoplasmic reticulum membrane" evidence=IDA] [GO:00…	129	2e-30	55/71	77	62/71	87
isogroup00039	isotig00120	606	No hit
isogroup00039	isotig00121	373	No hit
isogroup00040	isotig00122	476	No hit
isogroup00040	isotig00123	478	TAIR|gene:2205094 - symbol:AT1G07920.1 species:3702 "Arabidopsis thaliana" [GO:0009507 "chloroplast" evidence=IDA] [GO:0005730 "nucleolus" evidence=IDA] [GO:0046686 "response to cadmium ion" evidence=IEP] [GO:0005886 "plasma membrane" evidence=IDA] [GO:0016020 "membrane" evidence=IDA] InterPro:IPR000795 InterPro:IPR004160 InterPro:IPR004161 InterPro:IPR004539 Pfam:PF00009 Pfam:PF03143 Pfam:PF0314…	89.7	4e-18	42/47	89	46/47	97
isogroup00041	isotig00124	514	TAIR|locus:2203226 - symbol:AT1G77690 "AT1G77690" species:3702 "Arabidopsis thaliana" [GO:0016020 "membrane" evidence=ISS] [GO:0015171 "amino acid transmembrane transporter activity" evidence=ISS] [GO:0005215 "transporter activity" evidence=ISS] [GO:0006865 "amino acid transport" evidence=ISS] [GO:0009733 "response to auxin stimulus" evidence=IDA] [GO:0009926 "auxin polar transport" evidence=IDA]…	211	8e-55	113/139	81	125/139	89
isogroup00041	isotig00125	434	TAIR|locus:2203226 - symbol:AT1G77690 "AT1G77690" species:3702 "Arabidopsis thaliana" [GO:0016020 "membrane" evidence=ISS] [GO:0015171 "amino acid transmembrane transporter activity" evidence=ISS] [GO:0005215 "transporter activity" evidence=ISS] [GO:0006865 "amino acid transport" evidence=ISS] [GO:0009733 "response to auxin stimulus" evidence=IDA] [GO:0009926 "auxin polar transport" evidence=IDA]…	95.9	4e-20	57/77	74	66/77	85
isogroup00042	isotig00126	484	TAIR|locus:2054487 - symbol:AT2G30720 "AT2G30720" species:3702 "Arabidopsis thaliana" [GO:0016291 "acyl-CoA thioesterase activity" evidence=ISS] [GO:0016788 "hydrolase activity, acting on ester bonds" evidence=ISS] [GO:0008150 "biological_process" evidence=ND] [GO:0005575 "cellular_component" evidence=ND] OMA:AVEIGHV EMBL:BT015127 EMBL:BT020249 IPI:IPI00541087 RefSeq:NP_180630.2 UniGene:At.50113 …	234	1e-61	125/159	78	139/159	87
isogroup00042	isotig00127	452	TAIR|locus:2054487 - symbol:AT2G30720 "AT2G30720" species:3702 "Arabidopsis thaliana" [GO:0016291 "acyl-CoA thioesterase activity" evidence=ISS] [GO:0016788 "hydrolase activity, acting on ester bonds" evidence=ISS] [GO:0008150 "biological_process" evidence=ND] [GO:0005575 "cellular_component" evidence=ND] OMA:AVEIGHV EMBL:BT015127 EMBL:BT020249 IPI:IPI00541087 RefSeq:NP_180630.2 UniGene:At.50113 …	122	2e-46	69/86	80	75/86	87
isogroup00043	isotig00128	467	TAIR|gene:3442075 - symbol:AALP "Arabidopsis aleurain-like protease" species:3702 "Arabidopsis thaliana" [GO:0005773 "vacuole" evidence=IDA] InterPro:IPR000169 InterPro:IPR000668 InterPro:IPR013128 Pfam:PF00112 PRINTS:PR00705 PROSITE:PS00139 PROSITE:PS00639 PROSITE:PS00640 SMART:SM00645 UniProt:Q8H166 GO:GO:0005515 GenomeReviews:BA000015_GR GO:GO:0005773 GO:GO:0007568 HOGENOM:HBG746690 GO:GO:0004…	80.1	3e-15	34/46	73	42/46	91
isogroup00043	isotig00129	452	TAIR|locus:2020548 - symbol:AT1G70170 "AT1G70170" species:3702 "Arabidopsis thaliana" [GO:0004222 "metalloendopeptidase activity" evidence=ISS] [GO:0006508 "proteolysis" evidence=ISS] [GO:0031225 "anchored to membrane" evidence=TAS] InterPro:IPR001818 InterPro:IPR002477 InterPro:IPR006026 InterPro:IPR021158 Pfam:PF00413 Pfam:PF01471 PROSITE:PS00546 SMART:SM00235 GenomeReviews:CT485782_GR GO:GO:00…	61.6	9e-10	31/53	58	41/53	77
isogroup00044	isotig00130	567	TAIR|locus:2175841 - symbol:AT5G60670 "AT5G60670" species:3702 "Arabidopsis thaliana" [GO:0005840 "ribosome" evidence=ISS] [GO:0003735 "structural constituent of ribosome" evidence=ISS] [GO:0042254 "ribosome biogenesis" evidence=ISS] [GO:0022625 "cytosolic large ribosomal subunit" evidence=ISS;IDA] InterPro:IPR000911 InterPro:IPR020783 InterPro:IPR020785 Pfam:PF00298 PROSITE:PS00359 SMART:SM00649…	254	1e-67	125/140	89	135/140	96
isogroup00044	isotig00131	335	TAIR|gene:2061752 - symbol:AT2G37190.1 species:3702 "Arabidopsis thaliana" [GO:0005634 "nucleus" evidence=IDA] [GO:0005730 "nucleolus" evidence=IDA] [GO:0005773 "vacuole" evidence=IDA] [GO:0022626 "cytosolic ribosome" evidence=IDA] [GO:0009507 "chloroplast" evidence=IDA] InterPro:IPR000911 InterPro:IPR020783 InterPro:IPR020785 Pfam:PF00298 PROSITE:PS00359 SMART:SM00649 Pfam:PF03946 GO:GO:0009507 …	150	1e-36	75/80	93	78/80	97
isogroup00045	isotig00132	505	TAIR|locus:2038658 - symbol:AT2G27380 "AT2G27380" species:3702 "Arabidopsis thaliana" [GO:0005199 "structural constituent of cell wall" evidence=TAS] [GO:0009827 "plant-type cell wall modification" evidence=TAS] [GO:0009845 "seed germination" evidence=TAS] GenomeReviews:CT485783_GR GO:GO:0009845 EMBL:AC006232 GO:GO:0005199 GO:GO:0009827 EMBL:AC006233 IPI:IPI00517298 PIR:C84672 RefSeq:NP_180307.1 …	35	2e-05	22/68	32	34/68	50
isogroup00045	isotig00133	222	FB|FBgn0086265 - symbol:psd "palisade" species:7227 "Drosophila melanogaster" [GO:0042600 "chorion" evidence=IDA] [GO:0032529 "follicle cell microvillus organization" evidence=IMP] [GO:0060388 "vitelline envelope" evidence=IDA] [GO:0007305 "vitelline membrane formation in chorion-containing eggshell" evidence=IMP] GO:GO:0042600 GO:GO:0007305 GO:GO:0060388 GO:GO:0032529 EMBL:BT001468 IntAct:Q8IH21…	56.6	2e-08	26/62	41	40/62	64
isogroup00046	isotig00134	333	TAIR|locus:2010642 - symbol:AT1G04750 "AT1G04750" species:3702 "Arabidopsis thaliana" [GO:0016020 "membrane" evidence=ISS] [GO:0003674 "molecular_function" evidence=ND] [GO:0005768 "endosome" evidence=TAS] [GO:0005886 "plasma membrane" evidence=TAS] InterPro:IPR001388 InterPro:IPR010908 InterPro:IPR011012 Pfam:PF00957 PRINTS:PR00219 PROSITE:PS00417 PROSITE:PS50859 PROSITE:PS50892 GenomeReviews:CT…	55.8	3e-08	24/35	68	30/35	85
isogroup00046	isotig00135	242	TAIR|locus:2010642 - symbol:AT1G04750 "AT1G04750" species:3702 "Arabidopsis thaliana" [GO:0016020 "membrane" evidence=ISS] [GO:0003674 "molecular_function" evidence=ND] [GO:0005768 "endosome" evidence=TAS] [GO:0005886 "plasma membrane" evidence=TAS] InterPro:IPR001388 InterPro:IPR010908 InterPro:IPR011012 Pfam:PF00957 PRINTS:PR00219 PROSITE:PS00417 PROSITE:PS50859 PROSITE:PS50892 GenomeReviews:CT…	72.8	3e-13	34/46	73	41/46	89
isogroup00047	isotig00136	213	No hit
isogroup00047	isotig00137	188	No hit
isogroup00048	isotig00138	827	TAIR|locus:2202810 - symbol:AT1G26910 "AT1G26910" species:3702 "Arabidopsis thaliana" [GO:0005840 "ribosome" evidence=ISS] [GO:0003735 "structural constituent of ribosome" evidence=ISS] [GO:0006412 "translation" evidence=ISS] InterPro:IPR001197 InterPro:IPR016180 InterPro:IPR018255 Pfam:PF00252 PIRSF:PIRSF005590 PROSITE:PS01257 GenomeReviews:CT485782_GR GO:GO:0016020 GO:GO:0006412 GO:GO:0009941 G…	394	3e-109	187/215	86	199/215	92
isogroup00048	isotig00139	594	TAIR|locus:2202810 - symbol:AT1G26910 "AT1G26910" species:3702 "Arabidopsis thaliana" [GO:0005840 "ribosome" evidence=ISS] [GO:0003735 "structural constituent of ribosome" evidence=ISS] [GO:0006412 "translation" evidence=ISS] InterPro:IPR001197 InterPro:IPR016180 InterPro:IPR018255 Pfam:PF00252 PIRSF:PIRSF005590 PROSITE:PS01257 GenomeReviews:CT485782_GR GO:GO:0016020 GO:GO:0006412 GO:GO:0009941 G…	362	6e-100	173/197	87	183/197	92
isogroup00049	isotig00140	682	TAIR|gene:2092501 - symbol:ATHCHIB "ARABIDOPSIS THALIANA BASIC CHITINASE" species:3702 "Arabidopsis thaliana" [GO:0005773 "vacuole" evidence=IDA] [GO:0046686 "response to cadmium ion" evidence=IEP] [GO:0005886 "plasma membrane" evidence=IDA] InterPro:IPR000726 InterPro:IPR001002 InterPro:IPR016283 InterPro:IPR018371 Pfam:PF00182 Pfam:PF00187 PIRSF:PIRSF001060 PRINTS:PR00451 ProDom:PD000609 PROSIT…	230	4e-60	113/225	50	144/225	64
isogroup00049	isotig00141	191	TAIR|gene:2092501 - symbol:ATHCHIB "ARABIDOPSIS THALIANA BASIC CHITINASE" species:3702 "Arabidopsis thaliana" [GO:0005773 "vacuole" evidence=IDA] [GO:0046686 "response to cadmium ion" evidence=IEP] [GO:0005886 "plasma membrane" evidence=IDA] InterPro:IPR000726 InterPro:IPR001002 InterPro:IPR016283 InterPro:IPR018371 Pfam:PF00182 Pfam:PF00187 PIRSF:PIRSF001060 PRINTS:PR00451 ProDom:PD000609 PROSIT…	48.1	3e-11	19/32	59	24/32	75
isogroup00050	isotig00142	731	TAIR|locus:2011831 - symbol:AT1G56220 "AT1G56220" species:3702 "Arabidopsis thaliana" [GO:0005575 "cellular_component" evidence=ND] [GO:0003674 "molecular_function" evidence=ND] GenomeReviews:CT485782_GR EMBL:AC069159 InterPro:IPR008406 Pfam:PF05564 IPI:IPI00523429 PIR:G96603 RefSeq:NP_849820.1 UniGene:At.24468 UniGene:At.70038 UniGene:Rra.6393 PRIDE:Q9C7J7 GeneID:842075 NMPDR:fig|3702.1.peg.5171…	105	2e-22	54/74	72	60/74	81
isogroup00050	isotig00143	724	TAIR|locus:2011831 - symbol:AT1G56220 "AT1G56220" species:3702 "Arabidopsis thaliana" [GO:0005575 "cellular_component" evidence=ND] [GO:0003674 "molecular_function" evidence=ND] GenomeReviews:CT485782_GR EMBL:AC069159 InterPro:IPR008406 Pfam:PF05564 IPI:IPI00523429 PIR:G96603 RefSeq:NP_849820.1 UniGene:At.24468 UniGene:At.70038 UniGene:Rra.6393 PRIDE:Q9C7J7 GeneID:842075 NMPDR:fig|3702.1.peg.5171…	105	2e-22	54/74	72	60/74	81
isogroup00051	isotig00144	478	TAIR|gene:2087417 - symbol:CCD1 "CAROTENOID CLEAVAGE DIOXYGENASE 1" species:3702 "Arabidopsis thaliana" [GO:0005773 "vacuole" evidence=IDA] [GO:0005886 "plasma membrane" evidence=IDA] GO:GO:0005886 GO:GO:0005773 GO:GO:0006950 GenomeReviews:BA000014_GR GO:GO:0055114 GO:GO:0005506 EMBL:AL163818 InterPro:IPR004294 PANTHER:PTHR10543 Pfam:PF03055 EMBL:AJ005813 EMBL:BT000436 EMBL:BT002102 IPI:IPI005179…	257	1e-68	125/158	79	139/158	87
isogroup00051	isotig00145	209	TAIR|gene:2087417 - symbol:CCD1 "CAROTENOID CLEAVAGE DIOXYGENASE 1" species:3702 "Arabidopsis thaliana" [GO:0005773 "vacuole" evidence=IDA] [GO:0005886 "plasma membrane" evidence=IDA] GO:GO:0005886 GO:GO:0005773 GO:GO:0006950 GenomeReviews:BA000014_GR GO:GO:0055114 GO:GO:0005506 EMBL:AL163818 InterPro:IPR004294 PANTHER:PTHR10543 Pfam:PF03055 EMBL:AJ005813 EMBL:BT000436 EMBL:BT002102 IPI:IPI005179…	113	2e-25	53/68	77	61/68	89
isogroup00052	isotig00146	866	TAIR|locus:2183795 - symbol:AT5G10980 "AT5G10980" species:3702 "Arabidopsis thaliana" [GO:0003677 "DNA binding" evidence=ISS] InterPro:IPR000164 InterPro:IPR007125 InterPro:IPR009072 Pfam:PF00125 PRINTS:PR00622 PROSITE:PS00322 PROSITE:PS00959 SMART:SM00428 GenomeReviews:CT486007_GR GO:GO:0005634 GO:GO:0003677 EMBL:AL035708 EMBL:AL161596 Gene3D:G3DSA:1.10.20.10 SUPFAM:SSF47113 EMBL:AL391222 GO:GO:…	249	9e-66	127/127	100	127/127	100
isogroup00052	isotig00147	396	No hit
isogroup00053	isotig00148	3048	No hit
isogroup00054	isotig00149	1591	TAIR|gene:2205094 - symbol:AT1G07920.1 species:3702 "Arabidopsis thaliana" [GO:0009507 "chloroplast" evidence=IDA] [GO:0005730 "nucleolus" evidence=IDA] [GO:0046686 "response to cadmium ion" evidence=IEP] [GO:0005886 "plasma membrane" evidence=IDA] [GO:0016020 "membrane" evidence=IDA] InterPro:IPR000795 InterPro:IPR004160 InterPro:IPR004161 InterPro:IPR004539 Pfam:PF00009 Pfam:PF03143 Pfam:PF0314…	820	0	399/426	93	419/426	98
isogroup00055	isotig00150	1469	TAIR|gene:2129255 - symbol:MEE58 "MATERNAL EFFECT EMBRYO ARREST 58" species:3702 "Arabidopsis thaliana" [GO:0005773 "vacuole" evidence=IDA] [GO:0005507 "copper ion binding" evidence=IDA] [GO:0005886 "plasma membrane" evidence=IDA] [GO:0016020 "membrane" evidence=IDA] InterPro:IPR000043 InterPro:IPR016040 InterPro:IPR020082 Pfam:PF05221 PIRSF:PIRSF001109 PROSITE:PS00738 PROSITE:PS00739 Pfam:PF0067…	689	0	360/401	89	381/401	95
isogroup00056	isotig00151	1414	TAIR|locus:2092815 - symbol:AT3G13460 "AT3G13460" species:3702 "Arabidopsis thaliana" [GO:0005634 "nucleus" evidence=IDA] [GO:0005737 "cytoplasm" evidence=IDA] [GO:0005515 "protein binding" evidence=IPI] GO:GO:0005515 GO:GO:0005634 GO:GO:0005737 EMBL:AP000603 InterPro:IPR007275 Pfam:PF04146 PROSITE:PS50882 PANTHER:PTHR12357 EMBL:AY123992 IPI:IPI00538679 RefSeq:NP_187955.2 UniGene:At.23650 UniGene…	397	4e-110	214/331	64	238/331	71
isogroup00057	isotig00152	1379	No hit
isogroup00058	isotig00153	1357	TAIR|locus:2162007 - symbol:AT5G63190 "AT5G63190" species:3702 "Arabidopsis thaliana" [GO:0005575 "cellular_component" evidence=ND] [GO:0003674 "molecular_function" evidence=ND] [GO:0008150 "biological_process" evidence=ND] UniProt:Q94BR1 GO:GO:0005515 GO:GO:0016853 InterPro:IPR003891 Pfam:PF02847 SMART:SM00544 PROSITE:PS51366 EMBL:AY039947 EMBL:AY142667 IPI:IPI00548777 RefSeq:NP_568968.1 RefSeq:…	670	0	349/443	78	394/443	88
isogroup00059	isotig00154	1327	TAIR|gene:2063921 - symbol:RCA "RUBISCO ACTIVASE" species:3702 "Arabidopsis thaliana" [GO:0009941 "chloroplast envelope" evidence=IDA] [GO:0005634 "nucleus" evidence=IDA] [GO:0009535 "chloroplast thylakoid membrane" evidence=IDA] [GO:0009507 "chloroplast" evidence=IDA] [GO:0009570 "chloroplast stroma" evidence=IDA] [GO:0005618 "cell wall" evidence=IDA] [GO:0009579 "thylakoid" evidence=IDA] [GO:00…	649	0	317/365	86	338/365	92
isogroup00060	isotig00155	1290	TAIR|locus:2165427 - symbol:AT5G42800 "AT5G42800" species:3702 "Arabidopsis thaliana" [GO:0042406 "extrinsic to endoplasmic reticulum membrane" evidence=TAS] [GO:0009718 "anthocyanin biosynthetic process" evidence=IMP;TAS] [GO:0045552 "dihydrokaempferol 4-reductase activity" evidence=IMP;TAS] InterPro:IPR001509 InterPro:IPR016040 Pfam:PF01370 GO:GO:0055114 Gene3D:G3DSA:3.40.50.720 SUPFAM:SSF51735…	199	2e-50	106/247	42	155/247	62
isogroup00061	isotig00156	1265	TAIR|locus:2011030 - symbol:AT1G55020 "AT1G55020" species:3702 "Arabidopsis thaliana" [GO:0005575 "cellular_component" evidence=ND] [GO:0048364 "root development" evidence=IMP] [GO:0006952 "defense response" evidence=TAS] [GO:0009611 "response to wounding" evidence=TAS] [GO:0009695 "jasmonic acid biosynthetic process" evidence=TAS] [GO:0009816 "defense response to bacterium, incompatible interact…	496	9e-140	234/366	63	293/366	80
isogroup00062	isotig00157	1223	TAIR|locus:2120222 - symbol:AT4G39090 "AT4G39090" species:3702 "Arabidopsis thaliana" [GO:0008234 "cysteine-type peptidase activity" evidence=ISS] [GO:0009269 "response to desiccation" evidence=IEP] [GO:0006508 "proteolysis" evidence=ISS] [GO:0006970 "response to osmotic stress" evidence=IGI] [GO:0005634 "nucleus" evidence=IDA] [GO:0005773 "vacuole" evidence=IDA] [GO:0042742 "defense response to …	473	5e-133	234/309	75	271/309	87
isogroup00063	isotig00158	1186	TAIR|locus:2008773 - symbol:AT1G67480 "AT1G67480" species:3702 "Arabidopsis thaliana" [GO:0005575 "cellular_component" evidence=ND] [GO:0003674 "molecular_function" evidence=ND] [GO:0008150 "biological_process" evidence=ND] INTERPRO:IPR001810 GenomeReviews:CT485782_GR SMART:SM00256 PROSITE:PS50181 InterPro:IPR013089 PANTHER:PTHR23230 InterPro:IPR011043 InterPro:IPR015915 Gene3D:G3DSA:2.120.10.80 …	337	5e-92	163/271	60	200/271	73
isogroup00064	isotig00159	1171	TAIR|locus:2205568 - symbol:AT1G05010 "AT1G05010" species:3702 "Arabidopsis thaliana" [GO:0009693 "ethylene biosynthetic process" evidence=ISS;TAS] [GO:0009620 "response to fungus" evidence=IEP] [GO:0009815 "1-aminocyclopropane-1-carboxylate oxidase activity" evidence=ISS] InterPro:IPR005123 Pfam:PF03171 GenomeReviews:CT485782_GR GO:GO:0009693 GO:GO:0009835 GO:GO:0006952 GO:GO:0055114 GO:GO:00055…	453	6e-127	237/322	73	281/322	87
isogroup00065	isotig00160	1162	TAIR|gene:2101221 - symbol:HSP70 "HEAT SHOCK PROTEIN 70" species:3702 "Arabidopsis thaliana" [GO:0005618 "cell wall" evidence=IDA] [GO:0046686 "response to cadmium ion" evidence=IEP] [GO:0005524 "ATP binding" evidence=IDA] [GO:0005739 "mitochondrion" evidence=IDA] [GO:0005886 "plasma membrane" evidence=IDA] InterPro:IPR001023 PRINTS:PR00301 Pfam:PF00012 Prosite:PS00297 Prosite:PS00329 Prosite:PS0…	277	1e-133	180/190	94	184/190	96
isogroup00066	isotig00161	1160	TAIR|locus:2146132 - symbol:AT5G15950 "AT5G15950" species:3702 "Arabidopsis thaliana" [GO:0005575 "cellular_component" evidence=ND] [GO:0004014 "adenosylmethionine decarboxylase activity" evidence=ISS] InterPro:IPR001985 InterPro:IPR016067 Pfam:PF01536 GenomeReviews:BA000015_GR EMBL:AL391145 HOGENOM:HBG610629 BRENDA:4.1.1.50 GO:GO:0004014 GO:GO:0008295 GO:GO:0006597 InterPro:IPR018167 InterPro:IP…	350	7e-96	171/243	70	202/243	83
isogroup00067	isotig00162	1158	TAIR|locus:2025595 - symbol:AT1G08830 "AT1G08830" species:3702 "Arabidopsis thaliana" [GO:0005829 "cytosol" evidence=TAS] [GO:0006979 "response to oxidative stress" evidence=IEP;TAS] [GO:0046688 "response to copper ion" evidence=IEP] [GO:0010039 "response to iron ion" evidence=IEP] [GO:0005737 "cytoplasm" evidence=NAS] [GO:0009651 "response to salt stress" evidence=IEP] [GO:0010193 "response to o…	260	6e-69	122/152	80	135/152	88
isogroup00068	isotig00163	1154	TAIR|locus:2018605 - symbol:AT1G43170 "AT1G43170" species:3702 "Arabidopsis thaliana" [GO:0005840 "ribosome" evidence=ISS] [GO:0003735 "structural constituent of ribosome" evidence=ISS] [GO:0006412 "translation" evidence=ISS] [GO:0009793 "embryonic development ending in seed dormancy" evidence=NAS] [GO:0022625 "cytosolic large ribosomal subunit" evidence=IDA;TAS] InterPro:IPR000597 Pfam:PF00297 G…	555	1e-157	292/357	81	323/357	90
isogroup00069	isotig00164	1138	TAIR|gene:2077971 - symbol:PSBO2 "PHOTOSYSTEM II SUBUNIT O-2" species:3702 "Arabidopsis thaliana" [GO:0031977 "thylakoid lumen" evidence=IDA] [GO:0009579 "thylakoid" evidence=IDA] [GO:0009535 "chloroplast thylakoid membrane" evidence=IDA] [GO:0009507 "chloroplast" evidence=IDA] [GO:0009570 "chloroplast stroma" evidence=IDA] InterPro:IPR002628 Pfam:PF01716 UniProt:Q9S841 GO:GO:0005515 GenomeReview…	501	2e-141	244/307	79	277/307	90
isogroup00070	isotig00165	1114	TAIR|gene:2827470 - symbol:AT2G04039.1 species:3702 "Arabidopsis thaliana" [GO:0009507 "chloroplast" evidence=IDA] GO:GO:0009507 EMBL:AC007178 UniGene:At.1794 UniGene:At.26662 UniGene:At.41354 GeneID:814937 TAIR:At2g04039 InterPro:IPR021374 Pfam:PF11210 EMBL:AY058049 EMBL:AY090294 EMBL:AY086868 IPI:IPI00531666 RefSeq:NP_565308.1 PRIDE:Q93Z84 NMPDR:fig|3702.1.peg.7987 InParanoid:Q93Z84 ArrayExpres…	155	3e-37	76/105	72	88/105	83
isogroup00071	isotig00166	1112	TAIR|gene:2173427 - symbol:EXL2 "EXORDIUM LIKE 2" species:3702 "Arabidopsis thaliana" [GO:0005618 "cell wall" evidence=IDA] GenomeReviews:BA000015_GR GO:GO:0009505 EMBL:AB008268 HOGENOM:HBG587786 InterPro:IPR006766 Pfam:PF04674 EMBL:AF326891 EMBL:AF339708 EMBL:AF380638 EMBL:AY057739 EMBL:AY087652 IPI:IPI00531827 RefSeq:NP_201231.1 UniGene:At.23633 UniGene:At.67053 UniGene:At.71435 PRIDE:Q9FE06 Ge…	236	2e-110	108/124	87	114/124	91
isogroup00072	isotig00167	1102	TAIR|gene:3442075 - symbol:AALP "Arabidopsis aleurain-like protease" species:3702 "Arabidopsis thaliana" [GO:0005773 "vacuole" evidence=IDA] InterPro:IPR000169 InterPro:IPR000668 InterPro:IPR013128 Pfam:PF00112 PRINTS:PR00705 PROSITE:PS00139 PROSITE:PS00639 PROSITE:PS00640 SMART:SM00645 UniProt:Q8H166 GO:GO:0005515 GenomeReviews:BA000015_GR GO:GO:0005773 GO:GO:0007568 HOGENOM:HBG746690 GO:GO:0004…	476	5e-134	221/283	78	254/283	89
isogroup00073	isotig00168	1095	TAIR|gene:3694055 - symbol:LHB1B1 "LIGHT-HARVESTING CHLOROPHYLL-PROTEIN COMPLEX II SUBUNIT B1" species:3702 "Arabidopsis thaliana" [GO:0009941 "chloroplast envelope" evidence=IDA] [GO:0009535 "chloroplast thylakoid membrane" evidence=IDA] [GO:0009507 "chloroplast" evidence=IDA] [GO:0016020 "membrane" evidence=IDA] [GO:0009579 "thylakoid" evidence=IDA] InterPro:IPR001344 GenomeReviews:CT485783_GR …	471	3e-132	233/266	87	246/266	92
isogroup00074	isotig00169	1092	TAIR|locus:2091642 - symbol:AT3G14420 "AT3G14420" species:3702 "Arabidopsis thaliana" [GO:0008891 "glycolate oxidase activity" evidence=ISS;IMP] InterPro:IPR000262 InterPro:IPR008259 InterPro:IPR012133 InterPro:IPR013785 Pfam:PF01070 PIRSF:PIRSF000138 PROSITE:PS00557 PROSITE:PS51349 GO:GO:0048046 GO:GO:0005634 GenomeReviews:BA000014_GR GO:GO:0005777 GO:GO:0055114 Gene3D:G3DSA:3.20.20.70 GO:GO:000…	313	5e-149	156/177	88	167/177	94
isogroup00075	isotig00170	1082	TAIR|gene:2092706 - symbol:RACK1C_AT "RECEPTOR FOR ACTIVATED C KINASE 1 C" species:3702 "Arabidopsis thaliana" [GO:0005730 "nucleolus" evidence=IDA] InterPro:IPR001680 Pfam:PF00400 GenomeReviews:BA000014_GR GO:GO:0005730 InterPro:IPR015943 InterPro:IPR011046 InterPro:IPR019775 InterPro:IPR019781 Gene3D:G3DSA:2.130.10.10 SMART:SM00320 SUPFAM:SSF50978 PROSITE:PS00678 PROSITE:PS50082 PROSITE:PS50294…	577	2e-164	277/321	86	300/321	93
isogroup00076	isotig00171	1068	SGD|S000003962 - symbol:UBI4 "Ubiquitin, becomes conjugated to proteins, marking them for selective degradation via the ubiquitin-26S proteasome system" species:4932 "Saccharomyces cerevisiae" [GO:0003735 "structural constituent of ribosome" evidence=RCA] [GO:0006508 "proteolysis" evidence=RCA] [GO:0030435 "sporulation resulting in formation of a cellular spore" evidence=RCA] [GO:0034605 "cellula…	560	3e-159	286/294	97	294/294	100
isogroup00077	isotig00172	1057	TAIR|locus:2084563 - symbol:AT3G22890 "AT3G22890" species:3702 "Arabidopsis thaliana" [GO:0004781 "sulfate adenylyltransferase (ATP) activity" evidence=TAS] [GO:0009507 "chloroplast" evidence=IDA] InterPro:IPR002650 Pfam:PF01747 GO:GO:0005886 GO:GO:0046686 GO:GO:0009570 EMBL:AP001300 GO:GO:0016301 GO:GO:0000103 InterPro:IPR014729 Gene3D:G3DSA:3.40.50.620 InterPro:IPR015947 SUPFAM:SSF88697 GO:GO:0…	484	5e-140	226/251	90	242/251	96
isogroup00078	isotig00173	1046	TAIR|gene:2026211 - symbol:SCO1 "SNOWY COTYLEDON 1" species:3702 "Arabidopsis thaliana" [GO:0009941 "chloroplast envelope" evidence=IDA] [GO:0009507 "chloroplast" evidence=IDA] [GO:0009570 "chloroplast stroma" evidence=IDA] [GO:0005524 "ATP binding" evidence=IDA] [GO:0005739 "mitochondrion" evidence=IDA] [GO:0048046 "apoplast" evidence=IDA] InterPro:IPR000640 InterPro:IPR000795 InterPro:IPR004161…	639	0	318/344	92	335/344	97
isogroup00079	isotig00174	1020	TAIR|locus:2087872 - symbol:AT3G22440 "AT3G22440" species:3702 "Arabidopsis thaliana" [GO:0005575 "cellular_component" evidence=ND] [GO:0003674 "molecular_function" evidence=ND] [GO:0008150 "biological_process" evidence=ND] GenomeReviews:BA000014_GR UniGene:At.32364 EMBL:AB022215 InterPro:IPR012474 Pfam:PF07899 UniGene:At.64533 eggNOG:NOG149680 EMBL:AY050770 EMBL:AY096625 EMBL:AY085142 IPI:IPI005…	329	1e-89	185/269	68	209/269	77
isogroup00080	isotig00175	1031	TAIR|locus:2183602 - symbol:AT5G36230 "AT5G36230" species:3702 "Arabidopsis thaliana" [GO:0003743 "translation initiation factor activity" evidence=ISS] [GO:0006446 "regulation of translational initiation" evidence=ISS] InterPro:IPR016024 InterPro:IPR003307 SUPFAM:SSF48371 GO:GO:0005488 GO:GO:0016020 Gene3D:G3DSA:1.25.40.230 Pfam:PF02020 SMART:SM00515 PROSITE:PS51363 EMBL:AY057642 EMBL:AY136473 I…	431	2e-120	203/258	78	241/258	93
isogroup00081	isotig00176	1029	TAIR|locus:2096915 - symbol:AT3G45140 "AT3G45140" species:3702 "Arabidopsis thaliana" [GO:0009753 "response to jasmonic acid stimulus" evidence=IEP] [GO:0009620 "response to fungus" evidence=IEP] [GO:0009507 "chloroplast" evidence=ISS;TAS] [GO:0009695 "jasmonic acid biosynthetic process" evidence=IMP;TAS] [GO:0016165 "lipoxygenase activity" evidence=IMP] [GO:0009414 "response to water deprivation…	363	3e-104	163/250	65	198/250	79
isogroup00082	isotig00177	1018	TAIR|locus:2141385 - symbol:AT4G01850 "AT4G01850" species:3702 "Arabidopsis thaliana" [GO:0004478 "methionine adenosyltransferase activity" evidence=ISS] [GO:0006556 "S-adenosylmethionine biosynthetic process" evidence=ISS] InterPro:IPR002133 Pfam:PF00438 Pfam:PF02772 Pfam:PF02773 PIRSF:PIRSF000497 PROSITE:PS00376 PROSITE:PS00377 GO:GO:0005524 GenomeReviews:CT486007_GR GO:GO:0005737 GO:GO:0005618…	455	1e-127	233/251	92	245/251	97
isogroup00083	isotig00178	1020	TAIR|locus:2050049 - symbol:AT2G21330 "AT2G21330" species:3702 "Arabidopsis thaliana" [GO:0006098 "pentose-phosphate shunt" evidence=TAS] [GO:0009570 "chloroplast stroma" evidence=IDA] [GO:0010287 "plastoglobule" evidence=IDA] InterPro:IPR000741 InterPro:IPR013785 Pfam:PF00274 PROSITE:PS00158 GO:GO:0048046 GO:GO:0046686 GenomeReviews:CT485783_GR Gene3D:G3DSA:3.20.20.70 GO:GO:0009570 EMBL:AC006841…	543	3e-154	272/322	84	301/322	93
isogroup00084	isotig00179	1018	TAIR|locus:2040272 - symbol:AT2G41250 "AT2G41250" species:3702 "Arabidopsis thaliana" [GO:0016787 "hydrolase activity" evidence=ISS] InterPro:IPR005833 InterPro:IPR005834 InterPro:IPR006439 Pfam:PF00702 PRINTS:PR00413 GenomeReviews:CT485783_GR GO:GO:0008152 EMBL:AC005662 GO:GO:0008967 TIGRFAMs:TIGR01549 InterPro:IPR011949 TIGRFAMs:TIGR02252 eggNOG:KOG3085 EMBL:AY070081 EMBL:AY133731 EMBL:AK227199…	390	3e-108	191/233	81	214/233	91
isogroup00085	isotig00180	1008	TAIR|gene:2205094 - symbol:AT1G07920.1 species:3702 "Arabidopsis thaliana" [GO:0009507 "chloroplast" evidence=IDA] [GO:0005730 "nucleolus" evidence=IDA] [GO:0046686 "response to cadmium ion" evidence=IEP] [GO:0005886 "plasma membrane" evidence=IDA] [GO:0016020 "membrane" evidence=IDA] InterPro:IPR000795 InterPro:IPR004160 InterPro:IPR004161 InterPro:IPR004539 Pfam:PF00009 Pfam:PF03143 Pfam:PF0314…	391	2e-108	191/212	90	207/212	97
isogroup00086	isotig00181	1001	TAIR|gene:3696945 - symbol:AT2G37220.1 species:3702 "Arabidopsis thaliana" [GO:0009579 "thylakoid" evidence=IDA] [GO:0009941 "chloroplast envelope" evidence=IDA] [GO:0009535 "chloroplast thylakoid membrane" evidence=IDA] [GO:0009570 "chloroplast stroma" evidence=IDA] [GO:0009507 "chloroplast" evidence=IDA] InterPro:IPR000504 InterPro:IPR012677 Pfam:PF00076 PROSITE:PS50102 SMART:SM00360 GO:GO:0009…	221	4e-57	120/185	64	147/185	79
isogroup00087	isotig00182	1000	TAIR|gene:2090801 - symbol:GAPA "GLYCERALDEHYDE 3-PHOSPHATE DEHYDROGENASE A SUBUNIT" species:3702 "Arabidopsis thaliana" [GO:0009535 "chloroplast thylakoid membrane" evidence=IDA] [GO:0009570 "chloroplast stroma" evidence=IDA] [GO:0016020 "membrane" evidence=IDA] [GO:0009507 "chloroplast" evidence=IDA] [GO:0048046 "apoplast" evidence=IDA] InterPro:IPR000173 InterPro:IPR006424 InterPro:IPR016040 P…	447	3e-125	262/287	91	273/287	95
isogroup00088	isotig00183	1000	TAIR|locus:2074904 - symbol:AT3G09630 "AT3G09630" species:3702 "Arabidopsis thaliana" [GO:0005840 "ribosome" evidence=ISS] [GO:0003735 "structural constituent of ribosome" evidence=ISS] [GO:0006412 "translation" evidence=ISS] [GO:0022625 "cytosolic large ribosomal subunit" evidence=IDA] InterPro:IPR002136 Pfam:PF00573 GO:GO:0005886 GO:GO:0009507 GO:GO:0005773 GO:GO:0005618 GenomeReviews:BA000014_…	506	4e-143	281/333	84	310/333	93
isogroup00089	isotig00184	998	TAIR|gene:3694055 - symbol:LHB1B1 "LIGHT-HARVESTING CHLOROPHYLL-PROTEIN COMPLEX II SUBUNIT B1" species:3702 "Arabidopsis thaliana" [GO:0009941 "chloroplast envelope" evidence=IDA] [GO:0009535 "chloroplast thylakoid membrane" evidence=IDA] [GO:0009507 "chloroplast" evidence=IDA] [GO:0016020 "membrane" evidence=IDA] [GO:0009579 "thylakoid" evidence=IDA] InterPro:IPR001344 GenomeReviews:CT485783_GR …	468	1e-131	231/265	87	245/265	92
isogroup00090	isotig00185	955	TAIR|gene:2089377 - symbol:TCTP "TRANSLATIONALLY CONTROLLED TUMOR PROTEIN" species:3702 "Arabidopsis thaliana" [GO:0009579 "thylakoid" evidence=IDA] [GO:0005634 "nucleus" evidence=IDA] [GO:0046686 "response to cadmium ion" evidence=IEP] [GO:0042742 "defense response to bacterium" evidence=IEP] [GO:0005886 "plasma membrane" evidence=IDA] [GO:0009507 "chloroplast" evidence=IDA] [GO:0048046 "apoplas…	267	5e-71	128/168	76	145/168	86
isogroup00091	isotig00186	951	TAIR|locus:2079117 - symbol:AT3G47470 "AT3G47470" species:3702 "Arabidopsis thaliana" [GO:0016168 "chlorophyll binding" evidence=ISS;NAS] [GO:0015979 "photosynthesis" evidence=ISS] [GO:0030076 "light-harvesting complex" evidence=ISS] [GO:0010287 "plastoglobule" evidence=IDA] InterPro:IPR001344 GO:GO:0016021 GenomeReviews:BA000014_GR GO:GO:0000287 GO:GO:0009941 GO:GO:0018298 GO:GO:0009535 GO:GO:00…	454	2e-127	216/249	86	235/249	94
isogroup00092	isotig00187	952	TAIR|gene:2116163 - symbol:HDR "4-HYDROXY-3-METHYLBUT-2-ENYL DIPHOSPHATE REDUCTASE" species:3702 "Arabidopsis thaliana" [GO:0009507 "chloroplast" evidence=IDA] [GO:0009570 "chloroplast stroma" evidence=IDA] HAMAP:MF_00191 InterPro:IPR003451 Pfam:PF02401 GO:GO:0055114 GO:GO:0009570 GO:GO:0016114 GO:GO:0019288 GO:GO:0046429 GO:GO:0051745 TIGRFAMs:TIGR00216 EMBL:AY042877 EMBL:AY081454 EMBL:AY168881 …	526	3e-149	252/315	80	287/315	91
isogroup00093	isotig00188	939	TAIR|locus:2011030 - symbol:AT1G55020 "AT1G55020" species:3702 "Arabidopsis thaliana" [GO:0005575 "cellular_component" evidence=ND] [GO:0048364 "root development" evidence=IMP] [GO:0006952 "defense response" evidence=TAS] [GO:0009611 "response to wounding" evidence=TAS] [GO:0009695 "jasmonic acid biosynthetic process" evidence=TAS] [GO:0009816 "defense response to bacterium, incompatible interact…	341	2e-93	161/264	60	209/264	79
isogroup00094	isotig00189	923	TAIR|gene:2136382 - symbol:AT4G39230.1 species:3702 "Arabidopsis thaliana" [GO:0046686 "response to cadmium ion" evidence=IEP] InterPro:IPR016040 GO:GO:0046686 GO:GO:0005488 Gene3D:G3DSA:3.40.50.720 SUPFAM:SSF51735 GO:GO:0008152 GO:GO:0003824 EMBL:AL161594 EMBL:AL050351 EMBL:AY150409 IPI:IPI00541617 PIR:T08571 RefSeq:NP_195634.1 UniGene:At.31110 SMR:Q9T030 PRIDE:Q9T030 GeneID:830078 KEGG:ath:AT4G…	340	3e-93	168/269	62	206/269	76
isogroup00095	isotig00190	916	TAIR|gene:2101221 - symbol:HSP70 "HEAT SHOCK PROTEIN 70" species:3702 "Arabidopsis thaliana" [GO:0005618 "cell wall" evidence=IDA] [GO:0046686 "response to cadmium ion" evidence=IEP] [GO:0005524 "ATP binding" evidence=IDA] [GO:0005739 "mitochondrion" evidence=IDA] [GO:0005886 "plasma membrane" evidence=IDA] InterPro:IPR001023 PRINTS:PR00301 Pfam:PF00012 Prosite:PS00297 Prosite:PS00329 Prosite:PS0…	427	3e-119	227/244	93	238/244	97
isogroup00096	isotig00191	914	TAIR|gene:2050648 - symbol:PIP1B "NAMED PLASMA MEMBRANE INTRINSIC PROTEIN 1B" species:3702 "Arabidopsis thaliana" [GO:0046658 "anchored to plasma membrane" evidence=IDA] [GO:0009507 "chloroplast" evidence=IDA] [GO:0005886 "plasma membrane" evidence=IDA] [GO:0005773 "vacuole" evidence=IDA] [GO:0016020 "membrane" evidence=IDA] InterPro:IPR000425 InterPro:IPR012269 Pfam:PF00230 PRINTS:PR00783 PROSIT…	363	3e-100	180/204	88	190/204	93
isogroup00097	isotig00192	913	TAIR|locus:2054512 - symbol:AT2G30750 "AT2G30750" species:3702 "Arabidopsis thaliana" [GO:0019825 "oxygen binding" evidence=ISS] [GO:0009617 "response to bacterium" evidence=IEP] InterPro:IPR001128 InterPro:IPR002401 Pfam:PF00067 PRINTS:PR00463 Prosite:PS00086 GO:GO:0016021 GenomeReviews:CT485783_GR GO:GO:0009617 GO:GO:0055114 GO:GO:0009055 GO:GO:0020037 InterPro:IPR017973 InterPro:IPR017972 Gene…	216	2e-69	108/210	51	148/210	70
isogroup00098	isotig00193	905	TAIR|locus:2029491 - symbol:AT1G78080 "AT1G78080" species:3702 "Arabidopsis thaliana" [GO:0006355 "regulation of transcription, DNA-dependent" evidence=ISS] [GO:0003700 "transcription factor activity" evidence=ISS;IDA;TAS] [GO:0003677 "DNA binding" evidence=IDA;TAS] [GO:0005634 "nucleus" evidence=IC;IDA] [GO:0009414 "response to water deprivation" evidence=IEP;IMP] [GO:0009416 "response to light …	157	5e-38	117/186	62	132/186	70
isogroup00099	isotig00194	902	TAIR|locus:2007467 - symbol:AT1G07140 "AT1G07140" species:3702 "Arabidopsis thaliana" [GO:0005575 "cellular_component" evidence=ND] [GO:0008536 "Ran GTPase binding" evidence=ISS] [GO:0000060 "protein import into nucleus, translocation" evidence=ISS] InterPro:IPR000156 Pfam:PF00638 PROSITE:PS50196 SMART:SM00160 UniProt:Q9LMK7 GO:GO:0005515 GenomeReviews:CT485782_GR GO:GO:0015031 InterPro:IPR011993…	231	2e-60	123/157	78	142/157	90
isogroup00100	isotig00195	903	TAIR|locus:2026585 - symbol:AT1G07650 "AT1G07650" species:3702 "Arabidopsis thaliana" [GO:0005524 "ATP binding" evidence=ISS] [GO:0016301 "kinase activity" evidence=ISS] [GO:0004674 "protein serine/threonine kinase activity" evidence=ISS] [GO:0006468 "protein amino acid phosphorylation" evidence=ISS] [GO:0007169 "transmembrane receptor protein tyrosine kinase signaling pathway" evidence=ISS] Pfam…	414	2e-115	207/287	72	239/287	83
isogroup00101	isotig00196	900	TAIR|locus:2142459 - symbol:AT5G10370 "AT5G10370" species:3702 "Arabidopsis thaliana" [GO:0005524 "ATP binding" evidence=ISS] [GO:0004386 "helicase activity" evidence=ISS] [GO:0003676 "nucleic acid binding" evidence=ISS] InterPro:IPR001841 InterPro:IPR001650 InterPro:IPR002464 InterPro:IPR002867 InterPro:IPR004087 InterPro:IPR007502 InterPro:IPR011545 Pfam:PF00270 Pfam:PF00271 Pfam:PF01485 Pfam:P…	347	3e-95	163/290	56	212/290	73
isogroup00102	isotig00197	899	TAIR|locus:2200216 - symbol:AT1G68020 "AT1G68020" species:3702 "Arabidopsis thaliana" [GO:0004805 "trehalose-phosphatase activity" evidence=IGI;ISS;IMP] [GO:0005992 "trehalose biosynthetic process" evidence=IGI;ISS] [GO:0016757 "transferase activity, transferring glycosyl groups" evidence=ISS] [GO:0003825 "alpha,alpha-trehalose-phosphate synthase (UDP-forming) activity" evidence=IGI;IMP] InterPro…	488	9e-138	239/300	79	265/300	88
isogroup00103	isotig00198	897	TAIR|gene:2008939 - symbol:APA1 "ASPARTIC PROTEINASE A1" species:3702 "Arabidopsis thaliana" [GO:0005773 "vacuole" evidence=IDA] [GO:0009651 "response to salt stress" evidence=IEP] InterPro:IPR001461 InterPro:IPR001969 InterPro:IPR007856 InterPro:IPR009007 Pfam:PF00026 Pfam:PF05184 PRINTS:PR00792 PROSITE:PS00141 GO:GO:0005773 GO:GO:0006508 GO:GO:0006629 GO:GO:0009651 InterPro:IPR008138 InterPro:I…	281	2e-75	136/225	60	169/225	75
isogroup00104	isotig00199	889	TAIR|locus:2074688 - symbol:AT3G11210 "AT3G11210" species:3702 "Arabidopsis thaliana" [GO:0005575 "cellular_component" evidence=ND] [GO:0004091 "carboxylesterase activity" evidence=ISS] InterPro:IPR001087 InterPro:IPR013831 Pfam:PF00657 PROSITE:PS01098 GenomeReviews:BA000014_GR GO:GO:0005576 GO:GO:0016042 GO:GO:0016788 InterPro:IPR013830 SUPFAM:SSF52266 EMBL:AC009991 EMBL:AC073395 EMBL:BT024775 E…	231	3e-60	111/195	56	146/195	74
isogroup00105	isotig00200	882	TAIR|gene:2103538 - symbol:AT3G57490.1 species:3702 "Arabidopsis thaliana" [GO:0016020 "membrane" evidence=IDA] InterPro:IPR000851 InterPro:IPR005324 InterPro:IPR005711 InterPro:IPR013810 InterPro:IPR014720 Pfam:PF00333 Pfam:PF03719 PROSITE:PS50881 GenomeReviews:BA000014_GR GO:GO:0016020 GO:GO:0006412 GO:GO:0003723 GO:GO:0003735 Gene3D:G3DSA:3.30.160.20 EMBL:AL133248 InterPro:IPR020568 InterPro:I…	417	3e-116	202/220	91	212/220	96
isogroup00106	isotig00201	880	TAIR|gene:2149754 - symbol:FER1 "FERRETIN 1" species:3702 "Arabidopsis thaliana" [GO:0009535 "chloroplast thylakoid membrane" evidence=IDA] [GO:0009579 "thylakoid" evidence=IDA] [GO:0016020 "membrane" evidence=IDA] [GO:0009507 "chloroplast" evidence=IDA] [GO:0009570 "chloroplast stroma" evidence=IDA] InterPro:IPR001519 InterPro:IPR008331 InterPro:IPR009078 Pfam:PF00210 PANTHER:PTHR11431 GenomeRev…	191	2e-48	109/141	77	127/141	90
isogroup00107	isotig00202	874	TAIR|locus:2057841 - symbol:AT2G28000 "AT2G28000" species:3702 "Arabidopsis thaliana" [GO:0006457 "protein folding" evidence=TAS] [GO:0009507 "chloroplast" evidence=ISS;IDA] [GO:0009658 "chloroplast organization" evidence=IMP] [GO:0009790 "embryonic development" evidence=IMP] [GO:0005739 "mitochondrion" evidence=IDA] InterPro:IPR002423 InterPro:IPR018370 Pfam:PF00118 PROSITE:PS00296 InterPro:IPR0…	349	8e-96	181/204	88	193/204	94
isogroup00108	isotig00203	870	TAIR|gene:2044449 - symbol:AHA1 "ARABIDOPSIS H+ ATPASE 1" species:3702 "Arabidopsis thaliana" [GO:0005886 "plasma membrane" evidence=IDA] [GO:0005773 "vacuole" evidence=IDA] [GO:0016020 "membrane" evidence=IDA] InterPro:IPR000695 InterPro:IPR001757 InterPro:IPR004014 InterPro:IPR005834 InterPro:IPR006534 InterPro:IPR008250 InterPro:IPR018303 Pfam:PF00122 Pfam:PF00690 Pfam:PF00702 PRINTS:PR00119 P…	451	2e-126	250/289	86	269/289	93
isogroup00109	isotig00204	869	TAIR|locus:2019948 - symbol:AT1G10630 "AT1G10630" species:3702 "Arabidopsis thaliana" [GO:0005515 "protein binding" evidence=TAS] [GO:0005525 "GTP binding" evidence=ISS;TAS] [GO:0016004 "phospholipase activator activity" evidence=TAS] InterPro:IPR005225 InterPro:IPR006688 InterPro:IPR006689 Pfam:PF00025 PRINTS:PR00328 SMART:SM00177 GO:GO:0005622 GO:GO:0005525 GO:GO:0005515 TIGRFAMs:TIGR00231 Geno…	362	9e-100	179/181	98	180/181	99
isogroup00110	isotig00205	863	TAIR|locus:2130329 - symbol:AT4G16260 "AT4G16260" species:3702 "Arabidopsis thaliana" [GO:0004553 "hydrolase activity, hydrolyzing O-glycosyl compounds" evidence=ISS] InterPro:IPR000490 InterPro:IPR013781 Pfam:PF00332 PROSITE:PS00587 GO:GO:0005886 GO:GO:0005618 GO:GO:0043169 GO:GO:0005975 InterPro:IPR017853 Gene3D:G3DSA:3.20.20.80 SUPFAM:SSF51445 GO:GO:0009651 GO:GO:0004553 CAZy:GH17 HSSP:P15737 …	152	3e-62	85/156	54	107/156	68
isogroup00111	isotig00206	861	TAIR|locus:2020548 - symbol:AT1G70170 "AT1G70170" species:3702 "Arabidopsis thaliana" [GO:0004222 "metalloendopeptidase activity" evidence=ISS] [GO:0006508 "proteolysis" evidence=ISS] [GO:0031225 "anchored to membrane" evidence=TAS] InterPro:IPR001818 InterPro:IPR002477 InterPro:IPR006026 InterPro:IPR021158 Pfam:PF00413 Pfam:PF01471 PROSITE:PS00546 SMART:SM00235 GenomeReviews:CT485782_GR GO:GO:00…	134	3e-31	97/261	37	132/261	50
isogroup00112	isotig00207	859	TAIR|gene:2099301 - symbol:ACT11 "actin-11" species:3702 "Arabidopsis thaliana" [GO:0005886 "plasma membrane" evidence=IDA] InterPro:IPR004000 InterPro:IPR004001 Pfam:PF00022 PRINTS:PR00190 PROSITE:PS00406 PROSITE:PS00432 SMART:SM00268 GO:GO:0005515 GO:GO:0005739 GO:GO:0005886 GO:GO:0005524 GenomeReviews:BA000014_GR GO:GO:0005856 EMBL:AC069473 HOGENOM:HBG559892 PANTHER:PTHR11937 InterPro:IPR02090…	389	9e-108	189/208	90	203/208	97
isogroup00113	isotig00208	858	TAIR|gene:2083563 - symbol:AT3G09200.1 species:3702 "Arabidopsis thaliana" [GO:0005634 "nucleus" evidence=IDA] [GO:0009507 "chloroplast" evidence=IDA] [GO:0005730 "nucleolus" evidence=IDA] [GO:0022626 "cytosolic ribosome" evidence=IDA] [GO:0005886 "plasma membrane" evidence=IDA] [GO:0009651 "response to salt stress" evidence=IEP] InterPro:IPR001790 InterPro:IPR001813 Pfam:PF00428 Pfam:PF00466 GO:…	373	5e-103	188/214	87	203/214	94
isogroup00114	isotig00209	854	TAIR|gene:2183709 - symbol:AT5G10840.1 species:3702 "Arabidopsis thaliana" [GO:0005886 "plasma membrane" evidence=IDA] InterPro:IPR004240 Pfam:PF02990 GenomeReviews:BA000015_GR GO:GO:0016021 GO:GO:0005886 GO:GO:0005794 GO:GO:0009505 EMBL:AL365234 eggNOG:KOG1278 HOGENOM:HBG524073 PANTHER:PTHR10766 IPI:IPI00546441 PIR:T50793 STRING:Q9LEV5 PRIDE:Q9LEV5 TAIR:At5g10840 InParanoid:Q9LEV5 PhylomeDB:Q9LE…	390	4e-108	217/239	90	231/239	96
isogroup00115	isotig00210	854	TAIR|gene:2041543 - symbol:GRF9 "GENERAL REGULATORY FACTOR 9" species:3702 "Arabidopsis thaliana" [GO:0005886 "plasma membrane" evidence=IDA] InterPro:IPR000308 Pfam:PF00244 PIRSF:PIRSF000868 PRINTS:PR00305 PROSITE:PS00796 PROSITE:PS00797 SMART:SM00101 HOGENOM:HBG611720 GO:GO:0005886 GO:GO:0019904 Gene3D:G3DSA:1.20.190.20 PANTHER:PTHR18860 SUPFAM:SSF48445 GO:GO:0005634 GO:GO:0005737 EMBL:U60444 E…	389	7e-108	215/263	81	240/263	91
isogroup00116	isotig00211	847	TAIR|locus:505006093 - symbol:AT1G02305 "AT1G02305" species:3702 "Arabidopsis thaliana" [GO:0008234 "cysteine-type peptidase activity" evidence=ISS] [GO:0006508 "proteolysis" evidence=ISS] InterPro:IPR000169 InterPro:IPR000668 InterPro:IPR012599 InterPro:IPR013128 InterPro:IPR015643 Pfam:PF00112 Pfam:PF08127 PRINTS:PR00705 PROSITE:PS00139 PROSITE:PS00639 SMART:SM00645 GO:GO:0005773 GO:GO:0004197 …	436	6e-122	189/235	80	210/235	89
isogroup00117	isotig00212	848	TAIR|locus:2074577 - symbol:AT3G02360 "AT3G02360" species:3702 "Arabidopsis thaliana" [GO:0004616 "phosphogluconate dehydrogenase (decarboxylating) activity" evidence=ISS] InterPro:IPR006113 InterPro:IPR006114 InterPro:IPR006115 InterPro:IPR006183 InterPro:IPR008927 InterPro:IPR013328 InterPro:IPR016040 Pfam:PF00393 Pfam:PF03446 PRINTS:PR00076 GenomeReviews:BA000014_GR GO:GO:0005777 GO:GO:0055114…	417	2e-116	201/223	90	218/223	97
isogroup00118	isotig00213	844	TAIR|gene:2027391 - symbol:AT1G11700.1 species:3702 "Arabidopsis thaliana" [GO:0009507 "chloroplast" evidence=IDA] GenomeReviews:CT485782_GR GO:GO:0009507 EMBL:AC007296 HOGENOM:HBG602963 InterPro:IPR007608 Pfam:PF04520 EMBL:AF348581 EMBL:BT003115 EMBL:AK227681 IPI:IPI00525323 PIR:F86250 RefSeq:NP_172635.1 UniGene:At.24842 PRIDE:Q9SAA7 GeneID:837714 KEGG:ath:AT1G11700 NMPDR:fig|3702.1.peg.1426 TAI…	157	3e-38	112/230	48	138/230	60
isogroup00119	isotig00214	845	TAIR|gene:3443070 - symbol:AT5G07090.1 species:3702 "Arabidopsis thaliana" [GO:0022626 "cytosolic ribosome" evidence=IDA] [GO:0005886 "plasma membrane" evidence=IDA] InterPro:IPR000876 InterPro:IPR002942 Pfam:PF01479 PIRSF:PIRSF002116 PROSITE:PS50889 SMART:SM00363 Pfam:PF00467 GO:GO:0005515 GenomeReviews:BA000015_GR GO:GO:0005886 EMBL:AL163652 GO:GO:0006412 GO:GO:0003735 GO:GO:0022626 EMBL:AB0106…	362	7e-100	192/211	90	208/211	98
isogroup00120	isotig00215	843	TAIR|locus:2094473 - symbol:AT3G25570 "AT3G25570" species:3702 "Arabidopsis thaliana" [GO:0005575 "cellular_component" evidence=ND] [GO:0004014 "adenosylmethionine decarboxylase activity" evidence=ISS] InterPro:IPR001985 InterPro:IPR016067 Pfam:PF01536 GenomeReviews:BA000014_GR HOGENOM:HBG610629 GO:GO:0004014 GO:GO:0008295 GO:GO:0006597 InterPro:IPR018167 InterPro:IPR018166 Gene3D:G3DSA:3.60.90.1…	229	9e-60	110/166	66	130/166	78
isogroup00121	isotig00216	837	TAIR|gene:2196159 - symbol:SAM1 "S-ADENOSYLMETHIONINE SYNTHETASE 1" species:3702 "Arabidopsis thaliana" [GO:0005618 "cell wall" evidence=IDA] [GO:0046686 "response to cadmium ion" evidence=IEP] [GO:0005886 "plasma membrane" evidence=IDA] [GO:0016020 "membrane" evidence=IDA] [GO:0009651 "response to salt stress" evidence=IEP] InterPro:IPR002133 Pfam:PF00438 Pfam:PF02772 Pfam:PF02773 PIRSF:PIRSF000…	387	3e-107	202/217	93	212/217	97
isogroup00122	isotig00217	835	TAIR|gene:2094507 - symbol:ATL5 "A. THALIANA RIBOSOMAL PROTEIN L5" species:3702 "Arabidopsis thaliana" [GO:0005634 "nucleus" evidence=IDA] [GO:0005730 "nucleolus" evidence=IDA] [GO:0005737 "cytoplasm" evidence=IDA] [GO:0006913 "nucleocytoplasmic transport" evidence=TAS] [GO:0008097 "5S rRNA binding" evidence=IDA] [GO:0009507 "chloroplast" evidence=IDA] [GO:0005773 "vacuole" evidence=IDA] [GO:0022…	425	8e-119	223/262	85	240/262	91
isogroup00123	isotig00218	829	DICTYBASE|DDB_G0279827 - symbol:ivdA "isovaleryl-CoA dehydrogenase, mitochondrial" species:44689 "Dictyostelium discoideum" [GO:0008470 "isovaleryl-CoA dehydrogenase activity" evidence=ISS] [GO:0005739 "mitochondrion" evidence=ISS] [GO:0005759 "mitochondrial matrix" evidence=ISS] [GO:0016491 "oxidoreductase activity" evidence=IEA] [GO:0003995 "acyl-CoA dehydrogenase activity" evidence=IEA] [GO:00…	233	4e-83	123/175	70	133/175	76
isogroup00124	isotig00219	822	TAIR|gene:2206534 - symbol:AT1G57720.1 species:3702 "Arabidopsis thaliana" [GO:0005773 "vacuole" evidence=IDA] [GO:0005618 "cell wall" evidence=IDA] [GO:0046686 "response to cadmium ion" evidence=IEP] [GO:0005507 "copper ion binding" evidence=IDA] [GO:0005886 "plasma membrane" evidence=IDA] [GO:0016020 "membrane" evidence=IDA] InterPro:IPR001662 Pfam:PF00647 PROSITE:PS50040 InterPro:IPR004045 Pfa…	292	8e-79	136/149	91	142/149	95
isogroup00125	isotig00220	821	TAIR|locus:2168103 - symbol:AT5G59840 "AT5G59840" species:3702 "Arabidopsis thaliana" [GO:0005525 "GTP binding" evidence=ISS] InterPro:IPR001806 InterPro:IPR003579 InterPro:IPR005225 PRINTS:PR00449 SMART:SM00175 Pfam:PF00071 GO:GO:0005525 TIGRFAMs:TIGR00231 GenomeReviews:BA000015_GR GO:GO:0015031 GO:GO:0005886 GO:GO:0007264 EMBL:AB015475 InterPro:IPR020851 PROSITE:PS51419 HOGENOM:HBG745225 InterP…	275	1e-73	159/165	96	163/165	98
isogroup00126	isotig00221	813	RGD|727924 - symbol:LOC257642 "rRNA promoter binding protein" species:10116 "Rattus norvegicus" [GO:0003690 "double-stranded DNA binding" evidence=IDA] [GO:0003700 "transcription factor activity" evidence=IDA] [GO:0008134 "transcription factor binding" evidence=IDA] [GO:0008283 "cell proliferation" evidence=IDA] [GO:0009303 "rRNA transcription" evidence=IDA] RGD:727924 GO:GO:0003700 GO:GO:0003690…	53.9	6e-07	42/116	36	54/116	46
isogroup00127	isotig00222	814	TAIR|gene:2180453 - symbol:CPN20 "CHAPERONIN 20" species:3702 "Arabidopsis thaliana" [GO:0009579 "thylakoid" evidence=IDA] [GO:0009941 "chloroplast envelope" evidence=IDA] [GO:0009535 "chloroplast thylakoid membrane" evidence=IDA] [GO:0009507 "chloroplast" evidence=IDA] [GO:0009570 "chloroplast stroma" evidence=IDA] [GO:0046686 "response to cadmium ion" evidence=IEP] [GO:0005739 "mitochondrion" e…	303	5e-82	147/188	78	170/188	90
isogroup00128	isotig00223	814	TAIR|gene:2052805 - symbol:VAR2 "VARIEGATED 2" species:3702 "Arabidopsis thaliana" [GO:0031977 "thylakoid lumen" evidence=IDA] [GO:0009941 "chloroplast envelope" evidence=IDA] [GO:0009535 "chloroplast thylakoid membrane" evidence=IDA] [GO:0009579 "thylakoid" evidence=IDA] [GO:0009507 "chloroplast" evidence=IDA] [GO:0016020 "membrane" evidence=IDA] InterPro:IPR000642 InterPro:IPR003593 InterPro:IP…	300	3e-95	158/189	83	171/189	90
isogroup00129	isotig00224	814	TAIR|gene:2149283 - symbol:DIN10 "DARK INDUCIBLE 10" species:3702 "Arabidopsis thaliana" [GO:0009507 "chloroplast" evidence=IDA] GenomeReviews:BA000015_GR GO:GO:0009507 GO:GO:0005975 InterPro:IPR017853 SUPFAM:SSF51445 GO:GO:0009409 EMBL:AF296825 CAZy:GH36 GO:GO:0047274 InterPro:IPR008811 Pfam:PF05691 EMBL:AY090237 EMBL:BT000632 EMBL:AK227214 EMBL:AK221808 EMBL:AK316714 EMBL:AK317307 EMBL:AK318923…	293	5e-79	138/224	61	174/224	77
isogroup00130	isotig00225	806	TAIR|locus:2130923 - symbol:AT4G17390 "AT4G17390" species:3702 "Arabidopsis thaliana" [GO:0005840 "ribosome" evidence=ISS] [GO:0003735 "structural constituent of ribosome" evidence=ISS] [GO:0006412 "translation" evidence=ISS] [GO:0022625 "cytosolic large ribosomal subunit" evidence=IDA] InterPro:IPR000439 InterPro:IPR012678 InterPro:IPR020925 Pfam:PF00827 PROSITE:PS01194 GenomeReviews:CT486007_GR…	345	1e-94	185/204	90	197/204	96
isogroup00131	isotig00226	803	TAIR|locus:2024695 - symbol:AT1G02780 "AT1G02780" species:3702 "Arabidopsis thaliana" [GO:0005840 "ribosome" evidence=ISS] [GO:0003735 "structural constituent of ribosome" evidence=ISS] [GO:0006412 "translation" evidence=ISS] [GO:0042254 "ribosome biogenesis" evidence=ISS] [GO:0009793 "embryonic development ending in seed dormancy" evidence=NAS] [GO:0022625 "cytosolic large ribosomal subunit" evi…	290	3e-78	153/166	92	162/166	97
isogroup00132	isotig00227	805	TAIR|locus:2166645 - symbol:AT5G38710 "AT5G38710" species:3702 "Arabidopsis thaliana" [GO:0004657 "proline dehydrogenase activity" evidence=ISS] [GO:0006537 "glutamate biosynthetic process" evidence=ISS] [GO:0006562 "proline catabolic process" evidence=ISS] InterPro:IPR002872 Pfam:PF01619 GO:GO:0055114 GO:GO:0006537 GO:GO:0004657 GO:GO:0006562 InterPro:IPR015659 PANTHER:PTHR13914 eggNOG:KOG0186 O…	248	1e-65	120/189	63	150/189	79
isogroup00133	isotig00228	804	TAIR|locus:2178702 - symbol:AT5G24090 "AT5G24090" species:3702 "Arabidopsis thaliana" [GO:0004553 "hydrolase activity, hydrolyzing O-glycosyl compounds" evidence=ISS] [GO:0009409 "response to cold" evidence=IEP] [GO:0009611 "response to wounding" evidence=IEP] [GO:0009642 "response to light intensity" evidence=IEP] [GO:0009651 "response to salt stress" evidence=IEP] [GO:0042631 "cellular response…	260	3e-69	150/243	61	196/243	80
isogroup00134	isotig00229	802	TAIR|locus:2131366 - symbol:AT4G25670 "AT4G25670" species:3702 "Arabidopsis thaliana" [GO:0005575 "cellular_component" evidence=ND] GenomeReviews:CT486007_GR EMBL:AL161563 EMBL:AL050400 IPI:IPI00546864 PIR:T09559 PRIDE:Q9SZZ5 TAIR:At4g25670 HOGENOM:HBG317048 InParanoid:Q9SZZ5 Genevestigator:Q9SZZ5 Uniprot:Q9SZZ5	84	6e-24	57/125	45	73/125	58
isogroup00135	isotig00230	799	TAIR|locus:2116607 - symbol:AT4G31940 "AT4G31940" species:3702 "Arabidopsis thaliana" [GO:0019825 "oxygen binding" evidence=ISS] InterPro:IPR001128 InterPro:IPR002401 Pfam:PF00067 PRINTS:PR00463 Prosite:PS00086 GenomeReviews:CT486007_GR GO:GO:0055114 EMBL:AL021636 EMBL:AL161580 GO:GO:0009055 GO:GO:0020037 InterPro:IPR017973 InterPro:IPR017972 Gene3D:G3DSA:1.10.630.10 PANTHER:PTHR19383 PRINTS:PR00…	246	8e-65	127/255	49	175/255	68
isogroup00136	isotig00231	796	TAIR|gene:2201244 - symbol:AT1G23170.1 species:3702 "Arabidopsis thaliana" [GO:0016020 "membrane" evidence=IDA] GenomeReviews:CT485782_GR GO:GO:0016020 IPI:IPI00521533 RefSeq:NP_173730.1 UniGene:At.50936 PRIDE:Q3ED67 GeneID:838925 KEGG:ath:AT1G23170 NMPDR:fig|3702.1.peg.2694 TAIR:At1g23170 HOGENOM:HBG590664 InParanoid:Q3ED67 OMA:SADWINQ PhylomeDB:Q3ED67 Genevestigator:Q3ED67 Uniprot:Q3ED67	75.5	2e-13	39/79	49	55/79	69
isogroup00137	isotig00232	789	TAIR|locus:2012211 - symbol:AT1G49600 "AT1G49600" species:3702 "Arabidopsis thaliana" [GO:0003723 "RNA binding" evidence=ISS] InterPro:IPR000504 InterPro:IPR012677 Pfam:PF00076 PROSITE:PS50102 SMART:SM00360 UniProt:Q9FX88 GO:GO:0005515 GenomeReviews:CT485782_GR GO:GO:0000166 Gene3D:G3DSA:3.30.70.330 GO:GO:0003676 EMBL:AC011807 HOGENOM:HBG756718 eggNOG:KOG0118 HSSP:Q14103 IPI:IPI00529085 PIR:F9653…	145	2e-62	72/109	66	90/109	82
isogroup00138	isotig00233	786	TAIR|locus:2115305 - symbol:AT4G36800 "AT4G36800" species:3702 "Arabidopsis thaliana" [GO:0005575 "cellular_component" evidence=ND] [GO:0019787 "small conjugating protein ligase activity" evidence=ISS;IDA] [GO:0009733 "response to auxin stimulus" evidence=IMP] [GO:0009790 "embryonic development" evidence=IGI] [GO:0019788 "NEDD8 ligase activity" evidence=TAS] InterPro:IPR000608 InterPro:IPR015580 …	215	3e-86	97/107	90	103/107	96
isogroup00139	isotig00234	784	TAIR|locus:2032895 - symbol:AT1G16270 "AT1G16270" species:3702 "Arabidopsis thaliana" [GO:0004672 "protein kinase activity" evidence=ISS] [GO:0006468 "protein amino acid phosphorylation" evidence=ISS] [GO:0004712 "protein serine/threonine/tyrosine kinase activity" evidence=ISS] [GO:0005634 "nucleus" evidence=IDA] [GO:0005829 "cytosol" evidence=IDA] InterPro:IPR000719 InterPro:IPR008271 InterPro:I…	320	3e-87	173/221	78	193/221	87
isogroup00140	isotig00235	780	TAIR|gene:2036208 - symbol:LHCB6 "LIGHT HARVESTING COMPLEX PSII SUBUNIT 6" species:3702 "Arabidopsis thaliana" [GO:0009941 "chloroplast envelope" evidence=IDA] [GO:0009535 "chloroplast thylakoid membrane" evidence=IDA] [GO:0009507 "chloroplast" evidence=IDA] [GO:0016020 "membrane" evidence=IDA] [GO:0009579 "thylakoid" evidence=IDA] InterPro:IPR001344 GenomeReviews:CT485782_GR GO:GO:0009941 GO:GO:…	407	3e-113	197/247	79	213/247	86
isogroup00141	isotig00236	779	TAIR|locus:2064717 - symbol:AT2G05830 "AT2G05830" species:3702 "Arabidopsis thaliana" [GO:0005851 "eukaryotic translation initiation factor 2B complex" evidence=ISS] [GO:0005525 "GTP binding" evidence=ISS] [GO:0003743 "translation initiation factor activity" evidence=ISS] [GO:0006413 "translational initiation" evidence=ISS] InterPro:IPR000649 InterPro:IPR011559 Pfam:PF01008 GO:GO:0003743 PANTHER:…	195	2e-49	111/142	78	128/142	90
isogroup00142	isotig00237	773	TAIR|gene:1005714430 - symbol:LHCB4.2 "light harvesting complex PSII" species:3702 "Arabidopsis thaliana" [GO:0009579 "thylakoid" evidence=IDA] InterPro:IPR001344 GO:GO:0016021 GenomeReviews:BA000014_GR GO:GO:0000287 GO:GO:0009941 GO:GO:0009637 GO:GO:0010218 GO:GO:0010114 GO:GO:0018298 EMBL:AC010871 GO:GO:0009535 HOGENOM:HBG618504 GO:GO:0009522 GO:GO:0009523 GO:GO:0016168 GO:GO:0009765 PANTHER:PT…	451	1e-126	219/233	93	226/233	96
isogroup00143	isotig00238	773	TAIR|locus:2085879 - symbol:AT3G19010 "AT3G19010" species:3702 "Arabidopsis thaliana" [GO:0005575 "cellular_component" evidence=ND] [GO:0009813 "flavonoid biosynthetic process" evidence=ISS] [GO:0045431 "flavonol synthase activity" evidence=ISS] InterPro:IPR002283 InterPro:IPR005123 Pfam:PF03171 PRINTS:PR00682 GO:GO:0055114 GO:GO:0016491 GO:GO:0005506 EMBL:AP000735 HSSP:Q96323 UniGene:At.20707 Un…	208	7e-55	106/182	58	135/182	74
isogroup00144	isotig00239	767	TAIR|gene:2193996 - symbol:P40 "40S RIBOSOMAL PROTEIN SA" species:3702 "Arabidopsis thaliana" [GO:0005634 "nucleus" evidence=IDA] [GO:0009507 "chloroplast" evidence=IDA] [GO:0022626 "cytosolic ribosome" evidence=IDA] [GO:0005886 "plasma membrane" evidence=IDA] [GO:0016020 "membrane" evidence=IDA] InterPro:IPR001865 InterPro:IPR005707 InterPro:IPR018130 Pfam:PF00318 PRINTS:PR00395 PROSITE:PS00962 …	129	8e-30	65/93	69	70/93	75
isogroup00145	isotig00240	770	TAIR|locus:2825832 - symbol:AT1G47128 "AT1G47128" species:3702 "Arabidopsis thaliana" [GO:0008234 "cysteine-type peptidase activity" evidence=ISS] [GO:0009414 "response to water deprivation" evidence=TAS] InterPro:IPR000169 InterPro:IPR000668 InterPro:IPR013128 Pfam:PF00112 PRINTS:PR00705 PROSITE:PS00139 PROSITE:PS00639 PROSITE:PS00640 SMART:SM00645 UniProt:P43297 GO:GO:0005515 GenomeReviews:CT48…	226	5e-59	110/153	71	127/153	83
isogroup00146	isotig00241	769	TAIR|locus:2167893 - symbol:AT5G62360 "AT5G62360" species:3702 "Arabidopsis thaliana" [GO:0005575 "cellular_component" evidence=ND] [GO:0008150 "biological_process" evidence=ND] [GO:0046910 "pectinesterase inhibitor activity" evidence=ISS] InterPro:IPR006501 Pfam:PF04043 SMART:SM00856 GO:GO:0004857 EMBL:AB019235 GO:GO:0030599 SUPFAM:SSF101148 TIGRFAMs:TIGR01614 Gene3D:G3DSA:1.20.140.40 EMBL:BT003…	81.3	7e-31	37/65	56	51/65	78
isogroup00147	isotig00242	766	TAIR|locus:2041399 - symbol:AT2G46950 "AT2G46950" species:3702 "Arabidopsis thaliana" [GO:0019825 "oxygen binding" evidence=ISS] InterPro:IPR001128 InterPro:IPR002401 Pfam:PF00067 PRINTS:PR00463 Prosite:PS00086 GenomeReviews:CT485783_GR GO:GO:0055114 GO:GO:0009055 EMBL:AC004411 GO:GO:0020037 InterPro:IPR017973 InterPro:IPR017972 Gene3D:G3DSA:1.10.630.10 PANTHER:PTHR19383 PRINTS:PR00385 SUPFAM:SSF…	301	2e-81	140/228	61	183/228	80
isogroup00148	isotig00243	762	No hit
isogroup00149	isotig00244	759	TAIR|locus:504955913 - symbol:AT2G42005 "AT2G42005" species:3702 "Arabidopsis thaliana" [GO:0016020 "membrane" evidence=ISS] [GO:0005275 "amine transmembrane transporter activity" evidence=ISS] [GO:0006865 "amino acid transport" evidence=ISS] GO:GO:0016021 GenomeReviews:CT485783_GR InterPro:IPR013057 Pfam:PF01490 eggNOG:KOG1304 EMBL:AK118204 IPI:IPI00546863 TAIR:At2g42005 HOGENOM:HBG593096 InPara…	243	7e-64	170/238	71	207/238	86
isogroup00150	isotig00245	760	TAIR|gene:2157636 - symbol:VAR1 "VARIEGATED 1" species:3702 "Arabidopsis thaliana" [GO:0009941 "chloroplast envelope" evidence=IDA] [GO:0009535 "chloroplast thylakoid membrane" evidence=IDA] [GO:0009507 "chloroplast" evidence=IDA] [GO:0009579 "thylakoid" evidence=IDA] InterPro:IPR000642 InterPro:IPR003593 InterPro:IPR003959 InterPro:IPR003960 InterPro:IPR005936 Pfam:PF00004 Pfam:PF01434 PROSITE:P…	410	2e-114	236/251	94	241/251	96
isogroup00151	isotig00246	752	TAIR|locus:2100484 - symbol:AT3G48140 "AT3G48140" species:3702 "Arabidopsis thaliana" [GO:0003674 "molecular_function" evidence=ND] [GO:0010150 "leaf senescence" evidence=ISS] [GO:0005777 "peroxisome" evidence=IDA] GenomeReviews:BA000014_GR GO:GO:0005777 EMBL:AL096856 UniGene:At.66502 EMBL:AY081326 EMBL:BT001183 EMBL:AK317041 EMBL:F19976 IPI:IPI00540457 PIR:T13003 RefSeq:NP_190397.1 UniGene:Rra.1…	85.5	2e-24	39/62	62	50/62	80
isogroup00152	isotig00247	749	TAIR|locus:2047485 - symbol:AT2G24270 "AT2G24270" species:3702 "Arabidopsis thaliana" [GO:0004028 "3-chloroallyl aldehyde dehydrogenase activity" evidence=ISS] [GO:0008886 "glyceraldehyde-3-phosphate dehydrogenase (NADP+) activity" evidence=IDA] InterPro:IPR015590 InterPro:IPR016160 InterPro:IPR016161 InterPro:IPR016162 Pfam:PF00171 PROSITE:PS00070 PROSITE:PS00687 UniProt:Q1WIQ6 GO:GO:0005515 GO:…	404	2e-112	197/216	91	212/216	98
isogroup00153	isotig00248	747	TAIR|locus:2018794 - symbol:AT1G17370 "AT1G17370" species:3702 "Arabidopsis thaliana" [GO:0003730 "mRNA 3'-UTR binding" evidence=ISS] InterPro:IPR000504 InterPro:IPR012677 Pfam:PF00076 PROSITE:PS50102 SMART:SM00360 GenomeReviews:CT485782_GR GO:GO:0000166 Gene3D:G3DSA:3.30.70.330 GO:GO:0003676 HOGENOM:HBG756718 EMBL:AC007843 HSSP:P33240 EMBL:AY085705 EMBL:BT026477 IPI:IPI00543090 RefSeq:NP_564018.…	347	2e-96	168/221	76	190/221	85
isogroup00154	isotig00249	748	TAIR|gene:2122793 - symbol:LHCB5 "LIGHT HARVESTING COMPLEX OF PHOTOSYSTEM II 5" species:3702 "Arabidopsis thaliana" [GO:0009535 "chloroplast thylakoid membrane" evidence=IDA] [GO:0009507 "chloroplast" evidence=IDA] [GO:0016020 "membrane" evidence=IDA] [GO:0009579 "thylakoid" evidence=IDA] InterPro:IPR001344 GO:GO:0016021 GenomeReviews:CT486007_GR GO:GO:0000287 GO:GO:0009637 GO:GO:0010218 GO:GO:00…	398	9e-111	204/225	90	212/225	94
isogroup00155	isotig00250	746	TAIR|gene:2179473 - symbol:AT5G25560.1 species:3702 "Arabidopsis thaliana" [GO:0008270 "zinc ion binding" evidence=IEA] [GO:0005515 "protein binding" evidence=IEA] InterPro:IPR001841 InterPro:IPR018957 InterPro:IPR008913 Pfam:PF05495 PROSITE:PS50089 PROSITE:PS51266 SMART:SM00184 Pfam:PF00097 GO:GO:0005515 GenomeReviews:BA000015_GR GO:GO:0008270 InterPro:IPR017921 PROSITE:PS51270 HOGENOM:HBG408133…	326	4e-89	138/169	81	151/169	89
isogroup00156	isotig00251	744	TAIR|locus:2064357 - symbol:AT2G30520 "AT2G30520" species:3702 "Arabidopsis thaliana" [GO:0005515 "protein binding" evidence=ISS] [GO:0005634 "nucleus" evidence=ISS] [GO:0009638 "phototropism" evidence=IMP] InterPro:IPR000210 InterPro:IPR004249 InterPro:IPR011333 InterPro:IPR013069 Pfam:PF00651 Pfam:PF03000 PROSITE:PS50097 SMART:SM00225 UniProt:Q682S0 GO:GO:0005515 GenomeReviews:CT485783_GR GO:GO…	231	2e-60	132/204	64	158/204	77
isogroup00157	isotig00252	742	TAIR|locus:2116342 - symbol:AT4G26850 "AT4G26850" species:3702 "Arabidopsis thaliana" [GO:0005575 "cellular_component" evidence=ND] [GO:0019853 "L-ascorbic acid biosynthetic process" evidence=IMP] [GO:0009408 "response to heat" evidence=IMP] [GO:0042742 "defense response to bacterium" evidence=IMP] [GO:0009753 "response to jasmonic acid stimulus" evidence=IEP] [GO:0008928 "mannose-1-phosphate gua…	344	7e-99	177/217	81	195/217	89
isogroup00158	isotig00253	742	TAIR|locus:2011836 - symbol:AT1G56200 "AT1G56200" species:3702 "Arabidopsis thaliana" [GO:0003674 "molecular_function" evidence=ND] [GO:0009793 "embryonic development ending in seed dormancy" evidence=NAS] GenomeReviews:CT485782_GR EMBL:AC069159 UniGene:At.20256 UniGene:At.33315 UniGene:Rra.12729 UniGene:Rsa.2082 GeneID:842073 TAIR:At1g56200 EMBL:AY070768 EMBL:AY094054 EMBL:AY085160 IPI:IPI005289…	51.6	3e-06	25/46	54	33/46	71
isogroup00159	isotig00254	743	TAIR|locus:2088020 - symbol:AT3G23560 "AT3G23560" species:3702 "Arabidopsis thaliana" [GO:0016020 "membrane" evidence=ISS] [GO:0015297 "antiporter activity" evidence=ISS] [GO:0005215 "transporter activity" evidence=ISS] [GO:0009636 "response to toxin" evidence=ISS] InterPro:IPR002528 Pfam:PF01554 GenomeReviews:BA000014_GR GO:GO:0016020 GO:GO:0015238 GO:GO:0006855 GO:GO:0015297 PANTHER:PTHR11206 T…	297	3e-80	158/247	63	197/247	79
isogroup00160	isotig00255	740	TAIR|locus:2197793 - symbol:AT1G04690 "AT1G04690" species:3702 "Arabidopsis thaliana" [GO:0005267 "potassium channel activity" evidence=ISS] [GO:0006813 "potassium ion transport" evidence=ISS] InterPro:IPR001395 InterPro:IPR005399 Pfam:PF00248 PRINTS:PR01577 GenomeReviews:CT485782_GR GO:GO:0005886 GO:GO:0055114 GO:GO:0016491 Gene3D:G3DSA:3.20.20.100 PANTHER:PTHR11732 SUPFAM:SSF51430 HOGENOM:HBG60…	402	6e-112	190/228	83	213/228	93
isogroup00161	isotig00256	739	TAIR|locus:2078673 - symbol:AT3G02060 "AT3G02060" species:3702 "Arabidopsis thaliana" [GO:0008026 "ATP-dependent helicase activity" evidence=ISS] InterPro:IPR001650 InterPro:IPR003711 InterPro:IPR005118 InterPro:IPR011545 Pfam:PF00270 Pfam:PF00271 Pfam:PF02559 Pfam:PF03461 PROSITE:PS51194 SMART:SM00490 InterPro:IPR014001 InterPro:IPR014021 GO:GO:0005524 GO:GO:0003700 GO:GO:0006355 GO:GO:0006281 G…	72.4	1e-12	44/62	70	56/62	90
isogroup00162	isotig00257	737	TAIR|locus:2092339 - symbol:AT3G20310 "AT3G20310" species:3702 "Arabidopsis thaliana" [GO:0003700 "transcription factor activity" evidence=ISS;TAS] [GO:0045449 "regulation of transcription" evidence=TAS] [GO:0003677 "DNA binding" evidence=IDA;TAS] [GO:0005634 "nucleus" evidence=IC;IDA] [GO:0006355 "regulation of transcription, DNA-dependent" evidence=TAS] [GO:0016564 "transcription repressor acti…	122	9e-28	88/167	52	101/167	60
isogroup00163	isotig00258	736	No hit
isogroup00164	isotig00259	736	TAIR|locus:2063015 - symbol:AT2G46080 "AT2G46080" species:3702 "Arabidopsis thaliana" [GO:0008150 "biological_process" evidence=ND] GenomeReviews:CT485783_GR EMBL:AC005397 HOGENOM:HBG587294 EMBL:AY072305 EMBL:AY114548 IPI:IPI00519209 PIR:E84898 RefSeq:NP_566063.1 UniGene:At.20870 PRIDE:O82360 GeneID:819216 KEGG:ath:AT2G46080 NMPDR:fig|3702.1.peg.11785 TAIR:At2g46080 InParanoid:O82360 OMA:LLDICIA …	181	2e-45	97/181	53	124/181	68
isogroup00165	isotig00260	733	TAIR|gene:2018253 - symbol:CRY2 "CRYPTOCHROME 2" species:3702 "Arabidopsis thaliana" [GO:0005773 "vacuole" evidence=IDA] InterPro:IPR002081 InterPro:IPR005101 InterPro:IPR006050 InterPro:IPR018394 Pfam:PF00875 Pfam:PF03441 PRINTS:PR00147 PROSITE:PS00394 PROSITE:PS00691 GenomeReviews:CT485782_GR GO:GO:0005524 GO:GO:0005634 GO:GO:0005773 GO:GO:0006281 GO:GO:0042803 GO:GO:0009414 GO:GO:0010118 GO:GO…	371	1e-102	164/197	83	180/197	91
isogroup00166	isotig00261	733	TAIR|locus:2184347 - symbol:AT5G04500 "AT5G04500" species:3702 "Arabidopsis thaliana" [GO:0008150 "biological_process" evidence=ND] [GO:0016757 "transferase activity, transferring glycosyl groups" evidence=ISS] InterPro:IPR015338 Pfam:PF09258 GenomeReviews:BA000015_GR GO:GO:0031227 GO:GO:0016758 CAZy:GT64 EMBL:BT004019 IPI:IPI00528897 RefSeq:NP_196070.2 UniGene:At.33113 HSSP:Q9ES89 SMR:Q84WB7 Gen…	228	2e-70	106/153	69	127/153	83
isogroup00167	isotig00262	731	TAIR|locus:2077793 - symbol:AT3G08590 "AT3G08590" species:3702 "Arabidopsis thaliana" [GO:0046537 "2,3-bisphosphoglycerate-independent phosphoglycerate mutase activity" evidence=ISS] [GO:0005829 "cytosol" evidence=IDA] InterPro:IPR005995 InterPro:IPR006124 InterPro:IPR011258 InterPro:IPR017849 InterPro:IPR017850 Pfam:PF01676 Pfam:PF06415 PIRSF:PIRSF001492 GO:GO:0048046 GO:GO:0005829 GO:GO:0046686…	288	1e-77	160/188	85	177/188	94
isogroup00168	isotig00263	732	TAIR|gene:2138946 - symbol:ATABC1 "ATP BINDING CASSETTE PROTEIN 1" species:3702 "Arabidopsis thaliana" [GO:0009507 "chloroplast" evidence=IDA] InterPro:IPR000825 InterPro:IPR010231 Pfam:PF01458 GO:GO:0005515 GenomeReviews:CT486007_GR GO:GO:0009507 GO:GO:0042626 GO:GO:0006879 GO:GO:0016226 HOGENOM:HBG711081 EMBL:AF118223 EMBL:AL161501 EMBL:AY052195 EMBL:AY056410 EMBL:AY142069 EMBL:BK001497 IPI:IPI…	242	8e-64	118/130	90	127/130	97
isogroup00169	isotig00264	731	TAIR|locus:2056603 - symbol:AT2G28580 "AT2G28580" species:3702 "Arabidopsis thaliana" [GO:0005575 "cellular_component" evidence=ND] [GO:0003674 "molecular_function" evidence=ND] [GO:0008150 "biological_process" evidence=ND] InterPro:IPR004158 GenomeReviews:CT485783_GR Pfam:PF03140 HOGENOM:HBG320405 EMBL:AY773851 IPI:IPI00518943 RefSeq:NP_180425.2 UniGene:At.50977 PRIDE:Q5S4X4 GeneID:817406 KEGG:a…	116	9e-26	55/138	39	85/138	61
isogroup00170	isotig00265	727	TAIR|locus:2042087 - symbol:AT2G27530 "AT2G27530" species:3702 "Arabidopsis thaliana" [GO:0015934 "large ribosomal subunit" evidence=ISS] [GO:0003735 "structural constituent of ribosome" evidence=ISS] [GO:0006412 "translation" evidence=ISS] [GO:0022625 "cytosolic large ribosomal subunit" evidence=IDA] [GO:0009955 "adaxial/abaxial pattern formation" evidence=IGI] [GO:0048569 "post-embryonic organ …	209	5e-93	103/117	88	112/117	95
isogroup00171	isotig00266	723	TAIR|locus:2206965 - symbol:AT1G33120 "AT1G33120" species:3702 "Arabidopsis thaliana" [GO:0015934 "large ribosomal subunit" evidence=ISS] [GO:0003735 "structural constituent of ribosome" evidence=ISS] [GO:0006412 "translation" evidence=ISS] InterPro:IPR000702 InterPro:IPR002359 InterPro:IPR020040 Pfam:PF00347 PIRSF:PIRSF002162 PROSITE:PS00700 GenomeReviews:CT485782_GR GO:GO:0005886 GO:GO:0005773 …	323	3e-88	163/184	88	176/184	95
isogroup00172	isotig00267	724	TAIR|locus:2083063 - symbol:AT3G49940 "AT3G49940" species:3702 "Arabidopsis thaliana" [GO:0005575 "cellular_component" evidence=ND] [GO:0008150 "biological_process" evidence=ND] GenomeReviews:BA000014_GR EMBL:AL132978 InterPro:IPR004883 Pfam:PF03195 PROSITE:PS50891 UniGene:At.27456 HOGENOM:HBG748035 EMBL:AB473873 EMBL:BT002449 EMBL:BT006287 EMBL:AY085761 IPI:IPI00541928 PIR:T45847 RefSeq:NP_19056…	94.4	3e-19	65/171	38	93/171	54
isogroup00173	isotig00268	724	TAIR|locus:2052005 - symbol:AT2G19810 "AT2G19810" species:3702 "Arabidopsis thaliana" [GO:0003676 "nucleic acid binding" evidence=ISS] [GO:0003700 "transcription factor activity" evidence=ISS] [GO:0045449 "regulation of transcription" evidence=TAS] InterPro:IPR000571 PROSITE:PS50103 SMART:SM00356 GenomeReviews:CT485783_GR GO:GO:0008270 GO:GO:0003677 GO:GO:0045449 EMBL:AC005169 EMBL:AY136395 EMBL:…	122	1e-27	71/131	54	85/131	64
isogroup00174	isotig00269	720	TAIR|gene:3688896 - symbol:ATATP-PRT2 "ATP PHOSPHORIBOSYL TRANSFERASE 2" species:3702 "Arabidopsis thaliana" [GO:0009507 "chloroplast" evidence=IDA] HAMAP:MF_00079 InterPro:IPR001348 InterPro:IPR013115 InterPro:IPR013820 InterPro:IPR020621 Pfam:PF01634 Pfam:PF08029 GenomeReviews:CT485782_GR GO:GO:0009507 GO:GO:0000287 GO:GO:0000105 InterPro:IPR011322 SUPFAM:SSF54913 HOGENOM:HBG391868 GO:GO:000387…	273	5e-73	135/165	81	151/165	91
isogroup00175	isotig00270	722	TAIR|gene:2045075 - symbol:ROC3 "ROTAMASE CYP 3" species:3702 "Arabidopsis thaliana" [GO:0005886 "plasma membrane" evidence=IDA] [GO:0009507 "chloroplast" evidence=IDA] InterPro:IPR002130 InterPro:IPR020892 Pfam:PF00160 PRINTS:PR00153 PROSITE:PS00170 PROSITE:PS50072 GO:GO:0005886 GO:GO:0009507 GenomeReviews:CT485783_GR GO:GO:0006457 GO:GO:0042277 EMBL:AC005825 eggNOG:KOG0865 HOGENOM:HBG610621 BRE…	252	8e-67	132/155	85	143/155	92
isogroup00176	isotig00271	720	TAIR|gene:2044850 - symbol:LOS2 "LOW EXPRESSION OF OSMOTICALLY RESPONSIVE GENES 1" species:3702 "Arabidopsis thaliana" [GO:0046686 "response to cadmium ion" evidence=IEP] [GO:0005507 "copper ion binding" evidence=IDA] [GO:0005886 "plasma membrane" evidence=IDA] [GO:0016020 "membrane" evidence=IDA] [GO:0009651 "response to salt stress" evidence=IEP] [GO:0009507 "chloroplast" evidence=IDA] [GO:0048…	435	8e-122	215/234	91	226/234	96
isogroup00177	isotig00272	718	TAIR|gene:2162539 - symbol:LHCB3 "LIGHT-HARVESTING CHLOROPHYLL B-BINDING PROTEIN 3" species:3702 "Arabidopsis thaliana" [GO:0009535 "chloroplast thylakoid membrane" evidence=IDA] [GO:0009507 "chloroplast" evidence=IDA] [GO:0009579 "thylakoid" evidence=IDA] InterPro:IPR001344 GO:GO:0005198 EMBL:AB010695 GO:GO:0009535 UniGene:At.48248 UniGene:At.48249 UniGene:At.49175 UniGene:At.69621 GO:GO:0009765…	389	4e-108	186/195	95	189/195	96
isogroup00178	isotig00273	718	TAIR|gene:2172451 - symbol:HOT5 "sensitive to hot temperatures 5" species:3702 "Arabidopsis thaliana" [GO:0005777 "peroxisome" evidence=IDA] InterPro:IPR002085 InterPro:IPR002328 InterPro:IPR013149 InterPro:IPR013154 InterPro:IPR014183 InterPro:IPR016040 Pfam:PF00107 Pfam:PF08240 PROSITE:PS00059 GenomeReviews:BA000015_GR GO:GO:0005777 GO:GO:0055114 SUPFAM:SSF51735 GO:GO:0008270 GO:GO:0008219 GO:G…	320	3e-87	153/169	90	162/169	95
isogroup00179	isotig00274	709	TAIR|locus:2155690 - symbol:AT5G65520 "AT5G65520" species:3702 "Arabidopsis thaliana" [GO:0008150 "biological_process" evidence=ND] [GO:0005575 "cellular_component" evidence=ND] InterPro:IPR011990 GenomeReviews:BA000015_GR GO:GO:0005488 Gene3D:G3DSA:1.25.40.10 EMBL:AB026639 InterPro:IPR013026 InterPro:IPR019734 PROSITE:PS50005 PROSITE:PS50293 EMBL:BT005632 EMBL:AK119033 IPI:IPI00530534 RefSeq:NP_…	67.4	4e-11	48/94	51	64/94	68
isogroup00180	isotig00275	712	TAIR|gene:3439029 - symbol:RBP31 "31-KDA RNA BINDING PROTEIN" species:3702 "Arabidopsis thaliana" [GO:0009579 "thylakoid" evidence=IDA] [GO:0009941 "chloroplast envelope" evidence=IDA] [GO:0009535 "chloroplast thylakoid membrane" evidence=IDA] [GO:0009507 "chloroplast" evidence=IDA] [GO:0009570 "chloroplast stroma" evidence=IDA] InterPro:IPR000504 InterPro:IPR012677 Pfam:PF00076 PROSITE:PS50102 S…	114	4e-25	55/74	74	61/74	82
isogroup00181	isotig00276	710	TAIR|locus:2095168 - symbol:AT3G23730 "AT3G23730" species:3702 "Arabidopsis thaliana" [GO:0016798 "hydrolase activity, acting on glycosyl bonds" evidence=ISS] InterPro:IPR000757 InterPro:IPR008263 InterPro:IPR010713 Pfam:PF00722 Pfam:PF06955 PROSITE:PS01034 GO:GO:0048046 GO:GO:0005618 GenomeReviews:BA000014_GR GO:GO:0007047 InterPro:IPR008985 InterPro:IPR013320 Gene3D:G3DSA:2.60.120.200 SUPFAM:SS…	404	2e-112	190/244	77	213/244	87
isogroup00182	isotig00277	710	TAIR|locus:2144221 - symbol:AT5G11440 "AT5G11440" species:3702 "Arabidopsis thaliana" [GO:0005575 "cellular_component" evidence=ND] [GO:0008150 "biological_process" evidence=ND] [GO:0005515 "protein binding" evidence=IPI] GO:GO:0005515 GenomeReviews:BA000015_GR EMBL:AL163815 InterPro:IPR003892 PROSITE:PS51140 HOGENOM:HBG316362 EMBL:AY735675 EMBL:AY773894 IPI:IPI00529295 PIR:T48503 RefSeq:NP_19670…	83.2	8e-16	43/90	47	61/90	67
isogroup00183	isotig00278	707	TAIR|locus:2011831 - symbol:AT1G56220 "AT1G56220" species:3702 "Arabidopsis thaliana" [GO:0005575 "cellular_component" evidence=ND] [GO:0003674 "molecular_function" evidence=ND] GenomeReviews:CT485782_GR EMBL:AC069159 InterPro:IPR008406 Pfam:PF05564 IPI:IPI00523429 PIR:G96603 RefSeq:NP_849820.1 UniGene:At.24468 UniGene:At.70038 UniGene:Rra.6393 PRIDE:Q9C7J7 GeneID:842075 NMPDR:fig|3702.1.peg.5171…	83.6	6e-16	46/69	66	51/69	73
isogroup00184	isotig00279	709	TAIR|gene:2032059 - symbol:GRF2 "GENERAL REGULATORY FACTOR 2" species:3702 "Arabidopsis thaliana" [GO:0005773 "vacuole" evidence=IDA] [GO:0005886 "plasma membrane" evidence=IDA] InterPro:IPR000308 Pfam:PF00244 PIRSF:PIRSF000868 PRINTS:PR00305 PROSITE:PS00796 PROSITE:PS00797 SMART:SM00101 GenomeReviews:CT485782_GR eggNOG:KOG0841 HOGENOM:HBG611720 GO:GO:0005886 GO:GO:0019904 GO:GO:0009742 Gene3D:G3…	252	1e-110	128/138	92	130/138	94
isogroup00185	isotig00280	698	TAIR|gene:2064401 - symbol:C4H "CINNAMATE-4-HYDROXYLASE" species:3702 "Arabidopsis thaliana" [GO:0005886 "plasma membrane" evidence=IDA] [GO:0016020 "membrane" evidence=IDA] InterPro:IPR001128 InterPro:IPR002401 Pfam:PF00067 PRINTS:PR00463 Prosite:PS00086 GO:GO:0005886 GO:GO:0040007 GenomeReviews:CT485783_GR GO:GO:0055114 GO:GO:0005783 GO:GO:0009055 GO:GO:0009555 GO:GO:0020037 InterPro:IPR017973 …	252	9e-67	149/166	89	157/166	94
isogroup00186	isotig00281	703	TAIR|locus:2041394 - symbol:AT2G47140 "AT2G47140" species:3702 "Arabidopsis thaliana" [GO:0005575 "cellular_component" evidence=ND] [GO:0016491 "oxidoreductase activity" evidence=ISS] InterPro:IPR002198 InterPro:IPR002347 InterPro:IPR016040 Pfam:PF00106 PRINTS:PR00080 PRINTS:PR00081 GenomeReviews:CT485783_GR GO:GO:0005488 GO:GO:0055114 Gene3D:G3DSA:3.40.50.720 SUPFAM:SSF51735 GO:GO:0016491 EMBL:A…	261	2e-69	134/220	60	166/220	75
isogroup00187	isotig00282	700	TAIR|locus:2080665 - symbol:AT3G57090 "AT3G57090" species:3702 "Arabidopsis thaliana" [GO:0007005 "mitochondrion organization" evidence=IMP] [GO:0005739 "mitochondrion" evidence=IDA] [GO:0005777 "peroxisome" evidence=IDA] [GO:0016559 "peroxisome fission" evidence=IMP] InterPro:IPR011990 GO:GO:0005739 GO:GO:0009507 GenomeReviews:BA000014_GR GO:GO:0005777 GO:GO:0005488 Gene3D:G3DSA:1.25.40.10 GO:GO…	181	3e-45	87/141	61	110/141	78
isogroup00188	isotig00283	693	TAIR|locus:2020265 - symbol:AT1G04080 "AT1G04080" species:3702 "Arabidopsis thaliana" [GO:0048510 "regulation of timing of transition from vegetative to reproductive phase" evidence=IMP] InterPro:IPR003107 InterPro:IPR011990 SMART:SM00386 GO:GO:0005622 GO:GO:0005488 Gene3D:G3DSA:1.25.40.10 GO:GO:0006396 GO:GO:0048510 EMBL:AY056321 EMBL:AY091187 EMBL:AY087878 IPI:IPI00516833 RefSeq:NP_563700.1 Uni…	82	2e-15	50/97	51	62/97	63
isogroup00189	isotig00284	694	TAIR|locus:2222677 - symbol:AT5G14670 "AT5G14670" species:3702 "Arabidopsis thaliana" [GO:0005515 "protein binding" evidence=TAS] [GO:0005525 "GTP binding" evidence=ISS;TAS] [GO:0016004 "phospholipase activator activity" evidence=TAS] InterPro:IPR005225 InterPro:IPR006688 InterPro:IPR006689 Pfam:PF00025 PRINTS:PR00328 SMART:SM00177 GO:GO:0005622 GO:GO:0005525 GO:GO:0005515 TIGRFAMs:TIGR00231 Geno…	355	1e-97	175/176	99	175/176	99
isogroup00190	isotig00285	695	TAIR|gene:2099905 - symbol:TPI "TRIOSEPHOSPHATE ISOMERASE" species:3702 "Arabidopsis thaliana" [GO:0005773 "vacuole" evidence=IDA] [GO:0009570 "chloroplast stroma" evidence=IDA] [GO:0005618 "cell wall" evidence=IDA] [GO:0046686 "response to cadmium ion" evidence=IEP] [GO:0005886 "plasma membrane" evidence=IDA] [GO:0009651 "response to salt stress" evidence=IEP] [GO:0009507 "chloroplast" evidence=…	253	4e-67	123/163	75	143/163	87
isogroup00191	isotig00286	692	TAIR|locus:2103488 - symbol:AT3G57520 "AT3G57520" species:3702 "Arabidopsis thaliana" [GO:0005575 "cellular_component" evidence=ND] [GO:0004553 "hydrolase activity, hydrolyzing O-glycosyl compounds" evidence=ISS] GenomeReviews:BA000014_GR GO:GO:0005975 InterPro:IPR017853 SUPFAM:SSF51445 EMBL:AL133248 CAZy:GH36 GO:GO:0047274 InterPro:IPR008811 Pfam:PF05691 EMBL:AY050772 EMBL:AK226370 IPI:IPI005262…	241	2e-63	114/197	57	148/197	75
isogroup00192	isotig00287	690	TAIR|locus:2222607 - symbol:AT5G14520 "AT5G14520" species:3702 "Arabidopsis thaliana" [GO:0005622 "intracellular" evidence=ISS] [GO:0003713 "transcription coactivator activity" evidence=ISS] InterPro:IPR001357 InterPro:IPR010613 Pfam:PF00533 Pfam:PF06732 PROSITE:PS50172 SMART:SM00292 GenomeReviews:BA000015_GR GO:GO:0005730 GO:GO:0008283 SUPFAM:SSF52113 GO:GO:0006364 EMBL:AL163792 HOGENOM:HBG41010…	120	2e-31	71/136	52	85/136	62
isogroup00193	isotig00288	687	TAIR|locus:2032970 - symbol:AT1G25260 "AT1G25260" species:3702 "Arabidopsis thaliana" [GO:0005840 "ribosome" evidence=ISS] [GO:0003735 "structural constituent of ribosome" evidence=ISS] [GO:0006412 "translation" evidence=ISS] [GO:0022626 "cytosolic ribosome" evidence=IDA] InterPro:IPR001790 Pfam:PF00466 GO:GO:0042254 GO:GO:0022626 OMA:RFFFGKN EMBL:AY045969 EMBL:AY079322 EMBL:AY088374 IPI:IPI00529…	234	2e-61	129/192	67	152/192	79
isogroup00194	isotig00289	683	TAIR|gene:2178127 - symbol:ACT7 "ACTIN 7" species:3702 "Arabidopsis thaliana" [GO:0005730 "nucleolus" evidence=IDA] [GO:0005618 "cell wall" evidence=IDA] [GO:0005886 "plasma membrane" evidence=IDA] InterPro:IPR004000 InterPro:IPR004001 Pfam:PF00022 PRINTS:PR00190 PROSITE:PS00406 PROSITE:PS00432 SMART:SM00268 GO:GO:0005515 GenomeReviews:BA000015_GR GO:GO:0005739 GO:GO:0005886 GO:GO:0005524 GO:GO:0…	289	5e-78	142/146	97	144/146	98
isogroup00195	isotig00290	682	TAIR|locus:2085246 - symbol:AT3G53020 "AT3G53020" species:3702 "Arabidopsis thaliana" [GO:0005840 "ribosome" evidence=ISS] [GO:0003735 "structural constituent of ribosome" evidence=ISS] [GO:0006412 "translation" evidence=ISS] [GO:0042254 "ribosome biogenesis" evidence=ISS] [GO:0009734 "auxin mediated signaling pathway" evidence=IMP] [GO:0048467 "gynoecium development" evidence=IMP] [GO:0022625 "c…	201	1e-51	109/119	91	114/119	95
isogroup00196	isotig00291	681	TAIR|gene:2087432 - symbol:AT3G63460.1 species:3702 "Arabidopsis thaliana" [GO:0016020 "membrane" evidence=IDA] InterPro:IPR001680 Pfam:PF00400 InterPro:IPR015943 InterPro:IPR011046 InterPro:IPR019775 InterPro:IPR019781 Gene3D:G3DSA:2.130.10.10 SMART:SM00320 SUPFAM:SSF50978 PROSITE:PS00678 PROSITE:PS50082 PROSITE:PS50294 InterPro:IPR019782 InterPro:IPR017986 GO:GO:0016020 EMBL:AY099702 EMBL:BT008…	194	3e-49	95/121	78	107/121	88
isogroup00197	isotig00292	680	TAIR|gene:3440813 - symbol:THI1 species:3702 "Arabidopsis thaliana" [GO:0009941 "chloroplast envelope" evidence=IDA] [GO:0009570 "chloroplast stroma" evidence=IDA] [GO:0009579 "thylakoid" evidence=IDA] [GO:0009507 "chloroplast" evidence=IDA] InterPro:IPR002922 GenomeReviews:BA000015_GR GO:GO:0005739 GO:GO:0008270 GO:GO:0009570 GO:GO:0010319 GO:GO:0009409 GO:GO:0042803 GO:GO:0031969 GO:GO:0006974 …	258	2e-68	146/171	85	151/171	88
isogroup00198	isotig00293	679	TAIR|gene:3434095 - symbol:PSBP-1 "PHOTOSYSTEM II SUBUNIT P-1" species:3702 "Arabidopsis thaliana" [GO:0031977 "thylakoid lumen" evidence=IDA] [GO:0009579 "thylakoid" evidence=IDA] [GO:0009941 "chloroplast envelope" evidence=IDA] [GO:0009535 "chloroplast thylakoid membrane" evidence=IDA] [GO:0009507 "chloroplast" evidence=IDA] [GO:0009570 "chloroplast stroma" evidence=IDA] [GO:0042742 "defense re…	363	3e-100	176/214	82	198/214	92
isogroup00199	isotig00294	679	TAIR|gene:2097844 - symbol:ALDH2B4 "ALDEHYDE DEHYDROGENASE 2B4" species:3702 "Arabidopsis thaliana" [GO:0009507 "chloroplast" evidence=IDA] [GO:0046686 "response to cadmium ion" evidence=IEP] [GO:0005524 "ATP binding" evidence=IDA] [GO:0005739 "mitochondrion" evidence=IDA] InterPro:IPR015590 InterPro:IPR016160 InterPro:IPR016161 InterPro:IPR016162 Pfam:PF00171 PROSITE:PS00070 PROSITE:PS00687 GO:G…	394	2e-109	183/218	83	207/218	94
isogroup00200	isotig00295	674	TAIR|locus:2206480 - symbol:AT1G57660 "AT1G57660" species:3702 "Arabidopsis thaliana" [GO:0005840 "ribosome" evidence=ISS] [GO:0003735 "structural constituent of ribosome" evidence=ISS] [GO:0006412 "translation" evidence=ISS] InterPro:IPR001147 InterPro:IPR018259 Pfam:PF01157 PROSITE:PS01171 GenomeReviews:CT485782_GR GO:GO:0006412 GO:GO:0003735 EMBL:AC079733 InterPro:IPR008991 SUPFAM:SSF50104 EMB…	211	1e-64	95/122	77	112/122	91
isogroup00201	isotig00296	672	TAIR|locus:2195995 - symbol:AT1G77210 "AT1G77210" species:3702 "Arabidopsis thaliana" [GO:0016020 "membrane" evidence=ISS] [GO:0015144 "carbohydrate transmembrane transporter activity" evidence=ISS] [GO:0005351 "sugar:hydrogen symporter activity" evidence=ISS] InterPro:IPR003663 InterPro:IPR005829 PRINTS:PR00171 PROSITE:PS00216 PROSITE:PS00217 GenomeReviews:CT485782_GR GO:GO:0016021 GO:GO:0005886…	223	4e-58	112/166	67	132/166	79
isogroup00202	isotig00297	673	TAIR|locus:2041599 - symbol:AT2G42690 "AT2G42690" species:3702 "Arabidopsis thaliana" [GO:0004806 "triglyceride lipase activity" evidence=ISS] [GO:0006629 "lipid metabolic process" evidence=ISS] InterPro:IPR002921 Pfam:PF01764 GO:GO:0009507 EMBL:AC007087 GenomeReviews:CT485783_GR GO:GO:0004806 GO:GO:0006629 EMBL:AC006931 eggNOG:KOG4569 UniGene:At.14148 UniGene:At.24758 HOGENOM:HBG745631 EMBL:AY05…	271	2e-72	130/197	65	156/197	79
isogroup00203	isotig00298	672	TAIR|locus:2144781 - symbol:AT5G09660 "AT5G09660" species:3702 "Arabidopsis thaliana" [GO:0005777 "peroxisome" evidence=IDA] [GO:0031998 "regulation of fatty acid beta-oxidation" evidence=IGI;IMP] [GO:0080093 "regulation of photorespiration" evidence=IMP] [GO:0016615 "malate dehydrogenase activity" evidence=ISS] [GO:0042579 "microbody" evidence=ISS] InterPro:IPR001236 InterPro:IPR001252 InterPro:…	274	2e-73	138/157	87	149/157	94
isogroup00204	isotig00299	672	TAIR|gene:2078076 - symbol:RPL18 "RIBOSOMAL PROTEIN L18" species:3702 "Arabidopsis thaliana" [GO:0009507 "chloroplast" evidence=IDA] [GO:0005773 "vacuole" evidence=IDA] [GO:0005886 "plasma membrane" evidence=IDA] InterPro:IPR000039 PROSITE:PS01106 Pfam:PF00828 GO:GO:0005886 GO:GO:0009507 GO:GO:0005773 GenomeReviews:BA000014_GR GO:GO:0006412 GO:GO:0003735 EMBL:AC011620 GO:GO:0022625 InterPro:IPR02…	314	2e-85	155/187	82	173/187	92
isogroup00205	isotig00300	667	TAIR|locus:2051648 - symbol:AT2G02120 "AT2G02120" species:3702 "Arabidopsis thaliana" [GO:0006952 "defense response" evidence=ISS] [GO:0030414 "peptidase inhibitor activity" evidence=ISS] InterPro:IPR003614 InterPro:IPR008176 InterPro:IPR008177 Pfam:PF00304 PRINTS:PR00288 PROSITE:PS00940 SMART:SM00505 GenomeReviews:CT485783_GR GO:GO:0005576 GO:GO:0050832 EMBL:AC005936 GO:GO:0031640 HOGENOM:HBG596…	48.9	1e-05	20/53	37	31/53	58
isogroup00206	isotig00301	668	TAIR|gene:2149578 - symbol:AT5G52650.1 species:3702 "Arabidopsis thaliana" [GO:0022626 "cytosolic ribosome" evidence=IDA] [GO:0005618 "cell wall" evidence=IDA] [GO:0016020 "membrane" evidence=IDA] InterPro:IPR005326 GenomeReviews:BA000015_GR GO:GO:0005618 GO:GO:0016020 EMBL:AB025606 GO:GO:0022627 Pfam:PF03501 UniGene:At.28644 HOGENOM:HBG499888 EMBL:AY065217 EMBL:AY088678 EMBL:AY122932 IPI:IPI0052…	183	5e-46	86/96	89	92/96	95
isogroup00207	isotig00302	667	TAIR|gene:3435036 - symbol:AT1G48830.1 species:3702 "Arabidopsis thaliana" [GO:0009507 "chloroplast" evidence=IDA] [GO:0022626 "cytosolic ribosome" evidence=IDA] [GO:0005618 "cell wall" evidence=IDA] [GO:0005886 "plasma membrane" evidence=IDA] InterPro:IPR000554 Pfam:PF01251 PROSITE:PS00948 GenomeReviews:CT485782_GR GO:GO:0005886 GO:GO:0009507 GO:GO:0005618 GO:GO:0006412 GO:GO:0003735 EMBL:AC0842…	314	1e-85	154/190	81	177/190	93
isogroup00208	isotig00303	667	TAIR|locus:2098058 - symbol:AT3G62200 "AT3G62200" species:3702 "Arabidopsis thaliana" [GO:0005575 "cellular_component" evidence=ND] [GO:0003674 "molecular_function" evidence=ND] [GO:0008150 "biological_process" evidence=ND] GenomeReviews:BA000014_GR EMBL:AL138651 IPI:IPI00529797 PIR:T48012 RefSeq:NP_191779.1 UniGene:At.34162 PRIDE:Q9M1Q4 GeneID:825393 KEGG:ath:AT3G62200 NMPDR:fig|3702.1.peg.17603…	85.9	1e-16	42/98	42	62/98	63
isogroup00209	isotig00304	665	TAIR|locus:2043273 - symbol:AT2G47710 "AT2G47710" species:3702 "Arabidopsis thaliana" [GO:0003674 "molecular_function" evidence=ND] [GO:0006950 "response to stress" evidence=ISS] InterPro:IPR006016 Pfam:PF00582 GO:GO:0005773 GO:GO:0006950 GenomeReviews:CT485783_GR EMBL:AC005309 InterPro:IPR014729 Gene3D:G3DSA:3.40.50.620 HOGENOM:HBG733992 InterPro:IPR006015 PRINTS:PR01438 eggNOG:COG0589 EMBL:AY05…	214	3e-55	108/169	63	132/169	78
isogroup00210	isotig00305	666	TAIR|locus:2198641 - symbol:AT1G20030 "AT1G20030" species:3702 "Arabidopsis thaliana" [GO:0003674 "molecular_function" evidence=ND] [GO:0051707 "response to other organism" evidence=ISS] [GO:0031225 "anchored to membrane" evidence=TAS] Pfam:PF00314 GO:GO:0031225 EMBL:AC022472 InterPro:IPR001938 InterPro:IPR017949 Gene3D:G3DSA:2.60.110.10 PIRSF:PIRSF002703 PRINTS:PR00347 SMART:SM00205 SUPFAM:SSF49…	211	3e-66	101/191	52	126/191	65
isogroup00211	isotig00306	662	No hit
isogroup00212	isotig00307	661	TAIR|locus:2031576 - symbol:AT1G74050 "AT1G74050" species:3702 "Arabidopsis thaliana" [GO:0005622 "intracellular" evidence=ISS] [GO:0005840 "ribosome" evidence=ISS] [GO:0003735 "structural constituent of ribosome" evidence=ISS] [GO:0006412 "translation" evidence=ISS] [GO:0022625 "cytosolic large ribosomal subunit" evidence=IDA] InterPro:IPR000915 InterPro:IPR005568 Pfam:PF01159 Pfam:PF03868 UniPr…	202	6e-52	122/148	82	135/148	91
isogroup00213	isotig00308	660	TAIR|locus:2052010 - symbol:AT2G19730 "AT2G19730" species:3702 "Arabidopsis thaliana" [GO:0005840 "ribosome" evidence=ISS] [GO:0003735 "structural constituent of ribosome" evidence=ISS] [GO:0006412 "translation" evidence=ISS] [GO:0042254 "ribosome biogenesis" evidence=ISS] [GO:0022625 "cytosolic large ribosomal subunit" evidence=IDA] InterPro:IPR002672 Pfam:PF01778 GO:GO:0005886 GO:GO:0009507 GO:…	170	3e-42	103/143	72	122/143	85
isogroup00214	isotig00309	652	TAIR|locus:2064976 - symbol:AT2G39060 "AT2G39060" species:3702 "Arabidopsis thaliana" [GO:0016020 "membrane" evidence=ISS] [GO:0008150 "biological_process" evidence=ND] InterPro:IPR004316 InterPro:IPR018179 GO:GO:0016021 EMBL:AC005770 PANTHER:PTHR10791 PANTHER:PTHR10791:SF6 IPI:IPI00532321 PIR:F84812 RefSeq:NP_181439.1 UniGene:At.37215 GeneID:818492 KEGG:ath:AT2G39060 NMPDR:fig|3702.1.peg.11021 T…	77.8	2e-18	33/81	40	58/81	71
isogroup00215	isotig00310	659	TAIR|gene:3438871 - symbol:AT4G34180.1 species:3702 "Arabidopsis thaliana" [GO:0005618 "cell wall" evidence=IDA] [GO:0009651 "response to salt stress" evidence=IEP] Pfam:PF04199 GenomeReviews:CT486007_GR GO:GO:0005618 GO:GO:0009651 HOGENOM:HBG686791 InterPro:IPR007325 EMBL:AY037228 EMBL:AF428442 EMBL:AY088629 EMBL:AY125547 IPI:IPI00539419 RefSeq:NP_567957.1 UniGene:At.24487 PRIDE:Q93V74 GeneID:82…	238	3e-74	126/180	70	151/180	83
isogroup00216	isotig00311	659	TAIR|locus:2136462 - symbol:AT4G27130 "AT4G27130" species:3702 "Arabidopsis thaliana" [GO:0005575 "cellular_component" evidence=ND] [GO:0003743 "translation initiation factor activity" evidence=ISS] [GO:0006413 "translational initiation" evidence=ISS] InterPro:IPR001950 InterPro:IPR005874 Pfam:PF01253 PIRSF:PIRSF004499 PROSITE:PS50296 GenomeReviews:CT486007_GR GO:GO:0006417 EMBL:AL035680 EMBL:AL1…	203	5e-52	99/114	86	109/114	95
isogroup00217	isotig00312	657	TAIR|locus:2178277 - symbol:AT5G23050 "AT5G23050" species:3702 "Arabidopsis thaliana" [GO:0005575 "cellular_component" evidence=ND] [GO:0016874 "ligase activity" evidence=ISS] [GO:0008152 "metabolic process" evidence=ISS] InterPro:IPR000873 Pfam:PF00501 Prosite:PS00455 InterPro:IPR020845 GO:GO:0008152 GO:GO:0003824 EMBL:AY250844 IPI:IPI00543289 SMR:Q84P18 PRIDE:Q84P18 TAIR:At5g23050 InParanoid:Q8…	222	9e-58	117/182	64	144/182	79
isogroup00218	isotig00313	651	TAIR|locus:2180642 - symbol:AT5G26030 "AT5G26030" species:3702 "Arabidopsis thaliana" [GO:0004325 "ferrochelatase activity" evidence=IGI;ISS] [GO:0006783 "heme biosynthetic process" evidence=ISS;IMP] [GO:0009507 "chloroplast" evidence=IDA] [GO:0005739 "mitochondrion" evidence=IDA] [GO:0009536 "plastid" evidence=IDA] [GO:0006979 "response to oxidative stress" evidence=IEP] [GO:0033014 "tetrapyrrol…	337	2e-92	164/195	84	182/195	93
isogroup00219	isotig00314	655	TAIR|locus:2139777 - symbol:AT4G11650 "AT4G11650" species:3702 "Arabidopsis thaliana" [GO:0051707 "response to other organism" evidence=ISS] [GO:0009816 "defense response to bacterium, incompatible interaction" evidence=ISS] Pfam:PF00314 GenomeReviews:CT486007_GR GO:GO:0009651 EMBL:AL161532 EMBL:AL049500 EMBL:X89008 IPI:IPI00528920 PIR:T04212 RefSeq:NP_192902.1 UniGene:At.25216 STRING:P50700 PRID…	56.2	9e-08	40/126	31	52/126	41
isogroup00220	isotig00315	656	TAIR|locus:2010693 - symbol:AT1G56450 "AT1G56450" species:3702 "Arabidopsis thaliana" [GO:0008233 "peptidase activity" evidence=ISS] [GO:0006511 "ubiquitin-dependent protein catabolic process" evidence=TAS] [GO:0005839 "proteasome core complex" evidence=TAS] InterPro:IPR001353 InterPro:IPR016050 Pfam:PF00227 PROSITE:PS00854 GenomeReviews:CT485782_GR GO:GO:0005634 GO:GO:0046686 GO:GO:0009651 GO:GO…	325	6e-89	149/182	81	169/182	92
isogroup00221	isotig00316	655	TAIR|locus:2028798 - symbol:AT1G26270 "AT1G26270" species:3702 "Arabidopsis thaliana" [GO:0005575 "cellular_component" evidence=ND] [GO:0004428 "inositol or phosphatidylinositol kinase activity" evidence=ISS] InterPro:IPR000403 Pfam:PF00454 GenomeReviews:CT485782_GR EMBL:AC079829 GO:GO:0016773 eggNOG:KOG2381 HOGENOM:HBG603679 EMBL:AY035014 EMBL:AY058170 EMBL:AY075684 IPI:IPI00522907 PIR:A86389 Re…	126	5e-29	60/106	56	86/106	81
isogroup00222	isotig00317	652	TAIR|locus:2062445 - symbol:AT2G35360 "AT2G35360" species:3702 "Arabidopsis thaliana" [GO:0005575 "cellular_component" evidence=ND] [GO:0003674 "molecular_function" evidence=ND] InterPro:IPR000626 Pfam:PF00240 GenomeReviews:CT485783_GR InterPro:IPR019955 PROSITE:PS50053 EMBL:AC005314 InterPro:IPR019387 Pfam:PF10260 EMBL:AY219071 EMBL:AY649261 IPI:IPI00532322 PIR:F84767 RefSeq:NP_181079.1 UniGene:…	175	1e-43	79/108	73	95/108	87
isogroup00223	isotig00318	654	TAIR|gene:2049358 - symbol:CCR2 "COLD, CIRCADIAN RHYTHM, AND RNA BINDING 2" species:3702 "Arabidopsis thaliana" [GO:0046686 "response to cadmium ion" evidence=IEP] [GO:0009651 "response to salt stress" evidence=IEP] [GO:0005777 "peroxisome" evidence=IDA] [GO:0009507 "chloroplast" evidence=IDA] InterPro:IPR000504 Pfam:PF00076 PROSITE:PS50102 SMART:SM00360 GO:GO:0009507 GO:GO:0005634 GO:GO:0046686 …	86.3	8e-17	39/45	86	44/45	97
isogroup00224	isotig00319	653	TAIR|locus:1005716743 - symbol:AT1G51405 "AT1G51405" species:3702 "Arabidopsis thaliana" [GO:0005575 "cellular_component" evidence=ND] [GO:0003674 "molecular_function" evidence=ND] [GO:0008150 "biological_process" evidence=ND] InterPro:IPR001509 InterPro:IPR016040 Pfam:PF01370 GenomeReviews:CT485782_GR Gene3D:G3DSA:3.40.50.720 SUPFAM:SSF51735 GO:GO:0003824 EMBL:AC024261 GO:GO:0044237 GO:GO:005066…	244	2e-64	115/183	62	138/183	75
isogroup00225	isotig00320	653	TAIR|locus:2171529 - symbol:AT5G47230 "AT5G47230" species:3702 "Arabidopsis thaliana" [GO:0003677 "DNA binding" evidence=TAS] [GO:0003700 "transcription factor activity" evidence=ISS;TAS] [GO:0005634 "nucleus" evidence=IC;TAS] [GO:0006355 "regulation of transcription, DNA-dependent" evidence=IDA] [GO:0009873 "ethylene mediated signaling pathway" evidence=TAS] [GO:0016563 "transcription activator …	159	6e-39	86/136	63	100/136	73
isogroup00226	isotig00321	653	TAIR|gene:2136087 - symbol:TUF "VACUOLAR ATP SYNTHASE SUBUNIT E1" species:3702 "Arabidopsis thaliana" [GO:0005773 "vacuole" evidence=IDA] [GO:0022626 "cytosolic ribosome" evidence=IDA] [GO:0000325 "plant-type vacuole" evidence=IDA] [GO:0042742 "defense response to bacterium" evidence=IEP] [GO:0005886 "plasma membrane" evidence=IDA] [GO:0009651 "response to salt stress" evidence=IEP] InterPro:IPR0…	209	6e-54	106/148	71	117/148	79
isogroup00227	isotig00322	650	TAIR|locus:2084918 - symbol:AT3G04720 "AT3G04720" species:3702 "Arabidopsis thaliana" [GO:0009627 "systemic acquired resistance" evidence=IEP] [GO:0080027 "response to herbivore" evidence=IEP] [GO:0008061 "chitin binding" evidence=ISS] [GO:0009615 "response to virus" evidence=IEP] [GO:0009723 "response to ethylene stimulus" evidence=IEP] InterPro:IPR000726 InterPro:IPR001002 InterPro:IPR001153 In…	310	3e-84	147/206	71	162/206	78
isogroup00228	isotig00323	649	TAIR|locus:2098053 - symbol:AT3G62120 "AT3G62120" species:3702 "Arabidopsis thaliana" [GO:0005524 "ATP binding" evidence=ISS] [GO:0004812 "aminoacyl-tRNA ligase activity" evidence=ISS] [GO:0006418 "tRNA aminoacylation for protein translation" evidence=ISS] HAMAP:MF_01571 InterPro:IPR002314 InterPro:IPR002316 InterPro:IPR004154 InterPro:IPR004499 InterPro:IPR006195 InterPro:IPR016061 InterPro:IPR0…	290	2e-78	134/172	77	149/172	86
isogroup00229	isotig00324	646	TAIR|locus:2168666 - symbol:AT5G53560 "AT5G53560" species:3702 "Arabidopsis thaliana" [GO:0005783 "endoplasmic reticulum" evidence=IDA] [GO:0020037 "heme binding" evidence=ISS] [GO:0005789 "endoplasmic reticulum membrane" evidence=NAS] InterPro:IPR001199 InterPro:IPR018506 Pfam:PF00173 PRINTS:PR00363 PROSITE:PS00191 PROSITE:PS50255 GenomeReviews:BA000015_GR GO:GO:0016021 GO:GO:0005886 GO:GO:00057…	216	6e-56	100/133	75	119/133	89
isogroup00230	isotig00325	645	TAIR|gene:2207319 - symbol:PSBR "photosystem II subunit R" species:3702 "Arabidopsis thaliana" [GO:0009535 "chloroplast thylakoid membrane" evidence=IDA] [GO:0009507 "chloroplast" evidence=IDA] [GO:0009579 "thylakoid" evidence=IDA] InterPro:IPR006814 Pfam:PF04725 GenomeReviews:CT485782_GR UniGene:At.23809 GO:GO:0009535 UniGene:At.24218 EMBL:AC002986 GO:GO:0009654 EMBL:X55970 EMBL:AY070103 EMBL:AY…	156	6e-38	95/135	70	115/135	85
isogroup00231	isotig00326	646	TAIR|gene:2169388 - symbol:PGIP1 "POLYGALACTURONASE INHIBITING PROTEIN 1" species:3702 "Arabidopsis thaliana" [GO:0005618 "cell wall" evidence=IDA] Pfam:PF00560 InterPro:IPR001611 GO:GO:0005515 GO:GO:0005576 GO:GO:0016020 GO:GO:0009505 EMBL:AB010697 InterPro:IPR013210 Pfam:PF08263 EMBL:AF229249 EMBL:AY048295 EMBL:AY133567 IPI:IPI00534608 RefSeq:NP_196304.1 UniGene:At.74439 UniGene:At.8519 UniGene…	161	2e-39	84/153	54	100/153	65
isogroup00232	isotig00327	644	TAIR|gene:2024642 - symbol:UBC28 "UBIQUITIN-CONJUGATING ENZYME 28" species:3702 "Arabidopsis thaliana" [GO:0005886 "plasma membrane" evidence=IDA] InterPro:IPR000608 Pfam:PF00179 PROSITE:PS00183 PROSITE:PS50127 SMART:SM00212 GenomeReviews:CT485782_GR GO:GO:0005886 GO:GO:0005524 GO:GO:0043687 GO:GO:0051246 InterPro:IPR016135 Gene3D:G3DSA:3.10.110.10 SUPFAM:SSF54495 GO:GO:0004842 GO:GO:0006511 HOGE…	306	4e-83	143/148	96	147/148	99
isogroup00233	isotig00328	645	TAIR|gene:2102925 - symbol:AT3G30390.1 species:3702 "Arabidopsis thaliana" [GO:0005773 "vacuole" evidence=IDA] [GO:0005886 "plasma membrane" evidence=IDA] GO:GO:0016021 GO:GO:0005886 GO:GO:0005773 InterPro:IPR013057 Pfam:PF01490 eggNOG:KOG1305 HOGENOM:HBG601878 EMBL:AY052201 EMBL:AF428287 EMBL:AP001314 IPI:IPI00520585 RefSeq:NP_001030795.1 RefSeq:NP_566854.1 UniGene:At.21575 UniGene:Rra.2568 UniG…	56.6	7e-08	33/59	55	51/59	86
isogroup00234	isotig00329	641	TAIR|locus:2099152 - symbol:AT3G63010 "AT3G63010" species:3702 "Arabidopsis thaliana" [GO:0005575 "cellular_component" evidence=ND] [GO:0010325 "raffinose family oligosaccharide biosynthetic process" evidence=IGI] [GO:0009939 "positive regulation of gibberellic acid mediated signaling pathway" evidence=IGI] [GO:0048444 "floral organ morphogenesis" evidence=IGI] [GO:0010476 "gibberellin mediated s…	234	2e-61	117/150	78	133/150	88
isogroup00235	isotig00330	640	TAIR|gene:2012059 - symbol:UPL1 "UBIQUITIN-PROTEIN LIGASE 1" species:3702 "Arabidopsis thaliana" [GO:0016020 "membrane" evidence=IDA] Pfam:PF00632 InterPro:IPR000569 InterPro:IPR016024 PROSITE:PS50237 SMART:SM00119 InterPro:IPR000449 InterPro:IPR003903 GenomeReviews:CT485782_GR GO:GO:0005739 GO:GO:0005829 SUPFAM:SSF48371 GO:GO:0005488 GO:GO:0016020 Pfam:PF00627 PROSITE:PS50030 GO:GO:0019941 SMART…	164	3e-40	79/85	92	82/85	96
isogroup00236	isotig00331	638	TAIR|gene:2125785 - symbol:APR1 "APS REDUCTASE 1" species:3702 "Arabidopsis thaliana" [GO:0009534 "chloroplast thylakoid" evidence=IDA] [GO:0009570 "chloroplast stroma" evidence=IDA] InterPro:IPR002500 InterPro:IPR004508 InterPro:IPR013766 InterPro:IPR017936 Pfam:PF00085 Pfam:PF01507 PROSITE:PS51352 GenomeReviews:CT486007_GR GO:GO:0006950 GO:GO:0055114 GO:GO:0016740 GO:GO:0009570 EMBL:AL161501 In…	198	1e-50	95/120	79	108/120	90
isogroup00237	isotig00332	638	TAIR|locus:2012928 - symbol:AT1G20340 "AT1G20340" species:3702 "Arabidopsis thaliana" [GO:0009543 "chloroplast thylakoid lumen" evidence=IDA] [GO:0046688 "response to copper ion" evidence=IEP] [GO:0055070 "copper ion homeostasis" evidence=IMP] [GO:0017148 "negative regulation of translation" evidence=IMP] [GO:0009411 "response to UV" evidence=IGI] [GO:0042221 "response to chemical stimulus" evide…	164	3e-40	96/145	66	114/145	78
isogroup00238	isotig00333	636	TAIR|gene:3438218 - symbol:AT3G22845.1 species:3702 "Arabidopsis thaliana" [GO:0006810 "transport" evidence=IEA] [GO:0005773 "vacuole" evidence=IDA] InterPro:IPR000348 Pfam:PF01105 GO:GO:0016021 GO:GO:0005773 GenomeReviews:BA000014_GR GO:GO:0006810 EMBL:AP001300 EMBL:AB022223 OMA:HIPNEHN InterPro:IPR009038 PROSITE:PS50866 eggNOG:KOG1692 EMBL:AY070742 EMBL:AY093742 IPI:IPI00540679 RefSeq:NP_188924…	340	2e-93	159/186	85	172/186	92
isogroup00239	isotig00334	635	TAIR|gene:3688014 - symbol:DHAR1 "dehydroascorbate reductase" species:3702 "Arabidopsis thaliana" [GO:0005773 "vacuole" evidence=IDA] [GO:0009570 "chloroplast stroma" evidence=IDA] [GO:0005507 "copper ion binding" evidence=IDA] [GO:0005886 "plasma membrane" evidence=IDA] [GO:0009507 "chloroplast" evidence=IDA] [GO:0048046 "apoplast" evidence=IDA] InterPro:IPR004045 Pfam:PF00043 InterPro:IPR004046…	273	3e-73	126/177	71	156/177	88
isogroup00240	isotig00335	632	TAIR|locus:2024051 - symbol:AT1G24510 "AT1G24510" species:3702 "Arabidopsis thaliana" [GO:0005515 "protein binding" evidence=IPI] InterPro:IPR002194 InterPro:IPR002423 InterPro:IPR012718 Pfam:PF00118 PROSITE:PS00750 PROSITE:PS00751 PROSITE:PS00995 GenomeReviews:CT485782_GR GO:GO:0005886 GO:GO:0005524 GO:GO:0005737 GO:GO:0006457 GO:GO:0051082 EMBL:AC000103 UniGene:At.28054 UniGene:At.41426 PANTHER…	323	2e-88	162/190	85	177/190	93
isogroup00241	isotig00336	631	TAIR|gene:2140876 - symbol:AMT1;1 "AMMONIUM TRANSPORTER 1;1" species:3702 "Arabidopsis thaliana" [GO:0005886 "plasma membrane" evidence=IDA] InterPro:IPR001905 InterPro:IPR018047 Pfam:PF00909 PROSITE:PS01219 GO:GO:0016021 GO:GO:0005886 GenomeReviews:CT486007_GR GO:GO:0005634 GO:GO:0055085 GO:GO:0008519 GO:GO:0015696 EMBL:X75879 EMBL:AL049656 EMBL:AL161536 EMBL:AY037219 EMBL:AY113167 IPI:IPI005479…	204	9e-84	104/126	82	119/126	94
isogroup00242	isotig00337	623	TAIR|locus:2079251 - symbol:AT3G26300 "AT3G26300" species:3702 "Arabidopsis thaliana" [GO:0019825 "oxygen binding" evidence=ISS] InterPro:IPR001128 InterPro:IPR002401 Pfam:PF00067 PRINTS:PR00463 Prosite:PS00086 GO:GO:0016021 GenomeReviews:BA000014_GR GO:GO:0055114 GO:GO:0009055 GO:GO:0020037 InterPro:IPR017973 InterPro:IPR017972 Gene3D:G3DSA:1.10.630.10 PANTHER:PTHR19383 PRINTS:PR00385 SUPFAM:SSF…	209	4e-54	99/187	52	135/187	72
isogroup00243	isotig00338	633	TAIR|locus:2027483 - symbol:AT1G18540 "AT1G18540" species:3702 "Arabidopsis thaliana" [GO:0005622 "intracellular" evidence=ISS] [GO:0005840 "ribosome" evidence=ISS] [GO:0003735 "structural constituent of ribosome" evidence=ISS] [GO:0006412 "translation" evidence=ISS] [GO:0005783 "endoplasmic reticulum" evidence=IDA] [GO:0022625 "cytosolic large ribosomal subunit" evidence=IDA] InterPro:IPR000915 …	92	3e-34	44/65	67	54/65	83
isogroup00244	isotig00339	627	TAIR|locus:2096009 - symbol:AT3G62410 "AT3G62410" species:3702 "Arabidopsis thaliana" [GO:0009416 "response to light stimulus" evidence=IEP] [GO:0009570 "chloroplast stroma" evidence=ISS] [GO:0009744 "response to sucrose stimulus" evidence=IEP] [GO:0018316 "peptide cross-linking via L-cystine" evidence=TAS] [GO:0019253 "reductive pentose-phosphate cycle" evidence=TAS] [GO:0005515 "protein binding…	144	3e-34	82/131	62	97/131	74
isogroup00245	isotig00340	625	TAIR|locus:2139634 - symbol:AT4G34720 "AT4G34720" species:3702 "Arabidopsis thaliana" [GO:0016887 "ATPase activity" evidence=ISS] [GO:0015992 "proton transport" evidence=ISS] [GO:0046961 "proton-transporting ATPase activity, rotational mechanism" evidence=ISS] InterPro:IPR000245 InterPro:IPR002379 InterPro:IPR011555 Pfam:PF00137 PRINTS:PR00122 UniProt:P59227 GO:GO:0005515 GO:GO:0016021 GO:GO:0005…	208	8e-55	142/142	100	142/142	100
isogroup00246	isotig00341	623	TAIR|gene:2823638 - symbol:NPQ4 "NONPHOTOCHEMICAL QUENCHING 4" species:3702 "Arabidopsis thaliana" [GO:0009535 "chloroplast thylakoid membrane" evidence=IDA] [GO:0009507 "chloroplast" evidence=IDA] [GO:0016020 "membrane" evidence=IDA] [GO:0009579 "thylakoid" evidence=IDA] GenomeReviews:CT485782_GR GO:GO:0016021 EMBL:AC084807 GO:GO:0015979 GO:GO:0009523 GO:GO:0016168 GO:GO:0009517 GO:GO:0010196 EM…	275	6e-74	150/180	83	163/180	90
isogroup00247	isotig00342	616	TAIR|locus:2012487 - symbol:AT1G14270 "AT1G14270" species:3702 "Arabidopsis thaliana" [GO:0006508 "proteolysis" evidence=ISS] InterPro:IPR003675 Pfam:PF02517 GO:GO:0016020 MEROPS:U48.A02 TAIR:At1g14270 EMBL:AY087512 IPI:IPI00541596 STRING:Q8LAZ5 PRIDE:Q8LAZ5 InParanoid:Q8LAZ5 Genevestigator:Q8LAZ5 Uniprot:Q8LAZ5	174	2e-43	81/98	82	90/98	91
isogroup00248	isotig00343	614	TAIR|locus:2161600 - symbol:AT5G55190 "AT5G55190" species:3702 "Arabidopsis thaliana" [GO:0005525 "GTP binding" evidence=ISS] [GO:0003924 "GTPase activity" evidence=ISS] [GO:0005515 "protein binding" evidence=IPI] [GO:0006606 "protein import into nucleus" evidence=TAS] InterPro:IPR002041 InterPro:IPR005225 PRINTS:PR00627 PROSITE:PS51418 SMART:SM00176 Pfam:PF00071 GO:GO:0005525 GO:GO:0005515 TIGRF…	217	1e-70	102/102	100	102/102	100
isogroup00249	isotig00344	619	TAIR|locus:2064321 - symbol:AT2G30550 "AT2G30550" species:3702 "Arabidopsis thaliana" [GO:0004806 "triglyceride lipase activity" evidence=ISS] [GO:0006629 "lipid metabolic process" evidence=ISS] InterPro:IPR002921 Pfam:PF01764 GenomeReviews:CT485783_GR GO:GO:0004806 GO:GO:0006629 EMBL:U93215 eggNOG:KOG4569 EMBL:AY091143 EMBL:AY086021 EMBL:AY142594 IPI:IPI00534331 PIR:G84709 RefSeq:NP_565701.1 Uni…	189	8e-48	95/194	48	129/194	66
isogroup00250	isotig00345	618	TAIR|locus:2032880 - symbol:AT1G16220 "AT1G16220" species:3702 "Arabidopsis thaliana" [GO:0004722 "protein serine/threonine phosphatase activity" evidence=ISS] InterPro:IPR001932 PROSITE:PS01032 SMART:SM00332 Pfam:PF00481 GenomeReviews:CT485782_GR GO:GO:0005886 GO:GO:0000287 GO:GO:0030145 GO:GO:0004721 EMBL:AC006341 Gene3D:G3DSA:3.60.40.10 SUPFAM:SSF81606 InterPro:IPR015655 InterPro:IPR014045 PAN…	221	2e-60	103/198	52	143/198	72
isogroup00251	isotig00346	617	No hit
isogroup00252	isotig00347	614	TAIR|gene:2025925 - symbol:AT1G59950.1 species:3702 "Arabidopsis thaliana" [GO:0055114 "oxidation reduction" evidence=IEA] [GO:0016491 "oxidoreductase activity" evidence=IEA] InterPro:IPR001395 InterPro:IPR018170 InterPro:IPR020471 Pfam:PF00248 PRINTS:PR00069 PROSITE:PS00062 PROSITE:PS00798 GO:GO:0055114 GO:GO:0016491 Gene3D:G3DSA:3.20.20.100 PANTHER:PTHR11732 SUPFAM:SSF51430 eggNOG:KOG1577 EMBL:…	209	4e-54	100/187	53	136/187	72
isogroup00253	isotig00348	614	TAIR|gene:2043703 - symbol:SAP18 "SIN3 ASSOCIATED POLYPEPTIDE P18" species:3702 "Arabidopsis thaliana" [GO:0005730 "nucleolus" evidence=IDA] GO:GO:0005515 GO:GO:0009737 GenomeReviews:CT485783_GR GO:GO:0005730 GO:GO:0006350 GO:GO:0009651 GO:GO:0045449 EMBL:AC003680 EMBL:AF378876 EMBL:AY050474 EMBL:AY088934 EMBL:AK227453 IPI:IPI00531442 PIR:T00877 RefSeq:NP_566050.1 UniGene:At.25070 SMR:O64644 IntA…	137	1e-43	67/87	77	74/87	85
isogroup00254	isotig00349	615	TAIR|locus:2044455 - symbol:AT2G18840 "AT2G18840" species:3702 "Arabidopsis thaliana" [GO:0005575 "cellular_component" evidence=ND] [GO:0003674 "molecular_function" evidence=ND] [GO:0008150 "biological_process" evidence=ND] GenomeReviews:CT485783_GR EMBL:AC003673 EMBL:AC005724 HOGENOM:HBG559170 OMA:TIEPDFI eggNOG:KOG2946 EMBL:BT024504 IPI:IPI00521059 PIR:T01612 RefSeq:NP_565442.1 UniGene:At.27914…	309	5e-84	169/175	96	173/175	98
isogroup00255	isotig00350	614	TAIR|locus:2008251 - symbol:AT1G51200 "AT1G51200" species:3702 "Arabidopsis thaliana" [GO:0005575 "cellular_component" evidence=ND] [GO:0008150 "biological_process" evidence=ND] InterPro:IPR000058 InterPro:IPR002653 Pfam:PF01428 Pfam:PF01754 PROSITE:PS51036 PROSITE:PS51039 SMART:SM00154 GenomeReviews:CT485782_GR GO:GO:0008270 GO:GO:0003677 EMBL:AC006085 HSSP:O88878 eggNOG:KOG3173 HOGENOM:HBG74722…	127	3e-29	64/103	62	72/103	69
isogroup00256	isotig00351	607	TAIR|locus:2015413 - symbol:AT1G47480 "AT1G47480" species:3702 "Arabidopsis thaliana" [GO:0005575 "cellular_component" evidence=ND] InterPro:IPR002168 PROSITE:PS01173 GO:GO:0008152 GO:GO:0016787 EMBL:AC007519 IPI:IPI00541562 PIR:A96515 RefSeq:NP_564507.1 UniGene:At.43200 SMR:Q9SX78 STRING:Q9SX78 PRIDE:Q9SX78 GeneID:841155 KEGG:ath:AT1G47480 NMPDR:fig|3702.1.peg.4205 TAIR:At1g47480 InParanoid:Q9SX…	112	9e-25	51/99	51	68/99	68
isogroup00257	isotig00352	613	TAIR|locus:2076537 - symbol:AT3G02180 "AT3G02180" species:3702 "Arabidopsis thaliana" [GO:0005575 "cellular_component" evidence=ND] [GO:0003674 "molecular_function" evidence=ND] [GO:0008150 "biological_process" evidence=ND] GenomeReviews:BA000014_GR EMBL:AC011664 EMBL:AC009755 HOGENOM:HBG745541 EMBL:AY045878 EMBL:AY117217 EMBL:AY086253 IPI:IPI00519563 RefSeq:NP_566166.1 RefSeq:NP_974209.1 UniGene…	100	3e-21	52/95	54	63/95	66
isogroup00258	isotig00353	611	TAIR|locus:2134796 - symbol:AT4G19170 "AT4G19170" species:3702 "Arabidopsis thaliana" [GO:0010287 "plastoglobule" evidence=IDA] UniProt:O49675 GO:GO:0005515 GenomeReviews:CT486007_GR GO:GO:0055114 GO:GO:0005506 EMBL:AL021687 EMBL:AL161550 GO:GO:0010287 GO:GO:0016702 InterPro:IPR004294 PANTHER:PTHR10543 Pfam:PF03055 eggNOG:KOG1285 HOGENOM:HBG559594 EMBL:AY136353 EMBL:BT008785 EMBL:AY056789 EMBL:AK…	286	5e-77	134/208	64	174/208	83
isogroup00259	isotig00354	614	TAIR|gene:2082716 - symbol:LHCA1 species:3702 "Arabidopsis thaliana" [GO:0009941 "chloroplast envelope" evidence=IDA] [GO:0009535 "chloroplast thylakoid membrane" evidence=IDA] [GO:0009507 "chloroplast" evidence=IDA] [GO:0016020 "membrane" evidence=IDA] [GO:0009579 "thylakoid" evidence=IDA] InterPro:IPR001344 PDB:2O01 EMBL:AL049655 GO:GO:0009941 GO:GO:0009637 GO:GO:0010218 GO:GO:0010114 GO:GO:000…	387	1e-107	177/199	88	188/199	94
isogroup00260	isotig00355	611	TAIR|locus:2175428 - symbol:AT5G04800 "AT5G04800" species:3702 "Arabidopsis thaliana" [GO:0005840 "ribosome" evidence=ISS] [GO:0003735 "structural constituent of ribosome" evidence=ISS] [GO:0006412 "translation" evidence=ISS] InterPro:IPR001210 InterPro:IPR018273 Pfam:PF00833 PROSITE:PS00712 GenomeReviews:BA000015_GR GO:GO:0006412 GO:GO:0005840 GO:GO:0003735 EMBL:AB008271 EMBL:AL162972 UniGene:At…	208	1e-53	104/116	89	113/116	97
isogroup00261	isotig00356	606	TAIR|locus:2075397 - symbol:AT3G02790 "AT3G02790" species:3702 "Arabidopsis thaliana" [GO:0003700 "transcription factor activity" evidence=ISS] [GO:0045449 "regulation of transcription" evidence=TAS] InterPro:IPR015880 SMART:SM00355 GO:GO:0005622 GenomeReviews:BA000014_GR GO:GO:0008270 GO:GO:0045449 EMBL:AC018363 eggNOG:euNOG20344 HOGENOM:HBG523634 EMBL:AF361599 EMBL:AY058229 IPI:IPI00518013 RefS…	147	2e-35	71/97	73	82/97	84
isogroup00262	isotig00357	601	TAIR|locus:2151286 - symbol:AT5G02780 "AT5G02780" species:3702 "Arabidopsis thaliana" [GO:0005575 "cellular_component" evidence=ND] [GO:0003674 "molecular_function" evidence=ND] [GO:0010731 "protein amino acid glutathionylation" evidence=IDA] InterPro:IPR004045 InterPro:IPR012336 InterPro:IPR012335 Gene3D:G3DSA:3.40.30.10 SUPFAM:SSF52833 InterPro:IPR010987 SUPFAM:SSF47616 PROSITE:PS50405 EMBL:AL1…	203	3e-52	95/148	64	120/148	81
isogroup00263	isotig00358	610	TAIR|locus:2097790 - symbol:AT3G03150 "AT3G03150" species:3702 "Arabidopsis thaliana" [GO:0003674 "molecular_function" evidence=ND] [GO:0008150 "biological_process" evidence=ND] HOGENOM:HBG316475 EMBL:BT004784 EMBL:AK227783 IPI:IPI00528342 RefSeq:NP_566194.1 UniGene:At.28221 PRIDE:Q84VW1 GeneID:821070 KEGG:ath:AT3G03150 NMPDR:fig|3702.1.peg.12265 TAIR:At3g03150 InParanoid:Q84VW1 OMA:RPLEDVE Genev…	89	1e-17	52/121	42	70/121	57
isogroup00264	isotig00359	604	TAIR|locus:2129191 - symbol:AT4G16830 "AT4G16830" species:3702 "Arabidopsis thaliana" [GO:0003723 "RNA binding" evidence=ISS] [GO:0008150 "biological_process" evidence=ND] [GO:0005634 "nucleus" evidence=IDA] [GO:0005737 "cytoplasm" evidence=IDA] Pfam:PF04774 GenomeReviews:CT486007_GR GO:GO:0005634 GO:GO:0005737 EMBL:Z97342 EMBL:AL161545 InterPro:IPR006861 EMBL:AF110227 EMBL:AY063896 EMBL:AY096500…	97.1	4e-20	71/127	55	82/127	64
isogroup00265	isotig00360	610	No hit
isogroup00266	isotig00361	609	TAIR|gene:2082766 - symbol:LHCA2 species:3702 "Arabidopsis thaliana" [GO:0009535 "chloroplast thylakoid membrane" evidence=IDA] [GO:0009507 "chloroplast" evidence=IDA] [GO:0016020 "membrane" evidence=IDA] [GO:0009579 "thylakoid" evidence=IDA] InterPro:IPR001344 GO:GO:0009535 GO:GO:0009765 PANTHER:PTHR21649 TCDB:5.B.4.1.1 UniGene:At.46743 UniGene:At.55066 UniGene:Rra.6127 EMBL:AF134120 EMBL:AY0546…	249	6e-66	114/123	92	117/123	95
isogroup00267	isotig00362	609	TAIR|locus:2148403 - symbol:AT5G59530 "AT5G59530" species:3702 "Arabidopsis thaliana" [GO:0016757 "transferase activity, transferring glycosyl groups" evidence=ISS] InterPro:IPR005123 Pfam:PF03171 GenomeReviews:BA000015_GR GO:GO:0055114 GO:GO:0005506 eggNOG:KOG0143 HOGENOM:HBG749762 EMBL:AB025604 GO:GO:0016702 HSSP:Q96323 EMBL:BT010539 EMBL:AK176452 IPI:IPI00516793 RefSeq:NP_200761.1 UniGene:At.2…	153	5e-37	76/148	51	104/148	70
isogroup00268	isotig00363	600	TAIR|locus:2143809 - symbol:AT5G28010 "AT5G28010" species:3702 "Arabidopsis thaliana" [GO:0005575 "cellular_component" evidence=ND] [GO:0003674 "molecular_function" evidence=ND] InterPro:IPR000916 Pfam:PF00407 GenomeReviews:BA000015_GR GO:GO:0006952 GO:GO:0009607 HOGENOM:HBG748945 IPI:IPI00542987 RefSeq:NP_198153.1 UniGene:At.55048 SMR:Q3E8Z5 GeneID:832871 KEGG:ath:AT5G28010 NMPDR:fig|3702.1.peg.…	67	3e-16	31/93	33	56/93	60
isogroup00269	isotig00364	608	TAIR|locus:2128615 - symbol:AT4G20360 "AT4G20360" species:3702 "Arabidopsis thaliana" [GO:0003746 "translation elongation factor activity" evidence=ISS] InterPro:IPR000795 InterPro:IPR004160 InterPro:IPR004161 InterPro:IPR004541 InterPro:IPR005225 Pfam:PF00009 Pfam:PF03143 Pfam:PF03144 PRINTS:PR00315 PROSITE:PS00301 GO:GO:0005525 TIGRFAMs:TIGR00231 GenomeReviews:CT486007_GR GO:GO:0048046 GO:GO:00…	297	2e-80	177/202	87	189/202	93
isogroup00270	isotig00365	603	TAIR|gene:2049358 - symbol:CCR2 "COLD, CIRCADIAN RHYTHM, AND RNA BINDING 2" species:3702 "Arabidopsis thaliana" [GO:0046686 "response to cadmium ion" evidence=IEP] [GO:0009651 "response to salt stress" evidence=IEP] [GO:0005777 "peroxisome" evidence=IDA] [GO:0009507 "chloroplast" evidence=IDA] InterPro:IPR000504 Pfam:PF00076 PROSITE:PS50102 SMART:SM00360 GO:GO:0009507 GO:GO:0005634 GO:GO:0046686 …	89.7	6e-18	42/49	85	47/49	95
isogroup00271	isotig00366	602	TAIR|locus:2057180 - symbol:AT2G38380 "AT2G38380" species:3702 "Arabidopsis thaliana" [GO:0004601 "peroxidase activity" evidence=ISS] [GO:0010043 "response to zinc ion" evidence=IEP] InterPro:IPR000823 InterPro:IPR002016 InterPro:IPR010255 Pfam:PF00141 PRINTS:PR00458 PRINTS:PR00461 PROSITE:PS50873 GO:GO:0005773 GenomeReviews:CT485783_GR GO:GO:0005509 GO:GO:0005576 GO:GO:0055114 GO:GO:0009651 GO:G…	125	1e-33	63/107	58	74/107	69
isogroup00272	isotig00367	607	TAIR|gene:2150314 - symbol:AT5G19440.1 species:3702 "Arabidopsis thaliana" [GO:0005886 "plasma membrane" evidence=IDA] InterPro:IPR001509 InterPro:IPR016040 Pfam:PF01370 GenomeReviews:BA000015_GR GO:GO:0005886 Gene3D:G3DSA:3.40.50.720 SUPFAM:SSF51735 HOGENOM:HBG755066 GO:GO:0003824 GO:GO:0044237 GO:GO:0050662 eggNOG:KOG1502 EMBL:BT024722 IPI:IPI00535244 RefSeq:NP_197445.1 UniGene:At.22934 UniGene…	237	2e-62	125/206	60	149/206	72
isogroup00273	isotig00368	603	No hit
isogroup00274	isotig00369	601	TAIR|gene:2145800 - symbol:AT5G32440.1 species:3702 "Arabidopsis thaliana" [GO:0009507 "chloroplast" evidence=IEA] Pfam:PF02845 GenomeReviews:BA000015_GR InterPro:IPR003892 PROSITE:PS51140 UniGene:At.19058 GeneID:833203 TAIR:At5g32440 HOGENOM:HBG593669 EMBL:AY142632 IPI:IPI00519489 RefSeq:NP_568521.1 PRIDE:Q8H1Q3 NMPDR:fig|3702.1.peg.25141 InParanoid:Q8H1Q3 OMA:KEFDERS Genevestigator:Q8H1Q3 Unipr…	127	3e-29	71/130	54	100/130	76
isogroup00275	isotig00370	599	TAIR|locus:2030126 - symbol:AT1G76820 "AT1G76820" species:3702 "Arabidopsis thaliana" [GO:0005575 "cellular_component" evidence=ND] [GO:0008150 "biological_process" evidence=ND] InterPro:IPR000795 InterPro:IPR004161 InterPro:IPR005225 Pfam:PF00009 Pfam:PF03144 PRINTS:PR00315 GO:GO:0005525 TIGRFAMs:TIGR00231 GO:GO:0003924 EMBL:AC010718 GO:GO:0003743 InterPro:IPR009000 SUPFAM:SSF50447 HSSP:O26359 I…	304	1e-82	161/198	81	183/198	92
isogroup00276	isotig00371	596	TAIR|locus:2205260 - symbol:AT1G56120 "AT1G56120" species:3702 "Arabidopsis thaliana" [GO:0016301 "kinase activity" evidence=ISS] Pfam:PF00560 InterPro:IPR001611 InterPro:IPR000719 InterPro:IPR008271 InterPro:IPR017441 PROSITE:PS00107 PROSITE:PS00108 PROSITE:PS50011 GO:GO:0005515 GenomeReviews:CT485782_GR GO:GO:0005524 GO:GO:0006468 InterPro:IPR011009 SUPFAM:SSF56112 GO:GO:0004674 HOGENOM:HBG7553…	143	6e-40	68/133	51	99/133	74
isogroup00277	isotig00372	598	No hit
isogroup00278	isotig00373	593	TAIR|gene:3353690 - symbol:RBCS1A "RIBULOSE BISPHOSPHATE CARBOXYLASE SMALL CHAIN 1A" species:3702 "Arabidopsis thaliana" [GO:0031977 "thylakoid lumen" evidence=IDA] [GO:0009579 "thylakoid" evidence=IDA] [GO:0009941 "chloroplast envelope" evidence=IDA] [GO:0009507 "chloroplast" evidence=IDA] [GO:0009535 "chloroplast thylakoid membrane" evidence=IDA] [GO:0022626 "cytosolic ribosome" evidence=IDA] […	269	4e-72	124/164	75	141/164	85
isogroup00279	isotig00374	597	TAIR|locus:2117696 - symbol:AT4G18100 "AT4G18100" species:3702 "Arabidopsis thaliana" [GO:0005840 "ribosome" evidence=ISS] [GO:0003735 "structural constituent of ribosome" evidence=ISS] [GO:0006412 "translation" evidence=ISS] [GO:0042254 "ribosome biogenesis" evidence=ISS] [GO:0022625 "cytosolic large ribosomal subunit" evidence=IDA] InterPro:IPR001515 InterPro:IPR018263 Pfam:PF01655 ProDom:PD003…	220	2e-57	117/133	87	126/133	94
isogroup00280	isotig00375	597	TAIR|gene:2183739 - symbol:AT5G10860.1 species:3702 "Arabidopsis thaliana" [GO:0009651 "response to salt stress" evidence=IEP] [GO:0005739 "mitochondrion" evidence=IDA] GenomeReviews:BA000015_GR GO:GO:0005739 InterPro:IPR000644 Pfam:PF00571 SMART:SM00116 PROSITE:PS51371 GO:GO:0009651 GO:GO:0050897 EMBL:AL365234 EMBL:AF361845 EMBL:AY066046 IPI:IPI00520382 PIR:T50795 RefSeq:NP_196647.1 UniGene:At.7…	248	1e-65	122/135	90	131/135	97
isogroup00281	isotig00376	592	TAIR|locus:2135808 - symbol:AT4G12800 "AT4G12800" species:3702 "Arabidopsis thaliana" [GO:0009538 "photosystem I reaction center" evidence=ISS] [GO:0003674 "molecular_function" evidence=ND] [GO:0019684 "photosynthesis, light reaction" evidence=ISS] [GO:0010287 "plastoglobule" evidence=IDA] InterPro:IPR003757 Pfam:PF02605 ProDom:PD005947 GO:GO:0016021 GenomeReviews:CT486007_GR GO:GO:0009941 GO:GO:…	248	8e-66	148/158	93	153/158	96
isogroup00282	isotig00377	593	TAIR|gene:2184771 - symbol:AT5G09510.1 species:3702 "Arabidopsis thaliana" [GO:0005730 "nucleolus" evidence=IDA] [GO:0022626 "cytosolic ribosome" evidence=IDA] [GO:0005886 "plasma membrane" evidence=IDA] InterPro:IPR002222 InterPro:IPR005713 InterPro:IPR020934 Pfam:PF00203 PIRSF:PIRSF002144 PRINTS:PR00975 PROSITE:PS00323 GenomeReviews:BA000015_GR GO:GO:0005886 GO:GO:0005730 EMBL:AL391712 GO:GO:00…	285	6e-77	141/149	94	146/149	97
isogroup00283	isotig00378	594	TAIR|locus:2029534 - symbol:AT1G31200 "AT1G31200" species:3702 "Arabidopsis thaliana" [GO:0030246 "carbohydrate binding" evidence=ISS] GenomeReviews:CT485782_GR EMBL:AC004793 IPI:IPI00543393 PIR:B86438 RefSeq:NP_174405.1 UniGene:At.19295 UniGene:At.66840 GeneID:840008 KEGG:ath:AT1G31200 NMPDR:fig|3702.1.peg.3463 TAIR:At1g31200 HOGENOM:HBG319670 InParanoid:Q9SA16 OMA:DANDTIY Genevestigator:Q9SA16 …	113	4e-25	63/173	36	93/173	53
isogroup00284	isotig00379	592	TAIR|locus:2007519 - symbol:AT1G03130 "AT1G03130" species:3702 "Arabidopsis thaliana" [GO:0009538 "photosystem I reaction center" evidence=ISS] [GO:0003674 "molecular_function" evidence=ND] [GO:0015979 "photosynthesis" evidence=ISS] InterPro:IPR003685 Pfam:PF02531 GenomeReviews:CT485782_GR GO:GO:0009941 GO:GO:0009535 EMBL:AC006550 GO:GO:0015979 UniGene:At.22672 eggNOG:NOG06294 HOGENOM:HBG286318 G…	287	2e-77	138/160	86	145/160	90
isogroup00285	isotig00380	591	TAIR|locus:2046623 - symbol:AT2G24520 "AT2G24520" species:3702 "Arabidopsis thaliana" [GO:0016887 "ATPase activity" evidence=ISS] InterPro:IPR000695 InterPro:IPR001757 InterPro:IPR004014 InterPro:IPR005834 InterPro:IPR006534 InterPro:IPR008250 InterPro:IPR018303 Pfam:PF00122 Pfam:PF00690 Pfam:PF00702 PRINTS:PR00119 PRINTS:PR00120 PROSITE:PS00154 SMART:SM00831 GO:GO:0016021 GO:GO:0005886 GO:GO:000…	125	7e-29	65/87	74	70/87	80
isogroup00286	isotig00381	592	TAIR|gene:2057905 - symbol:GAMMA-TIP "GAMMA TONOPLAST INTRINSIC PROTEIN" species:3702 "Arabidopsis thaliana" [GO:0009941 "chloroplast envelope" evidence=IDA] [GO:0005773 "vacuole" evidence=IDA] [GO:0005886 "plasma membrane" evidence=IDA] InterPro:IPR000425 InterPro:IPR012269 Pfam:PF00230 PRINTS:PR00783 PROSITE:PS00221 GO:GO:0016021 GO:GO:0005886 GenomeReviews:CT485783_GR GO:GO:0055085 GO:GO:00099…	143	3e-55	91/108	84	100/108	92
isogroup00287	isotig00382	592	TAIR|locus:2099074 - symbol:AT3G58730 "AT3G58730" species:3702 "Arabidopsis thaliana" [GO:0005774 "vacuolar membrane" evidence=IDA] InterPro:IPR002699 Pfam:PF01813 GO:GO:0005886 GenomeReviews:BA000014_GR GO:GO:0000325 GO:GO:0005774 EMBL:AL353032 GO:GO:0015986 GO:GO:0046961 BRENDA:3.6.3.14 GO:GO:0033178 PANTHER:PTHR11671 TIGRFAMs:TIGR00309 EMBL:AJ225059 EMBL:AF428344 EMBL:AY124869 IPI:IPI00527708 …	89	1e-17	45/78	57	60/78	76
isogroup00288	isotig00383	594	TAIR|gene:2173372 - symbol:GCH "GTP CYCLOHYDROLASE II" species:3702 "Arabidopsis thaliana" [GO:0016020 "membrane" evidence=IDA] [GO:0009507 "chloroplast" evidence=IDA] InterPro:IPR000422 InterPro:IPR000926 Pfam:PF00925 Pfam:PF00926 GO:GO:0005525 GenomeReviews:BA000015_GR GO:GO:0009507 GO:GO:0008270 GO:GO:0000287 GO:GO:0016020 GO:GO:0030145 EMBL:AB008268 InterPro:IPR017945 Gene3D:G3DSA:3.90.870.10…	228	1e-59	110/127	86	119/127	93
isogroup00289	isotig00384	592	TAIR|locus:2088857 - symbol:AT3G26618 "AT3G26618" species:3702 "Arabidopsis thaliana" [GO:0003747 "translation release factor activity" evidence=IGI;ISS] [GO:0006415 "translational termination" evidence=IGI;ISS] InterPro:IPR004403 InterPro:IPR005140 InterPro:IPR005141 InterPro:IPR005142 Pfam:PF03465 Pfam:PF03463 Pfam:PF03464 GO:GO:0005737 GenomeReviews:BA000014_GR GO:GO:0006415 EMBL:X98130 EMBL:A…	228	8e-60	112/127	88	120/127	94
isogroup00290	isotig00385	592	TAIR|locus:2195970 - symbol:AT1G77180 "AT1G77180" species:3702 "Arabidopsis thaliana" [GO:0008380 "RNA splicing" evidence=ISS] [GO:0005634 "nucleus" evidence=IDA] [GO:0009651 "response to salt stress" evidence=IEP] [GO:0009737 "response to abscisic acid stimulus" evidence=IEP] [GO:0010555 "response to mannitol stimulus" evidence=IEP] [GO:0016563 "transcription activator activity" evidence=IDA] In…	247	2e-65	124/163	76	142/163	87
isogroup00291	isotig00386	588	TAIR|locus:2100611 - symbol:AT3G55280 "AT3G55280" species:3702 "Arabidopsis thaliana" [GO:0005622 "intracellular" evidence=ISS] [GO:0003723 "RNA binding" evidence=ISS] [GO:0003735 "structural constituent of ribosome" evidence=ISS] [GO:0006412 "translation" evidence=ISS] [GO:0042254 "ribosome biogenesis" evidence=ISS] [GO:0022625 "cytosolic large ribosomal subunit" evidence=ISS;IDA] [GO:0006979 "r…	107	8e-44	51/60	85	54/60	90
isogroup00292	isotig00387	588	TAIR|locus:2202044 - symbol:AT1G11260 "AT1G11260" species:3702 "Arabidopsis thaliana" [GO:0016020 "membrane" evidence=ISS] [GO:0015144 "carbohydrate transmembrane transporter activity" evidence=ISS] [GO:0005351 "sugar:hydrogen symporter activity" evidence=ISS] [GO:0005634 "nucleus" evidence=IDA] InterPro:IPR003663 InterPro:IPR005829 PRINTS:PR00171 PROSITE:PS00216 PROSITE:PS00217 GenomeReviews:CT4…	320	3e-87	157/192	81	176/192	91
isogroup00293	isotig00388	587	TAIR|gene:2175578 - symbol:ACA8 "AUTOINHIBITED CA2+ -ATPASE, ISOFORM 8" species:3702 "Arabidopsis thaliana" [GO:0005886 "plasma membrane" evidence=IDA] [GO:0016020 "membrane" evidence=IDA] InterPro:IPR000695 InterPro:IPR001757 InterPro:IPR004014 InterPro:IPR005834 InterPro:IPR006068 InterPro:IPR006408 InterPro:IPR008250 InterPro:IPR018303 Pfam:PF00122 Pfam:PF00689 Pfam:PF00690 Pfam:PF00702 PRINTS…	153	3e-37	74/102	72	84/102	82
isogroup00294	isotig00389	584	No hit
isogroup00295	isotig00390	582	TAIR|locus:2101232 - symbol:AT3G12560 "AT3G12560" species:3702 "Arabidopsis thaliana" [GO:0005634 "nucleus" evidence=ISS] [GO:0003677 "DNA binding" evidence=ISS] [GO:0008301 "DNA bending activity" evidence=IDA] [GO:0042162 "telomeric DNA binding" evidence=IDA] [GO:0009737 "response to abscisic acid stimulus" evidence=IEP] InterPro:IPR001005 InterPro:IPR012287 SMART:SM00717 InterPro:IPR009057 GO:G…	132	1e-30	100/194	51	124/194	63
isogroup00296	isotig00391	578	TAIR|locus:2083328 - symbol:AT3G06810 "AT3G06810" species:3702 "Arabidopsis thaliana" [GO:0016491 "oxidoreductase activity" evidence=ISS] [GO:0003995 "acyl-CoA dehydrogenase activity" evidence=IGI] InterPro:IPR006090 InterPro:IPR006091 InterPro:IPR006092 InterPro:IPR009075 InterPro:IPR009100 InterPro:IPR013764 InterPro:IPR013786 Pfam:PF00441 Pfam:PF02770 Pfam:PF02771 Pfam:PF01636 GO:GO:0055114 In…	154	2e-37	77/87	88	82/87	94
isogroup00297	isotig00392	582	TAIR|locus:2014380 - symbol:AT1G54100 "AT1G54100" species:3702 "Arabidopsis thaliana" [GO:0004028 "3-chloroallyl aldehyde dehydrogenase activity" evidence=ISS] [GO:0009269 "response to desiccation" evidence=IEP] [GO:0009651 "response to salt stress" evidence=IEP] [GO:0009737 "response to abscisic acid stimulus" evidence=IEP] InterPro:IPR015590 InterPro:IPR016160 InterPro:IPR016161 InterPro:IPR016…	244	1e-64	137/160	85	147/160	91
isogroup00298	isotig00393	584	TAIR|locus:2040115 - symbol:AT2G25430 "AT2G25430" species:3702 "Arabidopsis thaliana" [GO:0005488 "binding" evidence=ISS] [GO:0005634 "nucleus" evidence=IDA] InterPro:IPR011417 InterPro:IPR014712 Pfam:PF07651 GO:GO:0005886 GO:GO:0005634 GenomeReviews:CT485783_GR GO:GO:0005794 GO:GO:0005905 GO:GO:0006897 GO:GO:0005545 GO:GO:0048268 InterPro:IPR008942 InterPro:IPR013809 Gene3D:G3DSA:1.25.40.90 Gene…	103	4e-22	64/77	83	67/77	87
isogroup00299	isotig00394	580	TAIR|locus:2080767 - symbol:AT3G11570 "AT3G11570" species:3702 "Arabidopsis thaliana" [GO:0005575 "cellular_component" evidence=ND] [GO:0008150 "biological_process" evidence=ND] EMBL:AC008153 InterPro:IPR004253 Pfam:PF03005 UniGene:At.28347 IPI:IPI00520829 RefSeq:NP_187764.1 UniGene:At.72941 GeneID:820330 KEGG:ath:AT3G11570 NMPDR:fig|3702.1.peg.13213 TAIR:At3g11570 InParanoid:Q9CAX1 OMA:DAPQDCS G…	170	3e-42	73/102	71	86/102	84
isogroup00300	isotig00395	581	TAIR|gene:2139573 - symbol:AT4G34670.1 species:3702 "Arabidopsis thaliana" [GO:0005730 "nucleolus" evidence=IDA] [GO:0022626 "cytosolic ribosome" evidence=IDA] [GO:0005618 "cell wall" evidence=IDA] [GO:0005886 "plasma membrane" evidence=IDA] [GO:0016020 "membrane" evidence=IDA] InterPro:IPR001593 InterPro:IPR018281 Pfam:PF01015 PROSITE:PS01191 GO:GO:0005886 GenomeReviews:CT486007_GR GO:GO:0005618…	222	5e-65	112/135	82	120/135	88
isogroup00301	isotig00396	581	TAIR|locus:2167821 - symbol:AT5G43060 "AT5G43060" species:3702 "Arabidopsis thaliana" [GO:0008234 "cysteine-type peptidase activity" evidence=ISS] InterPro:IPR000169 InterPro:IPR000668 InterPro:IPR013128 Pfam:PF00112 PRINTS:PR00705 PROSITE:PS00139 PROSITE:PS00639 PROSITE:PS00640 SMART:SM00645 UniProt:Q9FMH8 GO:GO:0005515 GO:GO:0005773 GO:GO:0004197 GO:GO:0006508 InterPro:IPR013201 PANTHER:PTHR124…	153	3e-37	78/112	69	91/112	81
isogroup00302	isotig00397	580	TAIR|locus:2164996 - symbol:AT5G56760 "AT5G56760" species:3702 "Arabidopsis thaliana" [GO:0009001 "serine O-acetyltransferase activity" evidence=IGI] [GO:0005829 "cytosol" evidence=IDA] InterPro:IPR005881 InterPro:IPR011004 InterPro:IPR018357 PROSITE:PS00101 GenomeReviews:BA000015_GR GO:GO:0005829 SUPFAM:SSF51161 GO:GO:0006535 HOGENOM:HBG754554 BRENDA:2.3.1.30 GO:GO:0009001 TIGRFAMs:TIGR01172 EMB…	299	5e-81	165/189	87	177/189	93
isogroup00303	isotig00398	579	No hit
isogroup00304	isotig00399	578	TAIR|locus:2007509 - symbol:AT1G03070 "AT1G03070" species:3702 "Arabidopsis thaliana" [GO:0005575 "cellular_component" evidence=ND] [GO:0016595 "glutamate binding" evidence=ISS] [GO:0008150 "biological_process" evidence=ND] GenomeReviews:CT485782_GR GO:GO:0016021 EMBL:AC006550 InterPro:IPR006214 PANTHER:PTHR23291 Pfam:PF01027 HOGENOM:HBG595196 OMA:AAVMILM eggNOG:KOG2322 EMBL:BT010903 EMBL:AK17544…	193	4e-49	94/162	58	127/162	78
isogroup00305	isotig00400	576	TAIR|gene:2195742 - symbol:AT1G61790.1 species:3702 "Arabidopsis thaliana" [GO:0009507 "chloroplast" evidence=IDA] [GO:0005886 "plasma membrane" evidence=IDA] Pfam:PF04756 GO:GO:0005886 GO:GO:0009507 GO:GO:0005783 EMBL:AC005882 InterPro:IPR006844 InterPro:IPR021149 PANTHER:PTHR12692 IPI:IPI00546608 PIR:G96643 RefSeq:NP_176372.1 UniGene:At.50954 UniGene:At.51572 STRING:Q9SYB5 PRIDE:Q9SYB5 GeneID:8…	190	3e-48	92/125	73	112/125	89
isogroup00306	isotig00401	576	TAIR|gene:4010712271 - symbol:SK1 "SHIKIMATE KINASE 1" species:3702 "Arabidopsis thaliana" [GO:0005524 "ATP binding" evidence=IEA] InterPro:IPR000623 Pfam:PF01202 PRINTS:PR01100 PROSITE:PS01128 GO:GO:0005524 GO:GO:0009507 GenomeReviews:CT485783_GR BRENDA:2.7.1.71 GO:GO:0004765 GO:GO:0009073 EMBL:AC007019 EMBL:AK118899 EMBL:BT032871 IPI:IPI00524992 IPI:IPI00914311 PIR:A84607 RefSeq:NP_001077938.1 …	215	9e-56	104/154	67	131/154	85
isogroup00307	isotig00402	577	TAIR|locus:2054764 - symbol:AT2G20450 "AT2G20450" species:3702 "Arabidopsis thaliana" [GO:0005840 "ribosome" evidence=ISS] [GO:0003735 "structural constituent of ribosome" evidence=ISS] [GO:0006412 "translation" evidence=ISS] [GO:0042254 "ribosome biogenesis" evidence=ISS] [GO:0005783 "endoplasmic reticulum" evidence=IDA] [GO:0022625 "cytosolic large ribosomal subunit" evidence=IDA] InterPro:IPR0…	162	9e-40	82/103	79	91/103	88
isogroup00308	isotig00403	574	TAIR|gene:2168478 - symbol:AT5G59240.1 species:3702 "Arabidopsis thaliana" [GO:0022626 "cytosolic ribosome" evidence=IDA] [GO:0016020 "membrane" evidence=IDA] InterPro:IPR001047 InterPro:IPR018283 PROSITE:PS01193 GenomeReviews:BA000015_GR GO:GO:0016020 GO:GO:0006412 GO:GO:0003735 EMBL:AB016890 GO:GO:0022627 HOGENOM:HBG745393 TIGRFAMs:TIGR00307 EMBL:BT004603 IPI:IPI00519779 RefSeq:NP_200732.2 UniG…	278	7e-75	148/180	82	156/180	86
isogroup00309	isotig00404	573	TAIR|gene:2138742 - symbol:AT4G08870.1 species:3702 "Arabidopsis thaliana" [GO:0009507 "chloroplast" evidence=IDA] [GO:0005739 "mitochondrion" evidence=IDA] InterPro:IPR006035 Pfam:PF00491 PROSITE:PS01053 PROSITE:PS51409 GO:GO:0005739 EMBL:AL161513 GenomeReviews:CT486007_GR GO:GO:0009507 GO:GO:0030145 GO:GO:0050897 GO:GO:0006525 EMBL:AF128396 HOGENOM:HBG391953 BRENDA:3.5.3.1 GO:GO:0004053 Gene3D:…	186	4e-47	92/125	73	110/125	88
isogroup00310	isotig00405	570	No hit
isogroup00311	isotig00406	571	FB|FBgn0004867 - symbol:sop "string of pearls" species:7227 "Drosophila melanogaster" [GO:0006412 "translation" evidence=ISS;NAS] [GO:0003735 "structural constituent of ribosome" evidence=ISS;NAS] [GO:0022627 "cytosolic small ribosomal subunit" evidence=ISS;NAS] [GO:0005840 "ribosome" evidence=NAS] [GO:0003723 "RNA binding" evidence=IEA] [GO:0005811 "lipid particle" evidence=IDA] InterPro:IPR0008…	312	4e-85	168/181	92	175/181	96
isogroup00312	isotig00407	566	TAIR|locus:2039802 - symbol:AT2G39390 "AT2G39390" species:3702 "Arabidopsis thaliana" [GO:0005840 "ribosome" evidence=ISS] [GO:0003735 "structural constituent of ribosome" evidence=ISS] [GO:0006412 "translation" evidence=ISS] [GO:0042254 "ribosome biogenesis" evidence=ISS] [GO:0022625 "cytosolic large ribosomal subunit" evidence=IDA] InterPro:IPR001854 InterPro:IPR018254 Pfam:PF00831 PROSITE:PS00…	204	2e-52	106/118	89	111/118	94
isogroup00313	isotig00408	569	TAIR|locus:2079939 - symbol:AT3G52430 "AT3G52430" species:3702 "Arabidopsis thaliana" [GO:0005575 "cellular_component" evidence=ND] [GO:0004806 "triglyceride lipase activity" evidence=ISS] [GO:0006629 "lipid metabolic process" evidence=ISS] [GO:0009862 "systemic acquired resistance, salicylic acid mediated signaling pathway" evidence=IMP;TAS] [GO:0016298 "lipase activity" evidence=ISS] [GO:000962…	162	7e-40	82/155	52	106/155	68
isogroup00314	isotig00409	569	TAIR|locus:2085226 - symbol:AT3G52990 "AT3G52990" species:3702 "Arabidopsis thaliana" [GO:0004743 "pyruvate kinase activity" evidence=ISS] [GO:0006096 "glycolysis" evidence=ISS] InterPro:IPR001697 InterPro:IPR015793 InterPro:IPR015794 InterPro:IPR015813 Pfam:PF00224 Pfam:PF02887 PRINTS:PR01050 InterPro:IPR011037 GO:GO:0046686 GenomeReviews:BA000014_GR GO:GO:0000287 GO:GO:0016020 Gene3D:G3DSA:3.20…	162	9e-40	80/86	93	84/86	97
isogroup00315	isotig00410	566	TAIR|locus:2133975 - symbol:AT4G19860 "AT4G19860" species:3702 "Arabidopsis thaliana" [GO:0005575 "cellular_component" evidence=ND] [GO:0004607 "phosphatidylcholine-sterol O-acyltransferase activity" evidence=ISS] [GO:0006629 "lipid metabolic process" evidence=ISS] InterPro:IPR003386 Pfam:PF02450 GenomeReviews:CT486007_GR GO:GO:0006629 GO:GO:0004607 PANTHER:PTHR11440 EMBL:AF421149 EMBL:BT022028 I…	147	2e-35	73/129	56	98/129	75
isogroup00316	isotig00411	565	No hit
isogroup00317	isotig00412	558	No hit
isogroup00318	isotig00413	559	TAIR|locus:2091960 - symbol:AT3G26935 "AT3G26935" species:3702 "Arabidopsis thaliana" [GO:0008150 "biological_process" evidence=ND] InterPro:IPR001594 Pfam:PF01529 PROSITE:PS50216 GO:GO:0016021 GO:GO:0005886 GenomeReviews:BA000014_GR GO:GO:0008270 GO:GO:0008415 EMBL:AB026649 EMBL:AP000602 eggNOG:KOG1311 HOGENOM:HBG744542 EMBL:AK228693 IPI:IPI00526912 RefSeq:NP_850638.1 UniGene:At.47119 UniGene:Rr…	67.4	3e-11	48/73	65	60/73	82
isogroup00319	isotig00414	560	TAIR|gene:3439137 - symbol:SD2-5 "S-DOMAIN-2 5" species:3702 "Arabidopsis thaliana" [GO:0005886 "plasma membrane" evidence=IDA] InterPro:IPR000719 InterPro:IPR001480 InterPro:IPR008271 InterPro:IPR017441 InterPro:IPR017442 Pfam:PF00069 Pfam:PF01453 PROSITE:PS00107 PROSITE:PS00108 PROSITE:PS50011 PROSITE:PS50927 SMART:SM00108 GO:GO:0005886 GO:GO:0005524 GenomeReviews:CT486007_GR GO:GO:0004872 GO:G…	104	1e-38	49/87	56	66/87	75
isogroup00320	isotig00415	556	No hit
isogroup00321	isotig00416	555	No hit
isogroup00322	isotig00417	558	TAIR|locus:2064321 - symbol:AT2G30550 "AT2G30550" species:3702 "Arabidopsis thaliana" [GO:0004806 "triglyceride lipase activity" evidence=ISS] [GO:0006629 "lipid metabolic process" evidence=ISS] InterPro:IPR002921 Pfam:PF01764 GenomeReviews:CT485783_GR GO:GO:0004806 GO:GO:0006629 EMBL:U93215 eggNOG:KOG4569 EMBL:AY091143 EMBL:AY086021 EMBL:AY142594 IPI:IPI00534331 PIR:G84709 RefSeq:NP_565701.1 Uni…	214	1e-55	105/181	58	143/181	79
isogroup00323	isotig00418	559	TAIR|locus:2033637 - symbol:AT1G70600 "AT1G70600" species:3702 "Arabidopsis thaliana" [GO:0005840 "ribosome" evidence=ISS] [GO:0003735 "structural constituent of ribosome" evidence=ISS] [GO:0006412 "translation" evidence=ISS] [GO:0022625 "cytosolic large ribosomal subunit" evidence=IDA] InterPro:IPR001196 PROSITE:PS00475 Pfam:PF00828 GenomeReviews:CT485782_GR GO:GO:0016020 GO:GO:0006412 EMBL:AC01…	207	9e-57	95/110	86	101/110	91
isogroup00324	isotig00419	554	TAIR|gene:2132342 - symbol:AT4G02620.1 species:3702 "Arabidopsis thaliana" [GO:0046961 "proton-transporting ATPase activity, rotational mechanism" evidence=IEA] [GO:0015986 "ATP synthesis coupled proton transport" evidence=IEA] [GO:0046933 "hydrogen ion transporting ATP synthase activity, rotational mechanism" evidence=IEA] [GO:0005773 "vacuole" evidence=IDA] [GO:0005886 "plasma membrane" evidenc…	131	2e-30	61/72	84	70/72	97
isogroup00325	isotig00420	554	TAIR|locus:2167938 - symbol:AT5G62300 "AT5G62300" species:3702 "Arabidopsis thaliana" [GO:0015935 "small ribosomal subunit" evidence=ISS] [GO:0003735 "structural constituent of ribosome" evidence=ISS] [GO:0006412 "translation" evidence=ISS] [GO:0022627 "cytosolic small ribosomal subunit" evidence=IDA] InterPro:IPR001848 InterPro:IPR005729 InterPro:IPR018268 Pfam:PF00338 PRINTS:PR00971 PROSITE:PS0…	104	7e-47	49/53	92	52/53	98
isogroup00326	isotig00421	553	TAIR|locus:2014079 - symbol:AT1G18480 "AT1G18480" species:3702 "Arabidopsis thaliana" [GO:0005575 "cellular_component" evidence=ND] [GO:0004722 "protein serine/threonine phosphatase activity" evidence=ISS] [GO:0008150 "biological_process" evidence=ND] InterPro:IPR004843 Pfam:PF00149 GenomeReviews:CT485782_GR GO:GO:0016787 EMBL:AC013354 eggNOG:KOG0374 PIR:E86318 EMBL:AF428293 EMBL:BT000488 EMBL:AY…	131	1e-30	71/109	65	81/109	74
isogroup00327	isotig00422	553	TAIR|gene:2124783 - symbol:WIN2 "HOPW1-1-INTERACTING 2" species:3702 "Arabidopsis thaliana" [GO:0005886 "plasma membrane" evidence=IDA] InterPro:IPR000222 InterPro:IPR001932 PROSITE:PS01032 SMART:SM00331 SMART:SM00332 Pfam:PF00481 GO:GO:0005886 GenomeReviews:CT486007_GR GO:GO:0042742 GO:GO:0006470 GO:GO:0004722 GO:GO:0000287 GO:GO:0030145 Gene3D:G3DSA:3.60.40.10 SUPFAM:SSF81606 EMBL:AL161579 Inte…	136	4e-32	70/77	90	71/77	92
isogroup00328	isotig00423	553	TAIR|locus:2167042 - symbol:AT5G39740 "AT5G39740" species:3702 "Arabidopsis thaliana" [GO:0005840 "ribosome" evidence=ISS] [GO:0003735 "structural constituent of ribosome" evidence=ISS] [GO:0006412 "translation" evidence=ISS] [GO:0042254 "ribosome biogenesis" evidence=ISS] [GO:0022625 "cytosolic large ribosomal subunit" evidence=IDA] [GO:0008283 "cell proliferation" evidence=IMP] [GO:0009965 "lea…	282	5e-76	149/184	80	168/184	91
isogroup00329	isotig00424	552	TAIR|locus:2102817 - symbol:AT3G46940 "AT3G46940" species:3702 "Arabidopsis thaliana" [GO:0005575 "cellular_component" evidence=ND] [GO:0004170 "dUTP diphosphatase activity" evidence=ISS] [GO:0009394 "2'-deoxyribonucleotide metabolic process" evidence=ISS] InterPro:IPR008180 InterPro:IPR008181 Pfam:PF00692 GenomeReviews:BA000014_GR GO:GO:0004170 GO:GO:0046080 TIGRFAMs:TIGR00576 HOGENOM:HBG436079 …	229	3e-60	114/131	87	121/131	92
isogroup00330	isotig00425	552	TAIR|locus:2026242 - symbol:AT1G62710 "AT1G62710" species:3702 "Arabidopsis thaliana" [GO:0004197 "cysteine-type endopeptidase activity" evidence=ISS] [GO:0006508 "proteolysis" evidence=ISS] [GO:0006624 "vacuolar protein processing" evidence=ISS] InterPro:IPR001096 Pfam:PF01650 PRINTS:PR00776 GenomeReviews:CT485782_GR GO:GO:0005773 GO:GO:0004197 GO:GO:0006508 EMBL:AC007190 PANTHER:PTHR12000 HOGEN…	195	7e-50	95/149	63	113/149	75
isogroup00331	isotig00426	551	No hit
isogroup00332	isotig00427	547	TAIR|locus:2146945 - symbol:AT5G25220 "AT5G25220" species:3702 "Arabidopsis thaliana" [GO:0003700 "transcription factor activity" evidence=ISS] [GO:0005634 "nucleus" evidence=IDA] [GO:0005829 "cytosol" evidence=IDA] [GO:0009722 "detection of cytokinin stimulus" evidence=IEP] [GO:0016563 "transcription activator activity" evidence=ISS] [GO:0009416 "response to light stimulus" evidence=IEP] InterPr…	238	9e-63	113/117	96	116/117	99
isogroup00333	isotig00428	551	TAIR|locus:2151301 - symbol:AT5G02960 "AT5G02960" species:3702 "Arabidopsis thaliana" [GO:0005840 "ribosome" evidence=ISS] [GO:0003735 "structural constituent of ribosome" evidence=ISS] [GO:0006412 "translation" evidence=ISS] [GO:0022627 "cytosolic small ribosomal subunit" evidence=IDA] InterPro:IPR005680 InterPro:IPR006032 Pfam:PF00164 PIRSF:PIRSF002133 PROSITE:PS00055 GenomeReviews:BA000015_GR …	257	2e-68	128/134	95	128/134	95
isogroup00334	isotig00429	546	TAIR|locus:2019165 - symbol:AT1G74470 "AT1G74470" species:3702 "Arabidopsis thaliana" [GO:0015995 "chlorophyll biosynthetic process" evidence=IDA] [GO:0045550 "geranylgeranyl reductase activity" evidence=IDA] InterPro:IPR003042 InterPro:IPR010253 PRINTS:PR00420 Pfam:PF07992 UniProt:Q9CA67 GO:GO:0005515 GenomeReviews:CT485782_GR GO:GO:0055114 GO:GO:0009941 InterPro:IPR013027 GO:GO:0009535 EMBL:AC0…	340	2e-93	161/176	91	168/176	95
isogroup00335	isotig00430	549	TAIR|locus:2160140 - symbol:AT5G54940 "AT5G54940" species:3702 "Arabidopsis thaliana" [GO:0005575 "cellular_component" evidence=ND] [GO:0003743 "translation initiation factor activity" evidence=ISS] [GO:0006413 "translational initiation" evidence=ISS] InterPro:IPR001950 InterPro:IPR005874 Pfam:PF01253 PIRSF:PIRSF004499 PROSITE:PS50296 GenomeReviews:BA000015_GR GO:GO:0006413 GO:GO:0003743 EMBL:AB0…	136	4e-32	64/73	87	70/73	95
isogroup00336	isotig00431	547	TAIR|locus:2024326 - symbol:AT1G09660 "AT1G09660" species:3702 "Arabidopsis thaliana" [GO:0005575 "cellular_component" evidence=ND] [GO:0003676 "nucleic acid binding" evidence=ISS] [GO:0008150 "biological_process" evidence=ND] InterPro:IPR004087 PROSITE:PS50084 SMART:SM00322 GenomeReviews:CT485782_GR GO:GO:0005634 GO:GO:0003723 EMBL:AC000132 HSSP:Q32NN2 eggNOG:KOG1588 HOGENOM:HBG319392 EMBL:AK118…	198	8e-51	101/156	64	118/156	75
isogroup00337	isotig00432	543	TAIR|gene:2009758 - symbol:AT1G65930.1 species:3702 "Arabidopsis thaliana" [GO:0046686 "response to cadmium ion" evidence=IEP] [GO:0005507 "copper ion binding" evidence=IDA] [GO:0005886 "plasma membrane" evidence=IDA] [GO:0009651 "response to salt stress" evidence=IEP] [GO:0048046 "apoplast" evidence=IDA] InterPro:IPR001804 InterPro:IPR004790 InterPro:IPR019818 Pfam:PF00180 PIRSF:PIRSF000108 PROS…	300	1e-81	146/159	91	154/159	96
isogroup00338	isotig00433	549	TAIR|gene:2032059 - symbol:GRF2 "GENERAL REGULATORY FACTOR 2" species:3702 "Arabidopsis thaliana" [GO:0005773 "vacuole" evidence=IDA] [GO:0005886 "plasma membrane" evidence=IDA] InterPro:IPR000308 Pfam:PF00244 PIRSF:PIRSF000868 PRINTS:PR00305 PROSITE:PS00796 PROSITE:PS00797 SMART:SM00101 GenomeReviews:CT485782_GR eggNOG:KOG0841 HOGENOM:HBG611720 GO:GO:0005886 GO:GO:0019904 GO:GO:0009742 Gene3D:G3…	265	1e-80	134/152	88	142/152	93
isogroup00339	isotig00434	546	TAIR|locus:2026326 - symbol:AT1G71040 "AT1G71040" species:3702 "Arabidopsis thaliana" [GO:0005507 "copper ion binding" evidence=ISS] [GO:0016036 "cellular response to phosphate starvation" evidence=IGI;IMP] [GO:0010073 "meristem maintenance" evidence=IGI] InterPro:IPR001117 InterPro:IPR011706 Pfam:PF00394 Pfam:PF07731 GO:GO:0005618 GO:GO:0055114 GO:GO:0016491 GO:GO:0016020 GO:GO:0005507 GO:GO:001…	263	3e-70	125/181	69	148/181	81
isogroup00340	isotig00435	544	TAIR|locus:2183134 - symbol:AT5G19590 "AT5G19590" species:3702 "Arabidopsis thaliana" [GO:0003674 "molecular_function" evidence=ND] [GO:0008150 "biological_process" evidence=ND] GenomeReviews:BA000015_GR InterPro:IPR007493 Gene3D:G3DSA:2.30.240.10 Pfam:PF04398 HOGENOM:HBG749450 EMBL:BT002457 EMBL:BT006550 IPI:IPI00539762 RefSeq:NP_197460.1 UniGene:At.31281 STRING:Q8GUJ9 PRIDE:Q8GUJ9 GeneID:832079…	170	2e-42	82/116	70	100/116	86
isogroup00341	isotig00436	541	No hit
isogroup00342	isotig00437	543	TAIR|locus:2827820 - symbol:AT2G17880 "AT2G17880" species:3702 "Arabidopsis thaliana" [GO:0006457 "protein folding" evidence=ISS] InterPro:IPR001623 Pfam:PF00226 PROSITE:PS50076 SMART:SM00271 GenomeReviews:CT485783_GR GO:GO:0031072 InterPro:IPR015609 Gene3D:G3DSA:1.10.287.110 PANTHER:PTHR11821 SUPFAM:SSF46565 HSSP:P25685 eggNOG:KOG0712 HOGENOM:HBG749038 EMBL:AF378865 EMBL:AY091675 EMBL:AY086227 E…	137	3e-32	69/97	71	74/97	76
isogroup00343	isotig00438	542	TAIR|gene:3441779 - symbol:RPS11-BETA "RIBOSOMAL PROTEIN S11-BETA" species:3702 "Arabidopsis thaliana" [GO:0016020 "membrane" evidence=IDA] InterPro:IPR000266 InterPro:IPR019978 InterPro:IPR019979 Pfam:PF00366 PRINTS:PR00973 ProDom:PD001295 PROSITE:PS00056 GenomeReviews:BA000015_GR GO:GO:0016020 EMBL:AB005244 GO:GO:0006412 GO:GO:0005840 GO:GO:0003735 InterPro:IPR012340 InterPro:IPR016027 Gene3D:G…	228	7e-60	106/115	92	111/115	96
isogroup00344	isotig00439	542	TAIR|locus:2094034 - symbol:AT3G18830 "AT3G18830" species:3702 "Arabidopsis thaliana" [GO:0016020 "membrane" evidence=ISS] [GO:0015144 "carbohydrate transmembrane transporter activity" evidence=ISS] [GO:0005351 "sugar:hydrogen symporter activity" evidence=ISS;IDA] [GO:0015145 "monosaccharide transmembrane transporter activity" evidence=IDA] [GO:0005354 "galactose transmembrane transporter activit…	77.4	2e-26	51/67	76	61/67	91
isogroup00345	isotig00440	542	TAIR|locus:2093691 - symbol:AT3G24170 "AT3G24170" species:3702 "Arabidopsis thaliana" [GO:0004362 "glutathione-disulfide reductase activity" evidence=ISS] InterPro:IPR000815 InterPro:IPR001327 InterPro:IPR004099 InterPro:IPR006324 InterPro:IPR016156 Pfam:PF00070 Pfam:PF02852 PRINTS:PR00945 Pfam:PF07992 Prosite:PS00076 GenomeReviews:BA000014_GR GO:GO:0005777 GO:GO:0055114 GO:GO:0050661 GO:GO:00506…	288	9e-78	138/180	76	161/180	89
isogroup00346	isotig00441	542	TAIR|locus:2150956 - symbol:AT5G15270 "AT5G15270" species:3702 "Arabidopsis thaliana" [GO:0005575 "cellular_component" evidence=ND] [GO:0003676 "nucleic acid binding" evidence=ISS] [GO:0008150 "biological_process" evidence=ND] InterPro:IPR004087 InterPro:IPR004088 InterPro:IPR018111 Pfam:PF00013 PROSITE:PS50084 SMART:SM00322 GenomeReviews:BA000015_GR GO:GO:0003723 eggNOG:KOG2190 EMBL:AK228673 EMB…	80.9	2e-15	63/130	48	79/130	60
isogroup00347	isotig00442	540	TAIR|locus:2007196 - symbol:AT1G69460 "AT1G69460" species:3702 "Arabidopsis thaliana" [GO:0016020 "membrane" evidence=ISS] [GO:0008320 "protein transmembrane transporter activity" evidence=ISS] [GO:0006886 "intracellular protein transport" evidence=ISS] [GO:0005783 "endoplasmic reticulum" evidence=IDA] InterPro:IPR000348 Pfam:PF01105 GenomeReviews:CT485782_GR GO:GO:0016021 GO:GO:0005783 GO:GO:000…	137	2e-32	87/130	66	108/130	83
isogroup00348	isotig00443	541	TAIR|gene:2126280 - symbol:AT4G31130.1 species:3702 "Arabidopsis thaliana" [GO:0005886 "plasma membrane" evidence=IDA] GO:GO:0005886 GenomeReviews:CT486007_GR EMBL:AL161578 InterPro:IPR009606 Pfam:PF06749 EMBL:BT004774 IPI:IPI00536038 PIR:T10667 RefSeq:NP_194842.1 UniGene:At.43091 UniGene:Rra.2815 UniGene:Rsa.4448 PRIDE:Q9M089 GeneID:829241 KEGG:ath:AT4G31130 NMPDR:fig|3702.1.peg.21111 TAIR:At4g3…	191	9e-49	91/134	67	106/134	79
isogroup00349	isotig00444	536	TAIR|gene:2826179 - symbol:ACBP6 "acyl-CoA-binding protein 6" species:3702 "Arabidopsis thaliana" [GO:0005886 "plasma membrane" evidence=IDA] InterPro:IPR000582 InterPro:IPR014352 Pfam:PF00887 PRINTS:PR00689 PROSITE:PS51228 UniProt:P57752 GenomeReviews:CT485782_GR GO:GO:0005886 GO:GO:0005829 Gene3D:G3DSA:1.20.80.10 GO:GO:0006869 EMBL:AC079041 GO:GO:0000062 PANTHER:PTHR23310 SUPFAM:SSF47027 EMBL:A…	130	2e-30	64/85	75	70/85	82
isogroup00350	isotig00445	538	TAIR|gene:2123908 - symbol:ATMKK2 "ARABIDOPSIS THALIANA MAP KINASE KINASE 2" species:3702 "Arabidopsis thaliana" [GO:0005886 "plasma membrane" evidence=IDA] InterPro:IPR000719 InterPro:IPR002290 InterPro:IPR008271 InterPro:IPR017441 InterPro:IPR017442 Pfam:PF00069 PROSITE:PS00107 PROSITE:PS00108 PROSITE:PS50011 SMART:SM00220 UniProt:Q9S7U9 GO:GO:0005515 GO:GO:0005886 GO:GO:0005524 GenomeReviews:C…	269	5e-72	130/179	72	149/179	83
isogroup00351	isotig00446	535	TAIR|locus:2198225 - symbol:AT1G01720 "AT1G01720" species:3702 "Arabidopsis thaliana" [GO:0005575 "cellular_component" evidence=ND] [GO:0007275 "multicellular organismal development" evidence=ISS] [GO:0003700 "transcription factor activity" evidence=ISS] [GO:0009611 "response to wounding" evidence=IEP] [GO:0016563 "transcription activator activity" evidence=TAS] [GO:0009788 "negative regulation o…	53.9	3e-07	28/41	68	31/41	75
isogroup00352	isotig00447	537	TAIR|locus:2052045 - symbol:AT2G19900 "AT2G19900" species:3702 "Arabidopsis thaliana" [GO:0005575 "cellular_component" evidence=ND] [GO:0004470 "malic enzyme activity" evidence=ISS] [GO:0016652 "oxidoreductase activity, acting on NADH or NADPH, NAD or NADP as acceptor" evidence=ISS] [GO:0006108 "malate metabolic process" evidence=ISS] [GO:0004473 "malate dehydrogenase (oxaloacetate-decarboxylatin…	263	2e-70	129/163	79	147/163	90
isogroup00353	isotig00448	536	TAIR|locus:2094781 - symbol:AT3G21310 "AT3G21310" species:3702 "Arabidopsis thaliana" [GO:0005575 "cellular_component" evidence=ND] [GO:0003674 "molecular_function" evidence=ND] [GO:0008150 "biological_process" evidence=ND] InterPro:IPR021141 Pfam:PF02485 GenomeReviews:BA000014_GR GO:GO:0016020 GO:GO:0008375 HOGENOM:HBG605378 EMBL:BT029209 IPI:IPI00520656 RefSeq:NP_566682.1 UniGene:At.38084 UniGe…	251	1e-66	118/170	69	139/170	81
isogroup00354	isotig00449	538	TAIR|gene:2009604 - symbol:AT1G53240.1 species:3702 "Arabidopsis thaliana" [GO:0005739 "mitochondrion" evidence=IDA] [GO:0005618 "cell wall" evidence=IDA] [GO:0046686 "response to cadmium ion" evidence=IEP] [GO:0042742 "defense response to bacterium" evidence=IEP] [GO:0009651 "response to salt stress" evidence=IEP] [GO:0009507 "chloroplast" evidence=IDA] InterPro:IPR001236 InterPro:IPR001252 Inte…	267	2e-72	131/151	86	141/151	93
isogroup00355	isotig00450	537	TAIR|locus:2090890 - symbol:AT3G23400 "AT3G23400" species:3702 "Arabidopsis thaliana" [GO:0005198 "structural molecule activity" evidence=ISS] [GO:0010287 "plastoglobule" evidence=IDA] [GO:0005886 "plasma membrane" evidence=IDA] GO:GO:0005886 GO:GO:0005634 GenomeReviews:BA000014_GR PROSITE:PS00213 GO:GO:0009535 GO:GO:0010287 GO:GO:0031977 EMBL:AB015474 eggNOG:NOG08027 EMBL:AY383618 EMBL:AY086921 …	204	1e-53	108/138	78	127/138	92
isogroup00356	isotig00451	535	TAIR|locus:2006732 - symbol:AT1G14820 "AT1G14820" species:3702 "Arabidopsis thaliana" [GO:0005575 "cellular_component" evidence=ND] [GO:0005215 "transporter activity" evidence=ISS] [GO:0006810 "transport" evidence=ISS] GenomeReviews:CT485782_GR InterPro:IPR001251 Pfam:PF00650 SUPFAM:SSF52087 PROSITE:PS50191 Gene3D:G3DSA:3.40.525.10 SMART:SM00516 InterPro:IPR011074 SUPFAM:SSF46938 eggNOG:KOG1470 E…	89	8e-18	43/72	59	56/72	77
isogroup00357	isotig00452	534	TAIR|gene:2164599 - symbol:AT5G57040.1 species:3702 "Arabidopsis thaliana" [GO:0009507 "chloroplast" evidence=IDA] Pfam:PF00903 GenomeReviews:BA000015_GR GO:GO:0009507 EMBL:AB024035 HOGENOM:HBG704761 InterPro:IPR004360 eggNOG:COG0346 UniGene:At.23555 UniGene:At.45477 EMBL:AY088499 EMBL:BT024587 EMBL:AK227223 IPI:IPI00543485 RefSeq:NP_200514.1 UniGene:Rra.4576 SMR:Q9LTR8 PRIDE:Q9LTR8 GeneID:835808…	243	3e-64	111/125	88	120/125	96
isogroup00358	isotig00453	532	TAIR|locus:2173169 - symbol:AT5G13650 "AT5G13650" species:3702 "Arabidopsis thaliana" [GO:0005525 "GTP binding" evidence=ISS] [GO:0003746 "translation elongation factor activity" evidence=ISS] InterPro:IPR000640 InterPro:IPR000795 InterPro:IPR004161 InterPro:IPR005225 InterPro:IPR006298 Pfam:PF00009 Pfam:PF00679 Pfam:PF03144 PRINTS:PR00315 PROSITE:PS00301 SMART:SM00838 GO:GO:0005525 TIGRFAMs:TIGR…	149	7e-36	67/87	77	79/87	90
isogroup00359	isotig00454	533	TAIR|locus:2100915 - symbol:AT3G04400 "AT3G04400" species:3702 "Arabidopsis thaliana" [GO:0005840 "ribosome" evidence=ISS] [GO:0003735 "structural constituent of ribosome" evidence=ISS] [GO:0006412 "translation" evidence=ISS] [GO:0009793 "embryonic development ending in seed dormancy" evidence=NAS] [GO:0022625 "cytosolic large ribosomal subunit" evidence=IDA] InterPro:IPR000218 Pfam:PF00238 GO:GO…	265	8e-71	128/130	98	130/130	100
isogroup00360	isotig00455	530	TAIR|locus:2094034 - symbol:AT3G18830 "AT3G18830" species:3702 "Arabidopsis thaliana" [GO:0016020 "membrane" evidence=ISS] [GO:0015144 "carbohydrate transmembrane transporter activity" evidence=ISS] [GO:0005351 "sugar:hydrogen symporter activity" evidence=ISS;IDA] [GO:0015145 "monosaccharide transmembrane transporter activity" evidence=IDA] [GO:0005354 "galactose transmembrane transporter activit…	236	3e-62	117/172	68	143/172	83
isogroup00361	isotig00456	532	TAIR|gene:2025925 - symbol:AT1G59950.1 species:3702 "Arabidopsis thaliana" [GO:0055114 "oxidation reduction" evidence=IEA] [GO:0016491 "oxidoreductase activity" evidence=IEA] InterPro:IPR001395 InterPro:IPR018170 InterPro:IPR020471 Pfam:PF00248 PRINTS:PR00069 PROSITE:PS00062 PROSITE:PS00798 GO:GO:0055114 GO:GO:0016491 Gene3D:G3DSA:3.20.20.100 PANTHER:PTHR11732 SUPFAM:SSF51430 eggNOG:KOG1577 EMBL:…	186	5e-47	85/156	54	121/156	77
isogroup00362	isotig00457	531	TAIR|gene:2063353 - symbol:ACO3 "ACONITASE 3" species:3702 "Arabidopsis thaliana" [GO:0009507 "chloroplast" evidence=IDA] [GO:0005618 "cell wall" evidence=IDA] [GO:0046686 "response to cadmium ion" evidence=IEP] [GO:0005524 "ATP binding" evidence=IDA] [GO:0005739 "mitochondrion" evidence=IDA] [GO:0005886 "plasma membrane" evidence=IDA] [GO:0009651 "response to salt stress" evidence=IEP] InterPro:…	197	8e-57	95/103	92	98/103	95
isogroup00363	isotig00458	528	TAIR|locus:2078623 - symbol:AT3G02090 "AT3G02090" species:3702 "Arabidopsis thaliana" [GO:0004222 "metalloendopeptidase activity" evidence=ISS] [GO:0006508 "proteolysis" evidence=ISS] [GO:0005739 "mitochondrion" evidence=IDA] [GO:0005741 "mitochondrial outer membrane" evidence=IDA] [GO:0005743 "mitochondrial inner membrane" evidence=IDA] [GO:0005758 "mitochondrial intermembrane space" evidence=ID…	226	3e-59	109/127	85	120/127	94
isogroup00364	isotig00459	529	No hit
isogroup00365	isotig00460	527	TAIR|locus:2074444 - symbol:AT3G05900 "AT3G05900" species:3702 "Arabidopsis thaliana" [GO:0005575 "cellular_component" evidence=ND] [GO:0003674 "molecular_function" evidence=ND] [GO:0008150 "biological_process" evidence=ND] EMBL:AC012393 EMBL:AC013454 IPI:IPI00536125 PRIDE:Q9SFF5 TAIR:At3g05900 InParanoid:Q9SFF5 Genevestigator:Q9SFF5 Uniprot:Q9SFF5	72.4	8e-13	52/129	40	68/129	52
isogroup00366	isotig00461	529	TAIR|gene:2092461 - symbol:AT3G12390.1 species:3702 "Arabidopsis thaliana" [GO:0022626 "cytosolic ribosome" evidence=IDA] [GO:0009651 "response to salt stress" evidence=IEP] InterPro:IPR000449 GO:GO:0015031 GenomeReviews:BA000014_GR GO:GO:0009651 Pfam:PF00627 PROSITE:PS50030 GO:GO:0022626 EMBL:AP002047 EMBL:AC069474 InterPro:IPR002715 Pfam:PF01849 PROSITE:PS51151 EMBL:AY048232 EMBL:AY094022 IPI:I…	149	6e-36	88/114	77	100/114	87
isogroup00367	isotig00462	528	TAIR|locus:2045422 - symbol:AT2G32150 "AT2G32150" species:3702 "Arabidopsis thaliana" [GO:0005575 "cellular_component" evidence=ND] [GO:0016787 "hydrolase activity" evidence=ISS] InterPro:IPR005834 Pfam:PF00702 GenomeReviews:CT485783_GR GO:GO:0008152 GO:GO:0016787 InterPro:IPR006402 TIGRFAMs:TIGR01509 EMBL:AC006223 InterPro:IPR010237 TIGRFAMs:TIGR01993 eggNOG:KOG3109 HOGENOM:HBG410732 EMBL:AF3705…	192	7e-49	99/177	55	126/177	71
isogroup00368	isotig00463	528	TAIR|locus:2178267 - symbol:AT5G23040 "AT5G23040" species:3702 "Arabidopsis thaliana" [GO:0005739 "mitochondrion" evidence=IDA] [GO:0008219 "cell death" evidence=IDA] GenomeReviews:BA000015_GR GO:GO:0005739 GO:GO:0008219 GO:GO:0009941 EMBL:AB006708 eggNOG:NOG12308 InterPro:IPR021788 Pfam:PF11833 EMBL:AY125520 EMBL:AY143835 EMBL:AB210817 IPI:IPI00538097 RefSeq:NP_197695.1 UniGene:At.43826 UniGene:…	220	2e-57	119/155	76	136/155	87
isogroup00369	isotig00464	529	TAIR|gene:2076481 - symbol:RGP1 "REVERSIBLY GLYCOSYLATED POLYPEPTIDE 1" species:3702 "Arabidopsis thaliana" [GO:0022626 "cytosolic ribosome" evidence=IDA] [GO:0005618 "cell wall" evidence=IDA] [GO:0005886 "plasma membrane" evidence=IDA] [GO:0009651 "response to salt stress" evidence=IEP] InterPro:IPR004901 Pfam:PF03214 PIRSF:PIRSF016429 GO:GO:0030054 GO:GO:0009651 GO:GO:0009505 GO:GO:0007047 GO:G…	290	2e-78	132/151	87	143/151	94
isogroup00370	isotig00465	526	TAIR|locus:2039245 - symbol:AT2G36060 "AT2G36060" species:3702 "Arabidopsis thaliana" [GO:0004842 "ubiquitin-protein ligase activity" evidence=ISS] [GO:0005515 "protein binding" evidence=IPI] [GO:0006301 "postreplication repair" evidence=IGI] [GO:0031372 "UBC13-MMS2 complex" evidence=IPI] InterPro:IPR000608 Pfam:PF00179 PROSITE:PS00183 PROSITE:PS50127 SMART:SM00212 GO:GO:0005515 GenomeReviews:CT4…	117	2e-26	55/65	84	61/65	93
isogroup00371	isotig00466	526	No hit
isogroup00372	isotig00467	528	FB|FBgn0033597 - symbol:Cpr47Ea "Cuticular protein 47Ea" species:7227 "Drosophila melanogaster" [GO:0005214 "structural constituent of chitin-based cuticle" evidence=ISS] InterPro:IPR000618 Pfam:PF00379 PRINTS:PR00947 PROSITE:PS00233 PROSITE:PS51155 EMBL:AE013599 GO:GO:0042302 RefSeq:NP_610654.1 UniGene:Dm.26899 STRING:A1Z8H1 PRIDE:A1Z8H1 Ensembl:FBtr0088190 GeneID:36188 KEGG:dme:Dmel_CG9079 UCSC…	80.5	3e-15	38/80	47	52/80	65
isogroup00373	isotig00468	527	TAIR|locus:2146178 - symbol:AT5G18400 "AT5G18400" species:3702 "Arabidopsis thaliana" [GO:0003674 "molecular_function" evidence=ND] [GO:0008150 "biological_process" evidence=ND] InterPro:IPR007785 PANTHER:PTHR13273 Pfam:PF05093 EMBL:AY123986 EMBL:BT000943 EMBL:BT001035 IPI:IPI00544195 RefSeq:NP_001078602.1 RefSeq:NP_568363.1 UniGene:At.31429 SMR:Q8L7Z3 PRIDE:Q8L7Z3 GeneID:831958 KEGG:ath:AT5G1840…	157	2e-38	98/186	52	125/186	67
isogroup00374	isotig00469	526	No hit
isogroup00375	isotig00470	526	TAIR|locus:2017854 - symbol:AT1G79750 "AT1G79750" species:3702 "Arabidopsis thaliana" [GO:0004470 "malic enzyme activity" evidence=ISS] [GO:0016652 "oxidoreductase activity, acting on NADH or NADPH, NAD or NADP as acceptor" evidence=ISS] [GO:0006108 "malate metabolic process" evidence=ISS;TAS] [GO:0004473 "malate dehydrogenase (oxaloacetate-decarboxylating) (NADP+) activity" evidence=IDA] [GO:000…	234	1e-61	138/167	82	155/167	92
isogroup00376	isotig00471	527	TAIR|locus:2051879 - symbol:AT2G44130 "AT2G44130" species:3702 "Arabidopsis thaliana" [GO:0005575 "cellular_component" evidence=ND] [GO:0003674 "molecular_function" evidence=ND] [GO:0008150 "biological_process" evidence=ND] Pfam:PF00646 INTERPRO:IPR001810 GenomeReviews:CT485783_GR SMART:SM00256 PROSITE:PS50181 InterPro:IPR013089 PANTHER:PTHR23230 InterPro:IPR011043 InterPro:IPR015915 Gene3D:G3DSA…	86.7	2e-19	37/80	46	53/80	66
isogroup00377	isotig00472	525	TAIR|locus:2162212 - symbol:AT5G55830 "AT5G55830" species:3702 "Arabidopsis thaliana" [GO:0016301 "kinase activity" evidence=ISS] InterPro:IPR000719 InterPro:IPR001220 InterPro:IPR008271 InterPro:IPR017441 InterPro:IPR017442 Pfam:PF00069 Pfam:PF00139 PROSITE:PS00107 PROSITE:PS00108 PROSITE:PS50011 GenomeReviews:BA000015_GR GO:GO:0005524 GO:GO:0005529 GO:GO:0006468 InterPro:IPR011009 SUPFAM:SSF561…	83.6	3e-16	58/173	33	92/173	53
isogroup00378	isotig00473	525	TAIR|locus:2168003 - symbol:AT5G62350 "AT5G62350" species:3702 "Arabidopsis thaliana" [GO:0046910 "pectinesterase inhibitor activity" evidence=ISS] InterPro:IPR006501 Pfam:PF04043 SMART:SM00856 GO:GO:0004857 EMBL:AB019235 GO:GO:0030599 SUPFAM:SSF101148 TIGRFAMs:TIGR01614 Gene3D:G3DSA:1.20.140.40 EMBL:AF386964 EMBL:AY072529 IPI:IPI00535742 RefSeq:NP_201041.1 UniGene:At.8941 SMR:Q9LVA4 PRIDE:Q9LVA4…	155	9e-43	76/145	52	106/145	73
isogroup00379	isotig00474	527	TAIR|gene:2066285 - symbol:PLA2A "PHOSPHOLIPASE A 2A" species:3702 "Arabidopsis thaliana" [GO:0046686 "response to cadmium ion" evidence=IEP] InterPro:IPR002641 InterPro:IPR016035 Pfam:PF01734 GO:GO:0046686 GO:GO:0005737 GenomeReviews:CT485783_GR GO:GO:0016020 GO:GO:0051607 GO:GO:0016298 GO:GO:0016042 GO:GO:0009626 GO:GO:0031408 EMBL:AC002505 SUPFAM:SSF52151 eggNOG:KOG0513 HSSP:Q8LPW4 HOGENOM:HBG…	73.6	3e-13	42/104	40	62/104	59
isogroup00380	isotig00475	523	TAIR|locus:2115370 - symbol:AT4G36760 "AT4G36760" species:3702 "Arabidopsis thaliana" [GO:0004177 "aminopeptidase activity" evidence=IDA] [GO:0005886 "plasma membrane" evidence=IDA] [GO:0009926 "auxin polar transport" evidence=TAS] [GO:0010013 "N-1-naphthylphthalamic acid binding" evidence=IDA] InterPro:IPR000587 InterPro:IPR000994 InterPro:IPR001131 Pfam:PF00557 Pfam:PF01321 PROSITE:PS00491 GO:G…	308	5e-84	143/176	81	157/176	89
isogroup00381	isotig00476	525	TAIR|locus:2050901 - symbol:AT2G45180 "AT2G45180" species:3702 "Arabidopsis thaliana" [GO:0008289 "lipid binding" evidence=ISS] [GO:0006869 "lipid transport" evidence=ISS] InterPro:IPR013770 InterPro:IPR003612 Pfam:PF00234 GenomeReviews:CT485783_GR InterPro:IPR016140 SMART:SM00499 SUPFAM:SSF47699 GO:GO:0006869 GO:GO:0009535 EMBL:AC002387 UniGene:At.23642 Gene3D:G3DSA:1.10.110.10 HOGENOM:HBG602760…	139	5e-33	66/83	79	73/83	87
isogroup00382	isotig00477	524	TAIR|locus:2157348 - symbol:AT5G51060 "AT5G51060" species:3702 "Arabidopsis thaliana" [GO:0009060 "aerobic respiration" evidence=IMP] [GO:0010053 "root epidermal cell differentiation" evidence=IMP] [GO:0016174 "NAD(P)H oxidase activity" evidence=IMP] [GO:0005887 "integral to plasma membrane" evidence=IDA] [GO:0033198 "response to ATP" evidence=IMP] [GO:0006952 "defense response" evidence=TAS] Int…	233	3e-61	104/151	68	127/151	84
isogroup00383	isotig00478	525	TAIR|locus:2143325 - symbol:AT5G27930 "AT5G27930" species:3702 "Arabidopsis thaliana" [GO:0005575 "cellular_component" evidence=ND] [GO:0004722 "protein serine/threonine phosphatase activity" evidence=ISS] [GO:0008150 "biological_process" evidence=ND] InterPro:IPR001932 PROSITE:PS01032 SMART:SM00331 SMART:SM00332 Pfam:PF00481 GenomeReviews:BA000015_GR GO:GO:0000287 GO:GO:0030145 GO:GO:0004721 EMB…	70.9	2e-12	28/37	75	36/37	97
isogroup00384	isotig00479	522	TAIR|locus:2099535 - symbol:AT3G47370 "AT3G47370" species:3702 "Arabidopsis thaliana" [GO:0015935 "small ribosomal subunit" evidence=ISS] [GO:0003735 "structural constituent of ribosome" evidence=ISS] [GO:0006412 "translation" evidence=ISS] [GO:0022627 "cytosolic small ribosomal subunit" evidence=IDA] InterPro:IPR001848 InterPro:IPR005729 InterPro:IPR018268 Pfam:PF00338 PRINTS:PR00971 PROSITE:PS0…	212	5e-55	107/122	87	112/122	91
isogroup00385	isotig00480	523	TAIR|locus:505006555 - symbol:AT4G34135 "AT4G34135" species:3702 "Arabidopsis thaliana" [GO:0008194 "UDP-glycosyltransferase activity" evidence=ISS] [GO:0035251 "UDP-glucosyltransferase activity" evidence=IDA] [GO:0047893 "flavonol 3-O-glucosyltransferase activity" evidence=IDA] [GO:0051555 "flavonol biosynthetic process" evidence=IDA] [GO:0080044 "quercetin 7-O-glucosyltransferase activity" evid…	161	9e-40	85/159	53	111/159	69
isogroup00386	isotig00481	524	TAIR|locus:2085532 - symbol:AT3G10950 "AT3G10950" species:3702 "Arabidopsis thaliana" [GO:0005840 "ribosome" evidence=ISS] [GO:0003735 "structural constituent of ribosome" evidence=ISS] [GO:0006412 "translation" evidence=ISS] [GO:0042254 "ribosome biogenesis" evidence=ISS] [GO:0022625 "cytosolic large ribosomal subunit" evidence=IDA] InterPro:IPR002674 InterPro:IPR011331 InterPro:IPR011332 Pfam:P…	180	2e-45	86/92	93	90/92	97
isogroup00387	isotig00482	524	TAIR|gene:2038725 - symbol:AT2G01140.1 species:3702 "Arabidopsis thaliana" [GO:0009507 "chloroplast" evidence=IDA] [GO:0010287 "plastoglobule" evidence=IDA] [GO:0046686 "response to cadmium ion" evidence=IEP] [GO:0005739 "mitochondrion" evidence=IDA] InterPro:IPR000741 InterPro:IPR013785 Pfam:PF00274 PROSITE:PS00158 GO:GO:0005739 GO:GO:0046686 GenomeReviews:CT485783_GR Gene3D:G3DSA:3.20.20.70 GO:…	332	4e-91	162/173	93	167/173	96
isogroup00388	isotig00483	523	No hit
isogroup00389	isotig00484	524	TAIR|gene:2085140 - symbol:AT3G52930.1 species:3702 "Arabidopsis thaliana" [GO:0009507 "chloroplast" evidence=IDA] [GO:0005730 "nucleolus" evidence=IDA] [GO:0005618 "cell wall" evidence=IDA] [GO:0046686 "response to cadmium ion" evidence=IEP] [GO:0005886 "plasma membrane" evidence=IDA] [GO:0009651 "response to salt stress" evidence=IEP] [GO:0048046 "apoplast" evidence=IDA] InterPro:IPR000741 Inte…	308	6e-84	153/171	89	157/171	91
isogroup00390	isotig00485	522	TAIR|locus:2038741 - symbol:AT2G01250 "AT2G01250" species:3702 "Arabidopsis thaliana" [GO:0015934 "large ribosomal subunit" evidence=ISS] [GO:0003735 "structural constituent of ribosome" evidence=ISS] [GO:0006412 "translation" evidence=ISS] [GO:0022625 "cytosolic large ribosomal subunit" evidence=IDA] InterPro:IPR000517 InterPro:IPR005998 InterPro:IPR016082 InterPro:IPR018038 Pfam:PF00327 PROSITE…	311	7e-85	148/174	85	168/174	96
isogroup00391	isotig00486	520	TAIR|locus:505006326 - symbol:AT3G02555 "AT3G02555" species:3702 "Arabidopsis thaliana" [GO:0005575 "cellular_component" evidence=ND] [GO:0003674 "molecular_function" evidence=ND] [GO:0008150 "biological_process" evidence=ND] GenomeReviews:BA000014_GR EMBL:AY084975 EMBL:BT025733 IPI:IPI00522828 RefSeq:NP_566176.1 UniGene:At.23845 GeneID:820627 KEGG:ath:AT3G02555 NMPDR:fig|3702.1.peg.12201 TAIR:At…	103	4e-22	65/145	44	82/145	56
isogroup00392	isotig00487	518	TAIR|locus:2136373 - symbol:AT4G39220 "AT4G39220" species:3702 "Arabidopsis thaliana" [GO:0003674 "molecular_function" evidence=ND] [GO:0006890 "retrograde vesicle-mediated transport, Golgi to ER" evidence=IMP] [GO:0005794 "Golgi apparatus" evidence=IDA] InterPro:IPR004932 Pfam:PF03248 PIRSF:PIRSF016013 GO:GO:0016021 GenomeReviews:CT486007_GR GO:GO:0005794 EMBL:AL161594 GO:GO:0006890 EMBL:AL05035…	108	9e-24	48/50	96	50/50	100
isogroup00393	isotig00488	522	TAIR|locus:2058806 - symbol:AT2G02760 "AT2G02760" species:3702 "Arabidopsis thaliana" [GO:0004842 "ubiquitin-protein ligase activity" evidence=ISS;IDA] [GO:0006511 "ubiquitin-dependent protein catabolic process" evidence=IDA;TAS] [GO:0010228 "vegetative to reproductive phase transition of meristem" evidence=IGI] [GO:0033523 "histone H2B ubiquitination" evidence=IGI] [GO:0009650 "UV protection" ev…	314	1e-85	147/152	96	152/152	100
isogroup00394	isotig00489	519	TAIR|gene:2142488 - symbol:GRF6 "G-box regulating factor 6" species:3702 "Arabidopsis thaliana" [GO:0009507 "chloroplast" evidence=IDA] [GO:0005618 "cell wall" evidence=IDA] [GO:0046686 "response to cadmium ion" evidence=IEP] [GO:0042742 "defense response to bacterium" evidence=IEP] [GO:0005886 "plasma membrane" evidence=IDA] InterPro:IPR000308 Pfam:PF00244 PIRSF:PIRSF000868 PRINTS:PR00305 PROSIT…	183	3e-46	91/101	90	97/101	96
isogroup00395	isotig00490	517	TAIR|locus:2042087 - symbol:AT2G27530 "AT2G27530" species:3702 "Arabidopsis thaliana" [GO:0015934 "large ribosomal subunit" evidence=ISS] [GO:0003735 "structural constituent of ribosome" evidence=ISS] [GO:0006412 "translation" evidence=ISS] [GO:0022625 "cytosolic large ribosomal subunit" evidence=IDA] [GO:0009955 "adaxial/abaxial pattern formation" evidence=IGI] [GO:0048569 "post-embryonic organ …	204	2e-52	100/111	90	107/111	96
isogroup00396	isotig00491	518	TAIR|locus:2065696 - symbol:AT2G38000 "AT2G38000" species:3702 "Arabidopsis thaliana" [GO:0005575 "cellular_component" evidence=ND] HSSP:P08622 UniGene:At.14638 UniGene:At.66348 EMBL:AY080880 EMBL:AY114047 IPI:IPI00521954 PIR:G84799 RefSeq:NP_181336.1 SMR:Q9SH87 PRIDE:Q9SH87 GeneID:818378 KEGG:ath:AT2G38000 NMPDR:fig|3702.1.peg.10906 TAIR:At2g38000 eggNOG:KOG2813 HOGENOM:HBG319378 InParanoid:Q9SH…	284	1e-76	127/171	74	152/171	88
isogroup00397	isotig00492	517	TAIR|locus:2199670 - symbol:AT1G22780 "AT1G22780" species:3702 "Arabidopsis thaliana" [GO:0015935 "small ribosomal subunit" evidence=ISS] [GO:0003735 "structural constituent of ribosome" evidence=ISS] [GO:0006412 "translation" evidence=ISS] [GO:0022627 "cytosolic small ribosomal subunit" evidence=IDA] [GO:0005840 "ribosome" evidence=ISS] [GO:0006413 "translational initiation" evidence=TAS] InterP…	262	5e-70	141/152	92	148/152	97
isogroup00398	isotig00493	517	TAIR|locus:2176100 - symbol:AT5G64760 "AT5G64760" species:3702 "Arabidopsis thaliana" [GO:0008541 "proteasome regulatory particle, lid subcomplex" evidence=ISS] [GO:0003674 "molecular_function" evidence=ND] [GO:0006511 "ubiquitin-dependent protein catabolic process" evidence=TAS] [GO:0005634 "nucleus" evidence=IDA;TAS] [GO:0030163 "protein catabolic process" evidence=TAS] [GO:0005737 "cytoplasm" …	280	2e-75	136/173	78	154/173	89
isogroup00399	isotig00494	514	TAIR|locus:2040610 - symbol:AT2G36770 "AT2G36770" species:3702 "Arabidopsis thaliana" [GO:0005575 "cellular_component" evidence=ND] [GO:0008194 "UDP-glycosyltransferase activity" evidence=ISS] [GO:0016758 "transferase activity, transferring hexosyl groups" evidence=ISS] [GO:0016757 "transferase activity, transferring glycosyl groups" evidence=ISS] InterPro:IPR002213 Pfam:PF00201 PROSITE:PS00375 G…	86.7	3e-23	50/115	43	67/115	58
isogroup00400	isotig00495	515	TAIR|gene:2051461 - symbol:AT2G20920.1 species:3702 "Arabidopsis thaliana" [GO:0016020 "membrane" evidence=IDA] GenomeReviews:CT485783_GR GO:GO:0016020 EMBL:AC006234 eggNOG:NOG12308 InterPro:IPR021788 Pfam:PF11833 EMBL:AY069895 EMBL:AY124817 IPI:IPI00531194 PIR:H84594 RefSeq:NP_179688.1 UniGene:At.28149 STRING:Q9SKS8 PRIDE:Q9SKS8 GeneID:816626 KEGG:ath:AT2G20920 NMPDR:fig|3702.1.peg.9109 TAIR:At2…	178	7e-45	114/168	67	131/168	77
isogroup00401	isotig00496	514	TAIR|locus:2032382 - symbol:AT1G24190 "AT1G24190" species:3702 "Arabidopsis thaliana" [GO:0005634 "nucleus" evidence=ISS] [GO:0006355 "regulation of transcription, DNA-dependent" evidence=ISS] [GO:0009737 "response to abscisic acid stimulus" evidence=IMP] [GO:0016481 "negative regulation of transcription" evidence=IEP] [GO:0016564 "transcription repressor activity" evidence=IEP] InterPro:IPR00382…	106	3e-23	68/134	50	83/134	61
isogroup00402	isotig00497	515	TAIR|locus:2061961 - symbol:AT2G47590 "AT2G47590" species:3702 "Arabidopsis thaliana" [GO:0005575 "cellular_component" evidence=ND] [GO:0003913 "DNA photolyase activity" evidence=NAS] [GO:0006281 "DNA repair" evidence=ISS] InterPro:IPR005101 InterPro:IPR006050 Pfam:PF00875 Pfam:PF03441 GenomeReviews:CT485783_GR GO:GO:0006281 GO:GO:0018298 GO:GO:0009881 InterPro:IPR014729 Gene3D:G3DSA:3.40.50.620 …	167	2e-41	79/99	79	92/99	92
isogroup00403	isotig00498	510	TAIR|gene:2037552 - symbol:UBC35 "UBIQUITIN-CONJUGATING ENZYME 35" species:3702 "Arabidopsis thaliana" [GO:0046686 "response to cadmium ion" evidence=IEP] InterPro:IPR000608 Pfam:PF00179 PROSITE:PS00183 PROSITE:PS50127 SMART:SM00212 UniProt:Q94A97 GO:GO:0005515 GenomeReviews:CT485782_GR GO:GO:0005524 GO:GO:0046686 GO:GO:0043687 GO:GO:0051246 InterPro:IPR016135 Gene3D:G3DSA:3.10.110.10 SUPFAM:SSF5…	200	8e-68	97/100	97	98/100	98
isogroup00404	isotig00499	512	TAIR|locus:2200008 - symbol:AT1G08190 "AT1G08190" species:3702 "Arabidopsis thaliana" [GO:0000166 "nucleotide binding" evidence=ISS] [GO:0006623 "protein targeting to vacuole" evidence=TAS] [GO:0009630 "gravitropism" evidence=IMP] InterPro:IPR001841 InterPro:IPR000547 InterPro:IPR016024 SMART:SM00184 SMART:SM00299 InterPro:IPR001680 Pfam:PF00400 GO:GO:0005515 GenomeReviews:CT485782_GR GO:GO:00068…	259	3e-69	129/177	72	147/177	83
isogroup00405	isotig00500	513	TAIR|gene:3434484 - symbol:ATRABA1B "ARABIDOPSIS RAB GTPASE HOMOLOG A1B" species:3702 "Arabidopsis thaliana" [GO:0005773 "vacuole" evidence=IDA] [GO:0005886 "plasma membrane" evidence=IDA] InterPro:IPR001806 InterPro:IPR003579 InterPro:IPR005225 PRINTS:PR00449 SMART:SM00175 Pfam:PF00071 GO:GO:0005525 TIGRFAMs:TIGR00231 GenomeReviews:CT485782_GR GO:GO:0005886 GO:GO:0005773 GO:GO:0006886 GO:GO:0007…	273	2e-73	135/146	92	140/146	95
isogroup00406	isotig00501	513	TAIR|locus:2156569 - symbol:AT5G48760 "AT5G48760" species:3702 "Arabidopsis thaliana" [GO:0015934 "large ribosomal subunit" evidence=ISS] [GO:0003735 "structural constituent of ribosome" evidence=ISS] [GO:0006412 "translation" evidence=ISS] [GO:0022625 "cytosolic large ribosomal subunit" evidence=IDA] InterPro:IPR005755 InterPro:IPR005822 Pfam:PF00572 PIRSF:PIRSF002181 PROSITE:PS00783 GenomeRevie…	315	5e-86	152/170	89	162/170	95
isogroup00407	isotig00502	512	No hit
isogroup00408	isotig00503	512	TAIR|gene:2102071 - symbol:MTO1 "METHIONINE OVERACCUMULATION 1" species:3702 "Arabidopsis thaliana" [GO:0009507 "chloroplast" evidence=IDA] InterPro:IPR000277 InterPro:IPR015421 InterPro:IPR015422 Pfam:PF01053 PROSITE:PS00868 GO:GO:0009507 GenomeReviews:BA000014_GR GO:GO:0030170 InterPro:IPR015424 Gene3D:G3DSA:3.40.640.10 Gene3D:G3DSA:3.90.1150.10 SUPFAM:SSF53383 GO:GO:0009086 EMBL:AC008261 HOGEN…	300	2e-81	142/170	83	154/170	90
isogroup00409	isotig00504	513	TAIR|locus:2074904 - symbol:AT3G09630 "AT3G09630" species:3702 "Arabidopsis thaliana" [GO:0005840 "ribosome" evidence=ISS] [GO:0003735 "structural constituent of ribosome" evidence=ISS] [GO:0006412 "translation" evidence=ISS] [GO:0022625 "cytosolic large ribosomal subunit" evidence=IDA] InterPro:IPR002136 Pfam:PF00573 GO:GO:0005886 GO:GO:0009507 GO:GO:0005773 GO:GO:0005618 GenomeReviews:BA000014_…	244	2e-69	130/151	86	142/151	94
isogroup00410	isotig00505	510	TAIR|gene:2081894 - symbol:FER "FERONIA" species:3702 "Arabidopsis thaliana" [GO:0005886 "plasma membrane" evidence=IDA] [GO:0016020 "membrane" evidence=IDA] InterPro:IPR000719 InterPro:IPR008271 InterPro:IPR017441 PROSITE:PS00107 PROSITE:PS00108 PROSITE:PS50011 GO:GO:0016021 GO:GO:0005886 GO:GO:0005524 GenomeReviews:BA000014_GR GO:GO:0004872 InterPro:IPR011009 SUPFAM:SSF56112 GO:GO:0004674 GO:GO…	59.3	6e-09	41/45	91	44/45	97
isogroup00411	isotig00506	510	No hit
isogroup00412	isotig00507	510	TAIR|gene:2012160 - symbol:PAB8 "POLY(A) BINDING PROTEIN 8" species:3702 "Arabidopsis thaliana" [GO:0046686 "response to cadmium ion" evidence=IEP] InterPro:IPR000504 InterPro:IPR002004 InterPro:IPR006515 InterPro:IPR012677 Pfam:PF00076 Pfam:PF00658 PROSITE:PS50102 PROSITE:PS51309 SMART:SM00360 SMART:SM00517 GenomeReviews:CT485782_GR GO:GO:0046686 GO:GO:0000166 Gene3D:G3DSA:3.30.70.330 GO:GO:0003…	150	2e-36	84/112	75	93/112	83
isogroup00413	isotig00508	500	TAIR|locus:2077182 - symbol:AT3G45980 "AT3G45980" species:3702 "Arabidopsis thaliana" [GO:0003677 "DNA binding" evidence=ISS] InterPro:IPR000558 InterPro:IPR007125 InterPro:IPR009072 Pfam:PF00125 PRINTS:PR00621 PROSITE:PS00357 SMART:SM00427 GenomeReviews:BA000014_GR GO:GO:0005730 GO:GO:0003677 Gene3D:G3DSA:1.10.20.10 SUPFAM:SSF47113 EMBL:AL162459 GO:GO:0006334 GO:GO:0000786 HOGENOM:HBG715487 UniG…	164	1e-40	84/86	97	86/86	100
isogroup00414	isotig00509	509	TAIR|locus:2014535 - symbol:AT1G03360 "AT1G03360" species:3702 "Arabidopsis thaliana" [GO:0004527 "exonuclease activity" evidence=ISS] GenomeReviews:CT485782_GR InterPro:IPR016027 SUPFAM:SSF50249 EMBL:AC005278 HOGENOM:HBG735314 eggNOG:KOG3013 EMBL:BT010533 EMBL:AK176232 IPI:IPI00525990 PIR:C86165 RefSeq:NP_171835.1 UniGene:At.42547 STRING:Q9ZVT7 PRIDE:Q9ZVT7 GeneID:839521 KEGG:ath:AT1G03360 NMPDR…	104	1e-22	54/103	52	70/103	67
isogroup00415	isotig00510	508	TAIR|gene:2081475 - symbol:SYP121 "SYNTAXIN OF PLANTS 121" species:3702 "Arabidopsis thaliana" [GO:0005886 "plasma membrane" evidence=IDA] InterPro:IPR006011 InterPro:IPR006012 InterPro:IPR010989 Pfam:PF00804 PROSITE:PS00914 SMART:SM00503 InterPro:IPR000727 GO:GO:0009737 GO:GO:0016021 GO:GO:0005886 GenomeReviews:BA000014_GR GO:GO:0006612 GO:GO:0050832 PROSITE:PS50192 GO:GO:0016192 GO:GO:0043495 G…	160	3e-39	76/106	71	90/106	84
isogroup00416	isotig00511	507	TAIR|gene:2101282 - symbol:ATBBC1 "ARABIDOPSIS THALIANA BREAST BASIC CONSERVED 1" species:3702 "Arabidopsis thaliana" [GO:0005730 "nucleolus" evidence=IDA] [GO:0022626 "cytosolic ribosome" evidence=IDA] [GO:0005618 "cell wall" evidence=IDA] [GO:0005886 "plasma membrane" evidence=IDA] [GO:0016020 "membrane" evidence=IDA] InterPro:IPR001380 InterPro:IPR018256 Pfam:PF01294 PROSITE:PS01104 GO:GO:0005…	293	3e-79	142/168	84	156/168	92
isogroup00417	isotig00512	507	TAIR|locus:2033118 - symbol:AT1G06760 "AT1G06760" species:3702 "Arabidopsis thaliana" [GO:0003677 "DNA binding" evidence=ISS] [GO:0006334 "nucleosome assembly" evidence=ISS] [GO:0000786 "nucleosome" evidence=ISS] InterPro:IPR005818 InterPro:IPR005819 Pfam:PF00538 PRINTS:PR00624 SMART:SM00526 GenomeReviews:CT485782_GR GO:GO:0005634 GO:GO:0003677 InterPro:IPR011991 Gene3D:G3DSA:1.10.10.10 GO:GO:000…	94	2e-19	55/72	76	62/72	86
isogroup00418	isotig00513	506	TAIR|locus:2014350 - symbol:AT1G54140 "AT1G54140" species:3702 "Arabidopsis thaliana" [GO:0005669 "transcription factor TFIID complex" evidence=ISS] [GO:0016986 "transcription initiation factor activity" evidence=ISS] [GO:0006352 "transcription initiation" evidence=ISS] InterPro:IPR003162 InterPro:IPR009072 Pfam:PF02291 GenomeReviews:CT485782_GR GO:GO:0003677 Gene3D:G3DSA:1.10.20.10 SUPFAM:SSF471…	134	7e-44	64/76	84	71/76	93
isogroup00419	isotig00514	501	TAIR|gene:2058439 - symbol:CYP98A3 "cytochrome P450, family 98, subfamily A, polypeptide 3" species:3702 "Arabidopsis thaliana" [GO:0005739 "mitochondrion" evidence=IDA] [GO:0005886 "plasma membrane" evidence=IDA] InterPro:IPR001128 InterPro:IPR002401 Pfam:PF00067 PRINTS:PR00463 Prosite:PS00086 GO:GO:0016021 GO:GO:0005739 GO:GO:0005886 GenomeReviews:CT485783_GR GO:GO:0055114 GO:GO:0005792 GO:GO:0…	245	4e-65	111/129	86	118/129	91
isogroup00420	isotig00515	507	TAIR|gene:2101654 - symbol:HDA3 "HISTONE DEACETYLASE 3" species:3702 "Arabidopsis thaliana" [GO:0005730 "nucleolus" evidence=IDA] InterPro:IPR007087 InterPro:IPR015880 PROSITE:PS00028 PROSITE:PS50157 SMART:SM00355 GenomeReviews:BA000014_GR GO:GO:0005730 GO:GO:0008270 GO:GO:0006350 GO:GO:0045449 GO:GO:0016787 GO:GO:0016568 EMBL:AC002534 GO:GO:0009944 GO:GO:0009294 EMBL:AF195545 EMBL:AY065396 EMBL:…	100	3e-21	55/95	57	68/95	71
isogroup00421	isotig00516	504	TAIR|locus:2032775 - symbol:AT1G16350 "AT1G16350" species:3702 "Arabidopsis thaliana" [GO:0005575 "cellular_component" evidence=ND] [GO:0003938 "IMP dehydrogenase activity" evidence=ISS] [GO:0006177 "GMP biosynthetic process" evidence=ISS] InterPro:IPR001093 InterPro:IPR005990 InterPro:IPR013785 InterPro:IPR015875 InterPro:IPR018529 Pfam:PF00478 PIRSF:PIRSF000130 PROSITE:PS00487 GenomeReviews:CT4…	93.6	3e-19	54/68	79	59/68	86
isogroup00422	isotig00517	506	TAIR|locus:2090029 - symbol:AT3G13080 "AT3G13080" species:3702 "Arabidopsis thaliana" [GO:0042626 "ATPase activity, coupled to transmembrane movement of substances" evidence=ISS;IDA] [GO:0005774 "vacuolar membrane" evidence=IDA] [GO:0010290 "chlorophyll catabolite transmembrane transporter activity" evidence=IDA] [GO:0015431 "glutathione S-conjugate-exporting ATPase activity" evidence=IDA] InterP…	201	8e-52	108/140	77	130/140	92
isogroup00423	isotig00518	504	TAIR|gene:2168117 - symbol:AT5G59850.1 species:3702 "Arabidopsis thaliana" [GO:0005618 "cell wall" evidence=IDA] [GO:0016020 "membrane" evidence=IDA] InterPro:IPR000630 Pfam:PF00410 PROSITE:PS00053 GenomeReviews:BA000015_GR GenomeReviews:CT485782_GR GO:GO:0005886 GO:GO:0005618 GO:GO:0006412 GO:GO:0003735 EMBL:AB015475 EMBL:AC007583 GO:GO:0022627 EMBL:L27461 EMBL:AF001412 EMBL:AF332447 EMBL:AF3602…	255	4e-68	126/127	99	127/127	100
isogroup00424	isotig00519	505	TAIR|locus:504956449 - symbol:AT5G21940 "AT5G21940" species:3702 "Arabidopsis thaliana" [GO:0003674 "molecular_function" evidence=ND] [GO:0008150 "biological_process" evidence=ND] UniProt:Q9C593 GO:GO:0005515 EMBL:AC140977 EMBL:AL589883 EMBL:AY136480 EMBL:BT006300 IPI:IPI00518857 RefSeq:NP_680182.1 UniGene:At.21428 IntAct:Q9C593 PRIDE:Q9C593 GeneID:832254 KEGG:ath:AT5G21940 NMPDR:fig|3702.1.peg.2…	66.6	4e-11	52/134	38	71/134	52
isogroup00425	isotig00520	504	TAIR|locus:2196889 - symbol:AT1G27510 "AT1G27510" species:3702 "Arabidopsis thaliana" [GO:0000304 "response to singlet oxygen" evidence=IGI] [GO:0042651 "thylakoid membrane" evidence=IDA] InterPro:IPR001943 Pfam:PF02151 GO:GO:0003677 GO:GO:0000304 GO:GO:0004518 GO:GO:0006289 GO:GO:0042651 InterPro:IPR021894 Pfam:PF12014 EMBL:AY045812 EMBL:AY114085 IPI:IPI00520112 RefSeq:NP_564287.1 UniGene:At.234…	134	1e-31	60/83	72	75/83	90
isogroup00426	isotig00521	504	TAIR|locus:2119465 - symbol:AT4G13830 "AT4G13830" species:3702 "Arabidopsis thaliana" [GO:0006457 "protein folding" evidence=ISS] InterPro:IPR001623 InterPro:IPR018253 Pfam:PF00226 PROSITE:PS00636 PROSITE:PS50076 SMART:SM00271 GenomeReviews:CT486007_GR GO:GO:0009507 GO:GO:0031072 InterPro:IPR015609 Gene3D:G3DSA:1.10.287.110 PANTHER:PTHR11821 SUPFAM:SSF46565 EMBL:AL035528 EMBL:AL161537 EMBL:AF2141…	158	7e-39	80/143	55	104/143	72
isogroup00427	isotig00522	503	TAIR|gene:3439408 - symbol:CAT2 "CATALASE 2" species:3702 "Arabidopsis thaliana" [GO:0009507 "chloroplast" evidence=IDA] [GO:0022626 "cytosolic ribosome" evidence=IDA] [GO:0005777 "peroxisome" evidence=IDA] InterPro:IPR002226 InterPro:IPR010582 InterPro:IPR011614 InterPro:IPR020835 Pfam:PF06628 PROSITE:PS00437 PROSITE:PS00438 PROSITE:PS51402 Pfam:PF00199 UniProt:P25819 GO:GO:0005515 GO:GO:0005739…	153	3e-37	71/102	69	86/102	84
isogroup00428	isotig00523	503	TAIR|locus:2124072 - symbol:AT4G18700 "AT4G18700" species:3702 "Arabidopsis thaliana" [GO:0016301 "kinase activity" evidence=ISS] InterPro:IPR000719 InterPro:IPR002290 InterPro:IPR004041 InterPro:IPR008271 InterPro:IPR017441 InterPro:IPR017442 InterPro:IPR018451 Pfam:PF00069 Pfam:PF03822 PROSITE:PS00107 PROSITE:PS00108 PROSITE:PS50011 PROSITE:PS50816 SMART:SM00220 UniProt:Q9SN43 GO:GO:0005515 GO:…	185	6e-47	108/167	64	129/167	77
isogroup00429	isotig00524	501	TAIR|gene:2044334 - symbol:PSI-P "PHOTOSYSTEM I P SUBUNIT" species:3702 "Arabidopsis thaliana" [GO:0009941 "chloroplast envelope" evidence=IDA] [GO:0009535 "chloroplast thylakoid membrane" evidence=IDA] [GO:0009507 "chloroplast" evidence=IDA] [GO:0009295 "nucleoid" evidence=IDA] [GO:0009579 "thylakoid" evidence=IDA] GenomeReviews:CT485783_GR GO:GO:0009941 EMBL:AC005310 GO:GO:0009508 GO:GO:0009773…	130	2e-30	78/136	57	99/136	72
isogroup00430	isotig00525	500	TAIR|locus:2084081 - symbol:AT3G53480 "AT3G53480" species:3702 "Arabidopsis thaliana" [GO:0042626 "ATPase activity, coupled to transmembrane movement of substances" evidence=ISS] [GO:0006855 "multidrug transport" evidence=ISS] [GO:0005886 "plasma membrane" evidence=IDA] InterPro:IPR003439 InterPro:IPR003593 InterPro:IPR013525 Pfam:PF00005 Pfam:PF01061 PROSITE:PS00211 PROSITE:PS50893 PROSITE:PS510…	231	9e-61	126/166	75	147/166	88
isogroup00431	isotig00526	499	TAIR|locus:2151646 - symbol:AT5G61640 "AT5G61640" species:3702 "Arabidopsis thaliana" [GO:0008113 "peptide-methionine-(S)-S-oxide reductase activity" evidence=ISS] [GO:0006979 "response to oxidative stress" evidence=NAS] [GO:0006464 "protein modification process" evidence=ISS] [GO:0005829 "cytosol" evidence=ISS] HAMAP:MF_01401 InterPro:IPR002569 Pfam:PF01625 GenomeReviews:BA000015_GR GO:GO:005511…	184	9e-47	83/119	69	97/119	81
isogroup00432	isotig00527	498	No hit
isogroup00433	isotig00528	501	TAIR|locus:2042062 - symbol:AT2G27710 "AT2G27710" species:3702 "Arabidopsis thaliana" [GO:0005840 "ribosome" evidence=ISS] [GO:0003735 "structural constituent of ribosome" evidence=ISS] [GO:0006414 "translational elongation" evidence=ISS] [GO:0009409 "response to cold" evidence=IEP] [GO:0022626 "cytosolic ribosome" evidence=IDA] [GO:0005634 "nucleus" evidence=IDA] [GO:0005829 "cytosol" evidence=I…	82.8	5e-16	43/57	75	47/57	82
isogroup00434	isotig00529	499	TAIR|locus:2098821 - symbol:AT3G61110 "AT3G61110" species:3702 "Arabidopsis thaliana" [GO:0005840 "ribosome" evidence=ISS] [GO:0003735 "structural constituent of ribosome" evidence=ISS] [GO:0006412 "translation" evidence=ISS] [GO:0042254 "ribosome biogenesis" evidence=ISS] [GO:0022627 "cytosolic small ribosomal subunit" evidence=IDA] InterPro:IPR000592 InterPro:IPR011332 Pfam:PF01667 ProDom:PD004…	152	5e-37	83/86	96	86/86	100
isogroup00435	isotig00530	500	TAIR|locus:2010627 - symbol:AT1G04760 "AT1G04760" species:3702 "Arabidopsis thaliana" [GO:0016020 "membrane" evidence=ISS] [GO:0003674 "molecular_function" evidence=ND] [GO:0005768 "endosome" evidence=TAS] [GO:0005886 "plasma membrane" evidence=TAS] InterPro:IPR001388 InterPro:IPR010908 InterPro:IPR011012 Pfam:PF00957 PRINTS:PR00219 PROSITE:PS00417 PROSITE:PS50859 PROSITE:PS50892 GenomeReviews:CT…	261	8e-70	122/150	81	138/150	92
isogroup00436	isotig00531	500	TAIR|locus:2197515 - symbol:AT1G31330 "AT1G31330" species:3702 "Arabidopsis thaliana" [GO:0009538 "photosystem I reaction center" evidence=ISS] [GO:0003674 "molecular_function" evidence=ND] [GO:0015979 "photosynthesis" evidence=ISS] [GO:0010287 "plastoglobule" evidence=IDA] InterPro:IPR003666 Pfam:PF02507 GenomeReviews:CT485782_GR GO:GO:0016021 GO:GO:0009941 EMBL:AC007654 UniGene:At.68506 GO:GO:0…	231	7e-61	107/127	84	118/127	92
isogroup00437	isotig00532	498	No hit
isogroup00438	isotig00533	500	No hit
isogroup00439	isotig00534	497	TAIR|locus:2161188 - symbol:AT5G58330 "AT5G58330" species:3702 "Arabidopsis thaliana" [GO:0016615 "malate dehydrogenase activity" evidence=ISS] [GO:0005739 "mitochondrion" evidence=IDA] InterPro:IPR001236 InterPro:IPR001252 InterPro:IPR010945 InterPro:IPR011273 InterPro:IPR015955 InterPro:IPR016040 Pfam:PF00056 Pfam:PF02866 PROSITE:PS00068 GenomeReviews:BA000015_GR GO:GO:0005739 GO:GO:0048046 GO:…	246	3e-65	119/143	83	132/143	92
isogroup00440	isotig00535	499	TAIR|locus:2084500 - symbol:AT3G53960 "AT3G53960" species:3702 "Arabidopsis thaliana" [GO:0016020 "membrane" evidence=ISS] [GO:0005215 "transporter activity" evidence=ISS] [GO:0006857 "oligopeptide transport" evidence=ISS] InterPro:IPR000109 InterPro:IPR018456 Pfam:PF00854 PROSITE:PS01022 GO:GO:0016021 GO:GO:0005886 InterPro:IPR016196 SUPFAM:SSF103473 GO:GO:0005215 EMBL:AL132960 GO:GO:0006857 IPI…	200	8e-52	94/154	61	113/154	73
isogroup00441	isotig00536	497	TAIR|locus:2141070 - symbol:AT4G17900 "AT4G17900" species:3702 "Arabidopsis thaliana" [GO:0005488 "binding" evidence=ISS] [GO:0008150 "biological_process" evidence=ND] GenomeReviews:CT486007_GR HOGENOM:HBG747962 InterPro:IPR006734 Pfam:PF04640 EMBL:BT029385 EMBL:AK227244 IPI:IPI00529939 RefSeq:NP_193524.2 UniGene:At.2047 UniGene:Rra.10794 UniGene:Rsa.20333 UniGene:Rsa.2240 GeneID:827514 NMPDR:fig…	209	3e-54	99/122	81	107/122	87
isogroup00442	isotig00537	491	No hit
isogroup00443	isotig00538	498	TAIR|gene:2122658 - symbol:AT4G25210.1 species:3702 "Arabidopsis thaliana" [GO:0009507 "chloroplast" evidence=IDA] [GO:0005730 "nucleolus" evidence=IDA] GO:GO:0009507 GO:GO:0005730 EMBL:AL161562 GO:GO:0030528 EMBL:AL035396 EMBL:AF325095 EMBL:AB493698 IPI:IPI00543879 PIR:T05542 RefSeq:NP_194251.1 UniGene:At.2577 PRIDE:Q9SB42 ProMEX:Q9SB42 GeneID:828624 KEGG:ath:AT4G25210 NMPDR:fig|3702.1.peg.20426…	90.1	3e-18	60/173	34	95/173	54
isogroup00444	isotig00539	498	No hit
isogroup00445	isotig00540	494	TAIR|locus:2131513 - symbol:AT4G26530 "AT4G26530" species:3702 "Arabidopsis thaliana" [GO:0004332 "fructose-bisphosphate aldolase activity" evidence=ISS;NAS] [GO:0006096 "glycolysis" evidence=ISS] InterPro:IPR000741 InterPro:IPR013785 Pfam:PF00274 PROSITE:PS00158 UniProt:O65581 GO:GO:0005515 GenomeReviews:CT486007_GR GO:GO:0009507 Gene3D:G3DSA:3.20.20.70 GO:GO:0006096 EMBL:AL161565 HOGENOM:HBG559…	299	3e-81	148/164	90	155/164	94
isogroup00446	isotig00541	494	TAIR|gene:2065577 - symbol:SOUL-1 species:3702 "Arabidopsis thaliana" [GO:0005886 "plasma membrane" evidence=IDA] [GO:0005773 "vacuole" evidence=IDA] Pfam:PF04832 GO:GO:0005886 GO:GO:0005773 GenomeReviews:CT485783_GR GO:GO:0010017 HOGENOM:HBG651404 InterPro:IPR006917 PANTHER:PTHR11220 EMBL:AF370601 EMBL:AY054612 EMBL:AY081539 IPI:IPI00539344 PIR:D84799 SMR:Q9SH90 PRIDE:Q9SH90 NMPDR:fig|3702.1.peg…	204	1e-52	101/175	57	129/175	73
isogroup00447	isotig00542	495	TAIR|locus:2098705 - symbol:AT3G50530 "AT3G50530" species:3702 "Arabidopsis thaliana" [GO:0005509 "calcium ion binding" evidence=ISS] [GO:0004723 "calcium-dependent protein serine/threonine phosphatase activity" evidence=ISS] [GO:0016301 "kinase activity" evidence=ISS] InterPro:IPR000719 InterPro:IPR002290 InterPro:IPR008271 InterPro:IPR017441 InterPro:IPR017442 InterPro:IPR020642 Pfam:PF00069 PR…	209	3e-54	99/118	83	110/118	93
isogroup00448	isotig00543	496	TAIR|locus:2168153 - symbol:AT5G59950 "AT5G59950" species:3702 "Arabidopsis thaliana" [GO:0003676 "nucleic acid binding" evidence=ISS] [GO:0008150 "biological_process" evidence=ND] InterPro:IPR000504 InterPro:IPR012677 Pfam:PF00076 PROSITE:PS50102 SMART:SM00360 GenomeReviews:BA000015_GR GO:GO:0000166 Gene3D:G3DSA:3.30.70.330 GO:GO:0003676 HOGENOM:HBG608782 HSSP:O08583 UniGene:At.23634 GeneID:8361…	90.5	2e-18	72/128	56	85/128	66
isogroup00449	isotig00544	496	TAIR|gene:2125536 - symbol:PETC "PHOTOSYNTHETIC ELECTRON TRANSFER C" species:3702 "Arabidopsis thaliana" [GO:0009941 "chloroplast envelope" evidence=IDA] [GO:0009535 "chloroplast thylakoid membrane" evidence=IDA] [GO:0009579 "thylakoid" evidence=IDA] [GO:0009507 "chloroplast" evidence=IDA] [GO:0005886 "plasma membrane" evidence=IDA] [GO:0042742 "defense response to bacterium" evidence=IEP] [GO:00…	238	7e-63	130/159	81	144/159	90
isogroup00450	isotig00545	493	No hit
isogroup00451	isotig00546	494	TAIR|locus:2154805 - symbol:AT5G40760 "AT5G40760" species:3702 "Arabidopsis thaliana" [GO:0004345 "glucose-6-phosphate dehydrogenase activity" evidence=ISS;IDA] [GO:0006006 "glucose metabolic process" evidence=ISS;IDA] [GO:0005829 "cytosol" evidence=ISS] [GO:0009051 "pentose-phosphate shunt, oxidative branch" evidence=IDA] InterPro:IPR001282 InterPro:IPR016040 InterPro:IPR019796 Pfam:PF00479 Pfam…	249	3e-66	117/136	86	128/136	94
isogroup00452	isotig00547	495	TAIR|locus:2086152 - symbol:AT3G16920 "AT3G16920" species:3702 "Arabidopsis thaliana" [GO:0004568 "chitinase activity" evidence=ISS] [GO:0009408 "response to heat" evidence=IMP] [GO:0009651 "response to salt stress" evidence=IMP] [GO:0009809 "lignin biosynthetic process" evidence=IMP] InterPro:IPR000726 InterPro:IPR016283 Pfam:PF00182 PIRSF:PIRSF001060 GenomeReviews:BA000014_GR EMBL:AB026636 GO:G…	233	2e-61	108/147	73	115/147	78
isogroup00453	isotig00548	494	TAIR|gene:2146272 - symbol:AT5G18380.1 species:3702 "Arabidopsis thaliana" [GO:0009507 "chloroplast" evidence=IDA] InterPro:IPR000754 InterPro:IPR020574 Pfam:PF00380 PROSITE:PS00360 GenomeReviews:BA000015_GR GO:GO:0009507 GO:GO:0006412 GO:GO:0003735 EMBL:AC051626 InterPro:IPR020568 InterPro:IPR014721 Gene3D:G3DSA:3.30.230.10 SUPFAM:SSF54211 GO:GO:0022627 HOGENOM:HBG518785 PANTHER:PTHR21569 UniGen…	144	1e-52	80/129	62	88/129	68
isogroup00454	isotig00549	493	TAIR|locus:2128096 - symbol:AT4G31290 "AT4G31290" species:3702 "Arabidopsis thaliana" [GO:0005575 "cellular_component" evidence=ND] [GO:0003674 "molecular_function" evidence=ND] [GO:0008150 "biological_process" evidence=ND] GenomeReviews:CT486007_GR HOGENOM:HBG522249 InterPro:IPR006840 PANTHER:PTHR12192 Pfam:PF04752 UniGene:At.47478 EMBL:BT006411 EMBL:AK227743 IPI:IPI00527527 RefSeq:NP_567871.1 S…	137	4e-41	64/74	86	69/74	93
isogroup00455	isotig00550	494	TAIR|gene:2157382 - symbol:CLPC1 "CLPC HOMOLOGUE 1" species:3702 "Arabidopsis thaliana" [GO:0009941 "chloroplast envelope" evidence=IDA] [GO:0009532 "plastid stroma" evidence=IDA] [GO:0009507 "chloroplast" evidence=IDA] [GO:0009535 "chloroplast thylakoid membrane" evidence=IDA] [GO:0009570 "chloroplast stroma" evidence=IDA] [GO:0005618 "cell wall" evidence=IDA] InterPro:IPR001270 InterPro:IPR0019…	323	2e-88	163/164	99	164/164	100
isogroup00456	isotig00551	492	TAIR|locus:2116602 - symbol:AT4G32020 "AT4G32020" species:3702 "Arabidopsis thaliana" [GO:0003674 "molecular_function" evidence=ND] [GO:0008150 "biological_process" evidence=ND] GenomeReviews:CT486007_GR EMBL:AL021636 EMBL:AL161580 EMBL:AY060561 EMBL:AY125540 IPI:IPI00540656 PIR:T04643 RefSeq:NP_194930.1 UniGene:At.25285 UniGene:At.33107 UniGene:Rra.885 GeneID:829333 KEGG:ath:AT4G32020 NMPDR:fig|…	51.6	1e-06	34/85	40	45/85	52
isogroup00457	isotig00552	493	TAIR|locus:2059969 - symbol:AT2G42270 "AT2G42270" species:3702 "Arabidopsis thaliana" [GO:0008026 "ATP-dependent helicase activity" evidence=ISS] InterPro:IPR001650 InterPro:IPR003593 InterPro:IPR011545 Pfam:PF00270 Pfam:PF00271 PROSITE:PS51194 SMART:SM00382 SMART:SM00490 InterPro:IPR014001 InterPro:IPR014021 InterPro:IPR004179 GO:GO:0005524 GenomeReviews:CT485783_GR GO:GO:0003676 EMBL:AC002561 S…	82.4	1e-33	34/43	79	41/43	95
isogroup00458	isotig00553	491	TAIR|locus:2013104 - symbol:AT1G19580 "AT1G19580" species:3702 "Arabidopsis thaliana" [GO:0005739 "mitochondrion" evidence=IDA] [GO:0004089 "carbonate dehydratase activity" evidence=ISS] [GO:0009853 "photorespiration" evidence=TAS] [GO:0031966 "mitochondrial membrane" evidence=IDA] [GO:0045271 "respiratory chain complex I" evidence=IDA] InterPro:IPR011004 GO:GO:0031966 GO:GO:0016740 GO:GO:0009853…	134	2e-31	68/85	80	75/85	88
isogroup00459	isotig00554	491	TAIR|locus:2181778 - symbol:AT5G02540 "AT5G02540" species:3702 "Arabidopsis thaliana" [GO:0016491 "oxidoreductase activity" evidence=ISS] InterPro:IPR002198 InterPro:IPR002347 InterPro:IPR016040 Pfam:PF00106 PRINTS:PR00080 PRINTS:PR00081 GO:GO:0005488 GO:GO:0055114 Gene3D:G3DSA:3.40.50.720 SUPFAM:SSF51735 GO:GO:0016491 PANTHER:PTHR19410 EMBL:AY093050 EMBL:BT000303 IPI:IPI00547295 SMR:Q8RWJ2 TAIR:…	249	3e-66	118/159	74	142/159	89
isogroup00460	isotig00555	491	TAIR|locus:2080963 - symbol:AT3G51030 "AT3G51030" species:3702 "Arabidopsis thaliana" [GO:0005829 "cytosol" evidence=TAS] [GO:0016671 "oxidoreductase activity, acting on sulfur group of donors, disulfide as acceptor" evidence=IDA] InterPro:IPR006662 InterPro:IPR013766 InterPro:IPR015467 InterPro:IPR017936 InterPro:IPR017937 Pfam:PF00085 PRINTS:PR00421 PROSITE:PS00194 PROSITE:PS51352 GO:GO:0005829…	119	4e-27	53/81	65	65/81	80
isogroup00461	isotig00556	489	TAIR|locus:2144118 - symbol:AT5G06600 "AT5G06600" species:3702 "Arabidopsis thaliana" [GO:0005575 "cellular_component" evidence=ND] [GO:0004843 "ubiquitin-specific protease activity" evidence=ISS] InterPro:IPR001394 InterPro:IPR018200 Pfam:PF00443 PROSITE:PS00972 PROSITE:PS00973 PROSITE:PS50235 GenomeReviews:BA000015_GR EMBL:AP002543 GO:GO:0006511 GO:GO:0008234 GO:GO:0004221 InterPro:IPR002083 In…	281	7e-76	136/163	83	149/163	91
isogroup00462	isotig00557	491	TAIR|gene:2123993 - symbol:AT4G27450.1 species:3702 "Arabidopsis thaliana" [GO:0005886 "plasma membrane" evidence=IDA] GO:GO:0005886 GO:GO:0005829 GO:GO:0005634 EMBL:AF375452 EMBL:AY045885 EMBL:AY091306 EMBL:AY087420 IPI:IPI00539788 RefSeq:NP_567775.1 UniGene:At.25186 UniGene:At.68765 UniGene:Rsa.6517 SMR:Q93V62 MEROPS:C44.A04 PRIDE:Q93V62 ProMEX:Q93V62 GeneID:828854 KEGG:ath:AT4G27450 NMPDR:fig|…	176	2e-44	91/151	60	111/151	73
isogroup00463	isotig00558	489	No hit
isogroup00464	isotig00559	485	TAIR|locus:2125254 - symbol:AT4G31480 "AT4G31480" species:3702 "Arabidopsis thaliana" [GO:0030276 "clathrin binding" evidence=ISS] InterPro:IPR002553 InterPro:IPR011710 InterPro:IPR011989 InterPro:IPR016024 Pfam:PF01602 Pfam:PF07718 GO:GO:0005515 GenomeReviews:CT486007_GR GO:GO:0006886 SUPFAM:SSF48371 Gene3D:G3DSA:1.25.10.10 PROSITE:PS50077 GO:GO:0005198 GO:GO:0016192 GO:GO:0030126 EMBL:AL080283 …	88.2	2e-34	45/48	93	46/48	95
isogroup00465	isotig00560	489	TAIR|locus:2088857 - symbol:AT3G26618 "AT3G26618" species:3702 "Arabidopsis thaliana" [GO:0003747 "translation release factor activity" evidence=IGI;ISS] [GO:0006415 "translational termination" evidence=IGI;ISS] InterPro:IPR004403 InterPro:IPR005140 InterPro:IPR005141 InterPro:IPR005142 Pfam:PF03465 Pfam:PF03463 Pfam:PF03464 GO:GO:0005737 GenomeReviews:BA000014_GR GO:GO:0006415 EMBL:X98130 EMBL:A…	118	1e-26	54/61	88	58/61	95
isogroup00466	isotig00561	489	TIGR_CMR|BA_1545 - symbol:BA_1545 "menaquinol-cytochrome c reductase, cytochrome b subunit" species:198094 "Bacillus anthracis str. Ames" [GO:0003954 "NADH dehydrogenase activity" evidence=ISS] [GO:0016021 "integral to membrane" evidence=ISS] InterPro:IPR005797 InterPro:IPR016174 InterPro:IPR016175 Pfam:PF00033 PROSITE:PS51002 GO:GO:0016021 GO:GO:0016491 EMBL:AE016879 EMBL:AE017334 EMBL:AE017225 …	138	1e-32	64/157	40	94/157	59
isogroup00467	isotig00562	488	TAIR|locus:2131704 - symbol:AT4G27230 "AT4G27230" species:3702 "Arabidopsis thaliana" [GO:0003677 "DNA binding" evidence=ISS] [GO:0005634 "nucleus" evidence=IDA] InterPro:IPR002119 InterPro:IPR007125 InterPro:IPR009072 Pfam:PF00125 PRINTS:PR00620 PROSITE:PS00046 SMART:SM00414 GenomeReviews:CT486007_GR GO:GO:0005634 EMBL:AL161566 GO:GO:0003677 Gene3D:G3DSA:1.10.20.10 SUPFAM:SSF47113 GO:GO:0006334 …	165	7e-41	104/108	96	105/108	97
isogroup00468	isotig00563	485	TAIR|locus:2094473 - symbol:AT3G25570 "AT3G25570" species:3702 "Arabidopsis thaliana" [GO:0005575 "cellular_component" evidence=ND] [GO:0004014 "adenosylmethionine decarboxylase activity" evidence=ISS] InterPro:IPR001985 InterPro:IPR016067 Pfam:PF01536 GenomeReviews:BA000014_GR HOGENOM:HBG610629 GO:GO:0004014 GO:GO:0008295 GO:GO:0006597 InterPro:IPR018167 InterPro:IPR018166 Gene3D:G3DSA:3.60.90.1…	176	4e-44	82/133	61	102/133	76
isogroup00469	isotig00564	488	TAIR|gene:2084755 - symbol:SUS4 "SUCROSE SYNTHASE 4" species:3702 "Arabidopsis thaliana" [GO:0005773 "vacuole" evidence=IDA] [GO:0005886 "plasma membrane" evidence=IDA] [GO:0016020 "membrane" evidence=IDA] InterPro:IPR001296 InterPro:IPR012820 Pfam:PF00534 GO:GO:0005886 GO:GO:0005773 GO:GO:0009058 CAZy:GT4 EMBL:AL353871 GO:GO:0016157 TIGRFAMs:TIGR02470 IPI:IPI00540190 PIR:T49233 RefSeq:NP_566865.…	277	1e-74	129/154	83	141/154	91
isogroup00470	isotig00565	488	TAIR|gene:2035650 - symbol:SR33 "SC35-LIKE SPLICING FACTOR 33" species:3702 "Arabidopsis thaliana" [GO:0005886 "plasma membrane" evidence=IDA] [GO:0005730 "nucleolus" evidence=IDA] InterPro:IPR000504 InterPro:IPR012677 Pfam:PF00076 PROSITE:PS50102 SMART:SM00360 GO:GO:0005886 GO:GO:0042802 GO:GO:0005730 GO:GO:0000166 Gene3D:G3DSA:3.30.70.330 GO:GO:0003676 GO:GO:0016607 GO:GO:0000398 HSSP:Q61474 GO…	104	2e-22	49/56	87	53/56	94
isogroup00471	isotig00566	486	No hit
isogroup00472	isotig00567	487	MGI|MGI:3613758 - symbol:BC003883 "cDNA sequence BC003883" species:10090 "Mus musculus" [GO:0046872 "metal ion binding" evidence=IEA] [GO:0003723 "RNA binding" evidence=IEA] [GO:0008270 "zinc ion binding" evidence=IEA] [GO:0003674 "molecular_function" evidence=ND] [GO:0008150 "biological_process" evidence=ND] [GO:0005575 "cellular_component" evidence=ND] GenBank:NM_001039663.1 Ncbi:NP_001034752	229	2e-60	104/125	83	118/125	94
isogroup00473	isotig00568	487	TAIR|locus:2195568 - symbol:AT1G60200 "AT1G60200" species:3702 "Arabidopsis thaliana" [GO:0003676 "nucleic acid binding" evidence=ISS] InterPro:IPR000504 InterPro:IPR002483 InterPro:IPR012677 Pfam:PF00076 Pfam:PF01480 PROSITE:PS50102 PROSITE:PS51025 SMART:SM00311 SMART:SM00360 GO:GO:0000166 GO:GO:0006397 Gene3D:G3DSA:3.30.70.330 GO:GO:0003676 OMA:HENSPPD EMBL:AY074284 EMBL:BT001972 IPI:IPI0052828…	61.6	1e-09	29/37	78	34/37	91
isogroup00474	isotig00569	487	TAIR|gene:2150619 - symbol:CPSRP54 "CHLOROPLAST SIGNAL RECOGNITION PARTICLE 54 KDA SUBUNIT" species:3702 "Arabidopsis thaliana" [GO:0009507 "chloroplast" evidence=IDA] InterPro:IPR000897 InterPro:IPR003593 InterPro:IPR004125 InterPro:IPR004780 InterPro:IPR013822 Pfam:PF00448 Pfam:PF02881 Pfam:PF02978 PROSITE:PS00300 SMART:SM00382 UniProt:P37107 GO:GO:0005525 GO:GO:0005515 GenomeReviews:BA000015_G…	148	2e-73	75/87	86	79/87	90
isogroup00475	isotig00570	483	TAIR|locus:2074368 - symbol:AT3G51880 "AT3G51880" species:3702 "Arabidopsis thaliana" [GO:0003700 "transcription factor activity" evidence=ISS] [GO:0000785 "chromatin" evidence=TAS] [GO:0003682 "chromatin binding" evidence=TAS] [GO:0006333 "chromatin assembly or disassembly" evidence=TAS] [GO:0030527 "structural constituent of chromatin" evidence=TAS] [GO:0003677 "DNA binding" evidence=ISS;IDA] I…	86.3	4e-17	56/77	72	62/77	80
isogroup00476	isotig00571	486	TAIR|locus:2197071 - symbol:AT1G53850 "AT1G53850" species:3702 "Arabidopsis thaliana" [GO:0008233 "peptidase activity" evidence=ISS] [GO:0006511 "ubiquitin-dependent protein catabolic process" evidence=TAS] [GO:0005839 "proteasome core complex" evidence=TAS] InterPro:IPR000426 InterPro:IPR001353 Pfam:PF00227 Pfam:PF10584 PROSITE:PS00388 GenomeReviews:CT485782_GR GO:GO:0005886 GO:GO:0005634 GO:GO:…	321	6e-88	159/161	98	161/161	100
isogroup00477	isotig00572	482	CGD|CAL0004945 - symbol:UBI4 species:5476 "Candida albicans" [GO:0031386 "protein tag" evidence=IGI;ISS] [GO:0016567 "protein ubiquitination" evidence=IGI;ISS] [GO:0030447 "filamentous growth" evidence=IMP] [GO:0000902 "cell morphogenesis" evidence=IMP] [GO:0006950 "response to stress" evidence=IEP] [GO:0005886 "plasma membrane" evidence=IDA] CGD:CAL0004945 InterPro:IPR000626 Pfam:PF00240 Prosite…	211	7e-55	106/109	97	109/109	100
isogroup00478	isotig00573	485	TAIR|gene:2011343 - symbol:ANNAT1 "ANNEXIN ARABIDOPSIS 1" species:3702 "Arabidopsis thaliana" [GO:0009579 "thylakoid" evidence=IDA] [GO:0009507 "chloroplast" evidence=IDA] [GO:0005773 "vacuole" evidence=IDA] [GO:0009570 "chloroplast stroma" evidence=IDA] [GO:0005618 "cell wall" evidence=IDA] [GO:0046686 "response to cadmium ion" evidence=IEP] [GO:0005507 "copper ion binding" evidence=IDA] [GO:000…	169	4e-42	81/124	65	104/124	83
isogroup00479	isotig00574	475	TAIR|locus:2040610 - symbol:AT2G36770 "AT2G36770" species:3702 "Arabidopsis thaliana" [GO:0005575 "cellular_component" evidence=ND] [GO:0008194 "UDP-glycosyltransferase activity" evidence=ISS] [GO:0016758 "transferase activity, transferring hexosyl groups" evidence=ISS] [GO:0016757 "transferase activity, transferring glycosyl groups" evidence=ISS] InterPro:IPR002213 Pfam:PF00201 PROSITE:PS00375 G…	118	1e-26	51/67	76	59/67	88
isogroup00480	isotig00575	482	TAIR|locus:2099402 - symbol:AT3G14850 "AT3G14850" species:3702 "Arabidopsis thaliana" [GO:0008150 "biological_process" evidence=ND] InterPro:IPR004253 Pfam:PF03005 IPI:IPI00548753 RefSeq:NP_974314.2 UniGene:At.5811 PRIDE:Q3EB61 GeneID:820714 NMPDR:fig|3702.1.peg.13626 TAIR:At3g14850 InParanoid:Q3EB61 OMA:AISNDSA Genevestigator:Q3EB61 Uniprot:Q3EB61	109	5e-34	51/74	68	56/74	75
isogroup00481	isotig00576	484	No hit
isogroup00482	isotig00577	483	TAIR|gene:2131748 - symbol:AT4G27270.1 species:3702 "Arabidopsis thaliana" [GO:0016481 "negative regulation of transcription" evidence=IEA] [GO:0016491 "oxidoreductase activity" evidence=IEA] [GO:0010181 "FMN binding" evidence=IEA] [GO:0005886 "plasma membrane" evidence=IDA] InterPro:IPR008254 InterPro:IPR010089 PROSITE:PS50902 GO:GO:0005886 GO:GO:0016481 GO:GO:0016491 GO:GO:0010181 TIGRFAMs:TIGR…	216	3e-56	116/127	91	122/127	96
isogroup00483	isotig00578	484	TAIR|gene:2046564 - symbol:PKT3 "PEROXISOMAL 3-KETOACYL-COA THIOLASE 3" species:3702 "Arabidopsis thaliana" [GO:0009507 "chloroplast" evidence=IDA] [GO:0005730 "nucleolus" evidence=IDA] [GO:0005886 "plasma membrane" evidence=IDA] [GO:0016020 "membrane" evidence=IDA] [GO:0005777 "peroxisome" evidence=IDA] InterPro:IPR002155 InterPro:IPR016038 InterPro:IPR016039 InterPro:IPR020610 InterPro:IPR02061…	146	4e-64	71/86	82	79/86	91
isogroup00484	isotig00579	480	No hit
isogroup00485	isotig00580	484	TAIR|locus:2092492 - symbol:AT3G12490 "AT3G12490" species:3702 "Arabidopsis thaliana" [GO:0004869 "cysteine-type endopeptidase inhibitor activity" evidence=ISS;IDA] [GO:0009628 "response to abiotic stimulus" evidence=IMP] [GO:0050897 "cobalt ion binding" evidence=IDA] InterPro:IPR000010 Pfam:PF00031 SMART:SM00043 GenomeReviews:BA000014_GR GO:GO:0005576 GO:GO:0006952 GO:GO:0004869 GO:GO:0050897 EM…	152	4e-37	72/101	71	87/101	86
isogroup00486	isotig00581	482	TAIR|locus:2074464 - symbol:AT3G05840 "AT3G05840" species:3702 "Arabidopsis thaliana" [GO:0004672 "protein kinase activity" evidence=ISS] [GO:0009933 "meristem structural organization" evidence=IMP] [GO:0005829 "cytosol" evidence=IDA] [GO:0016310 "phosphorylation" evidence=IDA] [GO:0004674 "protein serine/threonine kinase activity" evidence=ISS] InterPro:IPR000719 InterPro:IPR002290 InterPro:IPR0…	330	1e-90	156/160	97	157/160	98
isogroup00487	isotig00582	481	TAIR|gene:2161257 - symbol:RPT3 "REGULATORY PARTICLE TRIPLE-A ATPASE 3" species:3702 "Arabidopsis thaliana" [GO:0005618 "cell wall" evidence=IDA] [GO:0016020 "membrane" evidence=IDA] InterPro:IPR003593 InterPro:IPR003959 InterPro:IPR003960 InterPro:IPR005937 Pfam:PF00004 PROSITE:PS00674 SMART:SM00382 GenomeReviews:BA000015_GR GO:GO:0005524 GO:GO:0005634 GO:GO:0005737 GO:GO:0005618 GO:GO:0016020 E…	310	2e-84	155/156	99	156/156	100
isogroup00488	isotig00583	481	TAIR|locus:2173038 - symbol:AT5G52010 "AT5G52010" species:3702 "Arabidopsis thaliana" [GO:0003676 "nucleic acid binding" evidence=ISS] [GO:0008270 "zinc ion binding" evidence=ISS] [GO:0003700 "transcription factor activity" evidence=ISS] [GO:0045449 "regulation of transcription" evidence=TAS] InterPro:IPR007087 InterPro:IPR015880 PROSITE:PS00028 PROSITE:PS50157 SMART:SM00355 GO:GO:0005622 GO:GO:0…	140	2e-33	66/83	79	77/83	92
isogroup00489	isotig00584	478	TAIR|locus:2168474 - symbol:AT5G59320 "AT5G59320" species:3702 "Arabidopsis thaliana" [GO:0005618 "cell wall" evidence=TAS] [GO:0009737 "response to abscisic acid stimulus" evidence=IEP] [GO:0009414 "response to water deprivation" evidence=IEP] InterPro:IPR000528 InterPro:IPR013770 PRINTS:PR00382 PROSITE:PS00597 InterPro:IPR003612 Pfam:PF00234 GenomeReviews:BA000015_GR GO:GO:0009737 GO:GO:0048046…	99.4	5e-21	53/102	51	63/102	61
isogroup00490	isotig00585	481	TAIR|locus:2206410 - symbol:AT1G79550 "AT1G79550" species:3702 "Arabidopsis thaliana" [GO:0006096 "glycolysis" evidence=ISS] [GO:0004618 "phosphoglycerate kinase activity" evidence=ISS] [GO:0005829 "cytosol" evidence=NAS] HAMAP:MF_00145 InterPro:IPR001576 InterPro:IPR015824 InterPro:IPR015901 Pfam:PF00162 PRINTS:PR00477 GO:GO:0005886 GO:GO:0048046 GO:GO:0005829 GO:GO:0005634 GO:GO:0006096 EMBL:AC…	231	5e-67	114/138	82	128/138	92
isogroup00491	isotig00586	479	No hit
isogroup00492	isotig00587	478	TAIR|locus:2085507 - symbol:AT3G10970 "AT3G10970" species:3702 "Arabidopsis thaliana" [GO:0016787 "hydrolase activity" evidence=ISS] InterPro:IPR005834 Pfam:PF00702 GO:GO:0008152 GO:GO:0003824 InterPro:IPR006402 TIGRFAMs:TIGR01509 EMBL:AY087265 IPI:IPI00846691 PRIDE:Q8LBE2 TAIR:At3g10970 eggNOG:KOG2914 InParanoid:Q8LBE2 PhylomeDB:Q8LBE2 Genevestigator:Q8LBE2 Uniprot:Q8LBE2	263	1e-70	129/159	81	144/159	90
isogroup00493	isotig00588	476	TAIR|gene:2153116 - symbol:AT5G51570.1 species:3702 "Arabidopsis thaliana" [GO:0005773 "vacuole" evidence=IDA] [GO:0005886 "plasma membrane" evidence=IDA] InterPro:IPR001107 Pfam:PF01145 GenomeReviews:BA000015_GR GO:GO:0005886 GO:GO:0005773 SMART:SM00244 EMBL:AB018109 eggNOG:KOG2620 HOGENOM:HBG519201 EMBL:BT006203 EMBL:AK227961 IPI:IPI00518030 RefSeq:NP_199970.1 UniGene:At.7811 UniGene:Rsa.10927 …	105	6e-23	49/60	81	56/60	93
isogroup00494	isotig00589	478	TAIR|gene:2103171 - symbol:ASD1 "ALPHA-L-ARABINOFURANOSIDASE 1" species:3702 "Arabidopsis thaliana" [GO:0009044 "xylan 1,4-beta-xylosidase activity" evidence=IDA] [GO:0045493 "xylan catabolic process" evidence=IDA] [GO:0046556 "alpha-N-arabinofuranosidase activity" evidence=IDA] [GO:0005773 "vacuole" evidence=IDA] [GO:0009505 "plant-type cell wall" evidence=IDA] [GO:0048046 "apoplast" evidence=ID…	133	2e-39	78/124	62	101/124	81
isogroup00495	isotig00590	473	TAIR|locus:2031765 - symbol:AT1G32210 "AT1G32210" species:3702 "Arabidopsis thaliana" [GO:0003674 "molecular_function" evidence=ND] [GO:0005783 "endoplasmic reticulum" evidence=IDA] [GO:0006916 "anti-apoptosis" evidence=IGI] [GO:0016020 "membrane" evidence=ISS] GenomeReviews:CT485782_GR GO:GO:0016021 GO:GO:0006915 GO:GO:0005783 GO:GO:0006916 EMBL:AC084165 EMBL:X95585 EMBL:Y17608 EMBL:BT024553 IPI…	166	4e-41	82/90	91	87/90	96
isogroup00496	isotig00591	478	TAIR|gene:3441289 - symbol:ADK1 "ADENYLATE KINASE 1" species:3702 "Arabidopsis thaliana" [GO:0005739 "mitochondrion" evidence=IDA] [GO:0046686 "response to cadmium ion" evidence=IEP] [GO:0005886 "plasma membrane" evidence=IDA] InterPro:IPR000850 InterPro:IPR006259 InterPro:IPR007862 Pfam:PF00406 Pfam:PF05191 PRINTS:PR00094 PROSITE:PS00113 GenomeReviews:BA000015_GR GO:GO:0005739 GO:GO:0005886 GO:G…	158	7e-39	72/90	80	82/90	91
isogroup00497	isotig00592	475	TAIR|locus:2074688 - symbol:AT3G11210 "AT3G11210" species:3702 "Arabidopsis thaliana" [GO:0005575 "cellular_component" evidence=ND] [GO:0004091 "carboxylesterase activity" evidence=ISS] InterPro:IPR001087 InterPro:IPR013831 Pfam:PF00657 PROSITE:PS01098 GenomeReviews:BA000014_GR GO:GO:0005576 GO:GO:0016042 GO:GO:0016788 InterPro:IPR013830 SUPFAM:SSF52266 EMBL:AC009991 EMBL:AC073395 EMBL:BT024775 E…	57.8	7e-10	24/34	70	29/34	85
isogroup00498	isotig00593	479	TAIR|gene:3442484 - symbol:AT5G39850.1 species:3702 "Arabidopsis thaliana" [GO:0016020 "membrane" evidence=IDA] InterPro:IPR001912 InterPro:IPR002942 InterPro:IPR005710 InterPro:IPR018079 Pfam:PF00163 Pfam:PF01479 PROSITE:PS00632 PROSITE:PS50889 SMART:SM00363 GenomeReviews:BA000015_GR GO:GO:0016020 GO:GO:0006412 GO:GO:0003735 GO:GO:0019843 PANTHER:PTHR11831 GO:GO:0015935 EMBL:AB010077 HOGENOM:HBG…	206	3e-53	102/109	93	107/109	98
isogroup00499	isotig00594	477	No hit
isogroup00500	isotig00595	474	No hit
isogroup00501	isotig00596	476	No hit
isogroup00502	isotig00597	475	TAIR|locus:2041076 - symbol:AT2G43320 "AT2G43320" species:3702 "Arabidopsis thaliana" [GO:0003674 "molecular_function" evidence=ND] [GO:0008150 "biological_process" evidence=ND] GenomeReviews:CT485783_GR EMBL:AC004450 EMBL:AC002335 InterPro:IPR019410 Pfam:PF10294 HOGENOM:HBG602519 UniGene:At.12183 UniGene:At.66352 EMBL:AY039573 EMBL:AY129484 IPI:IPI00536678 PIR:F84864 RefSeq:NP_001078045.1 RefSeq…	167	1e-41	98/130	75	109/130	83
isogroup00503	isotig00598	475	TAIR|locus:2139584 - symbol:AT4G34590 "AT4G34590" species:3702 "Arabidopsis thaliana" [GO:0003677 "DNA binding" evidence=ISS] [GO:0003700 "transcription factor activity" evidence=ISS;IDA] [GO:0006355 "regulation of transcription, DNA-dependent" evidence=ISS] [GO:0046982 "protein heterodimerization activity" evidence=IPI] [GO:0017148 "negative regulation of translation" evidence=IMP] [GO:0009744 "…	129	4e-30	66/101	65	85/101	84
isogroup00504	isotig00599	474	TAIR|locus:2193957 - symbol:AT1G72450 "AT1G72450" species:3702 "Arabidopsis thaliana" [GO:0003674 "molecular_function" evidence=ND] [GO:0005634 "nucleus" evidence=IDA] [GO:0009753 "response to jasmonic acid stimulus" evidence=IEP] [GO:0009611 "response to wounding" evidence=IEP] UniProt:Q9C9E3 GO:GO:0005515 GenomeReviews:CT485782_GR GO:GO:0005634 GO:GO:0006952 GO:GO:0009753 GO:GO:0009611 GO:GO:00…	67.4	2e-11	53/152	34	80/152	52
isogroup00505	isotig00600	474	No hit
isogroup00506	isotig00601	475	TAIR|locus:2091010 - symbol:AT3G14240 "AT3G14240" species:3702 "Arabidopsis thaliana" [GO:0006508 "proteolysis" evidence=ISS] InterPro:IPR000209 InterPro:IPR010259 Pfam:PF00082 Pfam:PF05922 PRINTS:PR00723 PROSITE:PS00138 InterPro:IPR003137 Pfam:PF02225 GO:GO:0042802 GO:GO:0006508 GO:GO:0004252 GO:GO:0043086 EMBL:AB022220 InterPro:IPR015500 Gene3D:G3DSA:3.40.50.200 PANTHER:PTHR10795 SUPFAM:SSF5274…	262	4e-70	122/157	77	137/157	87
isogroup00507	isotig00602	474	TAIR|locus:2206965 - symbol:AT1G33120 "AT1G33120" species:3702 "Arabidopsis thaliana" [GO:0015934 "large ribosomal subunit" evidence=ISS] [GO:0003735 "structural constituent of ribosome" evidence=ISS] [GO:0006412 "translation" evidence=ISS] InterPro:IPR000702 InterPro:IPR002359 InterPro:IPR020040 Pfam:PF00347 PIRSF:PIRSF002162 PROSITE:PS00700 GenomeReviews:CT485782_GR GO:GO:0005886 GO:GO:0005773 …	228	9e-60	121/146	82	138/146	94
isogroup00508	isotig00603	472	TAIR|gene:2010835 - symbol:CP5 species:3702 "Arabidopsis thaliana" [GO:0005773 "vacuole" evidence=IDA] INTERPRO:IPR002913 GO:GO:0005773 PROSITE:PS50848 EMBL:AC006193 IPI:IPI00535026 PIR:D96670 RefSeq:NP_176653.1 UniGene:At.24040 UniGene:At.28546 UniGene:At.71480 GeneID:842780 KEGG:ath:AT1G64720 NMPDR:fig|3702.1.peg.5890 TAIR:At1g64720 InParanoid:Q9XIR9 OMA:QYRSSTI PhylomeDB:Q9XIR9 Genevestigator:…	94	2e-19	49/89	55	65/89	73
isogroup00509	isotig00604	471	TAIR|locus:2172994 - symbol:AT5G57360 "AT5G57360" species:3702 "Arabidopsis thaliana" [GO:0004842 "ubiquitin-protein ligase activity" evidence=ISS] [GO:0007623 "circadian rhythm" evidence=ISS;IMP;TAS] [GO:0043153 "entrainment of circadian clock by photoperiod" evidence=IMP] [GO:0005634 "nucleus" evidence=IDA;TAS] [GO:0005829 "cytosol" evidence=IDA] [GO:0009908 "flower development" evidence=IMP] […	43.9	0.0002	19/21	90	21/21	100
isogroup00510	isotig00605	472	TAIR|locus:2158088 - symbol:AT5G66950 "AT5G66950" species:3702 "Arabidopsis thaliana" [GO:0008150 "biological_process" evidence=ND] InterPro:IPR015421 GenomeReviews:BA000015_GR GO:GO:0005886 GO:GO:0030170 InterPro:IPR015424 Gene3D:G3DSA:3.40.640.10 SUPFAM:SSF53383 GO:GO:0003824 EMBL:AB026640 eggNOG:KOG2142 HOGENOM:HBG319122 UniGene:Rra.18520 IPI:IPI00538595 RefSeq:NP_201496.1 UniGene:At.26471 SMR…	47.8	2e-05	41/105	39	53/105	50
isogroup00511	isotig00606	473	TAIR|locus:2196593 - symbol:AT1G15520 "AT1G15520" species:3702 "Arabidopsis thaliana" [GO:0042626 "ATPase activity, coupled to transmembrane movement of substances" evidence=ISS] [GO:0005886 "plasma membrane" evidence=IDA] [GO:0015692 "lead ion transport" evidence=IMP] [GO:0006855 "multidrug transport" evidence=ISS] [GO:0009607 "response to biotic stimulus" evidence=TAS] [GO:0009723 "response to …	184	1e-46	92/133	69	115/133	86
isogroup00512	isotig00607	472	TAIR|locus:2171524 - symbol:AT5G47310 "AT5G47310" species:3702 "Arabidopsis thaliana" [GO:0005575 "cellular_component" evidence=ND] [GO:0003674 "molecular_function" evidence=ND] [GO:0008150 "biological_process" evidence=ND] GenomeReviews:BA000015_GR EMBL:AB018117 HOGENOM:HBG444053 InterPro:IPR008580 Pfam:PF05903 eggNOG:KOG0324 EMBL:BT005996 EMBL:AK227459 IPI:IPI00523855 RefSeq:NP_199542.1 UniGene…	156	3e-38	73/152	48	107/152	70
isogroup00513	isotig00608	471	TAIR|gene:2173736 - symbol:AT5G40210.1 species:3702 "Arabidopsis thaliana" [GO:0016020 "membrane" evidence=IEA] InterPro:IPR000620 Pfam:PF00892 GenomeReviews:BA000015_GR GO:GO:0016020 HOGENOM:HBG746572 EMBL:AF412089 EMBL:BT001013 IPI:IPI00539737 RefSeq:NP_568578.1 UniGene:At.9198 GeneID:834019 KEGG:ath:AT5G40210 NMPDR:fig|3702.1.peg.25721 TAIR:At5g40210 InParanoid:Q945L4 OMA:MESSSHN Genevestigato…	50.8	2e-06	28/63	44	38/63	60
isogroup00514	isotig00609	470	No hit
isogroup00515	isotig00610	466	TAIR|locus:2827550 - symbol:AT2G17380 "AT2G17380" species:3702 "Arabidopsis thaliana" [GO:0006886 "intracellular protein transport" evidence=ISS] [GO:0030125 "clathrin vesicle coat" evidence=ISS] InterPro:IPR000804 InterPro:IPR011012 InterPro:IPR015604 InterPro:IPR016635 PIRSF:PIRSF015588 PROSITE:PS00989 GO:GO:0005515 GO:GO:0008565 GenomeReviews:CT485783_GR GO:GO:0006886 GO:GO:0016192 GO:GO:00301…	140	2e-33	70/76	92	74/76	97
isogroup00516	isotig00611	466	TAIR|locus:2009557 - symbol:AT1G22400 "AT1G22400" species:3702 "Arabidopsis thaliana" [GO:0005575 "cellular_component" evidence=ND] [GO:0008194 "UDP-glycosyltransferase activity" evidence=ISS] [GO:0016758 "transferase activity, transferring hexosyl groups" evidence=ISS] [GO:0016757 "transferase activity, transferring glycosyl groups" evidence=ISS] [GO:0050403 "trans-zeatin O-beta-D-glucosyltransf…	188	7e-48	90/155	58	113/155	72
isogroup00517	isotig00612	469	TAIR|gene:2019578 - symbol:AT1G67360.1 species:3702 "Arabidopsis thaliana" [GO:0005773 "vacuole" evidence=IDA] GenomeReviews:CT485782_GR GO:GO:0005773 EMBL:AC002130 EMBL:AY050911 EMBL:AY091413 EMBL:AY136297 EMBL:BT000410 EMBL:AY085233 IPI:IPI00533352 PIR:A96697 RefSeq:NP_176904.1 RefSeq:NP_849856.1 UniGene:At.24217 UniGene:At.35662 UniGene:Rra.3624 PRIDE:Q9FYF7 GeneID:843057 KEGG:ath:AT1G67360 NM…	108	9e-24	53/105	50	71/105	67
isogroup00518	isotig00613	467	TAIR|locus:2142120 - symbol:AT4G13430 "AT4G13430" species:3702 "Arabidopsis thaliana" [GO:0016829 "lyase activity" evidence=ISS] [GO:0008152 "metabolic process" evidence=ISS] InterPro:IPR001030 InterPro:IPR006251 InterPro:IPR015931 InterPro:IPR015932 InterPro:IPR015936 InterPro:IPR015937 Pfam:PF00330 PRINTS:PR00415 GenomeReviews:CT486007_GR GO:GO:0046686 GO:GO:0005506 GO:GO:0009570 GO:GO:0051539 …	216	2e-56	99/108	91	105/108	97
isogroup00519	isotig00614	466	TAIR|locus:2089678 - symbol:AT3G18290 "AT3G18290" species:3702 "Arabidopsis thaliana" [GO:0005515 "protein binding" evidence=ISS] [GO:0008270 "zinc ion binding" evidence=ISS] [GO:0009793 "embryonic development ending in seed dormancy" evidence=NAS] InterPro:IPR001841 InterPro:IPR008913 Pfam:PF05495 PROSITE:PS50089 PROSITE:PS51266 SMART:SM00184 Pfam:PF01814 GO:GO:0005515 GO:GO:0008270 InterPro:IPR…	254	1e-67	123/144	85	132/144	91
isogroup00520	isotig00615	466	TAIR|locus:2046397 - symbol:AT2G32660 "AT2G32660" species:3702 "Arabidopsis thaliana" [GO:0005575 "cellular_component" evidence=ND] [GO:0016301 "kinase activity" evidence=ISS] [GO:0005515 "protein binding" evidence=ISS;NAS] [GO:0006952 "defense response" evidence=ISS] [GO:0007165 "signal transduction" evidence=IC] Pfam:PF00560 InterPro:IPR001611 GO:GO:0005515 InterPro:IPR020474 PRINTS:PR00019 EMB…	48.9	7e-06	23/54	42	35/54	64
isogroup00521	isotig00616	465	TAIR|locus:2161048 - symbol:AT5G56500 "AT5G56500" species:3702 "Arabidopsis thaliana" [GO:0005739 "mitochondrion" evidence=IDA] InterPro:IPR002423 InterPro:IPR018370 Pfam:PF00118 PROSITE:PS00296 InterPro:IPR001844 GO:GO:0005515 GO:GO:0005739 GO:GO:0005524 GO:GO:0006457 GO:GO:0009570 GO:GO:0016020 PANTHER:PTHR11353 SUPFAM:SSF48592 PRINTS:PR00298 TIGRFAMs:TIGR02348 EMBL:AK319025 IPI:IPI00657073 Ref…	209	4e-54	105/110	95	108/110	98
isogroup00522	isotig00617	463	TAIR|locus:2097543 - symbol:AT3G59470 "AT3G59470" species:3702 "Arabidopsis thaliana" [GO:0009639 "response to red or far red light" evidence=ISS] INTERPRO:IPR004330 Pfam:PF03101 EMBL:AY058089 EMBL:AY143081 IPI:IPI00519802 RefSeq:NP_567085.1 UniGene:At.26657 UniGene:Rra.8763 PRIDE:Q93Z68 GeneID:825116 KEGG:ath:AT3G59470 NMPDR:fig|3702.1.peg.17301 TAIR:At3g59470 InParanoid:Q93Z68 OMA:KEHTHTL Genev…	79	6e-15	34/59	57	49/59	83
isogroup00523	isotig00618	464	TAIR|locus:2172339 - symbol:AT5G18110 "AT5G18110" species:3702 "Arabidopsis thaliana" [GO:0005737 "cytoplasm" evidence=ISS] [GO:0003723 "RNA binding" evidence=ISS] [GO:0003743 "translation initiation factor activity" evidence=ISS] [GO:0006413 "translational initiation" evidence=ISS] InterPro:IPR001040 InterPro:IPR019770 Pfam:PF01652 PROSITE:PS00813 GenomeReviews:BA000015_GR GO:GO:0005737 GO:GO:00…	180	1e-45	82/121	67	97/121	80
isogroup00524	isotig00619	463	TAIR|locus:2183730 - symbol:AT5G10770 "AT5G10770" species:3702 "Arabidopsis thaliana" [GO:0003677 "DNA binding" evidence=ISS] InterPro:IPR001461 InterPro:IPR009007 Pfam:PF00026 PRINTS:PR00792 GO:GO:0006508 GO:GO:0004190 InterPro:IPR021109 SUPFAM:SSF50630 Gene3D:G3DSA:2.40.70.10 PANTHER:PTHR13683 HSSP:P00799 EMBL:AY075656 EMBL:BT001004 IPI:IPI00543783 RefSeq:NP_196638.2 UniGene:At.32336 MEROPS:A01…	149	4e-36	84/154	54	114/154	74
isogroup00525	isotig00620	463	TAIR|locus:2025876 - symbol:AT1G59710 "AT1G59710" species:3702 "Arabidopsis thaliana" [GO:0005575 "cellular_component" evidence=ND] [GO:0003674 "molecular_function" evidence=ND] [GO:0008150 "biological_process" evidence=ND] EMBL:AC007258 InterPro:IPR008999 SUPFAM:SSF50405 UniGene:At.11368 UniGene:At.66916 UniGene:Rra.28212 UCSC:F23H11.2 InterPro:IPR007679 Pfam:PF04601 EMBL:AY045622 EMBL:AY133660 …	121	1e-27	60/105	57	74/105	70
isogroup00526	isotig00621	462	TAIR|locus:2064965 - symbol:AT2G39050 "AT2G39050" species:3702 "Arabidopsis thaliana" [GO:0005575 "cellular_component" evidence=ND] [GO:0003674 "molecular_function" evidence=ND] [GO:0008150 "biological_process" evidence=ND] GenomeReviews:CT485783_GR EMBL:AC005770 InterPro:IPR008997 InterPro:IPR000772 SUPFAM:SSF50370 PROSITE:PS50231 EMBL:AF411801 EMBL:AY093795 EMBL:AY087909 IPI:IPI00536641 PIR:E84…	209	2e-54	90/124	72	104/124	83
isogroup00527	isotig00622	463	TAIR|locus:2117293 - symbol:AT4G25030 "AT4G25030" species:3702 "Arabidopsis thaliana" [GO:0005575 "cellular_component" evidence=ND] [GO:0003674 "molecular_function" evidence=ND] [GO:0008150 "biological_process" evidence=ND] GenomeReviews:CT486007_GR EMBL:AL161562 EMBL:AL035523 EMBL:AY085639 EMBL:BT024736 EMBL:AK228468 EMBL:AK317301 IPI:IPI00530773 PIR:T05524 RefSeq:NP_194233.1 RefSeq:NP_974613.1 …	156	2e-38	81/124	65	92/124	74
isogroup00528	isotig00623	461	TAIR|gene:2119259 - symbol:BAK1 "BRI1-ASSOCIATED RECEPTOR KINASE" species:3702 "Arabidopsis thaliana" [GO:0005886 "plasma membrane" evidence=IDA] Pfam:PF00560 InterPro:IPR001611 InterPro:IPR000719 InterPro:IPR008271 InterPro:IPR017441 InterPro:IPR017442 Pfam:PF00069 PROSITE:PS00107 PROSITE:PS00108 PROSITE:PS50011 UniProt:Q94F62 GO:GO:0016021 GO:GO:0005886 GO:GO:0005524 GO:GO:0009742 GenomeReviews…	294	9e-80	144/153	94	147/153	96
isogroup00529	isotig00624	462	RGD|68344 - symbol:Uba52 "ubiquitin A-52 residue ribosomal protein fusion product 1" species:10116 "Rattus norvegicus" [GO:0003735 "structural constituent of ribosome" evidence=IEA] [GO:0005515 "protein binding" evidence=IEA;ISO] [GO:0005622 "intracellular" evidence=IEA;ISO] [GO:0005829 "cytosol" evidence=ISO] [GO:0005840 "ribosome" evidence=IEA] [GO:0006412 "translation" evidence=IEA] [GO:000641…	204	7e-53	99/109	90	103/109	94
isogroup00530	isotig00625	462	No hit
isogroup00531	isotig00626	462	TAIR|gene:2103497 - symbol:CPK32 "CALCIUM-DEPENDENT PROTEIN KINASE 32" species:3702 "Arabidopsis thaliana" [GO:0005886 "plasma membrane" evidence=IDA] InterPro:IPR000719 InterPro:IPR002048 InterPro:IPR002290 InterPro:IPR008271 InterPro:IPR011992 InterPro:IPR017441 InterPro:IPR017442 InterPro:IPR020642 Pfam:PF00069 PROSITE:PS00107 PROSITE:PS00108 PROSITE:PS50011 SMART:SM00054 SMART:SM00220 Prosite…	301	6e-82	141/154	91	150/154	97
isogroup00532	isotig00627	459	TAIR|gene:2080691 - symbol:AT3G11510.1 species:3702 "Arabidopsis thaliana" [GO:0005730 "nucleolus" evidence=IDA] [GO:0022626 "cytosolic ribosome" evidence=IDA] InterPro:IPR001971 Pfam:PF00411 PIRSF:PIRSF002131 GenomeReviews:BA000014_GR GO:GO:0005730 GO:GO:0006412 GO:GO:0003735 EMBL:AC008153 GO:GO:0022627 HOGENOM:HBG385416 Gene3D:G3DSA:3.30.420.80 PANTHER:PTHR11759 PROSITE:PS00054 InterPro:IPR0181…	180	2e-45	105/112	93	109/112	97
isogroup00533	isotig00628	438	TAIR|locus:2085632 - symbol:AT3G45640 "AT3G45640" species:3702 "Arabidopsis thaliana" [GO:0016301 "kinase activity" evidence=ISS] [GO:0006979 "response to oxidative stress" evidence=IEP;TAS] [GO:0004707 "MAP kinase activity" evidence=ISS] [GO:0006950 "response to stress" evidence=TAS] [GO:0007165 "signal transduction" evidence=IC] [GO:0000169 "activation of MAPK activity involved in osmosensory s…	110	3e-36	50/73	68	60/73	82
isogroup00534	isotig00629	457	TAIR|locus:2175143 - symbol:AT5G60570 "AT5G60570" species:3702 "Arabidopsis thaliana" [GO:0003674 "molecular_function" evidence=ND] [GO:0008150 "biological_process" evidence=ND] [GO:0005575 "cellular_component" evidence=ND] InterPro:IPR013089 PANTHER:PTHR23230 InterPro:IPR011043 InterPro:IPR015915 Gene3D:G3DSA:2.120.10.80 SUPFAM:SSF50965 InterPro:IPR006652 Pfam:PF01344 SMART:SM00612 EMBL:AB011483…	107	2e-23	46/62	74	53/62	85
isogroup00535	isotig00630	452	TAIR|locus:2202452 - symbol:AT1G47740 "AT1G47740" species:3702 "Arabidopsis thaliana" [GO:0005575 "cellular_component" evidence=ND] [GO:0003674 "molecular_function" evidence=ND] [GO:0008150 "biological_process" evidence=ND] InterPro:IPR008580 Pfam:PF05903 UniGene:At.21602 UniGene:At.71161 EMBL:AY080764 EMBL:AY114025 EMBL:AK226946 IPI:IPI00539174 RefSeq:NP_564513.1 RefSeq:NP_973987.1 UniGene:Rra.9…	111	1e-26	54/87	62	67/87	77
isogroup00536	isotig00631	460	TAIR|gene:2009863 - symbol:GAPB "GLYCERALDEHYDE-3-PHOSPHATE DEHYDROGENASE B SUBUNIT" species:3702 "Arabidopsis thaliana" [GO:0009941 "chloroplast envelope" evidence=IDA] [GO:0009507 "chloroplast" evidence=IDA] [GO:0009535 "chloroplast thylakoid membrane" evidence=IDA] [GO:0009570 "chloroplast stroma" evidence=IDA] [GO:0046686 "response to cadmium ion" evidence=IEP] [GO:0016020 "membrane" evidence…	222	4e-58	121/135	89	128/135	94
isogroup00537	isotig00632	457	TAIR|gene:3435036 - symbol:AT1G48830.1 species:3702 "Arabidopsis thaliana" [GO:0009507 "chloroplast" evidence=IDA] [GO:0022626 "cytosolic ribosome" evidence=IDA] [GO:0005618 "cell wall" evidence=IDA] [GO:0005886 "plasma membrane" evidence=IDA] InterPro:IPR000554 Pfam:PF01251 PROSITE:PS00948 GenomeReviews:CT485782_GR GO:GO:0005886 GO:GO:0009507 GO:GO:0005618 GO:GO:0006412 GO:GO:0003735 EMBL:AC0842…	238	1e-63	115/141	81	134/141	95
isogroup00538	isotig00633	459	DICTYBASE|DDB_G0272436 - symbol:DDB_G0272436 "Similar to Volvox carteri f. nagariensis. Pherophorin-dz1 protein." species:44689 "Dictyostelium discoideum" [GO:0005198 "structural molecule activity" evidence=IEA] [GO:0005199 "structural constituent of cell wall" evidence=IEA] [GO:0007155 "cell adhesion" evidence=IEA] [GO:0015629 "actin cytoskeleton" evidence=IEA] dictyBase:DDB_G0272436 EMBL:AAFI02…	52.8	5e-07	23/32	71	23/32	71
isogroup00539	isotig00634	459	TAIR|locus:2153539 - symbol:AT5G05270 "AT5G05270" species:3702 "Arabidopsis thaliana" [GO:0005575 "cellular_component" evidence=ND] InterPro:IPR003466 InterPro:IPR016088 Pfam:PF02431 GenomeReviews:BA000015_GR GO:GO:0009813 GO:GO:0045430 InterPro:IPR016087 Gene3D:G3DSA:3.50.70.10 SUPFAM:SSF54626 HSSP:P28012 EMBL:AY063786 EMBL:AY096448 EMBL:AY088019 IPI:IPI00533938 RefSeq:NP_568154.1 RefSeq:NP_8507…	176	2e-44	104/149	69	119/149	79
isogroup00540	isotig00635	459	No hit
isogroup00541	isotig00636	447	TAIR|locus:2153629 - symbol:AT5G05970 "AT5G05970" species:3702 "Arabidopsis thaliana" [GO:0000166 "nucleotide binding" evidence=ISS] [GO:0080008 "CUL4 RING ubiquitin ligase complex" evidence=ISS] [GO:0000919 "cell plate assembly" evidence=IMP] [GO:0005828 "kinetochore microtubule" evidence=IDA] [GO:0009553 "embryo sac development" evidence=IMP] [GO:0009555 "pollen development" evidence=IMP] [GO:0…	43.5	0.0003	18/33	54	28/33	84
isogroup00542	isotig00637	457	No hit
isogroup00543	isotig00638	457	TAIR|locus:2041344 - symbol:AT2G46900 "AT2G46900" species:3702 "Arabidopsis thaliana" [GO:0005575 "cellular_component" evidence=ND] [GO:0008150 "biological_process" evidence=ND] [GO:0003674 "molecular_function" evidence=ND] EMBL:AC004411 InterPro:IPR006994 PANTHER:PTHR22684 Pfam:PF04910 OMA:FYLLLHR EMBL:AY039928 EMBL:AY142575 IPI:IPI00519698 PIR:T02197 RefSeq:NP_566090.1 UniGene:At.12571 PRIDE:O8…	166	2e-41	90/154	58	114/154	74
isogroup00544	isotig00639	454	No hit
isogroup00545	isotig00640	456	TAIR|locus:2159098 - symbol:AT5G13930 "AT5G13930" species:3702 "Arabidopsis thaliana" [GO:0009926 "auxin polar transport" evidence=IMP] [GO:0005783 "endoplasmic reticulum" evidence=IDA] [GO:0009705 "plant-type vacuole membrane" evidence=IDA] [GO:0010224 "response to UV-B" evidence=IMP] [GO:0005634 "nucleus" evidence=IDA] [GO:0031540 "regulation of anthocyanin biosynthetic process" evidence=IEP] […	141	2e-37	69/97	71	80/97	82
isogroup00546	isotig00641	457	TAIR|locus:2155826 - symbol:AT5G58060 "AT5G58060" species:3702 "Arabidopsis thaliana" [GO:0003674 "molecular_function" evidence=ND] InterPro:IPR001388 InterPro:IPR010908 InterPro:IPR011012 Pfam:PF00957 PROSITE:PS00417 PROSITE:PS50859 PROSITE:PS50892 GenomeReviews:BA000015_GR GO:GO:0016021 GO:GO:0015031 GO:GO:0005886 GO:GO:0016192 SUPFAM:SSF64356 EMBL:AB024029 Gene3D:G3DSA:3.30.450.50 EMBL:U64918 …	132	4e-31	66/74	89	70/74	94
isogroup00547	isotig00642	455	TAIR|locus:2198841 - symbol:AT1G06040 "AT1G06040" species:3702 "Arabidopsis thaliana" [GO:0008270 "zinc ion binding" evidence=ISS] [GO:0003700 "transcription factor activity" evidence=ISS] [GO:0005634 "nucleus" evidence=IDA] [GO:0009416 "response to light stimulus" evidence=IEP] [GO:0009640 "photomorphogenesis" evidence=IGI] [GO:0003677 "DNA binding" evidence=ISS] [GO:0009651 "response to salt st…	100	2e-21	47/93	50	63/93	67
isogroup00548	isotig00643	456	No hit
isogroup00549	isotig00644	453	TAIR|gene:2147669 - symbol:RPT6A "REGULATORY PARTICLE TRIPLE-A ATPASE 6A" species:3702 "Arabidopsis thaliana" [GO:0005886 "plasma membrane" evidence=IDA] InterPro:IPR003593 InterPro:IPR003959 InterPro:IPR003960 InterPro:IPR005937 Pfam:PF00004 PROSITE:PS00674 SMART:SM00382 GO:GO:0005886 GO:GO:0005524 GO:GO:0005634 GO:GO:0005737 GO:GO:0030163 HSSP:Q01853 GO:GO:0017111 EMBL:AF296836 TIGRFAMs:TIGR012…	105	4e-23	52/53	98	53/53	100
isogroup00550	isotig00645	455	TAIR|gene:1006229777 - symbol:TFIIIA "TRANSCRIPTION FACTOR IIIA" species:3702 "Arabidopsis thaliana" [GO:0003700 "transcription factor activity" evidence=IDA] [GO:0005634 "nucleus" evidence=IDA] [GO:0005730 "nucleolus" evidence=IDA] [GO:0005737 "cytoplasm" evidence=IDA] [GO:0008097 "5S rRNA binding" evidence=IDA] [GO:0080084 "5S rDNA binding" evidence=IDA] Pfam:PF00096 InterPro:IPR007087 InterPro…	167	1e-41	85/190	44	106/190	55
isogroup00551	isotig00646	454	TAIR|locus:2132213 - symbol:AT4G02050 "AT4G02050" species:3702 "Arabidopsis thaliana" [GO:0016020 "membrane" evidence=ISS] [GO:0015144 "carbohydrate transmembrane transporter activity" evidence=ISS] [GO:0005351 "sugar:hydrogen symporter activity" evidence=ISS] InterPro:IPR003663 InterPro:IPR005829 PRINTS:PR00171 PROSITE:PS00216 PROSITE:PS00217 GO:GO:0016021 GO:GO:0005886 GenomeReviews:CT486007_GR…	87.4	2e-17	39/72	54	51/72	70
isogroup00552	isotig00647	454	TAIR|locus:2018442 - symbol:AT1G75350 "AT1G75350" species:3702 "Arabidopsis thaliana" [GO:0005840 "ribosome" evidence=ISS] [GO:0003735 "structural constituent of ribosome" evidence=ISS] [GO:0006412 "translation" evidence=ISS] [GO:0042254 "ribosome biogenesis" evidence=ISS] [GO:0009793 "embryonic development ending in seed dormancy" evidence=NAS] InterPro:IPR002150 Pfam:PF01197 PRINTS:PR01249 PROS…	147	1e-35	65/90	72	79/90	87
isogroup00553	isotig00648	454	TAIR|gene:2081714 - symbol:AT3G62870.1 species:3702 "Arabidopsis thaliana" [GO:0022626 "cytosolic ribosome" evidence=IDA] [GO:0005886 "plasma membrane" evidence=IDA] [GO:0016020 "membrane" evidence=IDA] InterPro:IPR004037 PROSITE:PS01082 InterPro:IPR001921 InterPro:IPR004038 Pfam:PF01248 GO:GO:0005886 GenomeReviews:BA000014_GR GO:GO:0042254 EMBL:AL162651 InterPro:IPR018492 PRINTS:PR00881 GO:GO:00…	273	2e-73	131/150	87	144/150	96
isogroup00554	isotig00649	452	TAIR|locus:2197624 - symbol:AT1G67430 "AT1G67430" species:3702 "Arabidopsis thaliana" [GO:0005840 "ribosome" evidence=ISS] [GO:0003735 "structural constituent of ribosome" evidence=ISS] [GO:0006412 "translation" evidence=ISS] [GO:0022625 "cytosolic large ribosomal subunit" evidence=IDA] InterPro:IPR001063 InterPro:IPR005721 InterPro:IPR018260 Pfam:PF00237 PROSITE:PS00464 GenomeReviews:CT485782_GR…	201	6e-52	97/109	88	104/109	95
isogroup00555	isotig00650	453	TAIR|locus:2040035 - symbol:AT2G25440 "AT2G25440" species:3702 "Arabidopsis thaliana" [GO:0016301 "kinase activity" evidence=ISS] [GO:0005515 "protein binding" evidence=ISS;NAS] [GO:0007165 "signal transduction" evidence=IC] Pfam:PF00560 InterPro:IPR001611 GO:GO:0005515 GenomeReviews:CT485783_GR HOGENOM:HBG755340 InterPro:IPR020474 PRINTS:PR00019 EMBL:AC006300 eggNOG:KOG0619 IPI:IPI00540898 PIR:D…	65.1	8e-11	35/89	39	47/89	52
isogroup00556	isotig00651	453	TAIR|locus:2121209 - symbol:AT4G38510 "AT4G38510" species:3702 "Arabidopsis thaliana" [GO:0046933 "hydrogen ion transporting ATP synthase activity, rotational mechanism" evidence=ISS] InterPro:IPR000194 InterPro:IPR000793 InterPro:IPR004100 InterPro:IPR005723 InterPro:IPR020003 Pfam:PF00006 Pfam:PF00306 Pfam:PF02874 PROSITE:PS00152 GO:GO:0005886 GenomeReviews:CT486007_GR GO:GO:0009941 GO:GO:00057…	228	4e-60	115/118	97	116/118	98
isogroup00557	isotig00652	453	TAIR|locus:2200507 - symbol:AT1G16180 "AT1G16180" species:3702 "Arabidopsis thaliana" [GO:0016020 "membrane" evidence=ISS] [GO:0003674 "molecular_function" evidence=ND] InterPro:IPR005016 Pfam:PF03348 GenomeReviews:CT485782_GR GO:GO:0016020 EMBL:AC010924 PANTHER:PTHR10383 eggNOG:KOG2592 OMA:CEGLNEY HOGENOM:HBG409729 IPI:IPI00542885 PIR:F86296 RefSeq:NP_173069.1 UniGene:At.11862 UniGene:Rra.2305 U…	250	1e-66	120/151	79	132/151	87
isogroup00558	isotig00653	452	TAIR|gene:2036915 - symbol:AT1G21680.1 species:3702 "Arabidopsis thaliana" [GO:0005773 "vacuole" evidence=IDA] [GO:0005886 "plasma membrane" evidence=IDA] [GO:0009505 "plant-type cell wall" evidence=IDA] GenomeReviews:CT485782_GR GO:GO:0005886 GO:GO:0005773 InterPro:IPR011042 Gene3D:G3DSA:2.120.10.30 GO:GO:0009505 EMBL:AC007727 InterPro:IPR011659 Pfam:PF07676 EMBL:AY046036 EMBL:AY142688 IPI:IPI00…	265	6e-71	119/145	82	130/145	89
isogroup00559	isotig00654	451	No hit
isogroup00560	isotig00655	451	TAIR|locus:2169394 - symbol:AT5G06950 "AT5G06950" species:3702 "Arabidopsis thaliana" [GO:0003677 "DNA binding" evidence=ISS;IDA] [GO:0003700 "transcription factor activity" evidence=ISS;IDA;TAS] [GO:0005634 "nucleus" evidence=IDA] [GO:0016563 "transcription activator activity" evidence=IDA] [GO:0005737 "cytoplasm" evidence=IDA] [GO:0009862 "systemic acquired resistance, salicylic acid mediated s…	227	1e-59	119/149	79	137/149	91
isogroup00561	isotig00656	451	TAIR|locus:2007176 - symbol:AT1G69410 "AT1G69410" species:3702 "Arabidopsis thaliana" [GO:0005575 "cellular_component" evidence=ND] [GO:0003743 "translation initiation factor activity" evidence=ISS] [GO:0006413 "translational initiation" evidence=ISS] InterPro:IPR001884 InterPro:IPR019769 InterPro:IPR020189 Pfam:PF01287 PIRSF:PIRSF003025 PROSITE:PS00302 Pfam:PF00467 GenomeReviews:CT485782_GR GO:G…	165	6e-41	78/88	88	86/88	97
isogroup00562	isotig00657	451	TAIR|locus:2093407 - symbol:AT3G16080 "AT3G16080" species:3702 "Arabidopsis thaliana" [GO:0005840 "ribosome" evidence=ISS] [GO:0003735 "structural constituent of ribosome" evidence=ISS] [GO:0006412 "translation" evidence=ISS] [GO:0042254 "ribosome biogenesis" evidence=ISS] [GO:0022625 "cytosolic large ribosomal subunit" evidence=IDA] InterPro:IPR001569 InterPro:IPR011331 InterPro:IPR011332 InterP…	154	8e-38	71/77	92	74/77	96
isogroup00563	isotig00658	450	No hit
isogroup00564	isotig00659	450	TAIR|locus:2043182 - symbol:AT2G29200 "AT2G29200" species:3702 "Arabidopsis thaliana" [GO:0005575 "cellular_component" evidence=ND] [GO:0003723 "RNA binding" evidence=ISS] InterPro:IPR001313 InterPro:IPR011989 InterPro:IPR016024 Pfam:PF00806 PROSITE:PS50302 PROSITE:PS50303 SMART:SM00025 GenomeReviews:CT485783_GR SUPFAM:SSF48371 Gene3D:G3DSA:1.25.10.10 GO:GO:0003723 EMBL:AC004561 HSSP:Q14671 eggNO…	215	4e-56	102/123	82	110/123	89
isogroup00565	isotig00660	447	TAIR|locus:2074343 - symbol:AT3G51770 "AT3G51770" species:3702 "Arabidopsis thaliana" [GO:0005575 "cellular_component" evidence=ND] [GO:0009693 "ethylene biosynthetic process" evidence=IMP] [GO:0010182 "sugar mediated signaling pathway" evidence=TAS] [GO:0010364 "regulation of ethylene biosynthetic process" evidence=IDA] [GO:0030674 "protein binding, bridging" evidence=IPI] [GO:0043161 "proteasom…	154	1e-37	83/150	55	102/150	68
isogroup00566	isotig00661	449	TAIR|gene:2101221 - symbol:HSP70 "HEAT SHOCK PROTEIN 70" species:3702 "Arabidopsis thaliana" [GO:0005618 "cell wall" evidence=IDA] [GO:0046686 "response to cadmium ion" evidence=IEP] [GO:0005524 "ATP binding" evidence=IDA] [GO:0005739 "mitochondrion" evidence=IDA] [GO:0005886 "plasma membrane" evidence=IDA] InterPro:IPR001023 PRINTS:PR00301 Pfam:PF00012 Prosite:PS00297 Prosite:PS00329 Prosite:PS0…	130	2e-30	76/106	71	84/106	79
isogroup00567	isotig00662	444	TAIR|locus:2042006 - symbol:AT2G27830 "AT2G27830" species:3702 "Arabidopsis thaliana" [GO:0003674 "molecular_function" evidence=ND] GenomeReviews:CT485783_GR EMBL:AC005824 eggNOG:KOG4197 EMBL:AY065133 EMBL:AY114584 EMBL:AY087289 IPI:IPI00536637 PIR:E84677 RefSeq:NP_565660.1 UniGene:At.28225 UniGene:At.67282 GeneID:817330 KEGG:ath:AT2G27830 NMPDR:fig|3702.1.peg.9832 TAIR:At2g27830 HOGENOM:HBG59267…	84.7	1e-24	48/88	54	59/88	67
isogroup00568	isotig00663	447	TAIR|gene:2078036 - symbol:PLDP2 species:3702 "Arabidopsis thaliana" [GO:0005773 "vacuole" evidence=IDA] Pfam:PF00169 InterPro:IPR001736 Pfam:PF00614 PROSITE:PS50035 PROSITE:PS50195 SMART:SM00155 GO:GO:0005773 GenomeReviews:BA000014_GR GO:GO:0009733 InterPro:IPR001849 SMART:SM00233 PROSITE:PS50003 GO:GO:0048364 GO:GO:0006995 GO:GO:0016036 GO:GO:0009395 EMBL:AC011620 GO:GO:0019375 GO:GO:0004630 HO…	80.9	2e-23	36/56	64	44/56	78
isogroup00569	isotig00664	447	No hit
isogroup00570	isotig00665	447	No hit
isogroup00571	isotig00666	443	TAIR|locus:2194884 - symbol:AT1G44820 "AT1G44820" species:3702 "Arabidopsis thaliana" [GO:0004046 "aminoacylase activity" evidence=ISS] InterPro:IPR002933 InterPro:IPR010159 Pfam:PF01546 PIRSF:PIRSF036696 GO:GO:0005737 GO:GO:0006508 GO:GO:0008237 GO:GO:0006520 HSSP:Q03154 GO:GO:0004046 TIGRFAMs:TIGR01880 MEROPS:M20.973 EMBL:AC020576 EMBL:BT026130 IPI:IPI00529495 PIR:C96507 RefSeq:NP_175103.2 UniG…	158	2e-47	74/105	70	89/105	84
isogroup00572	isotig00667	445	TAIR|locus:2040105 - symbol:AT2G25490 "AT2G25490" species:3702 "Arabidopsis thaliana" [GO:0004842 "ubiquitin-protein ligase activity" evidence=ISS] [GO:0006511 "ubiquitin-dependent protein catabolic process" evidence=TAS] [GO:0009723 "response to ethylene stimulus" evidence=IMP] [GO:0005634 "nucleus" evidence=IDA;TAS] [GO:0010105 "negative regulation of ethylene mediated signaling pathway" eviden…	105	5e-23	52/89	58	69/89	77
isogroup00573	isotig00668	446	TAIR|locus:2185223 - symbol:AT5G02230 "AT5G02230" species:3702 "Arabidopsis thaliana" [GO:0005575 "cellular_component" evidence=ND] [GO:0016787 "hydrolase activity" evidence=ISS] InterPro:IPR005834 Pfam:PF00702 GO:GO:0008152 GO:GO:0003824 InterPro:IPR006402 TIGRFAMs:TIGR01509 EMBL:AL162508 InterPro:IPR010237 TIGRFAMs:TIGR01993 OMA:FDYDEYH EMBL:BT025805 EMBL:AK229422 IPI:IPI00547007 PIR:T48244 Ref…	184	7e-47	93/148	62	108/148	72
isogroup00574	isotig00669	444	TAIR|locus:2020312 - symbol:AT1G17180 "AT1G17180" species:3702 "Arabidopsis thaliana" [GO:0004364 "glutathione transferase activity" evidence=ISS] [GO:0005737 "cytoplasm" evidence=NAS] [GO:0009407 "toxin catabolic process" evidence=TAS] InterPro:IPR004045 Pfam:PF00043 InterPro:IPR004046 Pfam:PF02798 GenomeReviews:CT485782_GR GO:GO:0005737 GO:GO:0016740 InterPro:IPR012336 InterPro:IPR012335 Gene3D…	100	2e-21	42/69	60	55/69	79
isogroup00575	isotig00670	444	TAIR|gene:2060921 - symbol:PIN1AT "PEPTIDYLPROLYL CIS/TRANS ISOMERASE, NIMA-INTERACTING 1" species:3702 "Arabidopsis thaliana" [GO:0005886 "plasma membrane" evidence=IDA] InterPro:IPR000297 Pfam:PF00639 PROSITE:PS01096 PROSITE:PS50198 GO:GO:0005886 GenomeReviews:CT485783_GR GO:GO:0006457 GO:GO:0051726 BRENDA:5.2.1.8 GO:GO:0003755 EMBL:AC006201 HOGENOM:HBG526275 OMA:EMQPSFE EMBL:AF360318 EMBL:AY05…	179	4e-45	85/113	75	103/113	91
isogroup00576	isotig00671	366	TAIR|gene:2081377 - symbol:ATJ3 "ARABIDOPSIS THALIANA DNAJ HOMOLOGUE 3" species:3702 "Arabidopsis thaliana" [GO:0005730 "nucleolus" evidence=IDA] [GO:0005618 "cell wall" evidence=IDA] [GO:0005886 "plasma membrane" evidence=IDA] InterPro:IPR001305 InterPro:IPR001623 InterPro:IPR002939 InterPro:IPR003095 InterPro:IPR008971 InterPro:IPR012724 InterPro:IPR018253 Pfam:PF00226 Pfam:PF00684 Pfam:PF01556…	205	3e-53	96/122	78	110/122	90
isogroup00577	isotig00672	440	TAIR|locus:2025687 - symbol:AT1G80840 "AT1G80840" species:3702 "Arabidopsis thaliana" [GO:0003700 "transcription factor activity" evidence=ISS;IDA] [GO:0006355 "regulation of transcription, DNA-dependent" evidence=ISS] [GO:0031347 "regulation of defense response" evidence=IMP] [GO:0009751 "response to salicylic acid stimulus" evidence=IEP] [GO:0042742 "defense response to bacterium" evidence=IEP]…	130	2e-30	78/145	53	97/145	66
isogroup00578	isotig00673	441	TAIR|locus:2051638 - symbol:AT2G02130 "AT2G02130" species:3702 "Arabidopsis thaliana" [GO:0006952 "defense response" evidence=ISS] [GO:0030414 "peptidase inhibitor activity" evidence=ISS] InterPro:IPR003614 InterPro:IPR008176 InterPro:IPR008177 Pfam:PF00304 PRINTS:PR00288 PROSITE:PS00940 SMART:SM00505 GenomeReviews:CT485783_GR GO:GO:0005576 GO:GO:0050832 EMBL:AC005936 GO:GO:0031640 EMBL:AY050979 …	53.1	3e-07	25/50	50	32/50	64
isogroup00579	isotig00674	441	TAIR|gene:2142463 - symbol:EMB3010 "embryo defective 3010" species:3702 "Arabidopsis thaliana" [GO:0022626 "cytosolic ribosome" evidence=IDA] [GO:0005886 "plasma membrane" evidence=IDA] InterPro:IPR001377 InterPro:IPR014401 InterPro:IPR018282 Pfam:PF01092 PIRSF:PIRSF002129 PROSITE:PS00578 GenomeReviews:BA000015_GR GO:GO:0005886 EMBL:AL353995 GO:GO:0006412 GO:GO:0003735 GO:GO:0022627 UniGene:At.22…	242	3e-64	139/147	94	140/147	95
isogroup00580	isotig00675	439	TAIR|locus:2015008 - symbol:AT1G65070 "AT1G65070" species:3702 "Arabidopsis thaliana" [GO:0005524 "ATP binding" evidence=ISS] [GO:0003684 "damaged DNA binding" evidence=ISS] [GO:0006298 "mismatch repair" evidence=ISS] InterPro:IPR000432 InterPro:IPR005747 InterPro:IPR007696 Pfam:PF00488 PIRSF:PIRSF005814 PROSITE:PS00486 SMART:SM00533 SMART:SM00534 Pfam:PF01713 INTERPRO:IPR002625 GenomeReviews:CT4…	160	2e-39	79/101	78	91/101	90
isogroup00581	isotig00676	440	No hit
isogroup00582	isotig00677	437	TAIR|gene:2025930 - symbol:PEN3 "PENETRATION 3" species:3702 "Arabidopsis thaliana" [GO:0009941 "chloroplast envelope" evidence=IDA] [GO:0005886 "plasma membrane" evidence=IDA] [GO:0009507 "chloroplast" evidence=IDA] [GO:0005739 "mitochondrion" evidence=IDA] [GO:0016020 "membrane" evidence=IDA] InterPro:IPR003439 InterPro:IPR003593 InterPro:IPR013525 Pfam:PF00005 Pfam:PF01061 PROSITE:PS00211 PROS…	184	1e-46	103/145	71	126/145	86
isogroup00583	isotig00678	436	No hit
isogroup00584	isotig00679	438	TAIR|locus:2139634 - symbol:AT4G34720 "AT4G34720" species:3702 "Arabidopsis thaliana" [GO:0016887 "ATPase activity" evidence=ISS] [GO:0015992 "proton transport" evidence=ISS] [GO:0046961 "proton-transporting ATPase activity, rotational mechanism" evidence=ISS] InterPro:IPR000245 InterPro:IPR002379 InterPro:IPR011555 Pfam:PF00137 PRINTS:PR00122 UniProt:P59227 GO:GO:0005515 GO:GO:0016021 GO:GO:0005…	109	3e-24	91/92	98	92/92	100
isogroup00585	isotig00680	439	TAIR|locus:2051094 - symbol:AT2G33340 "AT2G33340" species:3702 "Arabidopsis thaliana" [GO:0000166 "nucleotide binding" evidence=ISS] [GO:0080008 "CUL4 RING ubiquitin ligase complex" evidence=ISS] [GO:0042742 "defense response to bacterium" evidence=IGI] InterPro:IPR003613 SMART:SM00504 InterPro:IPR001680 Pfam:PF00400 GO:GO:0009507 GO:GO:0005618 GO:GO:0042742 GenomeReviews:CT485783_GR GO:GO:000573…	177	1e-48	84/121	69	104/121	85
isogroup00586	isotig00681	439	TAIR|gene:2204434 - symbol:SKP1 "S PHASE KINASE-ASSOCIATED PROTEIN 1" species:3702 "Arabidopsis thaliana" [GO:0046686 "response to cadmium ion" evidence=IEP] [GO:0005886 "plasma membrane" evidence=IDA] InterPro:IPR001232 InterPro:IPR011333 InterPro:IPR016072 InterPro:IPR016073 Pfam:PF01466 Pfam:PF03931 SMART:SM00512 UniProt:Q39255 GO:GO:0005515 GenomeReviews:CT485782_GR GO:GO:0007275 GO:GO:000588…	155	6e-38	77/99	77	86/99	86
isogroup00587	isotig00682	435	TAIR|locus:2040540 - symbol:AT2G36790 "AT2G36790" species:3702 "Arabidopsis thaliana" [GO:0005575 "cellular_component" evidence=ND] [GO:0008194 "UDP-glycosyltransferase activity" evidence=ISS] [GO:0016757 "transferase activity, transferring glycosyl groups" evidence=ISS] [GO:0035251 "UDP-glucosyltransferase activity" evidence=IDA] [GO:0051555 "flavonol biosynthetic process" evidence=IMP;IDA] [GO:…	137	9e-33	73/121	60	94/121	77
isogroup00588	isotig00683	436	TAIR|locus:2137936 - symbol:AT4G09320 "AT4G09320" species:3702 "Arabidopsis thaliana" [GO:0005524 "ATP binding" evidence=ISS] [GO:0004550 "nucleoside diphosphate kinase activity" evidence=ISS] [GO:0005777 "peroxisome" evidence=IDA] InterPro:IPR001564 Pfam:PF00334 PRINTS:PR01243 PROSITE:PS00469 SMART:SM00562 GO:GO:0005886 GO:GO:0005524 GenomeReviews:CT486007_GR GO:GO:0048046 GO:GO:0009507 GO:GO:00…	181	9e-46	84/98	85	90/98	91
isogroup00589	isotig00684	435	TAIR|locus:2097553 - symbol:AT3G59480 "AT3G59480" species:3702 "Arabidopsis thaliana" [GO:0005575 "cellular_component" evidence=ND] [GO:0016301 "kinase activity" evidence=ISS] InterPro:IPR002139 PRINTS:PR00990 InterPro:IPR002173 Pfam:PF00294 GO:GO:0005524 GenomeReviews:BA000014_GR InterPro:IPR011611 PROSITE:PS00583 PROSITE:PS00584 EMBL:AL138659 GO:GO:0008865 HOGENOM:HBG697973 GO:GO:0004747 GO:GO:…	129	3e-30	61/83	73	72/83	86
isogroup00590	isotig00685	435	TAIR|locus:2018199 - symbol:AT1G52360 "AT1G52360" species:3702 "Arabidopsis thaliana" [GO:0030126 "COPI vesicle coat" evidence=ISS] InterPro:IPR006692 Pfam:PF04053 InterPro:IPR001680 Pfam:PF00400 GO:GO:0005515 GenomeReviews:CT485782_GR GO:GO:0006886 InterPro:IPR015943 InterPro:IPR011046 InterPro:IPR019781 Gene3D:G3DSA:2.130.10.10 SMART:SM00320 SUPFAM:SSF50978 PROSITE:PS00678 PROSITE:PS50082 PROSI…	57.8	1e-08	27/37	72	31/37	83
isogroup00591	isotig00686	432	TAIR|locus:2200507 - symbol:AT1G16180 "AT1G16180" species:3702 "Arabidopsis thaliana" [GO:0016020 "membrane" evidence=ISS] [GO:0003674 "molecular_function" evidence=ND] InterPro:IPR005016 Pfam:PF03348 GenomeReviews:CT485782_GR GO:GO:0016020 EMBL:AC010924 PANTHER:PTHR10383 eggNOG:KOG2592 OMA:CEGLNEY HOGENOM:HBG409729 IPI:IPI00542885 PIR:F86296 RefSeq:NP_173069.1 UniGene:At.11862 UniGene:Rra.2305 U…	180	2e-45	86/106	81	95/106	89
isogroup00592	isotig00687	435	TAIR|locus:2050388 - symbol:AT2G19540 "AT2G19540" species:3702 "Arabidopsis thaliana" [GO:0000166 "nucleotide binding" evidence=ISS] [GO:0008150 "biological_process" evidence=ND] [GO:0080008 "CUL4 RING ubiquitin ligase complex" evidence=ISS] InterPro:IPR001680 Pfam:PF00400 GenomeReviews:CT485783_GR InterPro:IPR015943 InterPro:IPR011046 InterPro:IPR019781 Gene3D:G3DSA:2.130.10.10 SMART:SM00320 SUP…	115	6e-26	53/62	85	59/62	95
isogroup00593	isotig00688	434	No hit
isogroup00594	isotig00689	433	TAIR|gene:2085691 - symbol:TET3 "TETRASPANIN3" species:3702 "Arabidopsis thaliana" [GO:0005886 "plasma membrane" evidence=IDA] InterPro:IPR000301 InterPro:IPR018499 Pfam:PF00335 PRINTS:PR00259 GO:GO:0016021 GO:GO:0005886 GenomeReviews:BA000014_GR EMBL:AL138657 UniGene:At.22349 UniGene:At.70243 HOGENOM:HBG595368 EMBL:AF386960 EMBL:BT006312 IPI:IPI00530110 PIR:T47500 RefSeq:NP_190146.1 PRIDE:Q9M1E7…	99.8	3e-21	61/79	77	68/79	86
isogroup00595	isotig00690	430	TAIR|locus:2100611 - symbol:AT3G55280 "AT3G55280" species:3702 "Arabidopsis thaliana" [GO:0005622 "intracellular" evidence=ISS] [GO:0003723 "RNA binding" evidence=ISS] [GO:0003735 "structural constituent of ribosome" evidence=ISS] [GO:0006412 "translation" evidence=ISS] [GO:0042254 "ribosome biogenesis" evidence=ISS] [GO:0022625 "cytosolic large ribosomal subunit" evidence=ISS;IDA] [GO:0006979 "r…	162	3e-40	93/97	95	96/97	98
isogroup00596	isotig00691	432	TAIR|gene:2129120 - symbol:ACX1 "ACYL-COA OXIDASE 1" species:3702 "Arabidopsis thaliana" [GO:0046686 "response to cadmium ion" evidence=IEP] InterPro:IPR002655 InterPro:IPR006091 InterPro:IPR009075 InterPro:IPR009100 InterPro:IPR012258 InterPro:IPR013764 InterPro:IPR013786 Pfam:PF01756 Pfam:PF02770 PIRSF:PIRSF000168 GenomeReviews:CT486007_GR GO:GO:0046686 GO:GO:0009611 GO:GO:0005777 GO:GO:0055114…	175	4e-44	82/109	75	95/109	87
isogroup00597	isotig00692	429	No hit
isogroup00598	isotig00693	432	TAIR|locus:2096951 - symbol:AT3G54560 "AT3G54560" species:3702 "Arabidopsis thaliana" [GO:0003677 "DNA binding" evidence=ISS] [GO:0009908 "flower development" evidence=IGI] [GO:0042742 "defense response to bacterium" evidence=IGI] InterPro:IPR002119 InterPro:IPR007125 InterPro:IPR009072 Pfam:PF00125 PRINTS:PR00620 PROSITE:PS00046 SMART:SM00414 UniProt:O23628 GO:GO:0005515 GO:GO:0005634 GO:GO:0042…	132	3e-31	67/68	98	67/68	98
isogroup00599	isotig00694	431	TAIR|locus:2139069 - symbol:AT4G12290 "AT4G12290" species:3702 "Arabidopsis thaliana" [GO:0005507 "copper ion binding" evidence=ISS] InterPro:IPR000269 InterPro:IPR015798 InterPro:IPR015800 InterPro:IPR015801 InterPro:IPR015802 InterPro:IPR016182 Pfam:PF01179 Pfam:PF02727 Pfam:PF02728 PROSITE:PS01164 PROSITE:PS01165 GO:GO:0005773 GO:GO:0055114 GO:GO:0005507 GO:GO:0008131 GO:GO:0048038 GO:GO:00093…	189	3e-48	84/103	81	91/103	88
isogroup00600	isotig00695	423	No hit
isogroup00601	isotig00696	430	TAIR|locus:2136358 - symbol:AT4G39210 "AT4G39210" species:3702 "Arabidopsis thaliana" [GO:0005575 "cellular_component" evidence=ND] [GO:0008878 "glucose-1-phosphate adenylyltransferase activity" evidence=ISS] [GO:0019252 "starch biosynthetic process" evidence=TAS] InterPro:IPR005835 InterPro:IPR005836 InterPro:IPR011831 Pfam:PF00483 PROSITE:PS00808 PROSITE:PS00809 PROSITE:PS00810 GO:GO:0005524 Ge…	214	6e-56	97/130	74	118/130	90
isogroup00602	isotig00697	429	TAIR|locus:2125038 - symbol:AT4G01330 "AT4G01330" species:3702 "Arabidopsis thaliana" [GO:0016301 "kinase activity" evidence=ISS] InterPro:IPR000719 InterPro:IPR008271 InterPro:IPR017441 InterPro:IPR017442 Pfam:PF00069 PROSITE:PS00107 PROSITE:PS00108 PROSITE:PS50011 GO:GO:0005886 GO:GO:0005524 GO:GO:0006468 InterPro:IPR011009 SUPFAM:SSF56112 GO:GO:0004674 eggNOG:KOG1187 EMBL:AL161491 EMBL:AF00726…	194	1e-57	103/119	86	115/119	96
isogroup00603	isotig00698	429	TAIR|locus:2198253 - symbol:AT1G29950 "AT1G29950" species:3702 "Arabidopsis thaliana" [GO:0003700 "transcription factor activity" evidence=ISS] [GO:0030528 "transcription regulator activity" evidence=TAS] InterPro:IPR001092 InterPro:IPR011598 PROSITE:PS50888 SMART:SM00353 GenomeReviews:CT485782_GR GO:GO:0005634 GO:GO:0003677 GO:GO:0006350 GO:GO:0045449 GO:GO:0030528 SUPFAM:SSF47459 EMBL:AC008030 …	54.7	1e-07	29/85	34	50/85	58
isogroup00604	isotig00699	429	TAIR|locus:2143809 - symbol:AT5G28010 "AT5G28010" species:3702 "Arabidopsis thaliana" [GO:0005575 "cellular_component" evidence=ND] [GO:0003674 "molecular_function" evidence=ND] InterPro:IPR000916 Pfam:PF00407 GenomeReviews:BA000015_GR GO:GO:0006952 GO:GO:0009607 HOGENOM:HBG748945 IPI:IPI00542987 RefSeq:NP_198153.1 UniGene:At.55048 SMR:Q3E8Z5 GeneID:832871 KEGG:ath:AT5G28010 NMPDR:fig|3702.1.peg.…	84	2e-16	44/132	33	72/132	54
isogroup00605	isotig00700	428	TAIR|gene:2132578 - symbol:AtHip1 "Arabidopsis thaliana Hsp70-interacting protein 1" species:3702 "Arabidopsis thaliana" [GO:0005488 "binding" evidence=IEA] [GO:0046686 "response to cadmium ion" evidence=IEP] InterPro:IPR011990 GenomeReviews:CT486007_GR GO:GO:0046686 GO:GO:0005488 Gene3D:G3DSA:1.25.40.10 InterPro:IPR013026 InterPro:IPR019734 PROSITE:PS50005 PROSITE:PS50293 EMBL:AL161557 SMART:SM0…	137	9e-33	65/75	86	73/75	97
isogroup00606	isotig00701	426	TAIR|locus:2007176 - symbol:AT1G69410 "AT1G69410" species:3702 "Arabidopsis thaliana" [GO:0005575 "cellular_component" evidence=ND] [GO:0003743 "translation initiation factor activity" evidence=ISS] [GO:0006413 "translational initiation" evidence=ISS] InterPro:IPR001884 InterPro:IPR019769 InterPro:IPR020189 Pfam:PF01287 PIRSF:PIRSF003025 PROSITE:PS00302 Pfam:PF00467 GenomeReviews:CT485782_GR GO:G…	177	1e-44	94/111	84	106/111	95
isogroup00607	isotig00702	426	TAIR|locus:2119682 - symbol:AT4G21580 "AT4G21580" species:3702 "Arabidopsis thaliana" [GO:0005575 "cellular_component" evidence=ND] [GO:0008270 "zinc ion binding" evidence=ISS] InterPro:IPR002085 InterPro:IPR013149 InterPro:IPR013154 InterPro:IPR016040 Pfam:PF00107 Pfam:PF08240 GenomeReviews:CT486007_GR GO:GO:0055114 Gene3D:G3DSA:3.40.50.720 SUPFAM:SSF51735 GO:GO:0016491 GO:GO:0008270 InterPro:IP…	153	2e-37	74/93	79	83/93	89
isogroup00608	isotig00703	424	TAIR|locus:2035211 - symbol:AT1G52570 "AT1G52570" species:3702 "Arabidopsis thaliana" [GO:0004630 "phospholipase D activity" evidence=ISS] InterPro:IPR001736 InterPro:IPR011402 Pfam:PF00614 PIRSF:PIRSF036470 PROSITE:PS50035 SMART:SM00155 InterPro:IPR000008 GenomeReviews:CT485782_GR GO:GO:0005773 GO:GO:0005509 GO:GO:0009738 GO:GO:0009873 GO:GO:0016020 GO:GO:0009941 GO:GO:0016042 InterPro:IPR008973…	264	8e-71	122/141	86	134/141	95
isogroup00609	isotig00704	424	TAIR|locus:2049113 - symbol:AT2G15290 "AT2G15290" species:3702 "Arabidopsis thaliana" [GO:0009706 "chloroplast inner membrane" evidence=IDA] [GO:0042803 "protein homodimerization activity" evidence=IPI] [GO:0045037 "protein import into chloroplast stroma" evidence=IMP] [GO:0005381 "iron ion transmembrane transporter activity" evidence=IGI] [GO:0006875 "cellular metal ion homeostasis" evidence=IMP…	55.8	4e-08	27/35	77	33/35	94
isogroup00610	isotig00705	423	TAIR|locus:2045634 - symbol:AT2G30080 "AT2G30080" species:3702 "Arabidopsis thaliana" [GO:0008324 "cation transmembrane transporter activity" evidence=ISS] [GO:0006812 "cation transport" evidence=ISS] [GO:0046873 "metal ion transmembrane transporter activity" evidence=ISS] [GO:0009624 "response to nematode" evidence=IEP] InterPro:IPR003689 InterPro:IPR004698 Pfam:PF02535 GO:GO:0016021 GenomeRevie…	209	3e-54	115/144	79	127/144	88
isogroup00611	isotig00706	420	No hit
isogroup00612	isotig00707	419	No hit
isogroup00613	isotig00708	418	No hit
isogroup00614	isotig00709	419	No hit
isogroup00615	isotig00710	415	TAIR|gene:3442484 - symbol:AT5G39850.1 species:3702 "Arabidopsis thaliana" [GO:0016020 "membrane" evidence=IDA] InterPro:IPR001912 InterPro:IPR002942 InterPro:IPR005710 InterPro:IPR018079 Pfam:PF00163 Pfam:PF01479 PROSITE:PS00632 PROSITE:PS50889 SMART:SM00363 GenomeReviews:BA000015_GR GO:GO:0016020 GO:GO:0006412 GO:GO:0003735 GO:GO:0019843 PANTHER:PTHR11831 GO:GO:0015935 EMBL:AB010077 HOGENOM:HBG…	123	6e-39	58/63	92	62/63	98
isogroup00616	isotig00711	416	TAIR|gene:2077777 - symbol:AAC1 "ADP/ATP CARRIER 1" species:3702 "Arabidopsis thaliana" [GO:0009941 "chloroplast envelope" evidence=IDA] [GO:0009507 "chloroplast" evidence=IDA] [GO:0005773 "vacuole" evidence=IDA] [GO:0005739 "mitochondrion" evidence=IDA] [GO:0005730 "nucleolus" evidence=IDA] [GO:0005618 "cell wall" evidence=IDA] [GO:0005886 "plasma membrane" evidence=IDA] [GO:0016020 "membrane" e…	36.2	6e-06	15/18	83	17/18	94
isogroup00617	isotig00712	413	TAIR|locus:2101049 - symbol:AT3G43810 "AT3G43810" species:3702 "Arabidopsis thaliana" [GO:0005575 "cellular_component" evidence=ND] [GO:0005509 "calcium ion binding" evidence=ISS] [GO:0005513 "detection of calcium ion" evidence=ISS] [GO:0019722 "calcium-mediated signaling" evidence=IGI] [GO:0010099 "regulation of photomorphogenesis" evidence=IMP] InterPro:IPR002048 InterPro:IPR011992 SMART:SM0005…	140	9e-34	70/70	100	70/70	100
isogroup00618	isotig00713	416	TAIR|gene:2143547 - symbol:UBQ3 "POLYUBIQUITIN 3" species:3702 "Arabidopsis thaliana" [GO:0005773 "vacuole" evidence=IDA] InterPro:IPR000626 Pfam:PF00240 Prosite:PS00299 UniProt:P59263 GO:GO:0005515 GenomeReviews:BA000015_GR GenomeReviews:CT485782_GR GO:GO:0005886 GenomeReviews:CT486007_GR GO:GO:0005773 GO:GO:0005730 EMBL:AL161502 EMBL:AL138651 EMBL:AC006921 GO:GO:0009751 EMBL:AC004411 EMBL:AL161…	130	1e-30	65/65	100	65/65	100
isogroup00619	isotig00714	413	TAIR|locus:2074780 - symbol:AT3G50360 "AT3G50360" species:3702 "Arabidopsis thaliana" [GO:0005509 "calcium ion binding" evidence=ISS] [GO:0008150 "biological_process" evidence=ND] InterPro:IPR002048 InterPro:IPR011992 SMART:SM00054 Prosite:PS00018 GO:GO:0005886 GenomeReviews:BA000014_GR GO:GO:0005509 InterPro:IPR018247 InterPro:IPR018249 Gene3D:G3DSA:1.10.238.10 PROSITE:PS50222 HOGENOM:HBG746798 …	169	4e-48	85/100	85	90/100	90
isogroup00620	isotig00715	414	TAIR|locus:2114830 - symbol:AT3G04920 "AT3G04920" species:3702 "Arabidopsis thaliana" [GO:0005840 "ribosome" evidence=ISS] [GO:0003735 "structural constituent of ribosome" evidence=ISS] [GO:0006412 "translation" evidence=ISS] [GO:0042254 "ribosome biogenesis" evidence=ISS] [GO:0022627 "cytosolic small ribosomal subunit" evidence=IDA] InterPro:IPR001976 InterPro:IPR012677 Pfam:PF01282 ProDom:PD006…	127	1e-29	60/65	92	65/65	100
isogroup00621	isotig00716	414	TAIR|gene:2039609 - symbol:AT2G27290.1 species:3702 "Arabidopsis thaliana" [GO:0009535 "chloroplast thylakoid membrane" evidence=IDA] [GO:0009507 "chloroplast" evidence=IDA] GO:GO:0009535 EMBL:AC006233 EMBL:BT024592 EMBL:AK226958 IPI:IPI00520659 PIR:B84671 RefSeq:NP_565645.1 UniGene:At.38789 UniGene:Rsa.4236 UniGene:Rsa.8292 PRIDE:Q9XIN6 GeneID:817272 KEGG:ath:AT2G27290 NMPDR:fig|3702.1.peg.9761 …	196	2e-50	103/145	71	117/145	80
isogroup00622	isotig00717	411	TAIR|gene:2159299 - symbol:GCN1 "GENERAL CONTROL NON-REPRESSIBLE 1" species:3702 "Arabidopsis thaliana" [GO:0005886 "plasma membrane" evidence=IDA] InterPro:IPR003439 InterPro:IPR003593 InterPro:IPR017871 Pfam:PF00005 PROSITE:PS00211 PROSITE:PS50893 SMART:SM00382 GenomeReviews:BA000015_GR GO:GO:0005886 GO:GO:0005524 GO:GO:0016887 GO:GO:0006810 HOGENOM:HBG758042 EMBL:AB015472 EMBL:AY140066 EMBL:BT…	136	1e-53	65/73	89	70/73	95
isogroup00623	isotig00718	411	No hit
isogroup00624	isotig00719	410	TAIR|locus:2130140 - symbol:AT4G14710 "AT4G14710" species:3702 "Arabidopsis thaliana" [GO:0005575 "cellular_component" evidence=ND] [GO:0046872 "metal ion binding" evidence=ISS] [GO:0010309 "acireductone dioxygenase [iron(II)-requiring] activity" evidence=ISS] InterPro:IPR004313 Pfam:PF03079 InterPro:IPR011051 InterPro:IPR014710 Gene3D:G3DSA:2.60.120.10 SUPFAM:SSF51182 GenomeReviews:CT486007_GR G…	105	4e-23	48/66	72	55/66	83
isogroup00625	isotig00720	411	TAIR|locus:2020225 - symbol:AT1G04130 "AT1G04130" species:3702 "Arabidopsis thaliana" [GO:0005575 "cellular_component" evidence=ND] [GO:0008150 "biological_process" evidence=ND] InterPro:IPR011990 GO:GO:0005488 Gene3D:G3DSA:1.25.40.10 InterPro:IPR013026 PROSITE:PS50293 EMBL:AY054170 EMBL:AY066037 IPI:IPI00532846 PRIDE:Q940R2 TAIR:At1g04130 InParanoid:Q940R2 Genevestigator:Q940R2 Uniprot:Q940R2	55.1	7e-08	37/51	72	41/51	80
isogroup00626	isotig00721	408	TAIR|locus:2032607 - symbol:AT1G73030 "AT1G73030" species:3702 "Arabidopsis thaliana" [GO:0005575 "cellular_component" evidence=ND] [GO:0016192 "vesicle-mediated transport" evidence=ISS] [GO:0000578 "embryonic axis specification" evidence=IGI] [GO:0009790 "embryonic development" evidence=IGI] [GO:0032509 "endosome transport via multivesicular body sorting pathway" evidence=IGI] [GO:0040007 "growt…	140	1e-33	83/92	90	85/92	92
isogroup00627	isotig00722	410	FB|FBgn0002593 - symbol:RpLP1 "Ribosomal protein LP1" species:7227 "Drosophila melanogaster" [GO:0006412 "translation" evidence=ISS] [GO:0022625 "cytosolic large ribosomal subunit" evidence=ISS;NAS] [GO:0003735 "structural constituent of ribosome" evidence=ISS] [GO:0006414 "translational elongation" evidence=IEA;NAS] [GO:0005811 "lipid particle" evidence=IDA] InterPro:IPR001813 Pfam:PF00428 GO:GO…	112	3e-25	52/65	80	62/65	95
isogroup00628	isotig00723	407	TAIR|gene:2125022 - symbol:GT72B1 species:3702 "Arabidopsis thaliana" [GO:0009651 "response to salt stress" evidence=IEP] InterPro:IPR002213 Pfam:PF00201 PROSITE:PS00375 GenomeReviews:CT486007_GR GO:GO:0009636 GO:GO:0009651 GO:GO:0042178 CAZy:GT1 PANTHER:PTHR11926 EMBL:AL161491 HOGENOM:HBG746957 EMBL:AF360262 EMBL:AY040075 EMBL:AY084892 IPI:IPI00525765 PIR:B85014 RefSeq:NP_192016.1 UniGene:At.226…	177	7e-45	96/133	72	109/133	81
isogroup00629	isotig00724	406	TAIR|gene:2033728 - symbol:AT1G32410.1 species:3702 "Arabidopsis thaliana" [GO:0005773 "vacuole" evidence=IDA] Pfam:PF04133 GenomeReviews:CT485782_GR GO:GO:0016021 GO:GO:0015031 GO:GO:0005773 EMBL:AC007767 GO:GO:0010008 InterPro:IPR007262 PANTHER:PTHR12050 PIR:B86449 eggNOG:KOG2174 EMBL:AF361848 EMBL:AY066053 EMBL:AK176917 EMBL:AK230417 EMBL:AY086458 IPI:IPI00537465 RefSeq:NP_001077643.1 RefSeq:N…	127	1e-29	59/91	64	77/91	84
isogroup00630	isotig00725	407	TAIR|gene:2143547 - symbol:UBQ3 "POLYUBIQUITIN 3" species:3702 "Arabidopsis thaliana" [GO:0005773 "vacuole" evidence=IDA] InterPro:IPR000626 Pfam:PF00240 Prosite:PS00299 UniProt:P59263 GO:GO:0005515 GenomeReviews:BA000015_GR GenomeReviews:CT485782_GR GO:GO:0005886 GenomeReviews:CT486007_GR GO:GO:0005773 GO:GO:0005730 EMBL:AL161502 EMBL:AL138651 EMBL:AC006921 GO:GO:0009751 EMBL:AC004411 EMBL:AL161…	148	4e-36	75/75	100	75/75	100
isogroup00631	isotig00726	406	No hit
isogroup00632	isotig00727	405	No hit
isogroup00633	isotig00728	405	TAIR|locus:505006673 - symbol:AT5G45775 "AT5G45775" species:3702 "Arabidopsis thaliana" [GO:0003735 "structural constituent of ribosome" evidence=ISS] [GO:0006412 "translation" evidence=ISS] [GO:0022625 "cytosolic large ribosomal subunit" evidence=ISS] InterPro:IPR002132 InterPro:IPR020929 PIRSF:PIRSF002161 PROSITE:PS00358 GenomeReviews:BA000015_GR GenomeReviews:CT486007_GR GO:GO:0005773 GenomeRe…	117	1e-52	55/58	94	57/58	98
isogroup00634	isotig00729	405	No hit
isogroup00635	isotig00730	404	TAIR|gene:3687037 - symbol:COR414-TM1 "COLD REGULATED 414 THYLAKOID MEMBRANE 1" species:3702 "Arabidopsis thaliana" [GO:0009507 "chloroplast" evidence=IDA] GO:GO:0009737 GO:GO:0009507 GO:GO:0042631 GO:GO:0009631 InterPro:IPR008892 Pfam:PF05562 EMBL:AY045942 EMBL:AY087022 EMBL:AY133821 EMBL:AK118801 IPI:IPI00531686 RefSeq:NP_564328.1 UniGene:At.24800 UniGene:At.71312 GeneID:839815 KEGG:ath:AT1G293…	139	2e-33	69/112	61	88/112	78
isogroup00636	isotig00731	401	TAIR|gene:2087769 - symbol:SDRB "SHORT-CHAIN DEHYDROGENASE-REDUCTASE B" species:3702 "Arabidopsis thaliana" [GO:0008152 "metabolic process" evidence=IEA] [GO:0005488 "binding" evidence=IEA] [GO:0016491 "oxidoreductase activity" evidence=IEA] [GO:0003824 "catalytic activity" evidence=IEA] [GO:0005886 "plasma membrane" evidence=IDA] [GO:0005777 "peroxisome" evidence=IDA] InterPro:IPR002198 InterPro…	42.4	0.0004	20/34	58	28/34	82
isogroup00637	isotig00732	397	No hit
isogroup00638	isotig00733	400	TAIR|locus:2081471 - symbol:AT3G11900 "AT3G11900" species:3702 "Arabidopsis thaliana" [GO:0015171 "amino acid transmembrane transporter activity" evidence=ISS] [GO:0006865 "amino acid transport" evidence=ISS] [GO:0015173 "aromatic amino acid transmembrane transporter activity" evidence=IMP] [GO:0015175 "neutral amino acid transmembrane transporter activity" evidence=IMP] [GO:0016020 "membrane" ev…	158	4e-39	81/136	59	103/136	75
isogroup00639	isotig00734	395	TAIR|gene:2011951 - symbol:FTSH1 "FtsH protease 1" species:3702 "Arabidopsis thaliana" [GO:0031977 "thylakoid lumen" evidence=IDA] [GO:0009507 "chloroplast" evidence=IDA] [GO:0009535 "chloroplast thylakoid membrane" evidence=IDA] [GO:0016020 "membrane" evidence=IDA] InterPro:IPR000642 InterPro:IPR003593 InterPro:IPR003959 InterPro:IPR003960 InterPro:IPR005936 Pfam:PF00004 Pfam:PF01434 PROSITE:PS0…	228	5e-60	120/131	91	125/131	95
isogroup00640	isotig00735	398	TAIR|locus:2827523 - symbol:AT2G17410 "AT2G17410" species:3702 "Arabidopsis thaliana" [GO:0003700 "transcription factor activity" evidence=ISS] [GO:0045449 "regulation of transcription" evidence=TAS] InterPro:IPR001606 Pfam:PF01388 PROSITE:PS51011 SMART:SM00501 Pfam:PF00011 InterPro:IPR002068 GO:GO:0005622 GO:GO:0003677 GO:GO:0045449 Gene3D:G3DSA:1.10.150.60 SUPFAM:SSF46774 InterPro:IPR008978 SUP…	109	2e-24	53/87	60	65/87	74
isogroup00641	isotig00736	397	TAIR|gene:2029400 - symbol:AT1G77940.1 species:3702 "Arabidopsis thaliana" [GO:0022626 "cytosolic ribosome" evidence=IDA] InterPro:IPR000231 PROSITE:PS00709 PROSITE:PS00993 InterPro:IPR004038 Pfam:PF01248 GenomeReviews:CT485782_GR GO:GO:0006412 GO:GO:0003735 EMBL:AC009243 GO:GO:0022625 HOGENOM:HBG553631 PANTHER:PTHR11449 EMBL:AY065370 EMBL:AY114036 EMBL:BT004749 EMBL:AY085881 IPI:IPI00534391 RefS…	132	3e-31	60/65	92	63/65	96
isogroup00642	isotig00737	395	TAIR|locus:2832141 - symbol:AT5G26751 "AT5G26751" species:3702 "Arabidopsis thaliana" [GO:0004672 "protein kinase activity" evidence=ISS] [GO:0009933 "meristem structural organization" evidence=IMP] [GO:0005829 "cytosol" evidence=IDA] [GO:0016310 "phosphorylation" evidence=IDA] [GO:0004674 "protein serine/threonine kinase activity" evidence=ISS] InterPro:IPR000719 InterPro:IPR002290 InterPro:IPR0…	94.4	9e-20	42/47	89	44/47	93
isogroup00643	isotig00738	394	TAIR|gene:2127232 - symbol:PGR5-LIKE A species:3702 "Arabidopsis thaliana" [GO:0009535 "chloroplast thylakoid membrane" evidence=IDA] [GO:0009507 "chloroplast" evidence=IDA] [GO:0009579 "thylakoid" evidence=IDA] GO:GO:0016021 GenomeReviews:CT486007_GR GO:GO:0006810 EMBL:AL031018 EMBL:AL161558 GO:GO:0009535 EMBL:BT000905 IPI:IPI00522157 IPI:IPI00846215 IPI:IPI00846580 PIR:T05120 RefSeq:NP_00107843…	73.2	2e-13	34/45	75	38/45	84
isogroup00644	isotig00739	392	TAIR|gene:2176825 - symbol:AT5G24690.1 species:3702 "Arabidopsis thaliana" [GO:0009941 "chloroplast envelope" evidence=IDA] [GO:0009507 "chloroplast" evidence=IDA] GO:GO:0005739 GO:GO:0009706 InterPro:IPR021825 Pfam:PF11891 EMBL:AF370204 EMBL:AY056434 EMBL:AY133867 EMBL:AK229775 EMBL:AK229818 EMBL:AK229879 EMBL:AK229887 EMBL:AK229942 EMBL:AK229959 EMBL:AK230063 EMBL:AK230067 EMBL:AK230098 EMBL:AK…	68.2	7e-12	39/61	63	43/61	70
isogroup00645	isotig00740	390	TAIR|locus:2120192 - symbol:AT4G38970 "AT4G38970" species:3702 "Arabidopsis thaliana" [GO:0006098 "pentose-phosphate shunt" evidence=TAS] [GO:0009570 "chloroplast stroma" evidence=IDA] [GO:0010287 "plastoglobule" evidence=IDA] [GO:0009737 "response to abscisic acid stimulus" evidence=IEP] InterPro:IPR000741 InterPro:IPR013785 Pfam:PF00274 PROSITE:PS00158 GO:GO:0009737 GenomeReviews:CT486007_GR GO…	163	2e-40	78/92	84	85/92	92
isogroup00646	isotig00741	390	TAIR|gene:2077777 - symbol:AAC1 "ADP/ATP CARRIER 1" species:3702 "Arabidopsis thaliana" [GO:0009941 "chloroplast envelope" evidence=IDA] [GO:0009507 "chloroplast" evidence=IDA] [GO:0005773 "vacuole" evidence=IDA] [GO:0005739 "mitochondrion" evidence=IDA] [GO:0005730 "nucleolus" evidence=IDA] [GO:0005618 "cell wall" evidence=IDA] [GO:0005886 "plasma membrane" evidence=IDA] [GO:0016020 "membrane" e…	229	2e-60	119/129	92	126/129	97
isogroup00647	isotig00742	390	No hit
isogroup00648	isotig00743	388	TAIR|locus:2026756 - symbol:AT1G69640 "AT1G69640" species:3702 "Arabidopsis thaliana" [GO:0003824 "catalytic activity" evidence=ISS] [GO:0000170 "sphingosine hydroxylase activity" evidence=IGI] [GO:0009640 "photomorphogenesis" evidence=IMP] [GO:0046520 "sphingoid biosynthetic process" evidence=IMP] [GO:0005783 "endoplasmic reticulum" evidence=IDA] [GO:0005794 "Golgi apparatus" evidence=IDA] Inter…	97.8	8e-21	69/99	69	79/99	79
isogroup00649	isotig00744	388	No hit
isogroup00650	isotig00745	389	TAIR|locus:2185500 - symbol:AT5G14780 "AT5G14780" species:3702 "Arabidopsis thaliana" [GO:0005739 "mitochondrion" evidence=IDA;TAS] [GO:0009507 "chloroplast" evidence=IDA] [GO:0009611 "response to wounding" evidence=IDA] InterPro:IPR006139 InterPro:IPR006140 InterPro:IPR016040 Pfam:PF00389 Pfam:PF02826 PROSITE:PS00065 PROSITE:PS00670 PROSITE:PS00671 GenomeReviews:BA000015_GR GO:GO:0005739 GO:GO:0…	153	4e-47	74/90	82	81/90	90
isogroup00651	isotig00746	387	TAIR|gene:2096642 - symbol:AT3G32930.1 species:3702 "Arabidopsis thaliana" [GO:0009941 "chloroplast envelope" evidence=IDA] GenomeReviews:BA000014_GR GO:GO:0009941 EMBL:AP002053 EMBL:AY050788 EMBL:AY114056 IPI:IPI00530264 RefSeq:NP_566858.1 UniGene:At.20934 UniGene:Rra.15484 UniGene:Rsa.3811 PRIDE:Q9LHC4 GeneID:823057 KEGG:ath:AT3G32930 NMPDR:fig|3702.1.peg.15415 TAIR:At3g32930 HOGENOM:HBG749444 …	154	5e-38	72/85	84	79/85	92
isogroup00652	isotig00747	386	TAIR|locus:2084983 - symbol:AT3G04590 "AT3G04590" species:3702 "Arabidopsis thaliana" [GO:0005575 "cellular_component" evidence=ND] [GO:0003677 "DNA binding" evidence=ISS] [GO:0008150 "biological_process" evidence=ND] InterPro:IPR017956 SMART:SM00384 GO:GO:0003677 InterPro:IPR005175 Pfam:PF03479 UniGene:At.19818 GeneID:819615 TAIR:At3g04590 EMBL:BT029764 EMBL:AB493600 IPI:IPI00529282 RefSeq:NP_18…	75.1	6e-14	55/130	42	72/130	55
isogroup00653	isotig00748	381	TAIR|gene:2202475 - symbol:PDH-E1 BETA "PYRUVATE DEHYDROGENASE E1 BETA" species:3702 "Arabidopsis thaliana" [GO:0009941 "chloroplast envelope" evidence=IDA] [GO:0009507 "chloroplast" evidence=IDA] InterPro:IPR005476 InterPro:IPR009014 InterPro:IPR015941 Pfam:PF02780 InterPro:IPR005475 Pfam:PF02779 GO:GO:0006633 GO:GO:0009941 SMART:SM00861 Gene3D:G3DSA:3.40.50.920 SUPFAM:SSF52922 EMBL:AC074176 GO:…	138	5e-33	65/71	91	70/71	98
isogroup00654	isotig00749	374	TAIR|locus:2057180 - symbol:AT2G38380 "AT2G38380" species:3702 "Arabidopsis thaliana" [GO:0004601 "peroxidase activity" evidence=ISS] [GO:0010043 "response to zinc ion" evidence=IEP] InterPro:IPR000823 InterPro:IPR002016 InterPro:IPR010255 Pfam:PF00141 PRINTS:PR00458 PRINTS:PR00461 PROSITE:PS50873 GO:GO:0005773 GenomeReviews:CT485783_GR GO:GO:0005509 GO:GO:0005576 GO:GO:0055114 GO:GO:0009651 GO:G…	80.1	2e-15	45/89	50	60/89	67
isogroup00655	isotig00750	382	TAIR|gene:2201835 - symbol:PSAO "photosystem I subunit O" species:3702 "Arabidopsis thaliana" [GO:0009507 "chloroplast" evidence=IDA] [GO:0009579 "thylakoid" evidence=IDA] GO:GO:0009507 GO:GO:0009522 UniGene:At.23691 GO:GO:0009768 EMBL:AY050960 EMBL:AY091345 EMBL:AY087368 EMBL:AJ493060 IPI:IPI00545431 RefSeq:NP_563815.1 UniGene:Rra.2791 STRING:Q949Q5 PRIDE:Q949Q5 GeneID:837358 KEGG:ath:AT1G08380 …	149	3e-36	69/90	76	77/90	85
isogroup00656	isotig00751	382	No hit
isogroup00657	isotig00752	377	No hit
isogroup00658	isotig00753	377	TAIR|gene:2128493 - symbol:BTI1 "VIRB2-INTERACTING PROTEIN 1" species:3702 "Arabidopsis thaliana" [GO:0005886 "plasma membrane" evidence=IDA] [GO:0005773 "vacuole" evidence=IDA] InterPro:IPR003388 Pfam:PF02453 PROSITE:PS50845 GO:GO:0016021 GO:GO:0005886 GenomeReviews:CT486007_GR GO:GO:0005773 GO:GO:0005789 EMBL:AL035394 EMBL:AL161559 PANTHER:PTHR10994 UniGene:Rra.2831 EMBL:AY050321 EMBL:AY133635 …	140	1e-33	72/95	75	77/95	81
isogroup00659	isotig00754	376	TAIR|locus:2200216 - symbol:AT1G68020 "AT1G68020" species:3702 "Arabidopsis thaliana" [GO:0004805 "trehalose-phosphatase activity" evidence=IGI;ISS;IMP] [GO:0005992 "trehalose biosynthetic process" evidence=IGI;ISS] [GO:0016757 "transferase activity, transferring glycosyl groups" evidence=ISS] [GO:0003825 "alpha,alpha-trehalose-phosphate synthase (UDP-forming) activity" evidence=IGI;IMP] InterPro…	122	3e-28	59/74	79	68/74	91
isogroup00660	isotig00755	373	No hit
isogroup00661	isotig00756	371	TAIR|gene:2128955 - symbol:RUXF "SMALL NUCLEAR RIBONUCLEOPROTEIN F" species:3702 "Arabidopsis thaliana" [GO:0005730 "nucleolus" evidence=IDA] InterPro:IPR001163 Pfam:PF01423 InterPro:IPR006649 GenomeReviews:CT486007_GR GO:GO:0005730 GO:GO:0006397 GO:GO:0008380 EMBL:AL161576 GO:GO:0003723 GO:GO:0030529 InterPro:IPR010920 SUPFAM:SSF50182 SMART:SM00651 HOGENOM:HBG749684 EMBL:AL109796 EMBL:BT006382 E…	82	4e-16	38/44	86	40/44	90
isogroup00662	isotig00757	370	No hit
isogroup00663	isotig00758	370	No hit
isogroup00664	isotig00759	366	No hit
isogroup00665	isotig00760	364	No hit
isogroup00666	isotig00761	368	TAIR|locus:2125622 - symbol:AT4G32660 "AT4G32660" species:3702 "Arabidopsis thaliana" [GO:0005575 "cellular_component" evidence=ND] [GO:0016301 "kinase activity" evidence=ISS] InterPro:IPR000719 InterPro:IPR002290 InterPro:IPR008271 InterPro:IPR017442 Pfam:PF00069 PROSITE:PS00107 PROSITE:PS00108 PROSITE:PS50011 SMART:SM00220 GO:GO:0005524 GenomeReviews:CT486007_GR GO:GO:0006468 InterPro:IPR011009…	214	6e-56	99/118	83	111/118	94
isogroup00667	isotig00762	363	TAIR|locus:2117567 - symbol:AT4G25810 "AT4G25810" species:3702 "Arabidopsis thaliana" [GO:0016798 "hydrolase activity, acting on glycosyl bonds" evidence=ISS] InterPro:IPR000757 InterPro:IPR008263 InterPro:IPR010713 Pfam:PF00722 Pfam:PF06955 PROSITE:PS01034 GenomeReviews:CT486007_GR GO:GO:0048046 GO:GO:0005618 EMBL:AL161564 EMBL:AL049480 GO:GO:0007047 InterPro:IPR008985 InterPro:IPR013320 Gene3D:…	87.8	8e-18	46/77	59	54/77	70
isogroup00668	isotig00763	361	TAIR|locus:2199897 - symbol:AT1G23900 "AT1G23900" species:3702 "Arabidopsis thaliana" [GO:0030276 "clathrin binding" evidence=ISS] [GO:0016192 "vesicle-mediated transport" evidence=ISS] [GO:0030121 "AP-1 adaptor complex" evidence=ISS] InterPro:IPR002553 InterPro:IPR008152 InterPro:IPR008153 InterPro:IPR011989 InterPro:IPR013041 InterPro:IPR016024 InterPro:IPR017107 Pfam:PF01602 Pfam:PF02883 PIRSF…	52	5e-07	23/30	76	27/30	90
isogroup00669	isotig00764	361	TAIR|locus:2134796 - symbol:AT4G19170 "AT4G19170" species:3702 "Arabidopsis thaliana" [GO:0010287 "plastoglobule" evidence=IDA] UniProt:O49675 GO:GO:0005515 GenomeReviews:CT486007_GR GO:GO:0055114 GO:GO:0005506 EMBL:AL021687 EMBL:AL161550 GO:GO:0010287 GO:GO:0016702 InterPro:IPR004294 PANTHER:PTHR10543 Pfam:PF03055 eggNOG:KOG1285 HOGENOM:HBG559594 EMBL:AY136353 EMBL:BT008785 EMBL:AY056789 EMBL:AK…	60.8	1e-09	28/34	82	31/34	91
isogroup00670	isotig00765	362	TAIR|gene:2079600 - symbol:AT3G07470.1 species:3702 "Arabidopsis thaliana" [GO:0005773 "vacuole" evidence=IDA] GO:GO:0005773 GenomeReviews:BA000014_GR InterPro:IPR007493 Gene3D:G3DSA:2.30.240.10 Pfam:PF04398 HOGENOM:HBG749450 EMBL:AY048203 EMBL:BT002661 IPI:IPI00522421 RefSeq:NP_566308.1 UniGene:At.18422 PRIDE:Q94AG1 GeneID:819935 KEGG:ath:AT3G07470 NMPDR:fig|3702.1.peg.12773 TAIR:At3g07470 InPar…	92.4	3e-19	49/82	59	60/82	73
isogroup00671	isotig00766	361	TAIR|locus:2117398 - symbol:AT4G25000 "AT4G25000" species:3702 "Arabidopsis thaliana" [GO:0004556 "alpha-amylase activity" evidence=ISS;IMP] [GO:0005576 "extracellular region" evidence=TAS] [GO:0009739 "response to gibberellin stimulus" evidence=IEP] [GO:0009737 "response to abscisic acid stimulus" evidence=IEP] [GO:0048046 "apoplast" evidence=IDA] InterPro:IPR006046 InterPro:IPR006047 InterPro:I…	166	2e-41	77/112	68	92/112	82
isogroup00672	isotig00767	358	TAIR|gene:3710374 - symbol:TUB8 "TUBULIN BETA 8" species:3702 "Arabidopsis thaliana" [GO:0016020 "membrane" evidence=IDA] [GO:0009651 "response to salt stress" evidence=IEP] InterPro:IPR000217 InterPro:IPR002453 InterPro:IPR003008 InterPro:IPR008280 InterPro:IPR017975 InterPro:IPR018316 Pfam:PF00091 Pfam:PF03953 PRINTS:PR01161 PRINTS:PR01163 PROSITE:PS00227 SMART:SM00865 GO:GO:0005525 GO:GO:00055…	138	5e-59	66/73	90	69/73	94
isogroup00673	isotig00768	358	TAIR|locus:504956456 - symbol:AT5G22140 "AT5G22140" species:3702 "Arabidopsis thaliana" [GO:0009055 "electron carrier activity" evidence=ISS] InterPro:IPR001327 Pfam:PF00070 Pfam:PF07992 GO:GO:0005886 GO:GO:0055114 GO:GO:0016491 GO:GO:0050660 InterPro:IPR013027 PRINTS:PR00368 EMBL:AL589883 IPI:IPI00518429 RefSeq:NP_680200.1 UniGene:At.45631 SMR:Q9C574 STRING:Q9C574 PRIDE:Q9C574 GeneID:832275 KEGG…	47	2e-05	24/47	51	30/47	63
isogroup00674	isotig00769	354	TAIR|locus:2101958 - symbol:AT3G53260 "AT3G53260" species:3702 "Arabidopsis thaliana" [GO:0006979 "response to oxidative stress" evidence=IEP] [GO:0006952 "defense response" evidence=TAS] [GO:0009611 "response to wounding" evidence=TAS] [GO:0009699 "phenylpropanoid biosynthetic process" evidence=TAS] [GO:0045548 "phenylalanine ammonia-lyase activity" evidence=ISS;TAS] InterPro:IPR001106 InterPro:…	87.4	1e-17	36/45	80	42/45	93
isogroup00675	isotig00770	352	No hit
isogroup00676	isotig00771	331	No hit
isogroup00677	isotig00772	352	TAIR|gene:2064406 - symbol:PSBW "PHOTOSYSTEM II REACTION CENTER W" species:3702 "Arabidopsis thaliana" [GO:0009535 "chloroplast thylakoid membrane" evidence=IDA] InterPro:IPR009806 Pfam:PF07123 GO:GO:0016021 GenomeReviews:CT485783_GR GO:GO:0009535 GO:GO:0015979 GO:GO:0009523 EMBL:U93215 EMBL:X90769 EMBL:AF325042 EMBL:AF375448 EMBL:AY143958 EMBL:AY087402 IPI:IPI00529146 PIR:A84710 PIR:S60662 RefSe…	106	2e-23	71/118	60	81/118	68
isogroup00678	isotig00773	349	No hit
isogroup00679	isotig00774	348	No hit
isogroup00680	isotig00775	346	TAIR|locus:2041509 - symbol:AT2G42680 "AT2G42680" species:3702 "Arabidopsis thaliana" [GO:0003677 "DNA binding" evidence=ISS] [GO:0003713 "transcription coactivator activity" evidence=IGI;ISS] [GO:0006350 "transcription" evidence=ISS] [GO:0009723 "response to ethylene stimulus" evidence=ISS] [GO:0045941 "positive regulation of transcription" evidence=TAS] [GO:0005730 "nucleolus" evidence=IDA] Int…	86.7	2e-17	43/46	93	45/46	97
isogroup00681	isotig00776	347	TAIR|gene:2007714 - symbol:YSL8 "YELLOW STRIPE LIKE 8" species:3702 "Arabidopsis thaliana" [GO:0005886 "plasma membrane" evidence=IDA] InterPro:IPR004813 Pfam:PF03169 GenomeReviews:CT485782_GR GO:GO:0016021 GO:GO:0005886 GO:GO:0055085 EMBL:AC007932 TIGRFAMs:TIGR00728 UniGene:At.15425 eggNOG:euNOG04038 HOGENOM:HBG606963 EMBL:AY515566 EMBL:AY039600 EMBL:BT010472 IPI:IPI00545399 PIR:G96523 RefSeq:NP…	79.7	2e-15	36/43	83	39/43	90
isogroup00682	isotig00777	344	TAIR|gene:2196159 - symbol:SAM1 "S-ADENOSYLMETHIONINE SYNTHETASE 1" species:3702 "Arabidopsis thaliana" [GO:0005618 "cell wall" evidence=IDA] [GO:0046686 "response to cadmium ion" evidence=IEP] [GO:0005886 "plasma membrane" evidence=IDA] [GO:0016020 "membrane" evidence=IDA] [GO:0009651 "response to salt stress" evidence=IEP] InterPro:IPR002133 Pfam:PF00438 Pfam:PF02772 Pfam:PF02773 PIRSF:PIRSF000…	227	7e-60	109/114	95	110/114	96
isogroup00683	isotig00778	341	TAIR|locus:2101049 - symbol:AT3G43810 "AT3G43810" species:3702 "Arabidopsis thaliana" [GO:0005575 "cellular_component" evidence=ND] [GO:0005509 "calcium ion binding" evidence=ISS] [GO:0005513 "detection of calcium ion" evidence=ISS] [GO:0019722 "calcium-mediated signaling" evidence=IGI] [GO:0010099 "regulation of photomorphogenesis" evidence=IMP] InterPro:IPR002048 InterPro:IPR011992 SMART:SM0005…	133	2e-31	66/66	100	66/66	100
isogroup00684	isotig00779	336	No hit
isogroup00685	isotig00780	337	No hit
isogroup00686	isotig00781	330	TAIR|locus:2183730 - symbol:AT5G10770 "AT5G10770" species:3702 "Arabidopsis thaliana" [GO:0003677 "DNA binding" evidence=ISS] InterPro:IPR001461 InterPro:IPR009007 Pfam:PF00026 PRINTS:PR00792 GO:GO:0006508 GO:GO:0004190 InterPro:IPR021109 SUPFAM:SSF50630 Gene3D:G3DSA:2.40.70.10 PANTHER:PTHR13683 HSSP:P00799 EMBL:AY075656 EMBL:BT001004 IPI:IPI00543783 RefSeq:NP_196638.2 UniGene:At.32336 MEROPS:A01…	107	1e-26	50/77	64	61/77	79
isogroup00687	isotig00782	337	TAIR|gene:2036503 - symbol:ATB2 species:3702 "Arabidopsis thaliana" [GO:0016491 "oxidoreductase activity" evidence=IEA] [GO:0046686 "response to cadmium ion" evidence=IEP] InterPro:IPR001395 InterPro:IPR020471 Pfam:PF00248 PRINTS:PR00069 GO:GO:0046686 GO:GO:0055114 GO:GO:0016491 Gene3D:G3DSA:3.20.20.100 PANTHER:PTHR11732 SUPFAM:SSF51430 HSSP:P38918 EMBL:AY056440 EMBL:AY099655 EMBL:BT000251 EMBL:A…	61.6	6e-10	34/60	56	41/60	68
isogroup00688	isotig00783	334	TAIR|locus:2130759 - symbol:AT4G16520 "AT4G16520" species:3702 "Arabidopsis thaliana" [GO:0008017 "microtubule binding" evidence=ISS] [GO:0006914 "autophagy" evidence=ISS] Pfam:PF02991 GO:GO:0015031 GenomeReviews:CT486007_GR GO:GO:0006914 EMBL:Z97341 EMBL:AL161544 GO:GO:0019941 GO:GO:0005874 HSSP:P60519 HOGENOM:HBG592694 GO:GO:0000421 GO:GO:0033110 InterPro:IPR004241 PANTHER:PTHR10969 eggNOG:KOG1…	109	2e-24	51/57	89	56/57	98
isogroup00689	isotig00784	330	TAIR|gene:2173531 - symbol:COB "COBRA" species:3702 "Arabidopsis thaliana" [GO:0005886 "plasma membrane" evidence=IDA] GenomeReviews:BA000015_GR GO:GO:0009651 GO:GO:0009505 EMBL:AB008269 GO:GO:0046658 GO:GO:0009825 InterPro:IPR006918 Pfam:PF04833 ProDom:PD140986 GO:GO:0016328 HOGENOM:HBG317196 InterPro:IPR017391 PIRSF:PIRSF038122 EMBL:AF319663 EMBL:AY094402 EMBL:BT001119 EMBL:AY085712 EMBL:AJ0067…	199	3e-51	88/109	80	96/109	88
isogroup00690	isotig00785	330	No hit
isogroup00691	isotig00786	329	TAIR|locus:2038942 - symbol:AT2G20260 "AT2G20260" species:3702 "Arabidopsis thaliana" [GO:0009538 "photosystem I reaction center" evidence=ISS] [GO:0010287 "plastoglobule" evidence=IDA] InterPro:IPR003375 InterPro:IPR008990 Pfam:PF02427 ProDom:PD004772 GenomeReviews:CT485783_GR GO:GO:0003824 GO:GO:0009535 GO:GO:0010287 EMBL:AC006569 GO:GO:0015979 UniGene:At.23286 UniGene:At.39720 GO:GO:0009538 TC…	121	5e-28	57/65	87	61/65	93
isogroup00692	isotig00787	328	TAIR|locus:2173234 - symbol:AT5G13630 "AT5G13630" species:3702 "Arabidopsis thaliana" [GO:0009706 "chloroplast inner membrane" evidence=NAS] [GO:0016851 "magnesium chelatase activity" evidence=ISS] [GO:0005739 "mitochondrion" evidence=IDA] [GO:0010007 "magnesium chelatase complex" evidence=TAS] [GO:0009507 "chloroplast" evidence=IDA] InterPro:IPR003672 InterPro:IPR011771 Pfam:PF02514 GO:GO:000573…	189	2e-48	92/107	85	102/107	95
isogroup00693	isotig00788	327	No hit
isogroup00694	isotig00789	327	No hit
isogroup00695	isotig00790	327	No hit
isogroup00696	isotig00791	327	TAIR|gene:3708737 - symbol:AT5G08565.1 species:3702 "Arabidopsis thaliana" [GO:0005634 "nucleus" evidence=IEA] [GO:0008159 "positive transcription elongation factor activity" evidence=IEA] [GO:0008270 "zinc ion binding" evidence=IEA] [GO:0045941 "positive regulation of transcription" evidence=IEA] InterPro:IPR009287 PIRSF:PIRSF025023 GenomeReviews:BA000015_GR GO:GO:0005634 GO:GO:0045941 GO:GO:000…	162	3e-40	75/97	77	82/97	84
isogroup00697	isotig00792	321	No hit
isogroup00698	isotig00793	313	TAIR|locus:2198988 - symbol:AT1G80410 "AT1G80410" species:3702 "Arabidopsis thaliana" [GO:0009793 "embryonic development ending in seed dormancy" evidence=NAS] InterPro:IPR011990 GenomeReviews:CT485782_GR GO:GO:0005488 GO:GO:0016740 GO:GO:0016020 Gene3D:G3DSA:1.25.40.10 InterPro:IPR013026 InterPro:IPR019734 PROSITE:PS50005 PROSITE:PS50293 HOGENOM:HBG736934 InterPro:IPR021183 PIRSF:PIRSF000422 OMA…	81.3	8e-16	49/104	47	65/104	62
isogroup00699	isotig00794	310	TAIR|locus:2174764 - symbol:AT5G64610 "AT5G64610" species:3702 "Arabidopsis thaliana" [GO:0003676 "nucleic acid binding" evidence=ISS] [GO:0008270 "zinc ion binding" evidence=ISS] [GO:0004402 "histone acetyltransferase activity" evidence=ISS;IDA] [GO:0005634 "nucleus" evidence=IDA] InterPro:IPR000953 InterPro:IPR002717 InterPro:IPR015880 Pfam:PF01853 PROSITE:PS00598 PROSITE:PS50013 SMART:SM00298 …	120	9e-28	58/61	95	60/61	98
isogroup00700	isotig00795	310	TAIR|locus:2094548 - symbol:AT3G22980 "AT3G22980" species:3702 "Arabidopsis thaliana" [GO:0008135 "translation factor activity, nucleic acid binding" evidence=ISS] [GO:0005575 "cellular_component" evidence=ND] [GO:0008150 "biological_process" evidence=ND] InterPro:IPR000640 InterPro:IPR000795 InterPro:IPR004161 InterPro:IPR005225 Pfam:PF00009 Pfam:PF00679 Pfam:PF03144 PRINTS:PR00315 SMART:SM00838…	75.1	6e-14	37/42	88	40/42	95
isogroup00701	isotig00796	302	TAIR|locus:505006135 - symbol:AT1G20693 "AT1G20693" species:3702 "Arabidopsis thaliana" [GO:0003700 "transcription factor activity" evidence=ISS] [GO:0000785 "chromatin" evidence=TAS] [GO:0003682 "chromatin binding" evidence=TAS] [GO:0006333 "chromatin assembly or disassembly" evidence=TAS] [GO:0030527 "structural constituent of chromatin" evidence=TAS] [GO:0003677 "DNA binding" evidence=ISS;IDA]…	60.8	1e-09	34/82	41	48/82	58
isogroup00702	isotig00797	296	FB|FBgn0004117 - symbol:Tm2 "Tropomyosin 2" species:7227 "Drosophila melanogaster" [GO:0005862 "muscle thin filament tropomyosin" evidence=NAS] [GO:0003779 "actin binding" evidence=ISS] [GO:0007507 "heart development" evidence=IMP] GO:GO:0005515 EMBL:AE014297 GO:GO:0007507 InterPro:IPR000533 Pfam:PF00261 PRINTS:PR00194 PROSITE:PS00326 EMBL:K02622 EMBL:K02623 EMBL:K03277 EMBL:AY071087 EMBL:BT02928…	128	5e-30	73/98	74	87/98	88
isogroup00703	isotig00798	294	TAIR|gene:3441185 - symbol:BIR1 "BAK1-INTERACTING RECEPTOR-LIKE KINASE 1" species:3702 "Arabidopsis thaliana" [GO:0005886 "plasma membrane" evidence=IDA] Pfam:PF00560 InterPro:IPR001611 InterPro:IPR000719 PROSITE:PS00107 PROSITE:PS00108 PROSITE:PS50011 GO:GO:0005515 GenomeReviews:BA000015_GR GO:GO:0016021 GO:GO:0005886 GO:GO:0005524 GO:GO:0004872 GO:GO:0006468 InterPro:IPR011009 SUPFAM:SSF56112 G…	160	1e-39	79/99	79	84/99	84
isogroup00704	isotig00799	293	No hit
isogroup00705	isotig00800	292	No hit
isogroup00706	isotig00801	284	TAIR|locus:2075397 - symbol:AT3G02790 "AT3G02790" species:3702 "Arabidopsis thaliana" [GO:0003700 "transcription factor activity" evidence=ISS] [GO:0045449 "regulation of transcription" evidence=TAS] InterPro:IPR015880 SMART:SM00355 GO:GO:0005622 GenomeReviews:BA000014_GR GO:GO:0008270 GO:GO:0045449 EMBL:AC018363 eggNOG:euNOG20344 HOGENOM:HBG523634 EMBL:AF361599 EMBL:AY058229 IPI:IPI00518013 RefS…	96.7	2e-20	44/50	88	47/50	94
isogroup00707	isotig00802	273	TAIR|locus:2015509 - symbol:AT1G62960 "AT1G62960" species:3702 "Arabidopsis thaliana" [GO:0005575 "cellular_component" evidence=ND] [GO:0016847 "1-aminocyclopropane-1-carboxylate synthase activity" evidence=ISS;IDA] [GO:0009693 "ethylene biosynthetic process" evidence=ISS] [GO:0004069 "L-aspartate:2-oxoglutarate aminotransferase activity" evidence=IGI] [GO:0006519 "cellular amino acid and derivat…	92.8	3e-19	41/64	64	50/64	78
isogroup00708	isotig00803	276	TAIR|gene:2124225 - symbol:AT4G34090.1 species:3702 "Arabidopsis thaliana" [GO:0009570 "chloroplast stroma" evidence=IDA] [GO:0009507 "chloroplast" evidence=IDA] GenomeReviews:CT486007_GR GO:GO:0009570 UniGene:At.45834 UniGene:At.19075 UniGene:Rsa.11700 GeneID:829555 TAIR:At4g34090 HOGENOM:HBG318745 EMBL:AF370544 EMBL:AY081498 EMBL:AK229149 IPI:IPI00541336 RefSeq:NP_567951.1 STRING:Q94JY0 PRIDE:Q…	99.4	3e-21	47/70	67	56/70	80
isogroup00709	isotig00804	271	No hit
isogroup00710	isotig00805	274	No hit
isogroup00711	isotig00806	271	No hit
isogroup00712	isotig00807	272	No hit
isogroup00713	isotig00808	267	No hit
isogroup00714	isotig00809	261	No hit
isogroup00715	isotig00810	259	TAIR|locus:2173438 - symbol:AT5G64350 "AT5G64350" species:3702 "Arabidopsis thaliana" [GO:0009543 "chloroplast thylakoid lumen" evidence=ISS] [GO:0005528 "FK506 binding" evidence=ISS] [GO:0003755 "peptidyl-prolyl cis-trans isomerase activity" evidence=ISS] InterPro:IPR001179 Pfam:PF00254 PROSITE:PS50059 UniProt:Q8LGG0 GO:GO:0005515 GenomeReviews:BA000015_GR GO:GO:0005737 GO:GO:0006457 EMBL:AB0082…	89	7e-33	38/43	88	42/43	97
isogroup00716	isotig00811	255	TAIR|locus:2197624 - symbol:AT1G67430 "AT1G67430" species:3702 "Arabidopsis thaliana" [GO:0005840 "ribosome" evidence=ISS] [GO:0003735 "structural constituent of ribosome" evidence=ISS] [GO:0006412 "translation" evidence=ISS] [GO:0022625 "cytosolic large ribosomal subunit" evidence=IDA] InterPro:IPR001063 InterPro:IPR005721 InterPro:IPR018260 Pfam:PF00237 PROSITE:PS00464 GenomeReviews:CT485782_GR…	65.5	4e-11	29/30	96	30/30	100
isogroup00717	isotig00812	254	TAIR|locus:2183765 - symbol:AT5G10960 "AT5G10960" species:3702 "Arabidopsis thaliana" [GO:0004540 "ribonuclease activity" evidence=ISS] [GO:0009451 "RNA modification" evidence=ISS] InterPro:IPR006941 InterPro:IPR012337 Pfam:PF04857 GenomeReviews:BA000015_GR GO:GO:0005634 GO:GO:0005737 GO:GO:0006350 GO:GO:0045449 GO:GO:0003723 GO:GO:0046872 SUPFAM:SSF53098 eggNOG:KOG0304 GO:GO:0004535 HSSP:P39008 …	143	1e-34	66/84	78	75/84	89
isogroup00718	isotig00813	246	TAIR|locus:2057175 - symbol:AT2G38310 "AT2G38310" species:3702 "Arabidopsis thaliana" [GO:0003674 "molecular_function" evidence=ND] UniProt:O80920 GO:GO:0005634 GO:GO:0005737 GenomeReviews:CT485783_GR GO:GO:0009738 GO:GO:0004872 GO:GO:0042803 EMBL:AC004683 GO:GO:0010427 ProDom:PD000531 EMBL:AY039586 EMBL:AY054141 EMBL:AY087146 IPI:IPI00527852 PIR:T02514 RefSeq:NP_565887.1 UniGene:At.12775 IntAct:…	81.6	6e-16	45/74	60	51/74	68
isogroup00719	isotig00814	243	TAIR|locus:2056825 - symbol:AT2G03870 "AT2G03870" species:3702 "Arabidopsis thaliana" [GO:0005634 "nucleus" evidence=ISS] [GO:0005732 "small nucleolar ribonucleoprotein complex" evidence=ISS] [GO:0003674 "molecular_function" evidence=ND] InterPro:IPR001163 Pfam:PF01423 InterPro:IPR006649 GenomeReviews:CT485783_GR InterPro:IPR010920 SUPFAM:SSF50182 SMART:SM00651 HOGENOM:HBG749684 HSSP:O29386 eggNO…	125	3e-29	61/68	89	64/68	94
isogroup00720	isotig00815	235	TAIR|gene:1005713656 - symbol:AT5G06130.2 species:3702 "Arabidopsis thaliana" [GO:0009507 "chloroplast" evidence=IEA] EMBL:AY072147 EMBL:AY133750 IPI:IPI00527561 RefSeq:NP_196231.2 UniGene:At.9801 PRIDE:Q8VYD8 GeneID:830500 KEGG:ath:AT5G06130 NMPDR:fig|3702.1.peg.22732 TAIR:At5g06130 InParanoid:Q8VYD8 OMA:CARCSAS ArrayExpress:Q8VYD8 Genevestigator:Q8VYD8 Uniprot:Q8VYD8	125	4e-29	59/77	76	64/77	83
isogroup00721	isotig00816	233	No hit
isogroup00722	isotig00817	227	No hit
isogroup00723	isotig00818	218	DICTYBASE|DDB_G0283327 - symbol:eppA "Erk2-dependent phosphoprotein" species:44689 "Dictyostelium discoideum" [GO:0045335 "phagocytic vesicle" evidence=IDA] [GO:0030587 "sorocarp development" evidence=IMP] [GO:0043327 "chemotaxis to cAMP" evidence=IMP] [GO:0043326 "chemotaxis to folate" evidence=IMP] [GO:0008283 "cell proliferation" evidence=IMP] [GO:0003674 "molecular_function" evidence=ND] [GO:…	44.3	0.0001	23/57	40	27/57	47
isogroup00724	isotig00819	213	No hit
isogroup00725	isotig00820	210	TAIR|locus:2181808 - symbol:AT5G02560 "AT5G02560" species:3702 "Arabidopsis thaliana" [GO:0003677 "DNA binding" evidence=ISS] InterPro:IPR002119 InterPro:IPR007125 InterPro:IPR009072 Pfam:PF00125 PRINTS:PR00620 PROSITE:PS00046 SMART:SM00414 GenomeReviews:BA000015_GR GO:GO:0005634 GO:GO:0003677 Gene3D:G3DSA:1.10.20.10 SUPFAM:SSF47113 GO:GO:0006334 GO:GO:0000786 EMBL:AL162971 PANTHER:PTHR23430 HOGE…	60.8	2e-18	30/35	85	32/35	91
isogroup00726	isotig00821	208	No hit
isogroup00727	isotig00822	208	TAIR|locus:2148303 - symbol:AT5G59540 "AT5G59540" species:3702 "Arabidopsis thaliana" [GO:0016491 "oxidoreductase activity" evidence=ISS] [GO:0005575 "cellular_component" evidence=ND] [GO:0008150 "biological_process" evidence=ND] InterPro:IPR005123 Pfam:PF03171 GenomeReviews:BA000015_GR GO:GO:0055114 GO:GO:0005506 HOGENOM:HBG749762 EMBL:AB025604 GO:GO:0016702 HSSP:Q96323 UniGene:At.9727 UniGene:R…	76.6	2e-14	36/58	62	46/58	79
isogroup00728	isotig00823	205	TAIR|locus:2039022 - symbol:AT2G20280 "AT2G20280" species:3702 "Arabidopsis thaliana" [GO:0005575 "cellular_component" evidence=ND] [GO:0003676 "nucleic acid binding" evidence=ISS] [GO:0008150 "biological_process" evidence=ND] InterPro:IPR000571 PROSITE:PS50103 SMART:SM00356 GenomeReviews:CT485783_GR GO:GO:0008270 GO:GO:0003677 EMBL:AC006569 IPI:IPI00536607 PIR:C84587 RefSeq:NP_179618.1 UniGene:A…	48.9	4e-06	24/44	54	30/44	68
isogroup00729	isotig00824	199	TAIR|locus:2164875 - symbol:AT5G39590 "AT5G39590" species:3702 "Arabidopsis thaliana" [GO:0005575 "cellular_component" evidence=ND] [GO:0003674 "molecular_function" evidence=ND] EMBL:AB012243 InterPro:IPR006571 SMART:SM00584 UniGene:At.21744 UniGene:At.24451 IPI:IPI00523419 RefSeq:NP_198775.1 PRIDE:Q9FKA3 GeneID:833955 KEGG:ath:AT5G39590 NMPDR:fig|3702.1.peg.25655 TAIR:At5g39590 InParanoid:Q9FKA3…	105	3e-23	45/65	69	56/65	86
isogroup00730	isotig00825	200	TAIR|locus:2205215 - symbol:AT1G56190 "AT1G56190" species:3702 "Arabidopsis thaliana" [GO:0004618 "phosphoglycerate kinase activity" evidence=ISS] [GO:0006096 "glycolysis" evidence=ISS] [GO:0005739 "mitochondrion" evidence=IDA] InterPro:IPR001576 InterPro:IPR015824 InterPro:IPR015901 InterPro:IPR015911 Pfam:PF00162 PRINTS:PR00477 PROSITE:PS00111 GenomeReviews:CT485782_GR GO:GO:0005739 GO:GO:00055…	115	5e-26	59/63	93	60/63	95
isogroup00731	isotig00826	183	TAIR|locus:2203718 - symbol:AT1G53440 "AT1G53440" species:3702 "Arabidopsis thaliana" [GO:0016301 "kinase activity" evidence=ISS] Pfam:PF00560 InterPro:IPR001611 InterPro:IPR000719 InterPro:IPR008271 PROSITE:PS00107 PROSITE:PS00108 PROSITE:PS50011 GO:GO:0005515 GenomeReviews:CT485782_GR GO:GO:0016021 GO:GO:0005886 GO:GO:0005524 GO:GO:0004872 GO:GO:0006468 InterPro:IPR011009 SUPFAM:SSF56112 GO:GO:…	58.9	4e-09	34/61	55	39/61	63
isogroup00732	isotig00827	184	No hit
isogroup00733	isotig00828	182	TAIR|gene:2026615 - symbol:APX1 "ascorbate peroxidase 1" species:3702 "Arabidopsis thaliana" [GO:0009570 "chloroplast stroma" evidence=IDA] [GO:0005618 "cell wall" evidence=IDA] [GO:0046686 "response to cadmium ion" evidence=IEP] [GO:0005886 "plasma membrane" evidence=IDA] [GO:0009651 "response to salt stress" evidence=IEP] [GO:0009507 "chloroplast" evidence=IDA] InterPro:IPR002016 InterPro:IPR00…	47.4	1e-05	21/23	91	23/23	100
isogroup00734	isotig00829	181	No hit
isogroup00735	isotig00830	181	No hit
isogroup00736	isotig00831	169	No hit
isogroup00737	isotig00832	156	No hit
isogroup00738	isotig00833	146	TAIR|locus:2175433 - symbol:AT5G04720 "AT5G04720" species:3702 "Arabidopsis thaliana" [GO:0006952 "defense response" evidence=ISS] InterPro:IPR000767 InterPro:IPR002182 InterPro:IPR003593 Pfam:PF00931 PRINTS:PR00364 SMART:SM00382 GenomeReviews:BA000015_GR GO:GO:0005524 GO:GO:0006952 GO:GO:0006915 HOGENOM:HBG318728 PROSITE:PS51153 GO:GO:0017111 EMBL:AB008271 EMBL:AL162972 EMBL:AY050794 EMBL:AY1139…	61.6	6e-10	25/46	54	36/46	78
isogroup00739	isotig00834	120	No hit
isogroup00740	isotig00835	119	TAIR|locus:2041298 - symbol:AT2G22570 "AT2G22570" species:3702 "Arabidopsis thaliana" [GO:0005575 "cellular_component" evidence=ND] [GO:0003824 "catalytic activity" evidence=ISS] [GO:0008152 "metabolic process" evidence=ISS] [GO:0008936 "nicotinamidase activity" evidence=IMP;IDA] [GO:0009737 "response to abscisic acid stimulus" evidence=IMP] [GO:0019365 "pyridine nucleotide salvage" evidence=IMP]…	52.4	4e-07	22/35	62	30/35	85
isogroup00741	isotig00836	100	No hit
isogroup00742	isotig00837	64	No hit
singleton	G7OXQHF01AU5ER	303	TAIR|locus:2157205 - symbol:AT5G39250 "AT5G39250" species:3702 "Arabidopsis thaliana" [GO:0003674 "molecular_function" evidence=ND] Pfam:PF00646 INTERPRO:IPR001810 GenomeReviews:BA000015_GR SMART:SM00256 PROSITE:PS50181 EMBL:AB010694 EMBL:AY091074 EMBL:AY122944 IPI:IPI00531107 RefSeq:NP_198741.1 UniGene:At.30357 SMR:Q9FL82 GeneID:833921 KEGG:ath:AT5G39250 NMPDR:fig|3702.1.peg.25621 TAIR:At5g39250…	118	4e-27	58/98	59	79/98	80
singleton	G7OXQHF01AZQA3	394	TAIR|locus:2178672 - symbol:AT5G24060 "AT5G24060" species:3702 "Arabidopsis thaliana" [GO:0005575 "cellular_component" evidence=ND] [GO:0003674 "molecular_function" evidence=ND] [GO:0008150 "biological_process" evidence=ND] GenomeReviews:BA000015_GR EMBL:AB009056 eggNOG:KOG4197 IPI:IPI00533588 NMPDR:fig|3702.1.peg.24588 TAIR:At5g24060 HOGENOM:HBG316606 InParanoid:Q9FLV6 OMA:VEDGANE Genevestigator…	65.5	2e-15	29/62	46	43/62	69
singleton	G7OXQHF01ALTR5	423	TAIR|locus:2064696 - symbol:AT2G05920 "AT2G05920" species:3702 "Arabidopsis thaliana" [GO:0006508 "proteolysis" evidence=ISS] InterPro:IPR000209 InterPro:IPR010259 Pfam:PF00082 Pfam:PF05922 PRINTS:PR00723 PROSITE:PS00138 InterPro:IPR003137 Pfam:PF02225 GO:GO:0042802 GO:GO:0006508 GO:GO:0009505 GO:GO:0004252 GO:GO:0043086 InterPro:IPR015500 Gene3D:G3DSA:3.40.50.200 PANTHER:PTHR10795 SUPFAM:SSF5274…	78.6	6e-33	33/49	67	42/49	85
singleton	G7OXQHF01A1GMD	473	TAIR|gene:2086497 - symbol:GTE8 "GLOBAL TRANSCRIPTION FACTOR GROUP E8" species:3702 "Arabidopsis thaliana" [GO:0009507 "chloroplast" evidence=IDA] Pfam:PF00439 INTERPRO:IPR001487 GO:GO:0009507 Gene3D:G3DSA:1.20.920.10 SMART:SM00297 SUPFAM:SSF47370 PROSITE:PS50014 PRINTS:PR00503 EMBL:AP000381 HSSP:Q03330 IPI:IPI00533928 SMR:Q9LK27 PRIDE:Q9LK27 TAIR:At3g27260 InParanoid:Q9LK27 Genevestigator:Q9LK27…	131	1e-30	70/107	65	78/107	72
singleton	G7OXQHF01BATRC	452	TAIR|gene:2175732 - symbol:SGR4 "SHOOT GRAVITROPSIM 4" species:3702 "Arabidopsis thaliana" [GO:0005773 "vacuole" evidence=IDA] [GO:0000325 "plant-type vacuole" evidence=IDA] [GO:0005886 "plasma membrane" evidence=IDA] UniProt:Q9SEL6 GO:GO:0005515 GenomeReviews:BA000015_GR GO:GO:0016021 GO:GO:0005886 GO:GO:0031902 GO:GO:0000325 GO:GO:0005774 GO:GO:0009630 GO:GO:0005802 EMBL:AB009054 GO:GO:0006623 …	87	2e-21	49/72	68	60/72	83
singleton	G7OXQHF01A61RT	350	TAIR|locus:2090572 - symbol:AT3G17700 "AT3G17700" species:3702 "Arabidopsis thaliana" [GO:0005216 "ion channel activity" evidence=ISS] [GO:0030551 "cyclic nucleotide binding" evidence=ISS] [GO:0005516 "calmodulin binding" evidence=ISS] [GO:0009624 "response to nematode" evidence=IEP] InterPro:IPR005821 Pfam:PF00520 InterPro:IPR000595 InterPro:IPR014710 Gene3D:G3DSA:2.60.120.10 GO:GO:0016021 Genom…	93.2	2e-19	43/64	67	53/64	82
singleton	G7OXQHF01AS9Y9	259	TAIR|locus:2077122 - symbol:AT3G46010 "AT3G46010" species:3702 "Arabidopsis thaliana" [GO:0005622 "intracellular" evidence=ISS] [GO:0003779 "actin binding" evidence=TAS] [GO:0007015 "actin filament organization" evidence=IMP] InterPro:IPR002108 Pfam:PF00241 PROSITE:PS51263 SMART:SM00102 GO:GO:0005622 GenomeReviews:BA000014_GR GO:GO:0003779 GO:GO:0007015 HOGENOM:HBG628477 EMBL:AL162459 EMBL:U48938…	123	1e-28	56/76	73	67/76	88
singleton	G7OXQHF01A7S4P	505	RGD|620665 - symbol:Fasn "fatty acid synthase" species:10116 "Rattus norvegicus" [GO:0000036 "acyl carrier activity" evidence=IEA] [GO:0004313 "[acyl-carrier-protein] S-acetyltransferase activity" evidence=IEA] [GO:0004314 "[acyl-carrier-protein] S-malonyltransferase activity" evidence=IEA] [GO:0004315 "3-oxoacyl-[acyl-carrier-protein] synthase activity" evidence=IEA] [GO:0004316 "3-oxoacyl-[acyl…	99	4e-31	49/118	41	74/118	62
singleton	G7OXQHF01A3W1W	318	TAIR|gene:2181245 - symbol:NHX1 "NA+/H+ EXCHANGER" species:3702 "Arabidopsis thaliana" [GO:0005886 "plasma membrane" evidence=IDA] InterPro:IPR004709 InterPro:IPR006153 InterPro:IPR018406 InterPro:IPR018407 InterPro:IPR018422 Pfam:PF00999 PRINTS:PR01084 GenomeReviews:BA000015_GR GO:GO:0016021 GO:GO:0005886 GO:GO:0005789 GO:GO:0000139 GO:GO:0055085 GO:GO:0009651 GO:GO:0000325 GO:GO:0005774 GO:GO:0…	52	5e-07	23/31	74	24/31	77
singleton	G7OXQHF01A34KG	487	TAIR|locus:2119797 - symbol:AT4G20030 "AT4G20030" species:3702 "Arabidopsis thaliana" [GO:0003723 "RNA binding" evidence=ISS] [GO:0008150 "biological_process" evidence=ND] InterPro:IPR000504 InterPro:IPR012677 Pfam:PF00076 PROSITE:PS50102 SMART:SM00360 GenomeReviews:CT486007_GR GO:GO:0005634 GO:GO:0000166 Gene3D:G3DSA:3.30.70.330 GO:GO:0003676 EMBL:BT025729 EMBL:AK176834 IPI:IPI00538556 RefSeq:NP…	126	4e-29	67/145	46	91/145	62
singleton	G7OXQHF01AN1JT	401	TAIR|locus:2084158 - symbol:AT3G01680 "AT3G01680" species:3702 "Arabidopsis thaliana" [GO:0005575 "cellular_component" evidence=ND] [GO:0003674 "molecular_function" evidence=ND] [GO:0008150 "biological_process" evidence=ND] GenomeReviews:BA000014_GR EMBL:AC009325 InterPro:IPR021640 Pfam:PF11594 HOGENOM:HBG744918 EMBL:BT008325 EMBL:AK228096 IPI:IPI00538298 RefSeq:NP_186817.1 UniGene:At.18470 UniGe…	70.1	2e-12	38/99	38	60/99	60
singleton	G7OXQHF01AJL52	460	No hit
singleton	G7OXQHF01BC2SS	354	TAIR|locus:2116850 - symbol:AT4G34940 "AT4G34940" species:3702 "Arabidopsis thaliana" [GO:0005634 "nucleus" evidence=IDA] [GO:0005737 "cytoplasm" evidence=IDA] [GO:0009860 "pollen tube growth" evidence=IMP] [GO:0030036 "actin cytoskeleton organization" evidence=IMP] InterPro:IPR000225 InterPro:IPR011989 InterPro:IPR016024 GenomeReviews:CT486007_GR GO:GO:0005634 GO:GO:0005737 SUPFAM:SSF48371 GO:GO…	89	4e-18	62/89	69	71/89	79
singleton	G7OXQHF01AJTCH	403	TAIR|locus:2099443 - symbol:AT3G48880 "AT3G48880" species:3702 "Arabidopsis thaliana" [GO:0005575 "cellular_component" evidence=ND] [GO:0003674 "molecular_function" evidence=ND] [GO:0008150 "biological_process" evidence=ND] Pfam:PF00646 INTERPRO:IPR001810 GenomeReviews:BA000014_GR PROSITE:PS50181 eggNOG:KOG1947 EMBL:AL132963 EMBL:AY045976 EMBL:AY079352 EMBL:AY088907 IPI:IPI00535938 PIR:T49284 Ref…	101	8e-28	46/68	67	55/68	80
singleton	G7OXQHF01APVMV	259	TAIR|locus:2054612 - symbol:AT2G06530 "AT2G06530" species:3702 "Arabidopsis thaliana" [GO:0016192 "vesicle-mediated transport" evidence=ISS] [GO:0000815 "ESCRT III complex" evidence=ISS] InterPro:IPR005024 Pfam:PF03357 GO:GO:0015031 GenomeReviews:CT485783_GR GO:GO:0005768 OMA:QMDAVKI eggNOG:KOG3230 EMBL:AC006420 EMBL:AY090953 EMBL:AY088685 EMBL:AJ628449 EMBL:AJ628450 EMBL:AJ628451 EMBL:AJ628452 E…	40.8	1e-07	36/47	76	39/47	82
singleton	G7OXQHF01AUQ1G	454	TAIR|locus:2156672 - symbol:AT5G52400 "AT5G52400" species:3702 "Arabidopsis thaliana" [GO:0019825 "oxygen binding" evidence=ISS] InterPro:IPR001128 InterPro:IPR002401 Pfam:PF00067 PRINTS:PR00463 Prosite:PS00086 GenomeReviews:BA000015_GR GO:GO:0055114 GO:GO:0009055 GO:GO:0020037 InterPro:IPR017973 InterPro:IPR017972 Gene3D:G3DSA:1.10.630.10 PANTHER:PTHR19383 PRINTS:PR00385 SUPFAM:SSF48264 eggNOG:K…	187	1e-51	85/132	64	104/132	78
singleton	G7OXQHF01AOMOE	196	TAIR|locus:2194055 - symbol:AT1G18160 "AT1G18160" species:3702 "Arabidopsis thaliana" [GO:0016301 "kinase activity" evidence=ISS] [GO:0004712 "protein serine/threonine/tyrosine kinase activity" evidence=ISS] InterPro:IPR000719 InterPro:IPR008271 InterPro:IPR017441 PROSITE:PS00107 PROSITE:PS00108 PROSITE:PS50011 GenomeReviews:CT485782_GR GO:GO:0005886 GO:GO:0005524 GO:GO:0006468 InterPro:IPR011009…	51.2	8e-07	28/58	48	37/58	63
singleton	G7OXQHF01AWNUI	469	No hit
singleton	G7OXQHF01AY6FI	322	TAIR|gene:2060863 - symbol:AT2G30100.1 species:3702 "Arabidopsis thaliana" [GO:0009507 "chloroplast" evidence=IEA] [GO:0005515 "protein binding" evidence=IEA] [GO:0006464 "protein modification process" evidence=IEA] InterPro:IPR002885 GO:GO:0009507 GenomeReviews:CT485783_GR PROSITE:PS51375 EMBL:AC004165 eggNOG:KOG0619 EMBL:AK229400 IPI:IPI00526747 PIR:T00588 TAIR:At2g30100 Genevestigator:Q0WNN7 U…	97.8	5e-26	46/64	71	55/64	85
singleton	G7OXQHF01BC2CT	516	No hit
singleton	G7OXQHF01A5TUE	434	TAIR|locus:2091055 - symbol:AT3G14390 "AT3G14390" species:3702 "Arabidopsis thaliana" [GO:0008836 "diaminopimelate decarboxylase activity" evidence=IGI;ISS] [GO:0009089 "lysine biosynthetic process via diaminopimelate" evidence=ISS] InterPro:IPR000183 InterPro:IPR002986 InterPro:IPR009006 Pfam:PF00278 Pfam:PF02784 PRINTS:PR01179 PRINTS:PR01181 PROSITE:PS00878 PROSITE:PS00879 GO:GO:0009507 GenomeR…	248	6e-66	118/144	81	132/144	91
singleton	G7OXQHF01A8G1K	385	TAIR|locus:2083358 - symbol:AT3G06850 "AT3G06850" species:3702 "Arabidopsis thaliana" [GO:0003826 "alpha-ketoacid dehydrogenase activity" evidence=ISS] [GO:0005739 "mitochondrion" evidence=IDA;TAS] [GO:0016407 "acetyltransferase activity" evidence=IDA] [GO:0008270 "zinc ion binding" evidence=IDA] [GO:0004147 "dihydrolipoamide branched chain acyltransferase activity" evidence=TAS] InterPro:IPR0010…	193	1e-50	93/118	78	110/118	93
singleton	G7OXQHF01APXUS	352	TAIR|locus:2101933 - symbol:AT3G53230 "AT3G53230" species:3702 "Arabidopsis thaliana" [GO:0005524 "ATP binding" evidence=ISS] [GO:0005829 "cytosol" evidence=IDA] InterPro:IPR003338 InterPro:IPR003593 InterPro:IPR003959 InterPro:IPR003960 InterPro:IPR004201 InterPro:IPR005938 InterPro:IPR009010 Pfam:PF00004 Pfam:PF02359 Pfam:PF02933 PROSITE:PS00674 SMART:SM00382 GO:GO:0015031 GO:GO:0005886 GO:GO:0…	199	3e-51	112/117	95	114/117	97
singleton	G7OXQHF01BCXB4	439	TAIR|gene:2081674 - symbol:AUD1 species:3702 "Arabidopsis thaliana" [GO:0005886 "plasma membrane" evidence=IDA] InterPro:IPR001509 InterPro:IPR016040 Pfam:PF01370 GO:GO:0005886 Gene3D:G3DSA:3.40.50.720 SUPFAM:SSF51735 GO:GO:0000139 EMBL:AL162651 GO:GO:0050662 GO:GO:0042732 GO:GO:0048040 OMA:MMQGHEV UniGene:At.23561 UniGene:At.27002 UniGene:At.63633 UniGene:Rra.3734 EMBL:AY143897 IPI:IPI00539694 P…	200	1e-55	95/102	93	99/102	97
singleton	G7OXQHF01AV93T	123	No hit
singleton	G7OXQHF01AY471	404	TAIR|gene:2082836 - symbol:CYSC1 "CYSTEINE SYNTHASE C1" species:3702 "Arabidopsis thaliana" [GO:0009507 "chloroplast" evidence=IDA] [GO:0005739 "mitochondrion" evidence=IDA] InterPro:IPR001216 InterPro:IPR001926 InterPro:IPR005856 InterPro:IPR005859 Pfam:PF00291 PROSITE:PS00901 GO:GO:0005739 GO:GO:0009507 GenomeReviews:BA000014_GR GO:GO:0030170 EMBL:AL132962 SUPFAM:SSF53686 GO:GO:0016740 HOGENOM:…	195	3e-50	96/116	82	107/116	92
singleton	G7OXQHF01A84EN	172	No hit
singleton	G7OXQHF01APKCN	132	No hit
singleton	G7OXQHF01AK4QA	470	TAIR|gene:2012170 - symbol:AT1G49750.1 species:3702 "Arabidopsis thaliana" [GO:0005515 "protein binding" evidence=IEA] [GO:0009507 "chloroplast" evidence=IDA] Pfam:PF00560 InterPro:IPR001611 GO:GO:0005515 GO:GO:0009507 HOGENOM:HBG755340 EMBL:AC011807 eggNOG:COG4886 EMBL:BT011626 EMBL:BT012269 EMBL:AK316847 IPI:IPI00535655 PIR:B96534 RefSeq:NP_175397.1 UniGene:At.26947 UniGene:Rra.24111 UniGene:Rs…	62	2e-18	30/54	55	40/54	74
singleton	G7OXQHF01A8WDF	438	TAIR|locus:2826731 - symbol:AT1G08465 "AT1G08465" species:3702 "Arabidopsis thaliana" [GO:0005575 "cellular_component" evidence=ND] [GO:0010158 "abaxial cell fate specification" evidence=IDA] [GO:0003700 "transcription factor activity" evidence=ISS] Pfam:PF04690 GenomeReviews:CT485782_GR GO:GO:0007275 GO:GO:0005634 GO:GO:0008270 GO:GO:0003677 InterPro:IPR009071 SUPFAM:SSF47095 GO:GO:0010158 EMBL:…	48.5	8e-06	24/35	68	27/35	77
singleton	G7OXQHF01A7IZZ	451	TAIR|gene:2115449 - symbol:GGPS1 "GERANYLGERANYL PYROPHOSPHATE SYNTHASE 1" species:3702 "Arabidopsis thaliana" [GO:0009507 "chloroplast" evidence=IDA] InterPro:IPR000092 Pfam:PF00348 PROSITE:PS00444 PROSITE:PS00723 GenomeReviews:CT486007_GR GO:GO:0009507 GO:GO:0000287 EMBL:AL161590 GO:GO:0016117 EMBL:Z99708 InterPro:IPR008949 Gene3D:G3DSA:1.10.600.10 SUPFAM:SSF48576 HOGENOM:HBG732667 InterPro:IPR…	147	1e-40	110/139	79	125/139	89
singleton	G7OXQHF01A6QD6	400	TAIR|locus:2130205 - symbol:AT4G15480 "AT4G15480" species:3702 "Arabidopsis thaliana" [GO:0005575 "cellular_component" evidence=ND] [GO:0008194 "UDP-glycosyltransferase activity" evidence=ISS] [GO:0016757 "transferase activity, transferring glycosyl groups" evidence=ISS] [GO:0035251 "UDP-glucosyltransferase activity" evidence=IDA] [GO:0010224 "response to UV-B" evidence=IEP;IGI] [GO:0050284 "sina…	107	8e-24	57/131	43	85/131	64
singleton	G7OXQHF01AZA49	417	No hit
singleton	G7OXQHF01A3CGX	220	No hit
singleton	G7OXQHF01AOG03	467	TAIR|gene:2096681 - symbol:VMA10 "VACUOLAR MEMBRANE ATPASE 10" species:3702 "Arabidopsis thaliana" [GO:0005886 "plasma membrane" evidence=IDA] [GO:0005773 "vacuole" evidence=IDA] InterPro:IPR005124 Pfam:PF03179 GO:GO:0005886 GenomeReviews:BA000014_GR GO:GO:0015992 BRENDA:3.6.3.14 GO:GO:0016820 GO:GO:0016471 EMBL:AJ005901 EMBL:AF181688 EMBL:AC010870 EMBL:AY072365 EMBL:AY114730 IPI:IPI00527415 PIR:…	80.5	2e-15	39/56	69	48/56	85
singleton	G7OXQHF01A1LTY	336	No hit
singleton	G7OXQHF01ANHYN	307	TAIR|locus:2182900 - symbol:AT5G07220 "AT5G07220" species:3702 "Arabidopsis thaliana" [GO:0005575 "cellular_component" evidence=ND] [GO:0005515 "protein binding" evidence=ISS] [GO:0006915 "apoptosis" evidence=ISS] [GO:0042981 "regulation of apoptosis" evidence=ISS] InterPro:IPR003103 Pfam:PF02179 PROSITE:PS51035 UniProt:Q9LYP4 GO:GO:0005515 GO:GO:0006915 EMBL:AL163652 InterPro:IPR019955 PROSITE:P…	57.8	9e-09	29/47	61	39/47	82
singleton	G7OXQHF01AWZXQ	259	TAIR|locus:2054612 - symbol:AT2G06530 "AT2G06530" species:3702 "Arabidopsis thaliana" [GO:0016192 "vesicle-mediated transport" evidence=ISS] [GO:0000815 "ESCRT III complex" evidence=ISS] InterPro:IPR005024 Pfam:PF03357 GO:GO:0015031 GenomeReviews:CT485783_GR GO:GO:0005768 OMA:QMDAVKI eggNOG:KOG3230 EMBL:AC006420 EMBL:AY090953 EMBL:AY088685 EMBL:AJ628449 EMBL:AJ628450 EMBL:AJ628451 EMBL:AJ628452 E…	52.4	3e-16	28/35	80	29/35	82
singleton	G7OXQHF01ATY6M	302	No hit
singleton	G7OXQHF01A83YB	435	TAIR|locus:505006147 - symbol:AT1G26665 "AT1G26665" species:3702 "Arabidopsis thaliana" [GO:0005575 "cellular_component" evidence=ND] [GO:0003674 "molecular_function" evidence=ND] [GO:0008150 "biological_process" evidence=ND] InterPro:IPR019145 Pfam:PF09748 GenomeReviews:CT485782_GR GO:GO:0006357 GO:GO:0016592 GO:GO:0016455 IPI:IPI00525307 RefSeq:NP_973916.1 UniGene:At.19138 UniGene:Rra.3380 Gene…	135	5e-32	75/120	62	94/120	78
singleton	G7OXQHF01A8LA1	350	No hit
singleton	G7OXQHF01BCYSD	455	TAIR|locus:2149413 - symbol:AT5G24890 "AT5G24890" species:3702 "Arabidopsis thaliana" [GO:0005575 "cellular_component" evidence=ND] [GO:0003674 "molecular_function" evidence=ND] [GO:0008150 "biological_process" evidence=ND] EMBL:AY088175 EMBL:BT020475 EMBL:BT023742 IPI:IPI00530018 RefSeq:NP_197871.1 UniGene:At.19706 UniGene:At.67693 PRIDE:Q8L9W8 GeneID:832558 KEGG:ath:AT5G24890 NMPDR:fig|3702.1.p…	54.7	1e-07	27/40	67	30/40	75
singleton	G7OXQHF01AYTXA	421	No hit
singleton	G7OXQHF01AVT1U	290	TAIR|locus:2094034 - symbol:AT3G18830 "AT3G18830" species:3702 "Arabidopsis thaliana" [GO:0016020 "membrane" evidence=ISS] [GO:0015144 "carbohydrate transmembrane transporter activity" evidence=ISS] [GO:0005351 "sugar:hydrogen symporter activity" evidence=ISS;IDA] [GO:0015145 "monosaccharide transmembrane transporter activity" evidence=IDA] [GO:0005354 "galactose transmembrane transporter activit…	60.8	1e-09	28/36	77	33/36	91
singleton	G7OXQHF01A78U4	132	No hit
singleton	G7OXQHF01ARM3K	434	TAIR|locus:2081865 - symbol:AT3G51520 "AT3G51520" species:3702 "Arabidopsis thaliana" [GO:0004144 "diacylglycerol O-acyltransferase activity" evidence=ISS] [GO:0005575 "cellular_component" evidence=ND] [GO:0008150 "biological_process" evidence=ND] InterPro:IPR007130 Pfam:PF03982 PANTHER:PTHR12317 eggNOG:KOG0831 GO:GO:0016747 UniGene:At.28717 OMA:DCKLIIN EMBL:AF361832 EMBL:AY078045 EMBL:AY087571 I…	73.6	2e-13	31/48	64	40/48	83
singleton	G7OXQHF01AU9IH	499	TAIR|gene:2060853 - symbol:ATUBA1 "ARABIDOPSIS THALIANA UBIQUITIN-ACTIVATING ENZYME 1" species:3702 "Arabidopsis thaliana" [GO:0046686 "response to cadmium ion" evidence=IEP] [GO:0005886 "plasma membrane" evidence=IDA] InterPro:IPR000011 InterPro:IPR000127 InterPro:IPR000594 InterPro:IPR016040 Pfam:PF00899 Pfam:PF02134 PRINTS:PR01849 GO:GO:0005886 GO:GO:0005524 GO:GO:0046686 GenomeReviews:CT48578…	157	6e-43	87/115	75	104/115	90
singleton	G7OXQHF01A45RG	447	No hit
singleton	G7OXQHF01AZPRA	409	TAIR|locus:2061554 - symbol:AT2G34700 "AT2G34700" species:3702 "Arabidopsis thaliana" [GO:0003674 "molecular_function" evidence=ND] [GO:0008150 "biological_process" evidence=ND] GenomeReviews:CT485783_GR EMBL:AC003096 InterPro:IPR006041 Pfam:PF01190 EMBL:BT004305 EMBL:BT005540 IPI:IPI00543556 PIR:T01365 RefSeq:NP_181017.1 UniGene:At.28048 PRIDE:O64586 ProMEX:O64586 GeneID:818035 KEGG:ath:AT2G3470…	102	4e-22	51/108	47	67/108	62
singleton	G7OXQHF01AJTWN	452	TAIR|gene:2134242 - symbol:AGD2 "ABERRANT GROWTH AND DEATH 2" species:3702 "Arabidopsis thaliana" [GO:0009570 "chloroplast stroma" evidence=IDA] [GO:0009507 "chloroplast" evidence=IDA] InterPro:IPR004839 InterPro:IPR015421 InterPro:IPR015422 Pfam:PF00155 PROSITE:PS00105 GenomeReviews:CT486007_GR GO:GO:0030170 InterPro:IPR015424 Gene3D:G3DSA:3.40.640.10 Gene3D:G3DSA:3.90.1150.10 SUPFAM:SSF53383 GO…	139	2e-57	77/88	87	83/88	94
singleton	G7OXQHF01A5FDF	182	No hit
singleton	G7OXQHF01A89NG	303	No hit
singleton	G7OXQHF01ASFNR	378	TAIR|locus:2025142 - symbol:AT1G75210 "AT1G75210" species:3702 "Arabidopsis thaliana" [GO:0008253 "5'-nucleotidase activity" evidence=ISS] [GO:0008150 "biological_process" evidence=ND] Pfam:PF05761 GenomeReviews:CT485782_GR eggNOG:KOG2469 InterPro:IPR008380 InterPro:IPR016695 PANTHER:PTHR12103 PIRSF:PIRSF017434 TIGRFAMs:TIGR02244 OMA:TEKIMTY EMBL:AY092976 EMBL:BT003378 IPI:IPI00524147 RefSeq:NP_1…	85.1	5e-17	39/51	76	43/51	84
singleton	G7OXQHF01A0C24	279	TAIR|gene:2019428 - symbol:AT1G64650.1 species:3702 "Arabidopsis thaliana" [GO:0005886 "plasma membrane" evidence=IDA] GO:GO:0005886 InterPro:IPR016196 SUPFAM:SSF103473 InterPro:IPR008509 Pfam:PF05631 EMBL:BT011624 EMBL:BT012268 IPI:IPI00523745 RefSeq:NP_176646.1 UniGene:At.22501 SMR:Q6NLR2 STRING:Q6NLR2 PRIDE:Q6NLR2 GeneID:842773 NMPDR:fig|3702.1.peg.5883 TAIR:At1g64650 InParanoid:Q6NLR2 OMA:AII…	174	5e-44	80/91	87	90/91	98
singleton	G7OXQHF01AP5BS	364	TAIR|locus:2017968 - symbol:AT1G16560 "AT1G16560" species:3702 "Arabidopsis thaliana" [GO:0003674 "molecular_function" evidence=ND] [GO:0008150 "biological_process" evidence=ND] EMBL:AC011808 HOGENOM:HBG443801 OMA:TAHVSYL InterPro:IPR007217 PANTHER:PTHR13148 Pfam:PF04080 UniGene:At.16149 UniGene:At.47022 EMBL:AK317510 IPI:IPI00521855 PIR:H86300 RefSeq:NP_173104.1 RefSeq:NP_973842.1 RefSeq:NP_9738…	89.4	3e-18	43/58	74	53/58	91
singleton	G7OXQHF01AURUI	465	TAIR|locus:2044299 - symbol:AT2G03820 "AT2G03820" species:3702 "Arabidopsis thaliana" [GO:0005575 "cellular_component" evidence=ND] [GO:0000184 "nuclear-transcribed mRNA catabolic process, nonsense-mediated decay" evidence=ISS] [GO:0003674 "molecular_function" evidence=ND] Pfam:PF04981 OMA:QLILKHK InterPro:IPR007064 EMBL:AC007196 EMBL:AY099778 EMBL:AY128878 IPI:IPI00544052 PIR:F84452 RefSeq:NP_17…	132	4e-37	75/129	58	97/129	75
singleton	G7OXQHF01A5SLZ	318	TAIR|locus:505006550 - symbol:AT4G33865 "AT4G33865" species:3702 "Arabidopsis thaliana" [GO:0005840 "ribosome" evidence=ISS] [GO:0003735 "structural constituent of ribosome" evidence=ISS] [GO:0006412 "translation" evidence=ISS] [GO:0022627 "cytosolic small ribosomal subunit" evidence=IDA] InterPro:IPR001209 Pfam:PF00253 GenomeReviews:CT486007_GR GenomeReviews:BA000014_GR GO:GO:0008270 GO:GO:00064…	90.5	1e-18	39/41	95	39/41	95
singleton	G7OXQHF01AS9NY	306	TAIR|locus:2137839 - symbol:AT4G02300 "AT4G02300" species:3702 "Arabidopsis thaliana" [GO:0009505 "plant-type cell wall" evidence=ISS] [GO:0030599 "pectinesterase activity" evidence=ISS] InterPro:IPR000070 InterPro:IPR006501 Pfam:PF01095 Pfam:PF04043 SMART:SM00856 GenomeReviews:CT486007_GR GO:GO:0005618 GO:GO:0005576 GO:GO:0004857 InterPro:IPR012334 InterPro:IPR011050 Gene3D:G3DSA:2.160.20.10 SUP…	96.3	1e-29	43/68	63	53/68	77
singleton	G7OXQHF01AWTIY	432	No hit
singleton	G7OXQHF01AZKVD	372	TAIR|gene:3687045 - symbol:AT1G29700.1 species:3702 "Arabidopsis thaliana" [GO:0009507 "chloroplast" evidence=IDA] GenomeReviews:CT485782_GR GO:GO:0009507 EMBL:AC068667 EMBL:AC079288 eggNOG:COG2220 EMBL:AY042829 EMBL:AY072516 IPI:IPI00538940 PIR:D86420 RefSeq:NP_564334.1 UniGene:At.24951 SMR:Q9C535 PRIDE:Q9C535 GeneID:839847 KEGG:ath:AT1G29700 NMPDR:fig|3702.1.peg.3302 TAIR:At1g29700 HOGENOM:HBG6…	117	1e-26	60/118	50	75/118	63
singleton	G7OXQHF01AVNMG	107	No hit
singleton	G7OXQHF01BB5OZ	283	TAIR|locus:2168210 - symbol:AT5G65380 "AT5G65380" species:3702 "Arabidopsis thaliana" [GO:0016020 "membrane" evidence=ISS] [GO:0015297 "antiporter activity" evidence=ISS] [GO:0005215 "transporter activity" evidence=ISS] [GO:0009835 "ripening" evidence=ISS] InterPro:IPR002528 Pfam:PF01554 GenomeReviews:BA000015_GR EMBL:AB011479 GO:GO:0016020 GO:GO:0015238 GO:GO:0006855 GO:GO:0015297 PANTHER:PTHR11…	81.3	8e-16	36/49	73	39/49	79
singleton	G7OXQHF01AYRL3	416	TAIR|locus:2154287 - symbol:AT5G53390 "AT5G53390" species:3702 "Arabidopsis thaliana" [GO:0005575 "cellular_component" evidence=ND] [GO:0003674 "molecular_function" evidence=ND] [GO:0008150 "biological_process" evidence=ND] GenomeReviews:BA000015_GR eggNOG:NOG09285 InterPro:IPR004255 Pfam:PF03007 EMBL:AB189175 IPI:IPI00519083 RefSeq:NP_200151.2 UniGene:At.29556 STRING:Q5KS41 GeneID:835420 KEGG:at…	32.3	0.0002	15/30	50	21/30	70
singleton	G7OXQHF01A2E2B	198	TAIR|locus:2150265 - symbol:AT5G19390 "AT5G19390" species:3702 "Arabidopsis thaliana" [GO:0009535 "chloroplast thylakoid membrane" evidence=IDA] [GO:0007165 "signal transduction" evidence=ISS] [GO:0035091 "phosphoinositide binding" evidence=ISS] [GO:0005100 "Rho GTPase activator activity" evidence=ISS] Pfam:PF00169 InterPro:IPR000198 InterPro:IPR008936 Pfam:PF00620 PROSITE:PS50238 SMART:SM00324 G…	68.9	4e-12	52/67	77	56/67	83
singleton	G7OXQHF01AOK9D	447	TAIR|locus:2081805 - symbol:AT3G51480 "AT3G51480" species:3702 "Arabidopsis thaliana" [GO:0005217 "intracellular ligand-gated ion channel activity" evidence=ISS] [GO:0006874 "cellular calcium ion homeostasis" evidence=NAS] [GO:0009416 "response to light stimulus" evidence=NAS] InterPro:IPR001320 InterPro:IPR001638 InterPro:IPR002455 Pfam:PF00060 Pfam:PF00497 PRINTS:PR01176 SMART:SM00079 Pfam:PF01…	112	1e-42	56/83	67	73/83	87
singleton	G7OXQHF01AZ1V4	427	TAIR|locus:2197895 - symbol:AT1G26520 "AT1G26520" species:3702 "Arabidopsis thaliana" [GO:0005575 "cellular_component" evidence=ND] [GO:0003674 "molecular_function" evidence=ND] [GO:0008150 "biological_process" evidence=ND] Pfam:PF02492 Pfam:PF07683 GenomeReviews:CT485782_GR HOGENOM:HBG693975 InterPro:IPR003495 InterPro:IPR011629 Gene3D:G3DSA:3.30.1220.10 SMART:SM00833 SUPFAM:SSF90002 eggNOG:KOG2…	172	1e-55	89/115	77	100/115	86
singleton	G7OXQHF01A0Q6J	212	TAIR|locus:505006714 - symbol:AT5G64816 "AT5G64816" species:3702 "Arabidopsis thaliana" [GO:0003674 "molecular_function" evidence=ND] [GO:0005575 "cellular_component" evidence=ND] [GO:0008150 "biological_process" evidence=ND] GenomeReviews:BA000015_GR EMBL:AB019236 EMBL:AY088870 IPI:IPI00536240 RefSeq:NP_568997.1 RefSeq:NP_974994.1 UniGene:At.28937 PRIDE:Q8L8Q8 GeneID:836604 KEGG:ath:AT5G64816 NM…	55.8	4e-08	23/24	95	23/24	95
singleton	G7OXQHF01ARJ3L	265	RGD|1305752 - symbol:Psmd2 "proteasome (prosome, macropain) 26S subunit, non-ATPase, 2" species:10116 "Rattus norvegicus" [GO:0000502 "proteasome complex" evidence=IEA] [GO:0005515 "protein binding" evidence=IEA;ISO] [GO:0030234 "enzyme regulator activity" evidence=IEA] [GO:0031145 "anaphase-promoting complex-dependent proteasomal ubiquitin-dependent protein catabolic process" evidence=ISO] [GO:0…	52	5e-07	23/38	60	32/38	84
singleton	G7OXQHF01ASWPR	115	GENEDB_SPOMBE|SPBC11C11.07 - symbol:rpl1801 "60S ribosomal protein L18" species:4896 "Schizosaccharomyces pombe" [GO:0022625 "cytosolic large ribosomal subunit" evidence=ISS] [GO:0006412 "translation" evidence=ISS] [GO:0003735 "structural constituent of ribosome" evidence=ISS] [GO:0005829 "cytosol" evidence=IDA] InterPro:IPR000039 InterPro:IPR021132 PROSITE:PS01106 GeneDB_Spombe:SPBC11C11.07 Pfam…	61.6	6e-10	26/37	70	32/37	86
singleton	G7OXQHF01A345Y	181	TAIR|locus:2152561 - symbol:AT5G48570 "AT5G48570" species:3702 "Arabidopsis thaliana" [GO:0005528 "FK506 binding" evidence=ISS] [GO:0003755 "peptidyl-prolyl cis-trans isomerase activity" evidence=ISS] [GO:0005516 "calmodulin binding" evidence=ISS] InterPro:IPR001179 InterPro:IPR011990 Pfam:PF00254 PROSITE:PS50059 GO:GO:0005773 GO:GO:0006457 GO:GO:0005488 GO:GO:0016853 Gene3D:G3DSA:1.25.40.10 EMBL…	68.6	5e-12	29/40	72	36/40	90
singleton	G7OXQHF01AS6TM	401	No hit
singleton	G7OXQHF01A8F1U	375	TAIR|locus:2034230 - symbol:AT1G80350 "AT1G80350" species:3702 "Arabidopsis thaliana" [GO:0010091 "trichome branching" evidence=IMP] [GO:0000226 "microtubule cytoskeleton organization" evidence=IMP] [GO:0009825 "multidimensional cell growth" evidence=IMP] [GO:0009832 "plant-type cell wall biogenesis" evidence=IMP] [GO:0008352 "katanin complex" evidence=ISS] [GO:0043622 "cortical microtubule organ…	225	2e-59	106/124	85	117/124	94
singleton	G7OXQHF01AZSZE	246	TAIR|locus:2017532 - symbol:AT1G51730 "AT1G51730" species:3702 "Arabidopsis thaliana" [GO:0005575 "cellular_component" evidence=ND] [GO:0008150 "biological_process" evidence=ND] GenomeReviews:CT485782_GR EMBL:AC025294 InterPro:IPR016135 Gene3D:G3DSA:3.10.110.10 SUPFAM:SSF54495 InterPro:IPR006575 Pfam:PF05773 SMART:SM00591 PROSITE:PS50908 HOGENOM:HBG444493 OMA:DPDYNPV EMBL:AY081291 EMBL:BT000383 I…	42	0.0005	40/58	68	49/58	84
singleton	G7OXQHF01A3L3N	512	No hit
singleton	G7OXQHF01A4UI2	236	TAIR|locus:2041589 - symbol:AT2G42490 "AT2G42490" species:3702 "Arabidopsis thaliana" [GO:0005507 "copper ion binding" evidence=ISS] [GO:0005777 "peroxisome" evidence=IDA] InterPro:IPR000269 InterPro:IPR015798 InterPro:IPR015801 InterPro:IPR015802 InterPro:IPR016182 Pfam:PF01179 Pfam:PF02728 GO:GO:0005777 GO:GO:0055114 GO:GO:0005507 GO:GO:0008131 GO:GO:0048038 GO:GO:0009308 Gene3D:G3DSA:3.10.450.…	109	3e-24	54/78	69	57/78	73
singleton	G7OXQHF01AWX0J	391	TAIR|locus:505006696 - symbol:AT5G57655 "AT5G57655" species:3702 "Arabidopsis thaliana" [GO:0009045 "xylose isomerase activity" evidence=ISS] [GO:0005975 "carbohydrate metabolic process" evidence=ISS] [GO:0005783 "endoplasmic reticulum" evidence=IDA] InterPro:IPR001998 InterPro:IPR013452 PRINTS:PR00688 PROSITE:PS51415 Pfam:PF01261 GenomeReviews:BA000015_GR GO:GO:0005886 GO:GO:0005773 GO:GO:000609…	225	3e-59	104/117	88	110/117	94
singleton	G7OXQHF01AW2I3	157	No hit
singleton	G7OXQHF01A3Y9I	422	TAIR|locus:2197895 - symbol:AT1G26520 "AT1G26520" species:3702 "Arabidopsis thaliana" [GO:0005575 "cellular_component" evidence=ND] [GO:0003674 "molecular_function" evidence=ND] [GO:0008150 "biological_process" evidence=ND] Pfam:PF02492 Pfam:PF07683 GenomeReviews:CT485782_GR HOGENOM:HBG693975 InterPro:IPR003495 InterPro:IPR011629 Gene3D:G3DSA:3.30.1220.10 SMART:SM00833 SUPFAM:SSF90002 eggNOG:KOG2…	223	2e-58	114/140	81	125/140	89
singleton	G7OXQHF01A8JMJ	262	No hit
singleton	G7OXQHF01A9TGL	464	TAIR|locus:2168601 - symbol:AT5G53580 "AT5G53580" species:3702 "Arabidopsis thaliana" [GO:0004033 "aldo-keto reductase activity" evidence=ISS] InterPro:IPR001395 InterPro:IPR018170 InterPro:IPR020471 Pfam:PF00248 PRINTS:PR00069 PROSITE:PS00062 GenomeReviews:BA000015_GR GO:GO:0009507 GO:GO:0055114 GO:GO:0016491 Gene3D:G3DSA:3.20.20.100 PANTHER:PTHR11732 SUPFAM:SSF51430 HOGENOM:HBG605727 eggNOG:KOG…	157	1e-38	74/98	75	86/98	87
singleton	G7OXQHF01AQJ4L	353	TAIR|locus:2156932 - symbol:AT5G66200 "AT5G66200" species:3702 "Arabidopsis thaliana" [GO:0008150 "biological_process" evidence=ND] InterPro:IPR000225 InterPro:IPR011989 InterPro:IPR016024 GenomeReviews:BA000015_GR GO:GO:0005886 SUPFAM:SSF48371 GO:GO:0005488 Gene3D:G3DSA:1.25.10.10 SMART:SM00185 Pfam:PF00514 EMBL:AB011474 HOGENOM:HBG587489 EMBL:AY136368 EMBL:BT000257 IPI:IPI00545200 RefSeq:NP_201…	39.3	4e-07	39/58	67	48/58	82
singleton	G7OXQHF01A0ZZ5	217	TAIR|locus:2007943 - symbol:AT1G17550 "AT1G17550" species:3702 "Arabidopsis thaliana" [GO:0004722 "protein serine/threonine phosphatase activity" evidence=ISS] InterPro:IPR000222 InterPro:IPR001932 PROSITE:PS01032 SMART:SM00331 SMART:SM00332 Pfam:PF00481 GenomeReviews:CT485782_GR GO:GO:0006470 GO:GO:0009738 GO:GO:0004722 GO:GO:0000287 GO:GO:0030145 EMBL:AC022492 Gene3D:G3DSA:3.60.40.10 SUPFAM:SSF…	70.9	9e-22	34/39	87	37/39	94
singleton	G7OXQHF01A9EOB	365	TAIR|locus:2064253 - symbol:AT2G14670 "AT2G14670" species:3702 "Arabidopsis thaliana" [GO:0016020 "membrane" evidence=ISS] [GO:0015144 "carbohydrate transmembrane transporter activity" evidence=ISS] [GO:0008506 "sucrose:hydrogen symporter activity" evidence=ISS] [GO:0005351 "sugar:hydrogen symporter activity" evidence=ISS] InterPro:IPR005989 GenomeReviews:CT485783_GR GO:GO:0005887 GO:GO:0015293 I…	182	3e-46	87/110	79	96/110	87
singleton	G7OXQHF01AX08N	453	TAIR|locus:2174638 - symbol:AT5G14170 "AT5G14170" species:3702 "Arabidopsis thaliana" [GO:0003674 "molecular_function" evidence=ND] [GO:0048364 "root development" evidence=IMP] InterPro:IPR003121 GenomeReviews:BA000015_GR GO:GO:0005634 GO:GO:0006350 EMBL:AB007650 GO:GO:0048364 GO:GO:0045449 GO:GO:0016568 Gene3D:G3DSA:1.10.245.10 Pfam:PF02201 SUPFAM:SSF47592 HOGENOM:HBG557568 EMBL:BT008892 EMBL:AY…	130	1e-30	62/71	87	67/71	94
singleton	G7OXQHF01APATM	250	No hit
singleton	G7OXQHF01BACCE	137	No hit
singleton	G7OXQHF01A5LQD	475	No hit
singleton	G7OXQHF01A76QZ	397	TAIR|locus:2172364 - symbol:AT5G18130 "AT5G18130" species:3702 "Arabidopsis thaliana" [GO:0005575 "cellular_component" evidence=ND] [GO:0003674 "molecular_function" evidence=ND] [GO:0008150 "biological_process" evidence=ND] GenomeReviews:BA000015_GR EMBL:AB012246 EMBL:AY040025 EMBL:AY079372 IPI:IPI00539301 RefSeq:NP_197314.1 UniGene:At.7548 UniGene:Rra.24264 GeneID:831931 KEGG:ath:AT5G18130 NMPDR…	93.6	1e-19	47/83	56	64/83	77
singleton	G7OXQHF01AWW5T	358	TAIR|locus:2037375 - symbol:AT1G20960 "AT1G20960" species:3702 "Arabidopsis thaliana" [GO:0008026 "ATP-dependent helicase activity" evidence=ISS] [GO:0009793 "embryonic development ending in seed dormancy" evidence=NAS] InterPro:IPR001650 InterPro:IPR003593 InterPro:IPR011545 Pfam:PF00270 Pfam:PF00271 PROSITE:PS51194 SMART:SM00382 SMART:SM00490 InterPro:IPR014001 InterPro:IPR014021 InterPro:IPR00…	196	4e-51	96/111	86	104/111	93
singleton	G7OXQHF01A7H5O	358	No hit
singleton	G7OXQHF01A9FK9	431	TAIR|locus:2150114 - symbol:AT5G01090 "AT5G01090" species:3702 "Arabidopsis thaliana" [GO:0008150 "biological_process" evidence=ND] [GO:0030246 "carbohydrate binding" evidence=ISS] InterPro:IPR001220 Pfam:PF00139 GO:GO:0005529 InterPro:IPR008985 InterPro:IPR013320 Gene3D:G3DSA:2.60.120.200 SUPFAM:SSF49899 EMBL:AL137189 HSSP:Q9ZTA9 EMBL:AK228471 IPI:IPI00518895 PIR:T45949 RefSeq:NP_195729.1 UniGen…	99	5e-21	53/121	43	71/121	58
singleton	G7OXQHF01BAN1W	510	TAIR|locus:2161273 - symbol:AT5G58380 "AT5G58380" species:3702 "Arabidopsis thaliana" [GO:0005575 "cellular_component" evidence=ND] [GO:0016301 "kinase activity" evidence=ISS] InterPro:IPR000719 InterPro:IPR002290 InterPro:IPR004041 InterPro:IPR008271 InterPro:IPR017441 InterPro:IPR017442 InterPro:IPR018451 Pfam:PF00069 Pfam:PF03822 PROSITE:PS00107 PROSITE:PS00108 PROSITE:PS50011 PROSITE:PS50816 …	229	3e-63	110/152	72	126/152	82
singleton	G7OXQHF01ANW90	382	TAIR|gene:1005715101 - symbol:LOS1 "LOW EXPRESSION OF OSMOTICALLY RESPONSIVE GENES 1" species:3702 "Arabidopsis thaliana" [GO:0005730 "nucleolus" evidence=IDA] [GO:0005507 "copper ion binding" evidence=IDA] [GO:0005886 "plasma membrane" evidence=IDA] [GO:0016020 "membrane" evidence=IDA] [GO:0009507 "chloroplast" evidence=IDA] InterPro:IPR000640 InterPro:IPR000795 InterPro:IPR004161 InterPro:IPR00…	252	2e-67	119/127	93	124/127	97
singleton	G7OXQHF01AYX03	103	No hit
singleton	G7OXQHF01A8BLA	377	No hit
singleton	G7OXQHF01A3AUU	368	TAIR|locus:2052751 - symbol:AT2G31060 "AT2G31060" species:3702 "Arabidopsis thaliana" [GO:0005525 "GTP binding" evidence=ISS] [GO:0003746 "translation elongation factor activity" evidence=ISS] InterPro:IPR000640 InterPro:IPR000795 InterPro:IPR004161 InterPro:IPR005225 InterPro:IPR006298 Pfam:PF00009 Pfam:PF00679 Pfam:PF03144 PRINTS:PR00315 PROSITE:PS00301 SMART:SM00838 GO:GO:0005622 GO:GO:0005525…	162	3e-40	85/128	66	100/128	78
singleton	G7OXQHF01A9EO0	373	TAIR|locus:2079142 - symbol:AT3G47570 "AT3G47570" species:3702 "Arabidopsis thaliana" [GO:0005524 "ATP binding" evidence=ISS] [GO:0016301 "kinase activity" evidence=ISS] [GO:0004674 "protein serine/threonine kinase activity" evidence=ISS] [GO:0006468 "protein amino acid phosphorylation" evidence=ISS] [GO:0007169 "transmembrane receptor protein tyrosine kinase signaling pathway" evidence=ISS] Pfam…	144	7e-35	65/112	58	91/112	81
singleton	G7OXQHF01AYP8J	232	No hit
singleton	G7OXQHF01AMHXB	164	No hit
singleton	G7OXQHF01A0VUD	365	TAIR|locus:2149099 - symbol:AT5G36790 "AT5G36790" species:3702 "Arabidopsis thaliana" [GO:0008967 "phosphoglycolate phosphatase activity" evidence=ISS] [GO:0005634 "nucleus" evidence=IDA] [GO:0005737 "cytoplasm" evidence=IDA] InterPro:IPR006349 InterPro:IPR006357 GO:GO:0048046 GO:GO:0005634 GO:GO:0005773 GO:GO:0008152 GO:GO:0009570 TIGRFAMs:TIGR01460 GO:GO:0008967 TIGRFAMs:TIGR01452 OMA:VNEEEIF E…	181	7e-46	103/117	88	111/117	94
singleton	G7OXQHF01AQP4H	485	RGD|620665 - symbol:Fasn "fatty acid synthase" species:10116 "Rattus norvegicus" [GO:0000036 "acyl carrier activity" evidence=IEA] [GO:0004313 "[acyl-carrier-protein] S-acetyltransferase activity" evidence=IEA] [GO:0004314 "[acyl-carrier-protein] S-malonyltransferase activity" evidence=IEA] [GO:0004315 "3-oxoacyl-[acyl-carrier-protein] synthase activity" evidence=IEA] [GO:0004316 "3-oxoacyl-[acyl…	128	1e-30	62/120	51	85/120	70
singleton	G7OXQHF01A4UNT	323	No hit
singleton	G7OXQHF01A0S6B	434	TAIR|gene:2123410 - symbol:AT4G10840.1 species:3702 "Arabidopsis thaliana" [GO:0005488 "binding" evidence=IEA] [GO:0005886 "plasma membrane" evidence=IDA] InterPro:IPR011990 GO:GO:0005886 GenomeReviews:CT486007_GR GO:GO:0005488 Gene3D:G3DSA:1.25.40.10 InterPro:IPR013026 InterPro:IPR019734 PROSITE:PS50005 PROSITE:PS50293 SMART:SM00028 EMBL:AL161518 EMBL:AF080118 EMBL:AL049525 eggNOG:KOG1840 EMBL:A…	174	7e-44	103/144	71	120/144	83
singleton	G7OXQHF01AYBGS	333	No hit
singleton	G7OXQHF01AUHL1	442	No hit
singleton	G7OXQHF01APDZC	190	No hit
singleton	G7OXQHF01AVEJB	210	TAIR|locus:2075581 - symbol:AT3G47060 "AT3G47060" species:3702 "Arabidopsis thaliana" [GO:0016887 "ATPase activity" evidence=ISS] [GO:0008237 "metallopeptidase activity" evidence=ISS] [GO:0004176 "ATP-dependent peptidase activity" evidence=ISS] [GO:0009507 "chloroplast" evidence=IDA] InterPro:IPR000642 InterPro:IPR003593 InterPro:IPR003959 InterPro:IPR003960 InterPro:IPR005936 Pfam:PF00004 Pfam:P…	83.6	2e-16	40/54	74	46/54	85
singleton	G7OXQHF01AW6V6	293	TAIR|gene:3695861 - symbol:AT2G15760.1 species:3702 "Arabidopsis thaliana" [GO:0005886 "plasma membrane" evidence=IDA] GO:GO:0005886 GenomeReviews:CT485783_GR EMBL:AC006248 EMBL:AC006438 InterPro:IPR012442 Pfam:PF07816 EMBL:AF345343 EMBL:AY088268 EMBL:BT026445 IPI:IPI00519889 PIR:A84533 RefSeq:NP_565379.1 UniGene:At.13860 GeneID:816070 KEGG:ath:AT2G15760 NMPDR:fig|3702.1.peg.8578 TAIR:At2g15760 H…	53.1	2e-07	38/103	36	56/103	54
singleton	G7OXQHF01A22DP	328	TAIR|locus:2135149 - symbol:AT4G36030 "AT4G36030" species:3702 "Arabidopsis thaliana" [GO:0005575 "cellular_component" evidence=ND] [GO:0008150 "biological_process" evidence=ND] InterPro:IPR000225 InterPro:IPR011989 InterPro:IPR016024 GenomeReviews:CT486007_GR SUPFAM:SSF48371 GO:GO:0005488 Gene3D:G3DSA:1.25.10.10 SMART:SM00185 EMBL:AL161588 Pfam:PF00514 EMBL:AL022373 EMBL:BT004921 EMBL:AK117432 I…	42.4	3e-10	29/48	60	40/48	83
singleton	G7OXQHF01A1GDM	469	TAIR|locus:2010672 - symbol:AT1G04810 "AT1G04810" species:3702 "Arabidopsis thaliana" [GO:0008540 "proteasome regulatory particle, base subcomplex" evidence=ISS;TAS] [GO:0006511 "ubiquitin-dependent protein catabolic process" evidence=TAS] [GO:0005634 "nucleus" evidence=TAS] [GO:0030163 "protein catabolic process" evidence=TAS] InterPro:IPR011989 InterPro:IPR016024 InterPro:IPR016642 PIRSF:PIRSF0…	210	1e-54	136/149	91	145/149	97
singleton	G7OXQHF01A7A6W	487	TAIR|gene:2097354 - symbol:ATARLA1C "ADP-ribosylation factor-like A1C" species:3702 "Arabidopsis thaliana" [GO:0005886 "plasma membrane" evidence=IDA] [GO:0005773 "vacuole" evidence=IDA] InterPro:IPR005225 InterPro:IPR006689 Pfam:PF00025 PRINTS:PR00328 GO:GO:0005525 TIGRFAMs:TIGR00231 GO:GO:0005886 GO:GO:0005634 GO:GO:0005773 GenomeReviews:BA000014_GR PANTHER:PTHR11711 HOGENOM:HBG745225 OMA:VDAAD…	226	4e-59	111/117	94	115/117	98
singleton	G7OXQHF01A4XC5	345	TAIR|gene:2097354 - symbol:ATARLA1C "ADP-ribosylation factor-like A1C" species:3702 "Arabidopsis thaliana" [GO:0005886 "plasma membrane" evidence=IDA] [GO:0005773 "vacuole" evidence=IDA] InterPro:IPR005225 InterPro:IPR006689 Pfam:PF00025 PRINTS:PR00328 GO:GO:0005525 TIGRFAMs:TIGR00231 GO:GO:0005886 GO:GO:0005634 GO:GO:0005773 GenomeReviews:BA000014_GR PANTHER:PTHR11711 HOGENOM:HBG745225 OMA:VDAAD…	209	2e-54	103/107	96	106/107	99
singleton	G7OXQHF01BBSTT	118	TAIR|locus:504954933 - symbol:AT5G57015 "AT5G57015" species:3702 "Arabidopsis thaliana" [GO:0016301 "kinase activity" evidence=ISS] [GO:0005737 "cytoplasm" evidence=IDA] InterPro:IPR000719 InterPro:IPR008271 InterPro:IPR017441 InterPro:IPR017442 Pfam:PF00069 PROSITE:PS00107 PROSITE:PS00108 PROSITE:PS50011 GenomeReviews:BA000015_GR GO:GO:0005524 GO:GO:0005737 GO:GO:0006468 InterPro:IPR011009 SUPFA…	42.4	8e-10	21/23	91	21/23	91
singleton	G7OXQHF01ALDWR	182	No hit
singleton	G7OXQHF01AQ5QT	489	TAIR|locus:2026167 - symbol:AT1G62640 "AT1G62640" species:3702 "Arabidopsis thaliana" [GO:0009507 "chloroplast" evidence=ISS] [GO:0004315 "3-oxoacyl-[acyl-carrier-protein] synthase activity" evidence=ISS] [GO:0006633 "fatty acid biosynthetic process" evidence=ISS] InterPro:IPR004655 InterPro:IPR013747 InterPro:IPR013751 InterPro:IPR016039 Pfam:PF08541 Pfam:PF08545 GenomeReviews:CT485782_GR GO:GO:…	124	2e-28	78/144	54	101/144	70
singleton	G7OXQHF01ASZP0	391	TAIR|locus:505006696 - symbol:AT5G57655 "AT5G57655" species:3702 "Arabidopsis thaliana" [GO:0009045 "xylose isomerase activity" evidence=ISS] [GO:0005975 "carbohydrate metabolic process" evidence=ISS] [GO:0005783 "endoplasmic reticulum" evidence=IDA] InterPro:IPR001998 InterPro:IPR013452 PRINTS:PR00688 PROSITE:PS51415 Pfam:PF01261 GenomeReviews:BA000015_GR GO:GO:0005886 GO:GO:0005773 GO:GO:000609…	225	3e-59	104/117	88	110/117	94
singleton	G7OXQHF01BDAN9	467	TAIR|locus:2088404 - symbol:AT3G26840 "AT3G26840" species:3702 "Arabidopsis thaliana" [GO:0003824 "catalytic activity" evidence=ISS] [GO:0010287 "plastoglobule" evidence=IDA] InterPro:IPR002123 InterPro:IPR007130 Pfam:PF03982 SMART:SM00563 GenomeReviews:BA000014_GR GO:GO:0008152 GO:GO:0008415 EMBL:AB016889 GO:GO:0010287 eggNOG:COG0596 HOGENOM:HBG562431 EMBL:AY056370 EMBL:AF360145 IPI:IPI00541496 …	127	1e-29	70/103	67	83/103	80
singleton	G7OXQHF01A7AOU	482	TAIR|gene:2012170 - symbol:AT1G49750.1 species:3702 "Arabidopsis thaliana" [GO:0005515 "protein binding" evidence=IEA] [GO:0009507 "chloroplast" evidence=IDA] Pfam:PF00560 InterPro:IPR001611 GO:GO:0005515 GO:GO:0009507 HOGENOM:HBG755340 EMBL:AC011807 eggNOG:COG4886 EMBL:BT011626 EMBL:BT012269 EMBL:AK316847 IPI:IPI00535655 PIR:B96534 RefSeq:NP_175397.1 UniGene:At.26947 UniGene:Rra.24111 UniGene:Rs…	69.7	2e-13	33/66	50	45/66	68
singleton	G7OXQHF01A02DJ	291	No hit
singleton	G7OXQHF01A0USO	357	TAIR|locus:2062999 - symbol:AT2G46020 "AT2G46020" species:3702 "Arabidopsis thaliana" [GO:0005524 "ATP binding" evidence=ISS] [GO:0003677 "DNA binding" evidence=ISS;IDA] [GO:0004386 "helicase activity" evidence=ISS] [GO:0030528 "transcription regulator activity" evidence=ISS] [GO:0005634 "nucleus" evidence=IDA] [GO:0010199 "organ boundary specification between lateral organs and the meristem" evi…	93.6	1e-19	59/119	49	73/119	61
singleton	G7OXQHF01AZFZK	421	TAIR|gene:2019408 - symbol:ATGCN3 "ARABIDOPSIS THALIANA GENERAL CONTROL NON-REPRESSIBLE 3" species:3702 "Arabidopsis thaliana" [GO:0046686 "response to cadmium ion" evidence=IEP] InterPro:IPR003439 InterPro:IPR003593 InterPro:IPR017871 Pfam:PF00005 PROSITE:PS00211 PROSITE:PS50893 SMART:SM00382 GenomeReviews:CT485782_GR GO:GO:0005524 GO:GO:0046686 GO:GO:0016887 GO:GO:0006810 HOGENOM:HBG758042 EMBL…	164	2e-58	79/83	95	81/83	97
singleton	G7OXQHF01ASJVK	208	No hit
singleton	G7OXQHF01BDN2O	442	No hit
singleton	G7OXQHF01A92SK	420	No hit
singleton	G7OXQHF01AXSFD	443	TAIR|gene:2097477 - symbol:IQD13 "IQ-domain 13" species:3702 "Arabidopsis thaliana" [GO:0005886 "plasma membrane" evidence=IDA] Pfam:PF00612 InterPro:IPR000048 GO:GO:0005886 GenomeReviews:BA000014_GR SMART:SM00015 PROSITE:PS50096 EMBL:AL138659 HOGENOM:HBG748718 EMBL:AY128329 EMBL:BT001176 IPI:IPI00526728 PIR:T49310 RefSeq:NP_191528.1 UniGene:At.34589 UniGene:At.73114 GeneID:825138 KEGG:ath:AT3G59…	101	8e-22	60/118	50	76/118	64
singleton	G7OXQHF01AJS7O	486	TAIR|locus:2117343 - symbol:AT4G25160 "AT4G25160" species:3702 "Arabidopsis thaliana" [GO:0016301 "kinase activity" evidence=ISS] InterPro:IPR000719 InterPro:IPR003613 InterPro:IPR006016 InterPro:IPR008271 InterPro:IPR017441 Pfam:PF00582 Pfam:PF04564 PROSITE:PS00107 PROSITE:PS00108 PROSITE:PS50011 SMART:SM00504 UniProt:Q9SW11 GO:GO:0005515 GO:GO:0005524 GenomeReviews:CT486007_GR GO:GO:0006950 GO:…	124	2e-28	75/135	55	95/135	70
singleton	G7OXQHF01AS6X9	481	TIGR_CMR|GSU_0487 - symbol:GSU_0487 "cation efflux family protein" species:243231 "Geobacter sulfurreducens PCA" [GO:0006812 "cation transport" evidence=ISS] [GO:0008324 "cation transmembrane transporter activity" evidence=ISS] [GO:0015562 "efflux transmembrane transporter activity" evidence=ISS] InterPro:IPR002524 Pfam:PF01545 GO:GO:0016020 GO:GO:0055085 EMBL:AE017180 GenomeReviews:AE017180_GR G…	44.7	0.0001	26/69	37	40/69	57
singleton	G7OXQHF01A54BS	152	No hit
singleton	G7OXQHF01A72SH	375	No hit
singleton	G7OXQHF01ASN0N	350	TAIR|locus:2090572 - symbol:AT3G17700 "AT3G17700" species:3702 "Arabidopsis thaliana" [GO:0005216 "ion channel activity" evidence=ISS] [GO:0030551 "cyclic nucleotide binding" evidence=ISS] [GO:0005516 "calmodulin binding" evidence=ISS] [GO:0009624 "response to nematode" evidence=IEP] InterPro:IPR005821 Pfam:PF00520 InterPro:IPR000595 InterPro:IPR014710 Gene3D:G3DSA:2.60.120.10 GO:GO:0016021 Genom…	93.2	2e-19	43/64	67	53/64	82
singleton	G7OXQHF01AX8NO	303	No hit
singleton	G7OXQHF01A34AC	264	TAIR|locus:2115380 - symbol:AT4G36500 "AT4G36500" species:3702 "Arabidopsis thaliana" [GO:0003674 "molecular_function" evidence=ND] [GO:0008150 "biological_process" evidence=ND] GenomeReviews:CT486007_GR EMBL:AL161589 EMBL:Z99708 EMBL:BT003989 EMBL:BT005070 IPI:IPI00527462 PIR:H85430 RefSeq:NP_195368.1 UniGene:At.43740 UniGene:Rsa.15575 PRIDE:O23231 GeneID:829802 KEGG:ath:AT4G36500 NMPDR:fig|3702…	68.9	4e-12	33/58	56	44/58	75
singleton	G7OXQHF01A3KV2	345	TAIR|locus:2135887 - symbol:AT4G24190 "AT4G24190" species:3702 "Arabidopsis thaliana" [GO:0005524 "ATP binding" evidence=ISS] [GO:0006457 "protein folding" evidence=ISS] [GO:0005783 "endoplasmic reticulum" evidence=ISS;IDA] [GO:0009934 "regulation of meristem structural organization" evidence=IMP] [GO:0010075 "regulation of meristem growth" evidence=IMP] [GO:0009409 "response to cold" evidence=IE…	206	2e-53	102/114	89	106/114	92
singleton	G7OXQHF01A6KP6	409	TAIR|locus:2095193 - symbol:AT3G23810 "AT3G23810" species:3702 "Arabidopsis thaliana" [GO:0004013 "adenosylhomocysteinase activity" evidence=ISS] [GO:0006730 "one-carbon metabolic process" evidence=ISS] InterPro:IPR000043 InterPro:IPR016040 InterPro:IPR020082 Pfam:PF05221 PIRSF:PIRSF001109 PROSITE:PS00738 PROSITE:PS00739 Pfam:PF00670 GO:GO:0005886 GO:GO:0005773 GenomeReviews:BA000014_GR GO:GO:000…	254	7e-68	124/135	91	129/135	95
singleton	G7OXQHF01A3ZA5	435	No hit
singleton	G7OXQHF01ATTDO	238	TAIR|locus:2010032 - symbol:AT1G13570 "AT1G13570" species:3702 "Arabidopsis thaliana" [GO:0005575 "cellular_component" evidence=ND] [GO:0003674 "molecular_function" evidence=ND] [GO:0008150 "biological_process" evidence=ND] Pfam:PF00646 INTERPRO:IPR001810 GenomeReviews:CT485782_GR SMART:SM00256 PROSITE:PS50181 EMBL:AC027134 InterPro:IPR006566 SMART:SM00579 InterPro:IPR013596 Pfam:PF08387 EMBL:AK1…	50.1	6e-08	22/51	43	36/51	70
singleton	G7OXQHF01A5ARB	306	No hit
singleton	G7OXQHF01ARL53	339	TAIR|locus:2144796 - symbol:AT5G09670 "AT5G09670" species:3702 "Arabidopsis thaliana" [GO:0003674 "molecular_function" evidence=ND] [GO:0008150 "biological_process" evidence=ND] GenomeReviews:BA000015_GR EMBL:AB020752 EMBL:AL353994 EMBL:AY136337 EMBL:BT010387 EMBL:AK226404 IPI:IPI00521896 PIR:T49931 RefSeq:NP_196529.1 RefSeq:NP_850801.1 UniGene:At.32477 PRIDE:Q9LXD0 GeneID:830826 KEGG:ath:AT5G096…	39.7	4e-06	24/50	48	31/50	62
singleton	G7OXQHF01AJTQJ	189	TAIR|locus:2057589 - symbol:AT2G33770 "AT2G33770" species:3702 "Arabidopsis thaliana" [GO:0005575 "cellular_component" evidence=ND] [GO:0004842 "ubiquitin-protein ligase activity" evidence=ISS] [GO:0016036 "cellular response to phosphate starvation" evidence=IMP] [GO:0055062 "phosphate ion homeostasis" evidence=IMP] [GO:0006817 "phosphate transport" evidence=IMP] InterPro:IPR000608 Pfam:PF00179 P…	70.5	1e-12	29/44	65	38/44	86
singleton	G7OXQHF01BDM7W	271	No hit
singleton	G7OXQHF01BC1XE	416	GENEDB_SPOMBE|SPBC25H2.05 - symbol:egd2 "nascent polypeptide-associated complex alpha subunit Egd2" species:4896 "Schizosaccharomyces pombe" [GO:0051083 "'de novo' cotranslational protein folding" evidence=ISS] [GO:0005854 "nascent polypeptide-associated complex" evidence=ISS] [GO:0051082 "unfolded protein binding" evidence=ISS] [GO:0043130 "ubiquitin binding" evidence=IDA] [GO:0042788 "polysomal…	61.6	7e-10	29/42	69	40/42	95
singleton	G7OXQHF01ASCJK	451	TAIR|locus:2096692 - symbol:AT3G01410 "AT3G01410" species:3702 "Arabidopsis thaliana" [GO:0005575 "cellular_component" evidence=ND] [GO:0004518 "nuclease activity" evidence=ISS] [GO:0008150 "biological_process" evidence=ND] InterPro:IPR002156 InterPro:IPR012337 Pfam:PF00075 PROSITE:PS50879 GenomeReviews:BA000014_GR GO:GO:0003676 SUPFAM:SSF53098 GO:GO:0004523 eggNOG:COG0328 EMBL:BT010430 EMBL:AK17…	43.1	0.0003	21/54	38	32/54	59
singleton	G7OXQHF01A2IRJ	320	TAIR|locus:2034456 - symbol:AT1G31920 "AT1G31920" species:3702 "Arabidopsis thaliana" [GO:0005575 "cellular_component" evidence=ND] [GO:0008150 "biological_process" evidence=ND] InterPro:IPR002885 GenomeReviews:CT485782_GR EMBL:AC079041 PROSITE:PS51375 TIGRFAMs:TIGR00756 eggNOG:KOG4197 Pfam:PF01535 HOGENOM:HBG750527 EMBL:AK226634 IPI:IPI00541310 PIR:D86443 RefSeq:NP_174474.1 UniGene:At.17278 UniG…	72.4	1e-17	35/67	52	47/67	70
singleton	G7OXQHF01AZDQF	325	TAIR|locus:2171213 - symbol:AT5G58520 "AT5G58520" species:3702 "Arabidopsis thaliana" [GO:0005575 "cellular_component" evidence=ND] [GO:0016301 "kinase activity" evidence=ISS] [GO:0004712 "protein serine/threonine/tyrosine kinase activity" evidence=ISS] InterPro:IPR000719 PROSITE:PS50011 GenomeReviews:BA000015_GR GO:GO:0005524 GO:GO:0006468 InterPro:IPR011009 SUPFAM:SSF56112 eggNOG:KOG0192 GO:GO:…	93.6	1e-19	44/63	69	51/63	80
singleton	G7OXQHF01BAWD0	345	CGD|CAL0004945 - symbol:UBI4 species:5476 "Candida albicans" [GO:0031386 "protein tag" evidence=IGI;ISS] [GO:0016567 "protein ubiquitination" evidence=IGI;ISS] [GO:0030447 "filamentous growth" evidence=IMP] [GO:0000902 "cell morphogenesis" evidence=IMP] [GO:0006950 "response to stress" evidence=IEP] [GO:0005886 "plasma membrane" evidence=IDA] CGD:CAL0004945 InterPro:IPR000626 Pfam:PF00240 Prosite…	84.7	7e-17	40/41	97	41/41	100
singleton	G7OXQHF01AMU3X	351	TAIR|locus:2196899 - symbol:AT1G27600 "AT1G27600" species:3702 "Arabidopsis thaliana" [GO:0006486 "protein amino acid glycosylation" evidence=ISS] [GO:0016757 "transferase activity, transferring glycosyl groups" evidence=ISS] InterPro:IPR005027 Pfam:PF03360 GO:GO:0016020 CAZy:GT43 GO:GO:0015018 PANTHER:PTHR10896 EMBL:AC005916 HSSP:O94766 IPI:IPI00525685 SMR:Q9SXC4 PRIDE:Q9SXC4 TAIR:At1g27600 InPa…	220	1e-57	102/117	87	111/117	94
singleton	G7OXQHF01ALMS4	116	No hit
singleton	G7OXQHF01AW4LP	426	TAIR|locus:2126342 - symbol:AT4G37370 "AT4G37370" species:3702 "Arabidopsis thaliana" [GO:0019825 "oxygen binding" evidence=ISS] [GO:0005783 "endoplasmic reticulum" evidence=IDA] InterPro:IPR001128 InterPro:IPR002401 Pfam:PF00067 PRINTS:PR00463 Prosite:PS00086 GO:GO:0005886 GO:GO:0055114 GO:GO:0005783 GO:GO:0009055 GO:GO:0020037 InterPro:IPR017973 InterPro:IPR017972 Gene3D:G3DSA:1.10.630.10 PANTH…	134	3e-37	57/93	61	77/93	82
singleton	G7OXQHF01ATM1P	322	TAIR|locus:2099142 - symbol:AT3G63000 "AT3G63000" species:3702 "Arabidopsis thaliana" [GO:0005575 "cellular_component" evidence=ND] [GO:0003674 "molecular_function" evidence=ND] [GO:0008150 "biological_process" evidence=ND] GenomeReviews:BA000014_GR GO:GO:0019941 EMBL:AL163816 EMBL:AY035064 EMBL:AY056362 IPI:IPI00542016 PIR:T48089 RefSeq:NP_191859.1 UniGene:At.24675 UniGene:At.68075 UniGene:Rra.1…	92	3e-28	57/77	74	66/77	85
singleton	G7OXQHF01AJOZL	242	TAIR|locus:2167462 - symbol:AT5G36940 "AT5G36940" species:3702 "Arabidopsis thaliana" [GO:0015326 "cationic amino acid transmembrane transporter activity" evidence=ISS] [GO:0015174 "basic amino acid transmembrane transporter activity" evidence=IGI] InterPro:IPR002293 InterPro:IPR004841 Pfam:PF00324 PIRSF:PIRSF006060 GO:GO:0016021 GO:GO:0055085 PANTHER:PTHR11785 GO:GO:0015171 GO:GO:0006865 InterPr…	125	4e-29	53/80	66	65/80	81
singleton	G7OXQHF01AI7HZ	434	TAIR|locus:2053185 - symbol:AT2G28900 "AT2G28900" species:3702 "Arabidopsis thaliana" [GO:0015450 "P-P-bond-hydrolysis-driven protein transmembrane transporter activity" evidence=ISS] [GO:0015031 "protein transport" evidence=ISS] [GO:0009611 "response to wounding" evidence=IEP] [GO:0009753 "response to jasmonic acid stimulus" evidence=IEP] [GO:0009744 "response to sucrose stimulus" evidence=IEP] …	93.2	3e-19	41/66	62	48/66	72
singleton	G7OXQHF01ARXCD	194	No hit
singleton	G7OXQHF01A8DJ4	234	No hit
singleton	G7OXQHF01A5QW2	392	FB|FBgn0031220 - symbol:CG4822 species:7227 "Drosophila melanogaster" [GO:0005215 "transporter activity" evidence=ISS] [GO:0043190 "ATP-binding cassette (ABC) transporter complex" evidence=ISS] [GO:0042626 "ATPase activity, coupled to transmembrane movement of substances" evidence=ISS] [GO:0016021 "integral to membrane" evidence=IEA] [GO:0005524 "ATP binding" evidence=IEA] InterPro:IPR003439 Inte…	74.3	9e-14	43/125	34	66/125	52
singleton	G7OXQHF01APHTI	355	TAIR|locus:2827528 - symbol:AT2G17290 "AT2G17290" species:3702 "Arabidopsis thaliana" [GO:0004683 "calmodulin-dependent protein kinase activity" evidence=ISS] [GO:0016301 "kinase activity" evidence=ISS] [GO:0006468 "protein amino acid phosphorylation" evidence=ISS] [GO:0016020 "membrane" evidence=TAS] [GO:0009738 "abscisic acid mediated signaling pathway" evidence=IMP] [GO:0010119 "regulation of …	139	2e-33	65/74	87	69/74	93
singleton	G7OXQHF01A4H8L	489	No hit
singleton	G7OXQHF01A2WHN	212	TAIR|gene:2178127 - symbol:ACT7 "ACTIN 7" species:3702 "Arabidopsis thaliana" [GO:0005730 "nucleolus" evidence=IDA] [GO:0005618 "cell wall" evidence=IDA] [GO:0005886 "plasma membrane" evidence=IDA] InterPro:IPR004000 InterPro:IPR004001 Pfam:PF00022 PRINTS:PR00190 PROSITE:PS00406 PROSITE:PS00432 SMART:SM00268 GO:GO:0005515 GenomeReviews:BA000015_GR GO:GO:0005739 GO:GO:0005886 GO:GO:0005524 GO:GO:0…	114	8e-26	54/56	96	55/56	98
singleton	G7OXQHF01AJDWS	481	TAIR|locus:2092140 - symbol:AT3G25910 "AT3G25910" species:3702 "Arabidopsis thaliana" [GO:0008150 "biological_process" evidence=ND] InterPro:IPR015880 SMART:SM00355 GO:GO:0005622 GenomeReviews:BA000014_GR EMBL:AB023041 GO:GO:0008270 UniGene:At.117 UniGene:At.69646 UniGene:Rra.1830 UniGene:Rsa.3098 InterPro:IPR012866 Pfam:PF07800 HOGENOM:HBG750511 EMBL:AY056797 EMBL:AY143874 IPI:IPI00546435 RefSeq…	46.2	2e-08	34/83	40	42/83	50
singleton	G7OXQHF01A648Y	428	TAIR|gene:1006229777 - symbol:TFIIIA "TRANSCRIPTION FACTOR IIIA" species:3702 "Arabidopsis thaliana" [GO:0003700 "transcription factor activity" evidence=IDA] [GO:0005634 "nucleus" evidence=IDA] [GO:0005730 "nucleolus" evidence=IDA] [GO:0005737 "cytoplasm" evidence=IDA] [GO:0008097 "5S rRNA binding" evidence=IDA] [GO:0080084 "5S rDNA binding" evidence=IDA] Pfam:PF00096 InterPro:IPR007087 InterPro…	115	4e-29	51/87	58	60/87	68
singleton	G7OXQHF01AX3GQ	391	TAIR|locus:505006696 - symbol:AT5G57655 "AT5G57655" species:3702 "Arabidopsis thaliana" [GO:0009045 "xylose isomerase activity" evidence=ISS] [GO:0005975 "carbohydrate metabolic process" evidence=ISS] [GO:0005783 "endoplasmic reticulum" evidence=IDA] InterPro:IPR001998 InterPro:IPR013452 PRINTS:PR00688 PROSITE:PS51415 Pfam:PF01261 GenomeReviews:BA000015_GR GO:GO:0005886 GO:GO:0005773 GO:GO:000609…	225	3e-59	104/117	88	110/117	94
singleton	G7OXQHF01A9R9U	375	TAIR|locus:2096915 - symbol:AT3G45140 "AT3G45140" species:3702 "Arabidopsis thaliana" [GO:0009753 "response to jasmonic acid stimulus" evidence=IEP] [GO:0009620 "response to fungus" evidence=IEP] [GO:0009507 "chloroplast" evidence=ISS;TAS] [GO:0009695 "jasmonic acid biosynthetic process" evidence=IMP;TAS] [GO:0016165 "lipoxygenase activity" evidence=IMP] [GO:0009414 "response to water deprivation…	71.2	7e-25	33/53	62	41/53	77
singleton	G7OXQHF01A8K2R	469	TAIR|locus:2076944 - symbol:AT3G02540 "AT3G02540" species:3702 "Arabidopsis thaliana" [GO:0005634 "nucleus" evidence=IDA] [GO:0043130 "ubiquitin binding" evidence=IDA] [GO:0070628 "proteasome binding" evidence=IDA] InterPro:IPR004806 InterPro:IPR015360 Pfam:PF09280 InterPro:IPR000626 Pfam:PF00240 InterPro:IPR000449 Prosite:PS00299 GO:GO:0005634 EMBL:AC021640 GenomeReviews:BA000014_GR Pfam:PF00627…	212	5e-55	114/153	74	128/153	83
singleton	G7OXQHF01AWFXJ	333	TAIR|gene:2150284 - symbol:RANGAP2 "RAN GTPASE ACTIVATING PROTEIN 2" species:3702 "Arabidopsis thaliana" [GO:0009507 "chloroplast" evidence=IDA] [GO:0005886 "plasma membrane" evidence=IDA] [GO:0009651 "response to salt stress" evidence=IEP] GenomeReviews:BA000015_GR GO:GO:0005886 GO:GO:0009507 GO:GO:0005096 GO:GO:0019898 GO:GO:0005783 GO:GO:0009651 EMBL:AF296837 GO:GO:0005635 GO:GO:0006913 GO:GO:…	143	1e-34	71/89	79	81/89	91
singleton	G7OXQHF01A8BWS	183	No hit
singleton	G7OXQHF01AVA31	380	TAIR|locus:2155685 - symbol:AT5G65600 "AT5G65600" species:3702 "Arabidopsis thaliana" [GO:0016301 "kinase activity" evidence=ISS] InterPro:IPR000719 InterPro:IPR001220 InterPro:IPR008271 InterPro:IPR017441 InterPro:IPR017442 Pfam:PF00069 Pfam:PF00139 PROSITE:PS00107 PROSITE:PS00108 PROSITE:PS50011 GO:GO:0005524 GO:GO:0004872 GO:GO:0005529 GO:GO:0006468 InterPro:IPR011009 SUPFAM:SSF56112 GO:GO:000…	48.1	7e-06	22/70	31	44/70	62
singleton	G7OXQHF01A407C	422	No hit
singleton	G7OXQHF01A0N1Q	116	No hit
singleton	G7OXQHF01ALKCO	448	TAIR|locus:2088990 - symbol:AT3G17410 "AT3G17410" species:3702 "Arabidopsis thaliana" [GO:0016301 "kinase activity" evidence=ISS] InterPro:IPR000719 InterPro:IPR008271 InterPro:IPR017441 PROSITE:PS00107 PROSITE:PS00108 PROSITE:PS50011 GO:GO:0005886 GO:GO:0005524 GenomeReviews:BA000014_GR GO:GO:0006468 InterPro:IPR011009 SUPFAM:SSF56112 GO:GO:0004674 HOGENOM:HBG755340 eggNOG:KOG1187 HSSP:P00523 EM…	192	2e-54	104/126	82	113/126	89
singleton	G7OXQHF01AZDEF	510	TAIR|gene:2158008 - symbol:ACLB-2 "ATP CITRATE LYASE SUBUNIT B 2" species:3702 "Arabidopsis thaliana" [GO:0005886 "plasma membrane" evidence=IDA] InterPro:IPR002020 InterPro:IPR005810 InterPro:IPR005811 InterPro:IPR016040 InterPro:IPR016141 InterPro:IPR016143 InterPro:IPR017440 Pfam:PF00285 Pfam:PF00549 PRINTS:PR01798 PROSITE:PS00399 PROSITE:PS01216 Prosite:PS01217 GO:GO:0005886 GO:GO:0005829 GO:…	165	3e-41	85/99	85	89/99	89
singleton	G7OXQHF01AQ6B7	343	TAIR|locus:2151646 - symbol:AT5G61640 "AT5G61640" species:3702 "Arabidopsis thaliana" [GO:0008113 "peptide-methionine-(S)-S-oxide reductase activity" evidence=ISS] [GO:0006979 "response to oxidative stress" evidence=NAS] [GO:0006464 "protein modification process" evidence=ISS] [GO:0005829 "cytosol" evidence=ISS] HAMAP:MF_01401 InterPro:IPR002569 Pfam:PF01625 GenomeReviews:BA000015_GR GO:GO:005511…	150	8e-37	68/84	80	76/84	90
singleton	G7OXQHF01A43UY	489	TAIR|gene:1005027883 - symbol:AT1G31070.2 species:3702 "Arabidopsis thaliana" [GO:0016779 "nucleotidyltransferase activity" evidence=IEA] [GO:0008152 "metabolic process" evidence=IEA] InterPro:IPR002618 Pfam:PF01704 GenomeReviews:CT485782_GR GO:GO:0008152 GO:GO:0016779 HSSP:Q16222 HOGENOM:HBG527090 PANTHER:PTHR11952 UniGene:At.15935 UniGene:Rra.27353 GeneID:839993 TAIR:At1g31070 EMBL:AY053411 IPI…	177	2e-44	92/153	60	111/153	72
singleton	G7OXQHF01AJGF1	305	TAIR|gene:2019074 - symbol:NRP1 "NAP1-RELATED PROTEIN 1" species:3702 "Arabidopsis thaliana" [GO:0046686 "response to cadmium ion" evidence=IEP] InterPro:IPR002164 Pfam:PF00956 GenomeReviews:CT485782_GR GO:GO:0005634 GO:GO:0046686 GO:GO:0006334 EMBL:AC011765 PANTHER:PTHR11875 HOGENOM:HBG319804 UniGene:At.48372 UniGene:At.66889 GeneID:843797 TAIR:At1g74560 EMBL:AF385720 EMBL:AY081733 IPI:IPI005272…	126	2e-29	58/84	69	70/84	83
singleton	G7OXQHF01ANK0V	441	No hit
singleton	G7OXQHF01AOFZ5	273	No hit
singleton	G7OXQHF01AI1IR	272	TAIR|locus:2176882 - symbol:AT5G52810 "AT5G52810" species:3702 "Arabidopsis thaliana" [GO:0003824 "catalytic activity" evidence=ISS] [GO:0005212 "structural constituent of eye lens" evidence=ISS] InterPro:IPR016040 Pfam:PF02423 GO:GO:0009507 GO:GO:0005488 Gene3D:G3DSA:3.40.50.720 SUPFAM:SSF51735 GO:GO:0008152 GO:GO:0003824 EMBL:AB009055 InterPro:IPR003462 PANTHER:PTHR13812 EMBL:BT020531 EMBL:BT02…	95.1	4e-26	46/60	76	52/60	86
singleton	G7OXQHF01AVKSI	458	TAIR|gene:3690241 - symbol:CAT1 "CATALASE 1" species:3702 "Arabidopsis thaliana" [GO:0009941 "chloroplast envelope" evidence=IDA] [GO:0022626 "cytosolic ribosome" evidence=IDA] [GO:0005618 "cell wall" evidence=IDA] [GO:0046686 "response to cadmium ion" evidence=IEP] [GO:0005777 "peroxisome" evidence=IDA] InterPro:IPR002226 InterPro:IPR010582 InterPro:IPR011614 InterPro:IPR020835 Pfam:PF06628 PROS…	160	2e-39	80/153	52	101/153	66
singleton	G7OXQHF01ASIWZ	441	No hit
singleton	G7OXQHF01AY5TI	466	No hit
singleton	G7OXQHF01AOFK8	409	TAIR|locus:2085094 - symbol:AT3G09890 "AT3G09890" species:3702 "Arabidopsis thaliana" [GO:0005575 "cellular_component" evidence=ND] [GO:0005515 "protein binding" evidence=ISS] [GO:0008150 "biological_process" evidence=ND] InterPro:IPR002110 Pfam:PF00023 GenomeReviews:BA000014_GR InterPro:IPR020683 Gene3D:G3DSA:1.25.40.20 SMART:SM00248 SUPFAM:SSF48403 PROSITE:PS50297 PROSITE:PS50088 HSSP:P42773 HO…	76.3	3e-14	34/54	62	42/54	77
singleton	G7OXQHF01BET11	307	TAIR|locus:2162291 - symbol:AT5G42520 "AT5G42520" species:3702 "Arabidopsis thaliana" [GO:0003677 "DNA binding" evidence=IPI] [GO:0003700 "transcription factor activity" evidence=IPI] [GO:0005634 "nucleus" evidence=IDA] [GO:0006355 "regulation of transcription, DNA-dependent" evidence=IPI] GO:GO:0005634 GO:GO:0003700 GO:GO:0006355 UniGene:At.19893 InterPro:IPR010409 Pfam:PF06217 EMBL:AY088564 EMB…	190	9e-49	87/92	94	91/92	98
singleton	G7OXQHF01AZB29	243	No hit
singleton	G7OXQHF01AJROR	106	No hit
singleton	G7OXQHF01AQV7C	183	No hit
singleton	G7OXQHF01A6KW7	514	TAIR|locus:2065378 - symbol:AT2G01720 "AT2G01720" species:3702 "Arabidopsis thaliana" [GO:0004576 "oligosaccharyl transferase activity" evidence=ISS] [GO:0009505 "plant-type cell wall" evidence=IDA] [GO:0005783 "endoplasmic reticulum" evidence=IDA] InterPro:IPR007676 Pfam:PF04597 GO:GO:0016021 GO:GO:0005886 GenomeReviews:CT485783_GR GO:GO:0005783 GO:GO:0009505 GO:GO:0006486 EMBL:AC006069 GO:GO:00…	162	1e-46	76/118	64	98/118	83
singleton	G7OXQHF01AT03P	378	No hit
singleton	G7OXQHF01AY9HV	481	TAIR|gene:2087392 - symbol:APG1 "ALBINO OR PALE GREEN MUTANT 1" species:3702 "Arabidopsis thaliana" [GO:0009941 "chloroplast envelope" evidence=IDA] [GO:0009507 "chloroplast" evidence=IDA] InterPro:IPR013216 Pfam:PF08241 GO:GO:0009941 EMBL:AL163818 GO:GO:0010189 GO:GO:0010236 GO:GO:0019031 UniGene:At.48806 UniGene:At.69648 EMBL:AK316671 IPI:IPI00538321 PIR:T49182 RefSeq:NP_191900.1 UniGene:Rra.17…	231	2e-62	121/142	85	130/142	91
singleton	G7OXQHF01AOW2Y	488	No hit
singleton	G7OXQHF01BDYRM	295	TAIR|locus:2030933 - symbol:AT1G17970 "AT1G17970" species:3702 "Arabidopsis thaliana" [GO:0005515 "protein binding" evidence=ISS] [GO:0008270 "zinc ion binding" evidence=ISS] InterPro:IPR001841 InterPro:IPR018957 PROSITE:PS50089 SMART:SM00184 Pfam:PF00097 GO:GO:0005515 GO:GO:0008270 HSSP:Q9LRB7 EMBL:AF428290 EMBL:AY116963 IPI:IPI00539075 RefSeq:NP_173239.1 UniGene:At.26262 SMR:Q944L9 GeneID:83837…	75.1	2e-14	38/71	53	50/71	70
singleton	G7OXQHF01A7JS3	478	TAIR|gene:2088463 - symbol:AFB2 "AUXIN SIGNALING F-BOX 2" species:3702 "Arabidopsis thaliana" [GO:0005886 "plasma membrane" evidence=IDA] INTERPRO:IPR001810 UniProt:Q9LW29 GO:GO:0005515 GO:GO:0005886 GO:GO:0005634 GenomeReviews:BA000014_GR GO:GO:0006952 GO:GO:0009734 SMART:SM00256 PROSITE:PS50181 GO:GO:0048443 GO:GO:0010011 GO:GO:0019005 EMBL:AB016889 EMBL:AY062568 EMBL:BT010396 IPI:IPI00520683 R…	206	3e-53	103/144	71	118/144	81
singleton	G7OXQHF01AVSQC	154	No hit
singleton	G7OXQHF01A6QX9	462	No hit
singleton	G7OXQHF01A166X	307	TAIR|gene:2158186 - symbol:ARA12 species:3702 "Arabidopsis thaliana" [GO:0005618 "cell wall" evidence=IDA] [GO:0009505 "plant-type cell wall" evidence=IDA] [GO:0048046 "apoplast" evidence=IDA] InterPro:IPR000209 InterPro:IPR010259 Pfam:PF00082 Pfam:PF05922 PRINTS:PR00723 PROSITE:PS00136 PROSITE:PS00137 PROSITE:PS00138 InterPro:IPR003137 Pfam:PF02225 GenomeReviews:BA000015_GR GO:GO:0048046 GO:GO:0…	75.9	1e-20	33/49	67	41/49	83
singleton	G7OXQHF01AUX4P	461	TAIR|locus:2158207 - symbol:AT5G67380 "AT5G67380" species:3702 "Arabidopsis thaliana" [GO:0016301 "kinase activity" evidence=ISS;IDA] InterPro:IPR000719 InterPro:IPR002290 InterPro:IPR008271 InterPro:IPR017441 InterPro:IPR017442 Pfam:PF00069 PROSITE:PS00107 PROSITE:PS00108 PROSITE:PS50011 SMART:SM00220 UniProt:Q08467 GO:GO:0005515 GenomeReviews:BA000015_GR GO:GO:0005524 GO:GO:0006468 InterPro:IPR…	314	7e-86	148/152	97	150/152	98
singleton	G7OXQHF01AKJWI	275	No hit
singleton	G7OXQHF01BADMI	308	TAIR|gene:3695861 - symbol:AT2G15760.1 species:3702 "Arabidopsis thaliana" [GO:0005886 "plasma membrane" evidence=IDA] GO:GO:0005886 GenomeReviews:CT485783_GR EMBL:AC006248 EMBL:AC006438 InterPro:IPR012442 Pfam:PF07816 EMBL:AF345343 EMBL:AY088268 EMBL:BT026445 IPI:IPI00519889 PIR:A84533 RefSeq:NP_565379.1 UniGene:At.13860 GeneID:816070 KEGG:ath:AT2G15760 NMPDR:fig|3702.1.peg.8578 TAIR:At2g15760 H…	53.1	2e-07	38/103	36	56/103	54
singleton	G7OXQHF01A5BGR	327	TAIR|locus:2093501 - symbol:AT3G26160 "AT3G26160" species:3702 "Arabidopsis thaliana" [GO:0019825 "oxygen binding" evidence=ISS] InterPro:IPR001128 InterPro:IPR002401 Pfam:PF00067 PRINTS:PR00463 Prosite:PS00086 GO:GO:0016021 GenomeReviews:BA000014_GR GO:GO:0055114 GO:GO:0009055 GO:GO:0020037 InterPro:IPR017973 InterPro:IPR017972 Gene3D:G3DSA:1.10.630.10 PANTHER:PTHR19383 PRINTS:PR00385 SUPFAM:SSF…	124	1e-28	57/93	61	72/93	77
singleton	G7OXQHF01ASDK0	260	FB|FBgn0022770 - symbol:Peritrophin-A "Peritrophin A" species:7227 "Drosophila melanogaster" [GO:0016490 "structural constituent of peritrophic membrane" evidence=ISS] [GO:0008061 "chitin binding" evidence=IEA;RCA;NAS] [GO:0005576 "extracellular region" evidence=IEA] [GO:0006030 "chitin metabolic process" evidence=IEA] InterPro:IPR002557 Pfam:PF01607 PROSITE:PS50940 SMART:SM00494 GO:GO:0005576 EM…	57	2e-08	24/31	77	26/31	83
singleton	G7OXQHF01ASTDK	138	No hit
singleton	G7OXQHF01AKUBZ	345	TAIR|locus:2123939 - symbol:AT4G29840 "AT4G29840" species:3702 "Arabidopsis thaliana" [GO:0009088 "threonine biosynthetic process" evidence=ISS] [GO:0004795 "threonine synthase activity" evidence=IDA] InterPro:IPR000634 InterPro:IPR001926 InterPro:IPR004450 Pfam:PF00291 PROSITE:PS00165 GenomeReviews:CT486007_GR GO:GO:0009507 GO:GO:0030170 SUPFAM:SSF53686 EMBL:AL161575 EMBL:AL050352 GO:GO:0009088 …	143	2e-48	68/88	77	76/88	86
singleton	G7OXQHF01AM9MS	419	TAIR|locus:2102767 - symbol:AT3G46740 "AT3G46740" species:3702 "Arabidopsis thaliana" [GO:0010006 "Toc complex" evidence=ISS] [GO:0009658 "chloroplast organization" evidence=ISS] [GO:0045036 "protein targeting to chloroplast" evidence=IDA] [GO:0031359 "integral to chloroplast outer membrane" evidence=IDA] [GO:0048598 "embryonic morphogenesis" evidence=IMP] InterPro:IPR000184 InterPro:IPR005689 In…	103	2e-22	48/54	88	51/54	94
singleton	G7OXQHF01BC5I7	503	TAIR|locus:2161273 - symbol:AT5G58380 "AT5G58380" species:3702 "Arabidopsis thaliana" [GO:0005575 "cellular_component" evidence=ND] [GO:0016301 "kinase activity" evidence=ISS] InterPro:IPR000719 InterPro:IPR002290 InterPro:IPR004041 InterPro:IPR008271 InterPro:IPR017441 InterPro:IPR017442 InterPro:IPR018451 Pfam:PF00069 Pfam:PF03822 PROSITE:PS00107 PROSITE:PS00108 PROSITE:PS50011 PROSITE:PS50816 …	144	2e-57	65/74	87	69/74	93
singleton	G7OXQHF01AS807	389	TAIR|locus:2046402 - symbol:AT2G32730 "AT2G32730" species:3702 "Arabidopsis thaliana" [GO:0008540 "proteasome regulatory particle, base subcomplex" evidence=ISS;TAS] [GO:0006511 "ubiquitin-dependent protein catabolic process" evidence=TAS] [GO:0005829 "cytosol" evidence=IDA] InterPro:IPR011989 InterPro:IPR016024 InterPro:IPR016642 PIRSF:PIRSF015947 GO:GO:0005829 GenomeReviews:CT485783_GR GO:GO:00…	42.4	3e-07	34/73	46	38/73	52
[truncated: 17,769 more rows]
