# Supplementary material for: Transcriptome Analysis of Two Vicia sativa Subspecies: Mining Molecular Markers to Enhance Genomic Resources for Vetch Improvement
Source: Genes (Basel). 2015 Nov 2;6(4):1164–82. doi: 10.3390/genes6041164 (PMC4690033; doi:10.3390/genes6041164)
Supplement: Supplementary File 1 [file genes-06-01164-s001.zip › Table S3.xlsx]

## Sheet: V.s.sativa
Table S3. Results of functional annotations using cluster of orthologous groups (COG) analysis in the individual Vicia sativa sativa unigenes. COG annotations were only applied to the unigenes wherein translated amino acids can be provided. More information for the functional letter and abbreviations for reference genomes in the data field for individual V. s. sativa unigenes can be found at NCBI…
ID	Reference genome	Functional code	Function	Identity(%)	Alignment Length	Mismatches	E-value	Bit Score
contig00653	No Match			-	-	-	-	-
contig00653	No Match			-	-	-	-	-
contig00653	No Match			-	-	-	-	-
contig00655	No Match			-	-	-	-	-
contig00655	No Match			-	-	-	-	-
contig00655	No Match			-	-	-	-	-
isotig00001	No Match			-	-	-	-	-
isotig00001	No Match			-	-	-	-	-
isotig00001	No Match			-	-	-	-	-
isotig00001	No Match			-	-	-	-	-
isotig00001	No Match			-	-	-	-	-
isotig00001	No Match			-	-	-	-	-
isotig00002	No Match			-	-	-	-	-
isotig00002	No Match			-	-	-	-	-
isotig00002	No Match			-	-	-	-	-
isotig00002	No Match			-	-	-	-	-
isotig00002	No Match			-	-	-	-	-
isotig00002	No Match			-	-	-	-	-
isotig00003	No Match			-	-	-	-	-
isotig00003	No Match			-	-	-	-	-
isotig00003	No Match			-	-	-	-	-
isotig00003	No Match			-	-	-	-	-
isotig00003	No Match			-	-	-	-	-
isotig00003	No Match			-	-	-	-	-
isotig00004	No Match			-	-	-	-	-
isotig00004	No Match			-	-	-	-	-
isotig00004	No Match			-	-	-	-	-
isotig00004	No Match			-	-	-	-	-
isotig00004	No Match			-	-	-	-	-
isotig00005	No Match			-	-	-	-	-
isotig00005	No Match			-	-	-	-	-
isotig00005	No Match			-	-	-	-	-
isotig00005	No Match			-	-	-	-	-
isotig00005	No Match			-	-	-	-	-
isotig00005	No Match			-	-	-	-	-
isotig00006	No Match			-	-	-	-	-
isotig00006	No Match			-	-	-	-	-
isotig00006	No Match			-	-	-	-	-
isotig00006	No Match			-	-	-	-	-
isotig00006	No Match			-	-	-	-	-
isotig00006	No Match			-	-	-	-	-
isotig00007	No Match			-	-	-	-	-
isotig00007	No Match			-	-	-	-	-
isotig00007	No Match			-	-	-	-	-
isotig00007	No Match			-	-	-	-	-
isotig00007	No Match			-	-	-	-	-
isotig00007	No Match			-	-	-	-	-
isotig00008	No Match			-	-	-	-	-
isotig00008	No Match			-	-	-	-	-
isotig00008	No Match			-	-	-	-	-
isotig00008	No Match			-	-	-	-	-
isotig00008	No Match			-	-	-	-	-
isotig00009	No Match			-	-	-	-	-
isotig00009	No Match			-	-	-	-	-
isotig00009	No Match			-	-	-	-	-
isotig00009	No Match			-	-	-	-	-
isotig00009	No Match			-	-	-	-	-
isotig00009	No Match			-	-	-	-	-
isotig00010	No Match			-	-	-	-	-
isotig00010	No Match			-	-	-	-	-
isotig00010	No Match			-	-	-	-	-
isotig00010	No Match			-	-	-	-	-
isotig00010	No Match			-	-	-	-	-
isotig00010	No Match			-	-	-	-	-
isotig00011	No Match			-	-	-	-	-
isotig00011	No Match			-	-	-	-	-
isotig00011	No Match			-	-	-	-	-
isotig00011	No Match			-	-	-	-	-
isotig00011	No Match			-	-	-	-	-
isotig00012	No Match			-	-	-	-	-
isotig00012	No Match			-	-	-	-	-
isotig00012	No Match			-	-	-	-	-
isotig00012	No Match			-	-	-	-	-
isotig00012	No Match			-	-	-	-	-
isotig00012	No Match			-	-	-	-	-
isotig00013	No Match			-	-	-	-	-
isotig00013	No Match			-	-	-	-	-
isotig00013	No Match			-	-	-	-	-
isotig00013	No Match			-	-	-	-	-
isotig00013	No Match			-	-	-	-	-
isotig00014	No Match			-	-	-	-	-
isotig00014	No Match			-	-	-	-	-
isotig00014	No Match			-	-	-	-	-
isotig00014	No Match			-	-	-	-	-
isotig00014	No Match			-	-	-	-	-
isotig00014	No Match			-	-	-	-	-
isotig00015	No Match			-	-	-	-	-
isotig00015	No Match			-	-	-	-	-
isotig00015	No Match			-	-	-	-	-
isotig00015	No Match			-	-	-	-	-
isotig00015	No Match			-	-	-	-	-
isotig00015	No Match			-	-	-	-	-
isotig00016	No Match			-	-	-	-	-
isotig00016	No Match			-	-	-	-	-
isotig00016	No Match			-	-	-	-	-
isotig00016	No Match			-	-	-	-	-
isotig00016	No Match			-	-	-	-	-
isotig00017	No Match			-	-	-	-	-
isotig00017	No Match			-	-	-	-	-
isotig00017	No Match			-	-	-	-	-
isotig00017	No Match			-	-	-	-	-
isotig00017	No Match			-	-	-	-	-
isotig00017	No Match			-	-	-	-	-
isotig00018	No Match			-	-	-	-	-
isotig00018	No Match			-	-	-	-	-
isotig00018	No Match			-	-	-	-	-
isotig00018	No Match			-	-	-	-	-
isotig00018	No Match			-	-	-	-	-
isotig00018	No Match			-	-	-	-	-
isotig00019	No Match			-	-	-	-	-
isotig00019	No Match			-	-	-	-	-
isotig00019	No Match			-	-	-	-	-
isotig00019	No Match			-	-	-	-	-
isotig00019	No Match			-	-	-	-	-
isotig00020	No Match			-	-	-	-	-
isotig00020	No Match			-	-	-	-	-
isotig00020	No Match			-	-	-	-	-
isotig00020	No Match			-	-	-	-	-
isotig00020	No Match			-	-	-	-	-
isotig00021	No Match			-	-	-	-	-
isotig00021	No Match			-	-	-	-	-
isotig00021	No Match			-	-	-	-	-
isotig00021	No Match			-	-	-	-	-
isotig00021	No Match			-	-	-	-	-
isotig00021	No Match			-	-	-	-	-
isotig00022	No Match			-	-	-	-	-
isotig00022	No Match			-	-	-	-	-
isotig00022	No Match			-	-	-	-	-
isotig00022	No Match			-	-	-	-	-
isotig00022	No Match			-	-	-	-	-
isotig00023	No Match			-	-	-	-	-
isotig00023	No Match			-	-	-	-	-
isotig00023	No Match			-	-	-	-	-
isotig00023	No Match			-	-	-	-	-
isotig00023	No Match			-	-	-	-	-
isotig00023	No Match			-	-	-	-	-
isotig00024	No Match			-	-	-	-	-
isotig00024	No Match			-	-	-	-	-
isotig00024	No Match			-	-	-	-	-
isotig00024	No Match			-	-	-	-	-
isotig00024	No Match			-	-	-	-	-
isotig00024	No Match			-	-	-	-	-
isotig00025	No Match			-	-	-	-	-
isotig00025	No Match			-	-	-	-	-
isotig00025	No Match			-	-	-	-	-
isotig00025	No Match			-	-	-	-	-
isotig00025	No Match			-	-	-	-	-
isotig00025	No Match			-	-	-	-	-
isotig00025	No Match			-	-	-	-	-
isotig00025	No Match			-	-	-	-	-
isotig00025	No Match			-	-	-	-	-
isotig00025	No Match			-	-	-	-	-
isotig00026	No Match			-	-	-	-	-
isotig00026	No Match			-	-	-	-	-
isotig00026	No Match			-	-	-	-	-
isotig00026	No Match			-	-	-	-	-
isotig00026	No Match			-	-	-	-	-
isotig00026	No Match			-	-	-	-	-
isotig00026	No Match			-	-	-	-	-
isotig00026	No Match			-	-	-	-	-
isotig00026	No Match			-	-	-	-	-
isotig00027	No Match			-	-	-	-	-
isotig00027	No Match			-	-	-	-	-
isotig00027	No Match			-	-	-	-	-
isotig00027	No Match			-	-	-	-	-
isotig00027	No Match			-	-	-	-	-
isotig00027	No Match			-	-	-	-	-
isotig00027	No Match			-	-	-	-	-
isotig00027	No Match			-	-	-	-	-
isotig00027	No Match			-	-	-	-	-
isotig00027	No Match			-	-	-	-	-
isotig00028	No Match			-	-	-	-	-
isotig00028	No Match			-	-	-	-	-
isotig00028	No Match			-	-	-	-	-
isotig00028	No Match			-	-	-	-	-
isotig00028	No Match			-	-	-	-	-
isotig00028	No Match			-	-	-	-	-
isotig00028	No Match			-	-	-	-	-
isotig00028	No Match			-	-	-	-	-
isotig00028	No Match			-	-	-	-	-
isotig00029	No Match			-	-	-	-	-
isotig00029	No Match			-	-	-	-	-
isotig00029	No Match			-	-	-	-	-
isotig00029	No Match			-	-	-	-	-
isotig00029	No Match			-	-	-	-	-
isotig00029	No Match			-	-	-	-	-
isotig00029	No Match			-	-	-	-	-
isotig00029	No Match			-	-	-	-	-
isotig00029	No Match			-	-	-	-	-
isotig00030	No Match			-	-	-	-	-
isotig00030	No Match			-	-	-	-	-
isotig00030	No Match			-	-	-	-	-
isotig00030	No Match			-	-	-	-	-
isotig00030	No Match			-	-	-	-	-
isotig00030	No Match			-	-	-	-	-
isotig00030	No Match			-	-	-	-	-
isotig00030	No Match			-	-	-	-	-
isotig00030	No Match			-	-	-	-	-
isotig00031	No Match			-	-	-	-	-
isotig00031	No Match			-	-	-	-	-
isotig00031	No Match			-	-	-	-	-
isotig00031	No Match			-	-	-	-	-
isotig00031	No Match			-	-	-	-	-
isotig00031	No Match			-	-	-	-	-
isotig00031	No Match			-	-	-	-	-
isotig00031	No Match			-	-	-	-	-
isotig00031	No Match			-	-	-	-	-
isotig00032	No Match			-	-	-	-	-
isotig00032	No Match			-	-	-	-	-
isotig00032	No Match			-	-	-	-	-
isotig00032	No Match			-	-	-	-	-
isotig00032	No Match			-	-	-	-	-
isotig00032	No Match			-	-	-	-	-
isotig00032	No Match			-	-	-	-	-
isotig00032	No Match			-	-	-	-	-
isotig00033	No Match			-	-	-	-	-
isotig00033	No Match			-	-	-	-	-
isotig00033	No Match			-	-	-	-	-
isotig00033	No Match			-	-	-	-	-
isotig00033	No Match			-	-	-	-	-
isotig00033	No Match			-	-	-	-	-
isotig00033	No Match			-	-	-	-	-
isotig00033	No Match			-	-	-	-	-
isotig00033	No Match			-	-	-	-	-
isotig00034	No Match			-	-	-	-	-
isotig00034	No Match			-	-	-	-	-
isotig00034	No Match			-	-	-	-	-
isotig00034	No Match			-	-	-	-	-
isotig00034	No Match			-	-	-	-	-
isotig00034	No Match			-	-	-	-	-
isotig00034	No Match			-	-	-	-	-
isotig00034	No Match			-	-	-	-	-
isotig00035	No Match			-	-	-	-	-
isotig00035	No Match			-	-	-	-	-
isotig00035	No Match			-	-	-	-	-
isotig00035	No Match			-	-	-	-	-
isotig00035	No Match			-	-	-	-	-
isotig00035	No Match			-	-	-	-	-
isotig00035	No Match			-	-	-	-	-
isotig00035	No Match			-	-	-	-	-
isotig00035	No Match			-	-	-	-	-
isotig00036	No Match			-	-	-	-	-
isotig00036	No Match			-	-	-	-	-
isotig00036	No Match			-	-	-	-	-
isotig00036	No Match			-	-	-	-	-
isotig00036	No Match			-	-	-	-	-
isotig00036	No Match			-	-	-	-	-
isotig00036	No Match			-	-	-	-	-
isotig00036	No Match			-	-	-	-	-
isotig00037	No Match			-	-	-	-	-
isotig00037	No Match			-	-	-	-	-
isotig00037	No Match			-	-	-	-	-
isotig00037	No Match			-	-	-	-	-
isotig00037	No Match			-	-	-	-	-
isotig00037	No Match			-	-	-	-	-
isotig00037	No Match			-	-	-	-	-
isotig00037	No Match			-	-	-	-	-
isotig00037	No Match			-	-	-	-	-
isotig00037	No Match			-	-	-	-	-
isotig00037	No Match			-	-	-	-	-
isotig00038	No Match			-	-	-	-	-
isotig00038	No Match			-	-	-	-	-
isotig00038	No Match			-	-	-	-	-
isotig00038	No Match			-	-	-	-	-
isotig00038	No Match			-	-	-	-	-
isotig00038	No Match			-	-	-	-	-
isotig00038	No Match			-	-	-	-	-
isotig00038	No Match			-	-	-	-	-
isotig00038	No Match			-	-	-	-	-
isotig00038	No Match			-	-	-	-	-
isotig00039	No Match			-	-	-	-	-
isotig00039	No Match			-	-	-	-	-
isotig00039	No Match			-	-	-	-	-
isotig00039	No Match			-	-	-	-	-
isotig00039	No Match			-	-	-	-	-
isotig00039	No Match			-	-	-	-	-
isotig00039	No Match			-	-	-	-	-
isotig00040	No Match			-	-	-	-	-
isotig00040	No Match			-	-	-	-	-
isotig00040	No Match			-	-	-	-	-
isotig00040	No Match			-	-	-	-	-
isotig00040	No Match			-	-	-	-	-
isotig00040	No Match			-	-	-	-	-
isotig00040	No Match			-	-	-	-	-
isotig00040	No Match			-	-	-	-	-
isotig00041	No Match			-	-	-	-	-
isotig00041	No Match			-	-	-	-	-
isotig00041	No Match			-	-	-	-	-
isotig00041	No Match			-	-	-	-	-
isotig00041	No Match			-	-	-	-	-
isotig00042	No Match			-	-	-	-	-
isotig00042	No Match			-	-	-	-	-
isotig00042	No Match			-	-	-	-	-
isotig00043	No Match			-	-	-	-	-
isotig00043	No Match			-	-	-	-	-
isotig00043	No Match			-	-	-	-	-
isotig00043	No Match			-	-	-	-	-
isotig00044	No Match			-	-	-	-	-
isotig00044	No Match			-	-	-	-	-
isotig00044	No Match			-	-	-	-	-
isotig00044	No Match			-	-	-	-	-
isotig00044	No Match			-	-	-	-	-
isotig00045	No Match			-	-	-	-	-
isotig00045	No Match			-	-	-	-	-
isotig00045	No Match			-	-	-	-	-
isotig00045	No Match			-	-	-	-	-
isotig00045	No Match			-	-	-	-	-
isotig00046	No Match			-	-	-	-	-
isotig00046	No Match			-	-	-	-	-
isotig00047	No Match			-	-	-	-	-
isotig00047	No Match			-	-	-	-	-
isotig00047	No Match			-	-	-	-	-
isotig00047	No Match			-	-	-	-	-
isotig00047	No Match			-	-	-	-	-
isotig00047	No Match			-	-	-	-	-
isotig00047	No Match			-	-	-	-	-
isotig00047	No Match			-	-	-	-	-
isotig00047	No Match			-	-	-	-	-
isotig00047	No Match			-	-	-	-	-
isotig00047	No Match			-	-	-	-	-
isotig00048	No Match			-	-	-	-	-
isotig00048	No Match			-	-	-	-	-
isotig00048	No Match			-	-	-	-	-
isotig00048	No Match			-	-	-	-	-
isotig00049	No Match			-	-	-	-	-
isotig00049	No Match			-	-	-	-	-
isotig00049	No Match			-	-	-	-	-
isotig00049	No Match			-	-	-	-	-
isotig00049	No Match			-	-	-	-	-
isotig00050	No Match			-	-	-	-	-
isotig00050	No Match			-	-	-	-	-
isotig00050	No Match			-	-	-	-	-
isotig00050	No Match			-	-	-	-	-
isotig00050	No Match			-	-	-	-	-
isotig00050	No Match			-	-	-	-	-
isotig00051	No Match			-	-	-	-	-
isotig00051	No Match			-	-	-	-	-
isotig00051	No Match			-	-	-	-	-
isotig00051	No Match			-	-	-	-	-
isotig00051	No Match			-	-	-	-	-
isotig00052	No Match			-	-	-	-	-
isotig00052	No Match			-	-	-	-	-
isotig00052	No Match			-	-	-	-	-
isotig00052	No Match			-	-	-	-	-
isotig00053	No Match			-	-	-	-	-
isotig00053	No Match			-	-	-	-	-
isotig00053	No Match			-	-	-	-	-
isotig00053	No Match			-	-	-	-	-
isotig00054	No Match			-	-	-	-	-
isotig00054	No Match			-	-	-	-	-
isotig00054	No Match			-	-	-	-	-
isotig00054	No Match			-	-	-	-	-
isotig00054	No Match			-	-	-	-	-
isotig00055	No Match			-	-	-	-	-
isotig00055	No Match			-	-	-	-	-
isotig00055	No Match			-	-	-	-	-
isotig00055	No Match			-	-	-	-	-
isotig00055	No Match			-	-	-	-	-
isotig00056	No Match			-	-	-	-	-
isotig00056	No Match			-	-	-	-	-
isotig00056	No Match			-	-	-	-	-
isotig00057	No Match			-	-	-	-	-
isotig00057	No Match			-	-	-	-	-
isotig00057	No Match			-	-	-	-	-
isotig00057	No Match			-	-	-	-	-
isotig00058	No Match			-	-	-	-	-
isotig00058	No Match			-	-	-	-	-
isotig00058	No Match			-	-	-	-	-
isotig00059	No Match			-	-	-	-	-
isotig00059	No Match			-	-	-	-	-
isotig00059	No Match			-	-	-	-	-
isotig00059	No Match			-	-	-	-	-
isotig00060	No Match			-	-	-	-	-
isotig00060	No Match			-	-	-	-	-
isotig00060	No Match			-	-	-	-	-
isotig00061	No Match			-	-	-	-	-
isotig00061	No Match			-	-	-	-	-
isotig00061	No Match			-	-	-	-	-
isotig00062	No Match			-	-	-	-	-
isotig00062	No Match			-	-	-	-	-
isotig00062	No Match			-	-	-	-	-
isotig00063	No Match			-	-	-	-	-
isotig00063	No Match			-	-	-	-	-
isotig00063	No Match			-	-	-	-	-
isotig00063	No Match			-	-	-	-	-
isotig00064	No Match			-	-	-	-	-
isotig00064	No Match			-	-	-	-	-
isotig00064	No Match			-	-	-	-	-
isotig00064	No Match			-	-	-	-	-
isotig00065	No Match			-	-	-	-	-
isotig00065	No Match			-	-	-	-	-
isotig00066	No Match			-	-	-	-	-
isotig00066	No Match			-	-	-	-	-
isotig00066	No Match			-	-	-	-	-
isotig00067	No Match			-	-	-	-	-
isotig00067	No Match			-	-	-	-	-
isotig00068	No Match			-	-	-	-	-
isotig00068	No Match			-	-	-	-	-
isotig00068	No Match			-	-	-	-	-
isotig00069	No Match			-	-	-	-	-
isotig00069	No Match			-	-	-	-	-
isotig00069	No Match			-	-	-	-	-
isotig00069	No Match			-	-	-	-	-
isotig00069	No Match			-	-	-	-	-
isotig00069	No Match			-	-	-	-	-
isotig00069	No Match			-	-	-	-	-
isotig00069	No Match			-	-	-	-	-
isotig00069	No Match			-	-	-	-	-
isotig00069	No Match			-	-	-	-	-
isotig00069	No Match			-	-	-	-	-
isotig00069	No Match			-	-	-	-	-
isotig00069	No Match			-	-	-	-	-
isotig00069	No Match			-	-	-	-	-
isotig00069	No Match			-	-	-	-	-
isotig00069	No Match			-	-	-	-	-
isotig00069	No Match			-	-	-	-	-
isotig00069	No Match			-	-	-	-	-
isotig00069	No Match			-	-	-	-	-
isotig00069	No Match			-	-	-	-	-
isotig00069	No Match			-	-	-	-	-
isotig00069	No Match			-	-	-	-	-
isotig00069	No Match			-	-	-	-	-
isotig00069	No Match			-	-	-	-	-
isotig00069	No Match			-	-	-	-	-
isotig00070	No Match			-	-	-	-	-
isotig00070	No Match			-	-	-	-	-
isotig00070	No Match			-	-	-	-	-
isotig00070	No Match			-	-	-	-	-
isotig00070	No Match			-	-	-	-	-
isotig00070	No Match			-	-	-	-	-
isotig00070	No Match			-	-	-	-	-
isotig00070	No Match			-	-	-	-	-
isotig00070	No Match			-	-	-	-	-
isotig00070	No Match			-	-	-	-	-
isotig00070	No Match			-	-	-	-	-
isotig00070	No Match			-	-	-	-	-
isotig00070	No Match			-	-	-	-	-
isotig00070	No Match			-	-	-	-	-
isotig00070	No Match			-	-	-	-	-
isotig00070	No Match			-	-	-	-	-
isotig00070	No Match			-	-	-	-	-
isotig00070	No Match			-	-	-	-	-
isotig00070	No Match			-	-	-	-	-
isotig00070	No Match			-	-	-	-	-
isotig00070	No Match			-	-	-	-	-
isotig00071	No Match			-	-	-	-	-
isotig00071	No Match			-	-	-	-	-
isotig00071	No Match			-	-	-	-	-
isotig00071	No Match			-	-	-	-	-
isotig00072	No Match			-	-	-	-	-
isotig00072	No Match			-	-	-	-	-
isotig00072	No Match			-	-	-	-	-
isotig00072	No Match			-	-	-	-	-
isotig00072	No Match			-	-	-	-	-
isotig00072	No Match			-	-	-	-	-
isotig00072	No Match			-	-	-	-	-
isotig00072	No Match			-	-	-	-	-
isotig00073	No Match			-	-	-	-	-
isotig00073	No Match			-	-	-	-	-
isotig00073	No Match			-	-	-	-	-
isotig00073	No Match			-	-	-	-	-
isotig00073	No Match			-	-	-	-	-
isotig00073	No Match			-	-	-	-	-
isotig00073	No Match			-	-	-	-	-
isotig00073	No Match			-	-	-	-	-
isotig00074	No Match			-	-	-	-	-
isotig00074	No Match			-	-	-	-	-
isotig00074	No Match			-	-	-	-	-
isotig00075	No Match			-	-	-	-	-
isotig00075	No Match			-	-	-	-	-
isotig00075	No Match			-	-	-	-	-
isotig00075	No Match			-	-	-	-	-
isotig00075	No Match			-	-	-	-	-
isotig00075	No Match			-	-	-	-	-
isotig00075	No Match			-	-	-	-	-
isotig00075	No Match			-	-	-	-	-
isotig00075	No Match			-	-	-	-	-
isotig00075	No Match			-	-	-	-	-
isotig00075	No Match			-	-	-	-	-
isotig00076	No Match			-	-	-	-	-
isotig00076	No Match			-	-	-	-	-
isotig00076	No Match			-	-	-	-	-
isotig00076	No Match			-	-	-	-	-
isotig00076	No Match			-	-	-	-	-
isotig00076	No Match			-	-	-	-	-
isotig00076	No Match			-	-	-	-	-
isotig00076	No Match			-	-	-	-	-
isotig00076	No Match			-	-	-	-	-
isotig00076	No Match			-	-	-	-	-
isotig00076	No Match			-	-	-	-	-
isotig00076	No Match			-	-	-	-	-
isotig00077	No Match			-	-	-	-	-
isotig00077	No Match			-	-	-	-	-
isotig00077	No Match			-	-	-	-	-
isotig00077	No Match			-	-	-	-	-
isotig00078	No Match			-	-	-	-	-
isotig00078	No Match			-	-	-	-	-
isotig00078	No Match			-	-	-	-	-
isotig00078	No Match			-	-	-	-	-
isotig00079	No Match			-	-	-	-	-
isotig00079	No Match			-	-	-	-	-
isotig00079	No Match			-	-	-	-	-
isotig00079	No Match			-	-	-	-	-
isotig00080	No Match			-	-	-	-	-
isotig00080	No Match			-	-	-	-	-
isotig00080	No Match			-	-	-	-	-
isotig00080	No Match			-	-	-	-	-
isotig00081	No Match			-	-	-	-	-
isotig00081	No Match			-	-	-	-	-
isotig00081	No Match			-	-	-	-	-
isotig00081	No Match			-	-	-	-	-
isotig00081	No Match			-	-	-	-	-
isotig00081	No Match			-	-	-	-	-
isotig00081	No Match			-	-	-	-	-
isotig00081	No Match			-	-	-	-	-
isotig00081	No Match			-	-	-	-	-
isotig00081	No Match			-	-	-	-	-
isotig00081	No Match			-	-	-	-	-
isotig00081	No Match			-	-	-	-	-
isotig00081	No Match			-	-	-	-	-
isotig00081	No Match			-	-	-	-	-
isotig00082	No Match			-	-	-	-	-
isotig00082	No Match			-	-	-	-	-
isotig00082	No Match			-	-	-	-	-
isotig00082	No Match			-	-	-	-	-
isotig00082	No Match			-	-	-	-	-
isotig00083	No Match			-	-	-	-	-
isotig00084	No Match			-	-	-	-	-
isotig00084	No Match			-	-	-	-	-
isotig00084	No Match			-	-	-	-	-
isotig00085	No Match			-	-	-	-	-
isotig00085	No Match			-	-	-	-	-
isotig00086	No Match			-	-	-	-	-
isotig00086	No Match			-	-	-	-	-
isotig00086	No Match			-	-	-	-	-
isotig00089	No Match			-	-	-	-	-
isotig00089	No Match			-	-	-	-	-
isotig00089	No Match			-	-	-	-	-
isotig00090	No Match			-	-	-	-	-
isotig00090	No Match			-	-	-	-	-
isotig00090	No Match			-	-	-	-	-
isotig00090	No Match			-	-	-	-	-
isotig00091	No Match			-	-	-	-	-
isotig00091	No Match			-	-	-	-	-
isotig00091	No Match			-	-	-	-	-
isotig00092	No Match			-	-	-	-	-
isotig00092	No Match			-	-	-	-	-
isotig00093	No Match			-	-	-	-	-
isotig00093	No Match			-	-	-	-	-
isotig00093	No Match			-	-	-	-	-
isotig00094	No Match			-	-	-	-	-
isotig00094	No Match			-	-	-	-	-
isotig00094	No Match			-	-	-	-	-
isotig00095	No Match			-	-	-	-	-
isotig00095	No Match			-	-	-	-	-
isotig00095	No Match			-	-	-	-	-
isotig00095	No Match			-	-	-	-	-
isotig00096	No Match			-	-	-	-	-
isotig00096	No Match			-	-	-	-	-
isotig00097	No Match			-	-	-	-	-
isotig00097	No Match			-	-	-	-	-
isotig00098	No Match			-	-	-	-	-
isotig00099	No Match			-	-	-	-	-
isotig00100	No Match			-	-	-	-	-
isotig00100	No Match			-	-	-	-	-
isotig00100	No Match			-	-	-	-	-
isotig00100	No Match			-	-	-	-	-
isotig00100	No Match			-	-	-	-	-
isotig00100	No Match			-	-	-	-	-
isotig00100	No Match			-	-	-	-	-
isotig00100	No Match			-	-	-	-	-
isotig00100	No Match			-	-	-	-	-
isotig00100	No Match			-	-	-	-	-
isotig00100	No Match			-	-	-	-	-
isotig00100	No Match			-	-	-	-	-
isotig00100	No Match			-	-	-	-	-
isotig00100	No Match			-	-	-	-	-
isotig00100	No Match			-	-	-	-	-
isotig00100	No Match			-	-	-	-	-
isotig00101	No Match			-	-	-	-	-
isotig00101	No Match			-	-	-	-	-
isotig00101	No Match			-	-	-	-	-
isotig00101	No Match			-	-	-	-	-
isotig00101	No Match			-	-	-	-	-
isotig00101	No Match			-	-	-	-	-
isotig00102	No Match			-	-	-	-	-
isotig00102	No Match			-	-	-	-	-
isotig00103	No Match			-	-	-	-	-
isotig00103	No Match			-	-	-	-	-
isotig00103	No Match			-	-	-	-	-
isotig00103	No Match			-	-	-	-	-
isotig00103	No Match			-	-	-	-	-
isotig00103	No Match			-	-	-	-	-
isotig00103	No Match			-	-	-	-	-
isotig00103	No Match			-	-	-	-	-
isotig00103	No Match			-	-	-	-	-
isotig00104	No Match			-	-	-	-	-
isotig00104	No Match			-	-	-	-	-
isotig00104	No Match			-	-	-	-	-
isotig00104	No Match			-	-	-	-	-
isotig00104	No Match			-	-	-	-	-
isotig00104	No Match			-	-	-	-	-
isotig00104	No Match			-	-	-	-	-
isotig00104	No Match			-	-	-	-	-
isotig00104	No Match			-	-	-	-	-
isotig00105	No Match			-	-	-	-	-
isotig00105	No Match			-	-	-	-	-
isotig00105	No Match			-	-	-	-	-
isotig00105	No Match			-	-	-	-	-
isotig00105	No Match			-	-	-	-	-
isotig00105	No Match			-	-	-	-	-
isotig00105	No Match			-	-	-	-	-
isotig00106	No Match			-	-	-	-	-
isotig00106	No Match			-	-	-	-	-
isotig00106	No Match			-	-	-	-	-
isotig00106	No Match			-	-	-	-	-
isotig00106	No Match			-	-	-	-	-
isotig00106	No Match			-	-	-	-	-
isotig00106	No Match			-	-	-	-	-
isotig00106	No Match			-	-	-	-	-
isotig00107	No Match			-	-	-	-	-
isotig00107	No Match			-	-	-	-	-
isotig00107	No Match			-	-	-	-	-
isotig00107	No Match			-	-	-	-	-
isotig00107	No Match			-	-	-	-	-
isotig00107	No Match			-	-	-	-	-
isotig00107	No Match			-	-	-	-	-
isotig00107	No Match			-	-	-	-	-
isotig00108	No Match			-	-	-	-	-
isotig00108	No Match			-	-	-	-	-
isotig00108	No Match			-	-	-	-	-
isotig00108	No Match			-	-	-	-	-
isotig00108	No Match			-	-	-	-	-
isotig00108	No Match			-	-	-	-	-
isotig00108	No Match			-	-	-	-	-
isotig00109	No Match			-	-	-	-	-
isotig00109	No Match			-	-	-	-	-
isotig00109	No Match			-	-	-	-	-
isotig00110	No Match			-	-	-	-	-
isotig00110	No Match			-	-	-	-	-
isotig00111	No Match			-	-	-	-	-
isotig00112	No Match			-	-	-	-	-
isotig00112	No Match			-	-	-	-	-
isotig00112	No Match			-	-	-	-	-
isotig00112	No Match			-	-	-	-	-
isotig00112	No Match			-	-	-	-	-
isotig00113	No Match			-	-	-	-	-
isotig00113	No Match			-	-	-	-	-
isotig00113	No Match			-	-	-	-	-
isotig00114	No Match			-	-	-	-	-
isotig00114	No Match			-	-	-	-	-
isotig00114	No Match			-	-	-	-	-
isotig00115	No Match			-	-	-	-	-
isotig00115	No Match			-	-	-	-	-
isotig00116	No Match			-	-	-	-	-
isotig00118	No Match			-	-	-	-	-
isotig00118	No Match			-	-	-	-	-
isotig00118	No Match			-	-	-	-	-
isotig00118	No Match			-	-	-	-	-
isotig00119	No Match			-	-	-	-	-
isotig00119	No Match			-	-	-	-	-
isotig00119	No Match			-	-	-	-	-
isotig00120	No Match			-	-	-	-	-
isotig00121	No Match			-	-	-	-	-
isotig00121	No Match			-	-	-	-	-
isotig00121	No Match			-	-	-	-	-
isotig00122	No Match			-	-	-	-	-
isotig00122	No Match			-	-	-	-	-
isotig00122	No Match			-	-	-	-	-
isotig00122	No Match			-	-	-	-	-
isotig00123	No Match			-	-	-	-	-
isotig00123	No Match			-	-	-	-	-
isotig00123	No Match			-	-	-	-	-
isotig00123	No Match			-	-	-	-	-
isotig00124	No Match			-	-	-	-	-
isotig00124	No Match			-	-	-	-	-
isotig00124	No Match			-	-	-	-	-
isotig00124	No Match			-	-	-	-	-
isotig00124	No Match			-	-	-	-	-
isotig00124	No Match			-	-	-	-	-
isotig00124	No Match			-	-	-	-	-
isotig00124	No Match			-	-	-	-	-
isotig00124	No Match			-	-	-	-	-
isotig00124	No Match			-	-	-	-	-
isotig00124	No Match			-	-	-	-	-
isotig00124	No Match			-	-	-	-	-
isotig00124	No Match			-	-	-	-	-
isotig00124	No Match			-	-	-	-	-
isotig00124	No Match			-	-	-	-	-
isotig00125	No Match			-	-	-	-	-
isotig00125	No Match			-	-	-	-	-
isotig00125	No Match			-	-	-	-	-
isotig00125	No Match			-	-	-	-	-
isotig00125	No Match			-	-	-	-	-
isotig00125	No Match			-	-	-	-	-
isotig00125	No Match			-	-	-	-	-
isotig00125	No Match			-	-	-	-	-
isotig00125	No Match			-	-	-	-	-
isotig00125	No Match			-	-	-	-	-
isotig00125	No Match			-	-	-	-	-
isotig00125	No Match			-	-	-	-	-
isotig00125	No Match			-	-	-	-	-
isotig00125	No Match			-	-	-	-	-
isotig00125	No Match			-	-	-	-	-
isotig00125	No Match			-	-	-	-	-
isotig00126	No Match			-	-	-	-	-
isotig00126	No Match			-	-	-	-	-
isotig00126	No Match			-	-	-	-	-
isotig00126	No Match			-	-	-	-	-
isotig00126	No Match			-	-	-	-	-
isotig00126	No Match			-	-	-	-	-
isotig00126	No Match			-	-	-	-	-
isotig00126	No Match			-	-	-	-	-
isotig00126	No Match			-	-	-	-	-
isotig00126	No Match			-	-	-	-	-
isotig00127	No Match			-	-	-	-	-
isotig00127	No Match			-	-	-	-	-
isotig00127	No Match			-	-	-	-	-
isotig00127	No Match			-	-	-	-	-
isotig00127	No Match			-	-	-	-	-
isotig00127	No Match			-	-	-	-	-
isotig00127	No Match			-	-	-	-	-
isotig00127	No Match			-	-	-	-	-
isotig00127	No Match			-	-	-	-	-
isotig00127	No Match			-	-	-	-	-
isotig00128	No Match			-	-	-	-	-
isotig00128	No Match			-	-	-	-	-
isotig00128	No Match			-	-	-	-	-
isotig00128	No Match			-	-	-	-	-
isotig00128	No Match			-	-	-	-	-
isotig00128	No Match			-	-	-	-	-
isotig00128	No Match			-	-	-	-	-
isotig00129	No Match			-	-	-	-	-
isotig00129	No Match			-	-	-	-	-
isotig00129	No Match			-	-	-	-	-
isotig00129	No Match			-	-	-	-	-
isotig00129	No Match			-	-	-	-	-
isotig00129	No Match			-	-	-	-	-
isotig00130	No Match			-	-	-	-	-
isotig00130	No Match			-	-	-	-	-
isotig00130	No Match			-	-	-	-	-
isotig00130	No Match			-	-	-	-	-
isotig00130	No Match			-	-	-	-	-
isotig00130	No Match			-	-	-	-	-
isotig00130	No Match			-	-	-	-	-
isotig00131	No Match			-	-	-	-	-
isotig00131	No Match			-	-	-	-	-
isotig00131	No Match			-	-	-	-	-
isotig00131	No Match			-	-	-	-	-
isotig00132	No Match			-	-	-	-	-
isotig00132	No Match			-	-	-	-	-
isotig00132	No Match			-	-	-	-	-
isotig00133	No Match			-	-	-	-	-
isotig00134	No Match			-	-	-	-	-
isotig00134	No Match			-	-	-	-	-
isotig00134	No Match			-	-	-	-	-
isotig00134	No Match			-	-	-	-	-
isotig00135	No Match			-	-	-	-	-
isotig00135	No Match			-	-	-	-	-
isotig00135	No Match			-	-	-	-	-
isotig00135	No Match			-	-	-	-	-
isotig00137	No Match			-	-	-	-	-
isotig00138	No Match			-	-	-	-	-
isotig00138	No Match			-	-	-	-	-
isotig00138	No Match			-	-	-	-	-
isotig00138	No Match			-	-	-	-	-
isotig00138	No Match			-	-	-	-	-
isotig00139	No Match			-	-	-	-	-
isotig00139	No Match			-	-	-	-	-
isotig00139	No Match			-	-	-	-	-
isotig00139	No Match			-	-	-	-	-
isotig00139	No Match			-	-	-	-	-
isotig00139	No Match			-	-	-	-	-
isotig00140	No Match			-	-	-	-	-
isotig00140	No Match			-	-	-	-	-
isotig00140	No Match			-	-	-	-	-
isotig00140	No Match			-	-	-	-	-
isotig00140	No Match			-	-	-	-	-
isotig00141	No Match			-	-	-	-	-
isotig00141	No Match			-	-	-	-	-
isotig00141	No Match			-	-	-	-	-
isotig00141	No Match			-	-	-	-	-
isotig00141	No Match			-	-	-	-	-
isotig00141	No Match			-	-	-	-	-
isotig00141	No Match			-	-	-	-	-
isotig00141	No Match			-	-	-	-	-
isotig00141	No Match			-	-	-	-	-
isotig00142	No Match			-	-	-	-	-
isotig00142	No Match			-	-	-	-	-
isotig00142	No Match			-	-	-	-	-
isotig00142	No Match			-	-	-	-	-
isotig00142	No Match			-	-	-	-	-
isotig00142	No Match			-	-	-	-	-
isotig00142	No Match			-	-	-	-	-
isotig00142	No Match			-	-	-	-	-
isotig00143	No Match			-	-	-	-	-
isotig00143	No Match			-	-	-	-	-
isotig00143	No Match			-	-	-	-	-
isotig00143	No Match			-	-	-	-	-
isotig00143	No Match			-	-	-	-	-
isotig00143	No Match			-	-	-	-	-
isotig00143	No Match			-	-	-	-	-
isotig00143	No Match			-	-	-	-	-
isotig00143	No Match			-	-	-	-	-
isotig00143	No Match			-	-	-	-	-
isotig00144	No Match			-	-	-	-	-
isotig00144	No Match			-	-	-	-	-
isotig00144	No Match			-	-	-	-	-
isotig00144	No Match			-	-	-	-	-
isotig00144	No Match			-	-	-	-	-
isotig00144	No Match			-	-	-	-	-
isotig00144	No Match			-	-	-	-	-
isotig00144	No Match			-	-	-	-	-
isotig00144	No Match			-	-	-	-	-
isotig00144	No Match			-	-	-	-	-
isotig00144	No Match			-	-	-	-	-
isotig00145	No Match			-	-	-	-	-
isotig00145	No Match			-	-	-	-	-
isotig00145	No Match			-	-	-	-	-
isotig00145	No Match			-	-	-	-	-
isotig00145	No Match			-	-	-	-	-
isotig00145	No Match			-	-	-	-	-
isotig00145	No Match			-	-	-	-	-
isotig00145	No Match			-	-	-	-	-
isotig00145	No Match			-	-	-	-	-
isotig00145	No Match			-	-	-	-	-
isotig00145	No Match			-	-	-	-	-
isotig00145	No Match			-	-	-	-	-
isotig00145	No Match			-	-	-	-	-
isotig00145	No Match			-	-	-	-	-
isotig00145	No Match			-	-	-	-	-
isotig00145	No Match			-	-	-	-	-
isotig00145	No Match			-	-	-	-	-
isotig00146	No Match			-	-	-	-	-
isotig00146	No Match			-	-	-	-	-
isotig00146	No Match			-	-	-	-	-
isotig00146	No Match			-	-	-	-	-
isotig00146	No Match			-	-	-	-	-
isotig00146	No Match			-	-	-	-	-
isotig00146	No Match			-	-	-	-	-
isotig00146	No Match			-	-	-	-	-
isotig00146	No Match			-	-	-	-	-
isotig00146	No Match			-	-	-	-	-
isotig00146	No Match			-	-	-	-	-
isotig00146	No Match			-	-	-	-	-
isotig00146	No Match			-	-	-	-	-
isotig00146	No Match			-	-	-	-	-
isotig00146	No Match			-	-	-	-	-
isotig00147	No Match			-	-	-	-	-
isotig00147	No Match			-	-	-	-	-
isotig00147	No Match			-	-	-	-	-
isotig00147	No Match			-	-	-	-	-
isotig00147	No Match			-	-	-	-	-
isotig00147	No Match			-	-	-	-	-
isotig00147	No Match			-	-	-	-	-
isotig00147	No Match			-	-	-	-	-
isotig00148	No Match			-	-	-	-	-
isotig00148	No Match			-	-	-	-	-
isotig00148	No Match			-	-	-	-	-
isotig00148	No Match			-	-	-	-	-
isotig00148	No Match			-	-	-	-	-
isotig00148	No Match			-	-	-	-	-
isotig00149	No Match			-	-	-	-	-
isotig00149	No Match			-	-	-	-	-
isotig00149	No Match			-	-	-	-	-
isotig00150	No Match			-	-	-	-	-
isotig00150	No Match			-	-	-	-	-
isotig00150	No Match			-	-	-	-	-
isotig00151	No Match			-	-	-	-	-
isotig00151	No Match			-	-	-	-	-
isotig00151	No Match			-	-	-	-	-
isotig00151	No Match			-	-	-	-	-
isotig00151	No Match			-	-	-	-	-
isotig00151	No Match			-	-	-	-	-
isotig00151	No Match			-	-	-	-	-
isotig00151	No Match			-	-	-	-	-
isotig00151	No Match			-	-	-	-	-
isotig00151	No Match			-	-	-	-	-
isotig00151	No Match			-	-	-	-	-
isotig00151	No Match			-	-	-	-	-
isotig00152	No Match			-	-	-	-	-
isotig00152	No Match			-	-	-	-	-
isotig00152	No Match			-	-	-	-	-
isotig00152	No Match			-	-	-	-	-
isotig00152	No Match			-	-	-	-	-
isotig00152	No Match			-	-	-	-	-
isotig00152	No Match			-	-	-	-	-
isotig00152	No Match			-	-	-	-	-
isotig00152	No Match			-	-	-	-	-
isotig00152	No Match			-	-	-	-	-
isotig00153	No Match			-	-	-	-	-
isotig00153	No Match			-	-	-	-	-
isotig00153	No Match			-	-	-	-	-
isotig00153	No Match			-	-	-	-	-
isotig00153	No Match			-	-	-	-	-
isotig00154	No Match			-	-	-	-	-
isotig00154	No Match			-	-	-	-	-
isotig00154	No Match			-	-	-	-	-
isotig00154	No Match			-	-	-	-	-
isotig00154	No Match			-	-	-	-	-
isotig00154	No Match			-	-	-	-	-
isotig00155	No Match			-	-	-	-	-
isotig00155	No Match			-	-	-	-	-
isotig00155	No Match			-	-	-	-	-
isotig00155	No Match			-	-	-	-	-
isotig00155	No Match			-	-	-	-	-
isotig00155	No Match			-	-	-	-	-
isotig00155	No Match			-	-	-	-	-
isotig00155	No Match			-	-	-	-	-
isotig00156	No Match			-	-	-	-	-
isotig00156	No Match			-	-	-	-	-
isotig00156	No Match			-	-	-	-	-
isotig00156	No Match			-	-	-	-	-
isotig00156	No Match			-	-	-	-	-
isotig00156	No Match			-	-	-	-	-
isotig00156	No Match			-	-	-	-	-
isotig00156	No Match			-	-	-	-	-
isotig00157	No Match			-	-	-	-	-
isotig00157	No Match			-	-	-	-	-
isotig00157	No Match			-	-	-	-	-
isotig00157	No Match			-	-	-	-	-
isotig00158	No Match			-	-	-	-	-
isotig00158	No Match			-	-	-	-	-
isotig00158	No Match			-	-	-	-	-
isotig00158	No Match			-	-	-	-	-
isotig00159	No Match			-	-	-	-	-
isotig00159	No Match			-	-	-	-	-
isotig00159	No Match			-	-	-	-	-
isotig00159	No Match			-	-	-	-	-
isotig00159	No Match			-	-	-	-	-
isotig00159	No Match			-	-	-	-	-
isotig00159	No Match			-	-	-	-	-
isotig00159	No Match			-	-	-	-	-
isotig00159	No Match			-	-	-	-	-
isotig00160	No Match			-	-	-	-	-
isotig00160	No Match			-	-	-	-	-
isotig00160	No Match			-	-	-	-	-
isotig00160	No Match			-	-	-	-	-
isotig00160	No Match			-	-	-	-	-
isotig00160	No Match			-	-	-	-	-
isotig00160	No Match			-	-	-	-	-
isotig00160	No Match			-	-	-	-	-
isotig00160	No Match			-	-	-	-	-
isotig00160	No Match			-	-	-	-	-
isotig00161	No Match			-	-	-	-	-
isotig00161	No Match			-	-	-	-	-
isotig00161	No Match			-	-	-	-	-
isotig00161	No Match			-	-	-	-	-
isotig00161	No Match			-	-	-	-	-
isotig00161	No Match			-	-	-	-	-
isotig00163	No Match			-	-	-	-	-
isotig00163	No Match			-	-	-	-	-
isotig00163	No Match			-	-	-	-	-
isotig00163	No Match			-	-	-	-	-
isotig00163	No Match			-	-	-	-	-
isotig00164	No Match			-	-	-	-	-
isotig00164	No Match			-	-	-	-	-
isotig00164	No Match			-	-	-	-	-
isotig00164	No Match			-	-	-	-	-
isotig00164	No Match			-	-	-	-	-
isotig00164	No Match			-	-	-	-	-
isotig00165	No Match			-	-	-	-	-
isotig00165	No Match			-	-	-	-	-
isotig00166	No Match			-	-	-	-	-
isotig00166	No Match			-	-	-	-	-
isotig00166	No Match			-	-	-	-	-
isotig00166	No Match			-	-	-	-	-
isotig00167	No Match			-	-	-	-	-
isotig00167	No Match			-	-	-	-	-
isotig00167	No Match			-	-	-	-	-
isotig00167	No Match			-	-	-	-	-
isotig00167	No Match			-	-	-	-	-
isotig00167	No Match			-	-	-	-	-
isotig00168	No Match			-	-	-	-	-
isotig00168	No Match			-	-	-	-	-
isotig00168	No Match			-	-	-	-	-
isotig00168	No Match			-	-	-	-	-
isotig00168	No Match			-	-	-	-	-
isotig00169	No Match			-	-	-	-	-
isotig00169	No Match			-	-	-	-	-
isotig00169	No Match			-	-	-	-	-
isotig00169	No Match			-	-	-	-	-
isotig00169	No Match			-	-	-	-	-
isotig00169	No Match			-	-	-	-	-
isotig00169	No Match			-	-	-	-	-
isotig00169	No Match			-	-	-	-	-
isotig00169	No Match			-	-	-	-	-
isotig00169	No Match			-	-	-	-	-
isotig00169	No Match			-	-	-	-	-
isotig00169	No Match			-	-	-	-	-
isotig00169	No Match			-	-	-	-	-
isotig00170	No Match			-	-	-	-	-
isotig00170	No Match			-	-	-	-	-
isotig00170	No Match			-	-	-	-	-
isotig00170	No Match			-	-	-	-	-
isotig00170	No Match			-	-	-	-	-
isotig00170	No Match			-	-	-	-	-
isotig00170	No Match			-	-	-	-	-
isotig00171	No Match			-	-	-	-	-
isotig00171	No Match			-	-	-	-	-
isotig00171	No Match			-	-	-	-	-
isotig00171	No Match			-	-	-	-	-
isotig00171	No Match			-	-	-	-	-
isotig00171	No Match			-	-	-	-	-
isotig00172	No Match			-	-	-	-	-
isotig00172	No Match			-	-	-	-	-
isotig00172	No Match			-	-	-	-	-
isotig00172	No Match			-	-	-	-	-
isotig00172	No Match			-	-	-	-	-
isotig00172	No Match			-	-	-	-	-
isotig00172	No Match			-	-	-	-	-
isotig00173	No Match			-	-	-	-	-
isotig00173	No Match			-	-	-	-	-
isotig00173	No Match			-	-	-	-	-
isotig00173	No Match			-	-	-	-	-
isotig00173	No Match			-	-	-	-	-
isotig00173	No Match			-	-	-	-	-
isotig00173	No Match			-	-	-	-	-
isotig00173	No Match			-	-	-	-	-
isotig00173	No Match			-	-	-	-	-
isotig00174	No Match			-	-	-	-	-
isotig00174	No Match			-	-	-	-	-
isotig00174	No Match			-	-	-	-	-
isotig00174	No Match			-	-	-	-	-
isotig00174	No Match			-	-	-	-	-
isotig00174	No Match			-	-	-	-	-
isotig00175	No Match			-	-	-	-	-
isotig00175	No Match			-	-	-	-	-
isotig00175	No Match			-	-	-	-	-
isotig00175	No Match			-	-	-	-	-
isotig00175	No Match			-	-	-	-	-
isotig00176	No Match			-	-	-	-	-
isotig00176	No Match			-	-	-	-	-
isotig00176	No Match			-	-	-	-	-
isotig00176	No Match			-	-	-	-	-
isotig00177	No Match			-	-	-	-	-
isotig00177	No Match			-	-	-	-	-
isotig00177	No Match			-	-	-	-	-
isotig00177	No Match			-	-	-	-	-
isotig00178	No Match			-	-	-	-	-
isotig00178	No Match			-	-	-	-	-
isotig00178	No Match			-	-	-	-	-
isotig00178	No Match			-	-	-	-	-
isotig00179	No Match			-	-	-	-	-
isotig00179	No Match			-	-	-	-	-
isotig00179	No Match			-	-	-	-	-
isotig00179	No Match			-	-	-	-	-
isotig00179	No Match			-	-	-	-	-
isotig00179	No Match			-	-	-	-	-
isotig00179	No Match			-	-	-	-	-
isotig00179	No Match			-	-	-	-	-
isotig00179	No Match			-	-	-	-	-
isotig00180	No Match			-	-	-	-	-
isotig00180	No Match			-	-	-	-	-
isotig00180	No Match			-	-	-	-	-
isotig00180	No Match			-	-	-	-	-
isotig00180	No Match			-	-	-	-	-
isotig00180	No Match			-	-	-	-	-
isotig00181	No Match			-	-	-	-	-
isotig00181	No Match			-	-	-	-	-
isotig00181	No Match			-	-	-	-	-
isotig00181	No Match			-	-	-	-	-
isotig00181	No Match			-	-	-	-	-
isotig00181	No Match			-	-	-	-	-
isotig00182	No Match			-	-	-	-	-
isotig00182	No Match			-	-	-	-	-
isotig00182	No Match			-	-	-	-	-
isotig00182	No Match			-	-	-	-	-
isotig00182	No Match			-	-	-	-	-
isotig00182	No Match			-	-	-	-	-
isotig00183	No Match			-	-	-	-	-
isotig00183	No Match			-	-	-	-	-
isotig00183	No Match			-	-	-	-	-
isotig00183	No Match			-	-	-	-	-
isotig00184	No Match			-	-	-	-	-
isotig00184	No Match			-	-	-	-	-
isotig00184	No Match			-	-	-	-	-
isotig00185	No Match			-	-	-	-	-
isotig00185	No Match			-	-	-	-	-
isotig00185	No Match			-	-	-	-	-
isotig00185	No Match			-	-	-	-	-
isotig00185	No Match			-	-	-	-	-
isotig00185	No Match			-	-	-	-	-
isotig00185	No Match			-	-	-	-	-
isotig00185	No Match			-	-	-	-	-
isotig00186	No Match			-	-	-	-	-
isotig00186	No Match			-	-	-	-	-
isotig00186	No Match			-	-	-	-	-
isotig00186	No Match			-	-	-	-	-
isotig00187	No Match			-	-	-	-	-
isotig00187	No Match			-	-	-	-	-
isotig00187	No Match			-	-	-	-	-
isotig00187	No Match			-	-	-	-	-
isotig00187	No Match			-	-	-	-	-
isotig00187	No Match			-	-	-	-	-
isotig00188	No Match			-	-	-	-	-
isotig00188	No Match			-	-	-	-	-
isotig00188	No Match			-	-	-	-	-
isotig00188	No Match			-	-	-	-	-
isotig00188	No Match			-	-	-	-	-
isotig00189	No Match			-	-	-	-	-
isotig00189	No Match			-	-	-	-	-
isotig00190	No Match			-	-	-	-	-
isotig00190	No Match			-	-	-	-	-
isotig00190	No Match			-	-	-	-	-
isotig00191	No Match			-	-	-	-	-
isotig00191	No Match			-	-	-	-	-
isotig00191	No Match			-	-	-	-	-
isotig00191	No Match			-	-	-	-	-
isotig00191	No Match			-	-	-	-	-
isotig00191	No Match			-	-	-	-	-
isotig00191	No Match			-	-	-	-	-
isotig00191	No Match			-	-	-	-	-
isotig00192	No Match			-	-	-	-	-
isotig00192	No Match			-	-	-	-	-
isotig00192	No Match			-	-	-	-	-
isotig00192	No Match			-	-	-	-	-
isotig00192	No Match			-	-	-	-	-
isotig00193	No Match			-	-	-	-	-
isotig00193	No Match			-	-	-	-	-
isotig00193	No Match			-	-	-	-	-
isotig00193	No Match			-	-	-	-	-
isotig00193	No Match			-	-	-	-	-
isotig00193	No Match			-	-	-	-	-
isotig00193	No Match			-	-	-	-	-
isotig00193	No Match			-	-	-	-	-
isotig00194	No Match			-	-	-	-	-
isotig00194	No Match			-	-	-	-	-
isotig00194	No Match			-	-	-	-	-
isotig00194	No Match			-	-	-	-	-
isotig00194	No Match			-	-	-	-	-
isotig00194	No Match			-	-	-	-	-
isotig00195	No Match			-	-	-	-	-
isotig00195	No Match			-	-	-	-	-
isotig00196	No Match			-	-	-	-	-
isotig00197	No Match			-	-	-	-	-
isotig00197	No Match			-	-	-	-	-
isotig00197	No Match			-	-	-	-	-
isotig00197	No Match			-	-	-	-	-
isotig00197	No Match			-	-	-	-	-
isotig00197	No Match			-	-	-	-	-
isotig00197	No Match			-	-	-	-	-
isotig00198	No Match			-	-	-	-	-
isotig00198	No Match			-	-	-	-	-
isotig00198	No Match			-	-	-	-	-
isotig00198	No Match			-	-	-	-	-
isotig00199	No Match			-	-	-	-	-
isotig00199	No Match			-	-	-	-	-
isotig00199	No Match			-	-	-	-	-
isotig00199	No Match			-	-	-	-	-
isotig00199	No Match			-	-	-	-	-
isotig00199	No Match			-	-	-	-	-
isotig00200	No Match			-	-	-	-	-
isotig00200	No Match			-	-	-	-	-
isotig00200	No Match			-	-	-	-	-
isotig00201	No Match			-	-	-	-	-
isotig00201	No Match			-	-	-	-	-
isotig00201	No Match			-	-	-	-	-
isotig00201	No Match			-	-	-	-	-
isotig00202	No Match			-	-	-	-	-
isotig00202	No Match			-	-	-	-	-
isotig00202	No Match			-	-	-	-	-
isotig00203	No Match			-	-	-	-	-
isotig00203	No Match			-	-	-	-	-
isotig00204	No Match			-	-	-	-	-
isotig00204	No Match			-	-	-	-	-
isotig00204	No Match			-	-	-	-	-
isotig00204	No Match			-	-	-	-	-
isotig00204	No Match			-	-	-	-	-
isotig00205	No Match			-	-	-	-	-
isotig00205	No Match			-	-	-	-	-
isotig00205	No Match			-	-	-	-	-
isotig00205	No Match			-	-	-	-	-
isotig00205	No Match			-	-	-	-	-
isotig00205	No Match			-	-	-	-	-
isotig00206	No Match			-	-	-	-	-
isotig00206	No Match			-	-	-	-	-
isotig00206	No Match			-	-	-	-	-
isotig00206	No Match			-	-	-	-	-
isotig00206	No Match			-	-	-	-	-
isotig00207	No Match			-	-	-	-	-
isotig00207	No Match			-	-	-	-	-
isotig00207	No Match			-	-	-	-	-
isotig00207	No Match			-	-	-	-	-
isotig00207	No Match			-	-	-	-	-
isotig00207	No Match			-	-	-	-	-
isotig00208	No Match			-	-	-	-	-
isotig00208	No Match			-	-	-	-	-
isotig00208	No Match			-	-	-	-	-
isotig00208	No Match			-	-	-	-	-
isotig00209	No Match			-	-	-	-	-
isotig00209	No Match			-	-	-	-	-
isotig00209	No Match			-	-	-	-	-
isotig00209	No Match			-	-	-	-	-
isotig00210	No Match			-	-	-	-	-
isotig00210	No Match			-	-	-	-	-
isotig00210	No Match			-	-	-	-	-
isotig00210	No Match			-	-	-	-	-
isotig00210	No Match			-	-	-	-	-
isotig00211	No Match			-	-	-	-	-
isotig00211	No Match			-	-	-	-	-
isotig00211	No Match			-	-	-	-	-
isotig00211	No Match			-	-	-	-	-
isotig00211	No Match			-	-	-	-	-
isotig00212	No Match			-	-	-	-	-
isotig00212	No Match			-	-	-	-	-
isotig00212	No Match			-	-	-	-	-
isotig00212	No Match			-	-	-	-	-
isotig00213	No Match			-	-	-	-	-
isotig00213	No Match			-	-	-	-	-
isotig00215	No Match			-	-	-	-	-
isotig00215	No Match			-	-	-	-	-
isotig00215	No Match			-	-	-	-	-
isotig00215	No Match			-	-	-	-	-
isotig00216	No Match			-	-	-	-	-
isotig00217	No Match			-	-	-	-	-
isotig00217	No Match			-	-	-	-	-
isotig00217	No Match			-	-	-	-	-
isotig00217	No Match			-	-	-	-	-
isotig00217	No Match			-	-	-	-	-
isotig00218	No Match			-	-	-	-	-
isotig00218	No Match			-	-	-	-	-
isotig00218	No Match			-	-	-	-	-
isotig00219	No Match			-	-	-	-	-
isotig00219	No Match			-	-	-	-	-
isotig00221	No Match			-	-	-	-	-
isotig00221	No Match			-	-	-	-	-
isotig00222	No Match			-	-	-	-	-
isotig00222	No Match			-	-	-	-	-
isotig00222	No Match			-	-	-	-	-
isotig00223	No Match			-	-	-	-	-
isotig00223	No Match			-	-	-	-	-
isotig00223	No Match			-	-	-	-	-
isotig00223	No Match			-	-	-	-	-
isotig00223	No Match			-	-	-	-	-
isotig00223	No Match			-	-	-	-	-
isotig00224	No Match			-	-	-	-	-
isotig00224	No Match			-	-	-	-	-
isotig00224	No Match			-	-	-	-	-
isotig00224	No Match			-	-	-	-	-
isotig00225	No Match			-	-	-	-	-
isotig00225	No Match			-	-	-	-	-
isotig00225	No Match			-	-	-	-	-
isotig00225	No Match			-	-	-	-	-
isotig00225	No Match			-	-	-	-	-
isotig00225	No Match			-	-	-	-	-
isotig00226	No Match			-	-	-	-	-
isotig00226	No Match			-	-	-	-	-
isotig00226	No Match			-	-	-	-	-
isotig00226	No Match			-	-	-	-	-
isotig00226	No Match			-	-	-	-	-
isotig00226	No Match			-	-	-	-	-
isotig00227	No Match			-	-	-	-	-
isotig00227	No Match			-	-	-	-	-
isotig00227	No Match			-	-	-	-	-
isotig00227	No Match			-	-	-	-	-
isotig00227	No Match			-	-	-	-	-
isotig00227	No Match			-	-	-	-	-
isotig00228	No Match			-	-	-	-	-
isotig00228	No Match			-	-	-	-	-
isotig00228	No Match			-	-	-	-	-
isotig00228	No Match			-	-	-	-	-
isotig00229	No Match			-	-	-	-	-
isotig00229	No Match			-	-	-	-	-
isotig00229	No Match			-	-	-	-	-
isotig00229	No Match			-	-	-	-	-
isotig00229	No Match			-	-	-	-	-
isotig00230	No Match			-	-	-	-	-
isotig00230	No Match			-	-	-	-	-
isotig00230	No Match			-	-	-	-	-
isotig00230	No Match			-	-	-	-	-
isotig00230	No Match			-	-	-	-	-
isotig00231	No Match			-	-	-	-	-
isotig00231	No Match			-	-	-	-	-
isotig00231	No Match			-	-	-	-	-
isotig00232	No Match			-	-	-	-	-
isotig00232	No Match			-	-	-	-	-
isotig00232	No Match			-	-	-	-	-
isotig00232	No Match			-	-	-	-	-
isotig00232	No Match			-	-	-	-	-
isotig00233	No Match			-	-	-	-	-
isotig00233	No Match			-	-	-	-	-
isotig00233	No Match			-	-	-	-	-
isotig00233	No Match			-	-	-	-	-
isotig00234	No Match			-	-	-	-	-
isotig00234	No Match			-	-	-	-	-
isotig00234	No Match			-	-	-	-	-
isotig00234	No Match			-	-	-	-	-
isotig00234	No Match			-	-	-	-	-
isotig00235	No Match			-	-	-	-	-
isotig00235	No Match			-	-	-	-	-
isotig00235	No Match			-	-	-	-	-
isotig00236	No Match			-	-	-	-	-
isotig00236	No Match			-	-	-	-	-
isotig00236	No Match			-	-	-	-	-
isotig00237	No Match			-	-	-	-	-
isotig00237	No Match			-	-	-	-	-
isotig00237	No Match			-	-	-	-	-
isotig00237	No Match			-	-	-	-	-
isotig00237	No Match			-	-	-	-	-
isotig00237	No Match			-	-	-	-	-
isotig00237	No Match			-	-	-	-	-
isotig00238	No Match			-	-	-	-	-
isotig00238	No Match			-	-	-	-	-
isotig00238	No Match			-	-	-	-	-
isotig00238	No Match			-	-	-	-	-
isotig00238	No Match			-	-	-	-	-
isotig00239	No Match			-	-	-	-	-
isotig00239	No Match			-	-	-	-	-
isotig00239	No Match			-	-	-	-	-
isotig00240	No Match			-	-	-	-	-
isotig00240	No Match			-	-	-	-	-
isotig00240	No Match			-	-	-	-	-
isotig00241	No Match			-	-	-	-	-
isotig00241	No Match			-	-	-	-	-
isotig00241	No Match			-	-	-	-	-
isotig00241	No Match			-	-	-	-	-
isotig00241	No Match			-	-	-	-	-
isotig00241	No Match			-	-	-	-	-
isotig00241	No Match			-	-	-	-	-
isotig00242	No Match			-	-	-	-	-
isotig00242	No Match			-	-	-	-	-
isotig00242	No Match			-	-	-	-	-
isotig00243	No Match			-	-	-	-	-
isotig00244	No Match			-	-	-	-	-
isotig00244	No Match			-	-	-	-	-
isotig00245	No Match			-	-	-	-	-
isotig00245	No Match			-	-	-	-	-
isotig00245	No Match			-	-	-	-	-
isotig00246	No Match			-	-	-	-	-
isotig00246	No Match			-	-	-	-	-
isotig00246	No Match			-	-	-	-	-
isotig00247	No Match			-	-	-	-	-
isotig00247	No Match			-	-	-	-	-
isotig00247	No Match			-	-	-	-	-
isotig00248	No Match			-	-	-	-	-
isotig00248	No Match			-	-	-	-	-
isotig00248	No Match			-	-	-	-	-
isotig00249	No Match			-	-	-	-	-
isotig00249	No Match			-	-	-	-	-
isotig00249	No Match			-	-	-	-	-
isotig00249	No Match			-	-	-	-	-
isotig00249	No Match			-	-	-	-	-
isotig00249	No Match			-	-	-	-	-
isotig00250	No Match			-	-	-	-	-
isotig00250	No Match			-	-	-	-	-
isotig00251	No Match			-	-	-	-	-
isotig00251	No Match			-	-	-	-	-
isotig00252	No Match			-	-	-	-	-
isotig00252	No Match			-	-	-	-	-
isotig00253	No Match			-	-	-	-	-
isotig00253	No Match			-	-	-	-	-
isotig00254	No Match			-	-	-	-	-
isotig00254	No Match			-	-	-	-	-
isotig00254	No Match			-	-	-	-	-
isotig00255	No Match			-	-	-	-	-
isotig00255	No Match			-	-	-	-	-
isotig00255	No Match			-	-	-	-	-
isotig00255	No Match			-	-	-	-	-
isotig00256	No Match			-	-	-	-	-
isotig00256	No Match			-	-	-	-	-
isotig00256	No Match			-	-	-	-	-
isotig00256	No Match			-	-	-	-	-
isotig00257	No Match			-	-	-	-	-
isotig00257	No Match			-	-	-	-	-
isotig00257	No Match			-	-	-	-	-
isotig00257	No Match			-	-	-	-	-
isotig00257	No Match			-	-	-	-	-
isotig00257	No Match			-	-	-	-	-
isotig00258	No Match			-	-	-	-	-
isotig00258	No Match			-	-	-	-	-
isotig00258	No Match			-	-	-	-	-
isotig00258	No Match			-	-	-	-	-
isotig00258	No Match			-	-	-	-	-
isotig00259	No Match			-	-	-	-	-
isotig00259	No Match			-	-	-	-	-
isotig00259	No Match			-	-	-	-	-
isotig00259	No Match			-	-	-	-	-
isotig00260	No Match			-	-	-	-	-
isotig00260	No Match			-	-	-	-	-
isotig00260	No Match			-	-	-	-	-
isotig00260	No Match			-	-	-	-	-
isotig00261	No Match			-	-	-	-	-
isotig00261	No Match			-	-	-	-	-
isotig00261	No Match			-	-	-	-	-
isotig00262	No Match			-	-	-	-	-
isotig00262	No Match			-	-	-	-	-
isotig00263	No Match			-	-	-	-	-
isotig00263	No Match			-	-	-	-	-
isotig00263	No Match			-	-	-	-	-
isotig00263	No Match			-	-	-	-	-
isotig00263	No Match			-	-	-	-	-
isotig00264	No Match			-	-	-	-	-
isotig00264	No Match			-	-	-	-	-
isotig00264	No Match			-	-	-	-	-
isotig00264	No Match			-	-	-	-	-
isotig00265	No Match			-	-	-	-	-
isotig00265	No Match			-	-	-	-	-
isotig00265	No Match			-	-	-	-	-
isotig00265	No Match			-	-	-	-	-
isotig00266	No Match			-	-	-	-	-
isotig00266	No Match			-	-	-	-	-
isotig00266	No Match			-	-	-	-	-
isotig00266	No Match			-	-	-	-	-
isotig00267	No Match			-	-	-	-	-
isotig00267	No Match			-	-	-	-	-
isotig00267	No Match			-	-	-	-	-
isotig00268	No Match			-	-	-	-	-
isotig00268	No Match			-	-	-	-	-
isotig00269	No Match			-	-	-	-	-
isotig00269	No Match			-	-	-	-	-
isotig00269	No Match			-	-	-	-	-
isotig00269	No Match			-	-	-	-	-
isotig00269	No Match			-	-	-	-	-
isotig00270	No Match			-	-	-	-	-
isotig00271	No Match			-	-	-	-	-
isotig00271	No Match			-	-	-	-	-
isotig00273	No Match			-	-	-	-	-
isotig00273	No Match			-	-	-	-	-
isotig00273	No Match			-	-	-	-	-
isotig00274	No Match			-	-	-	-	-
isotig00274	No Match			-	-	-	-	-
isotig00275	No Match			-	-	-	-	-
isotig00275	No Match			-	-	-	-	-
isotig00275	No Match			-	-	-	-	-
isotig00276	No Match			-	-	-	-	-
isotig00277	No Match			-	-	-	-	-
isotig00278	No Match			-	-	-	-	-
isotig00278	No Match			-	-	-	-	-
isotig00279	No Match			-	-	-	-	-
isotig00280	No Match			-	-	-	-	-
isotig00281	No Match			-	-	-	-	-
isotig00281	No Match			-	-	-	-	-
isotig00281	No Match			-	-	-	-	-
isotig00281	No Match			-	-	-	-	-
isotig00282	No Match			-	-	-	-	-
isotig00282	No Match			-	-	-	-	-
isotig00282	No Match			-	-	-	-	-
isotig00282	No Match			-	-	-	-	-
isotig00283	No Match			-	-	-	-	-
isotig00283	No Match			-	-	-	-	-
isotig00283	No Match			-	-	-	-	-
isotig00283	No Match			-	-	-	-	-
isotig00284	No Match			-	-	-	-	-
isotig00284	No Match			-	-	-	-	-
isotig00285	No Match			-	-	-	-	-
isotig00285	No Match			-	-	-	-	-
isotig00285	No Match			-	-	-	-	-
isotig00286	No Match			-	-	-	-	-
isotig00286	No Match			-	-	-	-	-
isotig00286	No Match			-	-	-	-	-
isotig00287	No Match			-	-	-	-	-
isotig00287	No Match			-	-	-	-	-
isotig00287	No Match			-	-	-	-	-
isotig00287	No Match			-	-	-	-	-
isotig00287	No Match			-	-	-	-	-
isotig00288	No Match			-	-	-	-	-
isotig00288	No Match			-	-	-	-	-
isotig00288	No Match			-	-	-	-	-
isotig00288	No Match			-	-	-	-	-
isotig00288	No Match			-	-	-	-	-
isotig00289	No Match			-	-	-	-	-
isotig00289	No Match			-	-	-	-	-
isotig00290	No Match			-	-	-	-	-
isotig00290	No Match			-	-	-	-	-
isotig00291	No Match			-	-	-	-	-
isotig00291	No Match			-	-	-	-	-
isotig00292	No Match			-	-	-	-	-
isotig00292	No Match			-	-	-	-	-
isotig00293	No Match			-	-	-	-	-
isotig00293	No Match			-	-	-	-	-
isotig00293	No Match			-	-	-	-	-
isotig00294	No Match			-	-	-	-	-
isotig00294	No Match			-	-	-	-	-
isotig00294	No Match			-	-	-	-	-
isotig00295	No Match			-	-	-	-	-
isotig00295	No Match			-	-	-	-	-
isotig00295	No Match			-	-	-	-	-
isotig00295	No Match			-	-	-	-	-
isotig00295	No Match			-	-	-	-	-
isotig00295	No Match			-	-	-	-	-
isotig00295	No Match			-	-	-	-	-
isotig00296	No Match			-	-	-	-	-
isotig00296	No Match			-	-	-	-	-
isotig00297	No Match			-	-	-	-	-
isotig00297	No Match			-	-	-	-	-
isotig00297	No Match			-	-	-	-	-
isotig00298	No Match			-	-	-	-	-
isotig00298	No Match			-	-	-	-	-
isotig00299	No Match			-	-	-	-	-
isotig00299	No Match			-	-	-	-	-
isotig00299	No Match			-	-	-	-	-
isotig00300	No Match			-	-	-	-	-
isotig00300	No Match			-	-	-	-	-
isotig00300	No Match			-	-	-	-	-
isotig00301	No Match			-	-	-	-	-
isotig00301	No Match			-	-	-	-	-
isotig00301	No Match			-	-	-	-	-
isotig00301	No Match			-	-	-	-	-
isotig00302	No Match			-	-	-	-	-
isotig00302	No Match			-	-	-	-	-
isotig00302	No Match			-	-	-	-	-
isotig00302	No Match			-	-	-	-	-
isotig00303	No Match			-	-	-	-	-
isotig00303	No Match			-	-	-	-	-
isotig00303	No Match			-	-	-	-	-
isotig00303	No Match			-	-	-	-	-
isotig00303	No Match			-	-	-	-	-
isotig00303	No Match			-	-	-	-	-
isotig00303	No Match			-	-	-	-	-
isotig00304	No Match			-	-	-	-	-
isotig00304	No Match			-	-	-	-	-
isotig00304	No Match			-	-	-	-	-
isotig00304	No Match			-	-	-	-	-
isotig00304	No Match			-	-	-	-	-
isotig00305	No Match			-	-	-	-	-
isotig00305	No Match			-	-	-	-	-
isotig00305	No Match			-	-	-	-	-
isotig00305	No Match			-	-	-	-	-
isotig00306	No Match			-	-	-	-	-
isotig00306	No Match			-	-	-	-	-
isotig00306	No Match			-	-	-	-	-
isotig00307	No Match			-	-	-	-	-
isotig00307	No Match			-	-	-	-	-
isotig00307	No Match			-	-	-	-	-
isotig00308	No Match			-	-	-	-	-
isotig00308	No Match			-	-	-	-	-
isotig00309	No Match			-	-	-	-	-
isotig00309	No Match			-	-	-	-	-
isotig00309	No Match			-	-	-	-	-
isotig00309	No Match			-	-	-	-	-
isotig00310	No Match			-	-	-	-	-
isotig00311	No Match			-	-	-	-	-
isotig00311	No Match			-	-	-	-	-
isotig00311	No Match			-	-	-	-	-
isotig00311	No Match			-	-	-	-	-
isotig00312	No Match			-	-	-	-	-
isotig00312	No Match			-	-	-	-	-
isotig00312	No Match			-	-	-	-	-
isotig00313	No Match			-	-	-	-	-
isotig00313	No Match			-	-	-	-	-
isotig00314	No Match			-	-	-	-	-
isotig00314	No Match			-	-	-	-	-
isotig00315	No Match			-	-	-	-	-
isotig00315	No Match			-	-	-	-	-
isotig00315	No Match			-	-	-	-	-
isotig00316	No Match			-	-	-	-	-
isotig00316	No Match			-	-	-	-	-
isotig00316	No Match			-	-	-	-	-
isotig00317	No Match			-	-	-	-	-
isotig00317	No Match			-	-	-	-	-
isotig00318	No Match			-	-	-	-	-
isotig00318	No Match			-	-	-	-	-
isotig00319	No Match			-	-	-	-	-
isotig00320	No Match			-	-	-	-	-
isotig00321	No Match			-	-	-	-	-
isotig00321	No Match			-	-	-	-	-
isotig00321	No Match			-	-	-	-	-
isotig00322	No Match			-	-	-	-	-
isotig00322	No Match			-	-	-	-	-
isotig00322	No Match			-	-	-	-	-
isotig00322	No Match			-	-	-	-	-
isotig00323	No Match			-	-	-	-	-
isotig00323	No Match			-	-	-	-	-
isotig00323	No Match			-	-	-	-	-
isotig00323	No Match			-	-	-	-	-
isotig00323	No Match			-	-	-	-	-
isotig00324	No Match			-	-	-	-	-
isotig00324	No Match			-	-	-	-	-
isotig00324	No Match			-	-	-	-	-
isotig00324	No Match			-	-	-	-	-
isotig00324	No Match			-	-	-	-	-
isotig00325	No Match			-	-	-	-	-
isotig00325	No Match			-	-	-	-	-
isotig00325	No Match			-	-	-	-	-
isotig00326	No Match			-	-	-	-	-
isotig00326	No Match			-	-	-	-	-
isotig00326	No Match			-	-	-	-	-
isotig00327	No Match			-	-	-	-	-
isotig00327	No Match			-	-	-	-	-
isotig00327	No Match			-	-	-	-	-
isotig00328	No Match			-	-	-	-	-
isotig00328	No Match			-	-	-	-	-
isotig00329	No Match			-	-	-	-	-
isotig00329	No Match			-	-	-	-	-
isotig00329	No Match			-	-	-	-	-
isotig00329	No Match			-	-	-	-	-
isotig00330	No Match			-	-	-	-	-
isotig00330	No Match			-	-	-	-	-
isotig00330	No Match			-	-	-	-	-
isotig00330	No Match			-	-	-	-	-
isotig00330	No Match			-	-	-	-	-
isotig00331	No Match			-	-	-	-	-
isotig00332	No Match			-	-	-	-	-
isotig00333	No Match			-	-	-	-	-
isotig00333	No Match			-	-	-	-	-
isotig00333	No Match			-	-	-	-	-
isotig00333	No Match			-	-	-	-	-
isotig00333	No Match			-	-	-	-	-
isotig00334	No Match			-	-	-	-	-
isotig00334	No Match			-	-	-	-	-
isotig00334	No Match			-	-	-	-	-
isotig00334	No Match			-	-	-	-	-
isotig00335	No Match			-	-	-	-	-
isotig00335	No Match			-	-	-	-	-
isotig00335	No Match			-	-	-	-	-
isotig00336	No Match			-	-	-	-	-
isotig00336	No Match			-	-	-	-	-
isotig00336	No Match			-	-	-	-	-
isotig00336	No Match			-	-	-	-	-
isotig00337	No Match			-	-	-	-	-
isotig00337	No Match			-	-	-	-	-
isotig00337	No Match			-	-	-	-	-
isotig00337	No Match			-	-	-	-	-
isotig00337	No Match			-	-	-	-	-
isotig00338	No Match			-	-	-	-	-
isotig00338	No Match			-	-	-	-	-
isotig00339	No Match			-	-	-	-	-
isotig00339	No Match			-	-	-	-	-
isotig00339	No Match			-	-	-	-	-
isotig00340	No Match			-	-	-	-	-
isotig00340	No Match			-	-	-	-	-
isotig00341	No Match			-	-	-	-	-
isotig00341	No Match			-	-	-	-	-
isotig00341	No Match			-	-	-	-	-
isotig00341	No Match			-	-	-	-	-
isotig00341	No Match			-	-	-	-	-
isotig00341	No Match			-	-	-	-	-
isotig00342	No Match			-	-	-	-	-
isotig00342	No Match			-	-	-	-	-
isotig00342	No Match			-	-	-	-	-
isotig00342	No Match			-	-	-	-	-
isotig00342	No Match			-	-	-	-	-
isotig00343	No Match			-	-	-	-	-
isotig00343	No Match			-	-	-	-	-
isotig00344	No Match			-	-	-	-	-
isotig00344	No Match			-	-	-	-	-
isotig00344	No Match			-	-	-	-	-
isotig00345	No Match			-	-	-	-	-
isotig00345	No Match			-	-	-	-	-
isotig00345	No Match			-	-	-	-	-
isotig00346	No Match			-	-	-	-	-
isotig00346	No Match			-	-	-	-	-
isotig00346	No Match			-	-	-	-	-
isotig00347	No Match			-	-	-	-	-
isotig00347	No Match			-	-	-	-	-
isotig00347	No Match			-	-	-	-	-
isotig00348	No Match			-	-	-	-	-
isotig00348	No Match			-	-	-	-	-
isotig00348	No Match			-	-	-	-	-
isotig00348	No Match			-	-	-	-	-
isotig00349	No Match			-	-	-	-	-
isotig00349	No Match			-	-	-	-	-
isotig00350	No Match			-	-	-	-	-
isotig00350	No Match			-	-	-	-	-
isotig00351	No Match			-	-	-	-	-
isotig00351	No Match			-	-	-	-	-
isotig00352	No Match			-	-	-	-	-
isotig00353	No Match			-	-	-	-	-
isotig00353	No Match			-	-	-	-	-
isotig00353	No Match			-	-	-	-	-
isotig00353	No Match			-	-	-	-	-
isotig00354	No Match			-	-	-	-	-
isotig00354	No Match			-	-	-	-	-
isotig00354	No Match			-	-	-	-	-
isotig00355	No Match			-	-	-	-	-
isotig00355	No Match			-	-	-	-	-
isotig00355	No Match			-	-	-	-	-
isotig00355	No Match			-	-	-	-	-
isotig00355	No Match			-	-	-	-	-
isotig00356	No Match			-	-	-	-	-
isotig00357	No Match			-	-	-	-	-
isotig00357	No Match			-	-	-	-	-
isotig00358	No Match			-	-	-	-	-
isotig00358	No Match			-	-	-	-	-
isotig00359	No Match			-	-	-	-	-
isotig00359	No Match			-	-	-	-	-
isotig00360	No Match			-	-	-	-	-
isotig00361	No Match			-	-	-	-	-
isotig00361	No Match			-	-	-	-	-
isotig00362	No Match			-	-	-	-	-
isotig00362	No Match			-	-	-	-	-
isotig00362	No Match			-	-	-	-	-
isotig00363	No Match			-	-	-	-	-
isotig00363	No Match			-	-	-	-	-
isotig00363	No Match			-	-	-	-	-
isotig00364	No Match			-	-	-	-	-
isotig00364	No Match			-	-	-	-	-
isotig00364	No Match			-	-	-	-	-
isotig00365	No Match			-	-	-	-	-
isotig00365	No Match			-	-	-	-	-
isotig00365	No Match			-	-	-	-	-
isotig00366	No Match			-	-	-	-	-
isotig00366	No Match			-	-	-	-	-
isotig00366	No Match			-	-	-	-	-
isotig00367	No Match			-	-	-	-	-
isotig00367	No Match			-	-	-	-	-
isotig00367	No Match			-	-	-	-	-
isotig00368	No Match			-	-	-	-	-
isotig00368	No Match			-	-	-	-	-
isotig00368	No Match			-	-	-	-	-
isotig00369	No Match			-	-	-	-	-
isotig00369	No Match			-	-	-	-	-
isotig00369	No Match			-	-	-	-	-
isotig00369	No Match			-	-	-	-	-
isotig00371	No Match			-	-	-	-	-
isotig00371	No Match			-	-	-	-	-
isotig00371	No Match			-	-	-	-	-
isotig00372	No Match			-	-	-	-	-
isotig00372	No Match			-	-	-	-	-
isotig00372	No Match			-	-	-	-	-
isotig00373	No Match			-	-	-	-	-
isotig00373	No Match			-	-	-	-	-
isotig00374	No Match			-	-	-	-	-
isotig00374	No Match			-	-	-	-	-
isotig00375	No Match			-	-	-	-	-
isotig00375	No Match			-	-	-	-	-
isotig00375	No Match			-	-	-	-	-
isotig00375	No Match			-	-	-	-	-
isotig00376	No Match			-	-	-	-	-
isotig00376	No Match			-	-	-	-	-
isotig00376	No Match			-	-	-	-	-
isotig00376	No Match			-	-	-	-	-
isotig00377	No Match			-	-	-	-	-
isotig00377	No Match			-	-	-	-	-
isotig00379	No Match			-	-	-	-	-
isotig00379	No Match			-	-	-	-	-
isotig00379	No Match			-	-	-	-	-
isotig00380	No Match			-	-	-	-	-
isotig00380	No Match			-	-	-	-	-
isotig00380	No Match			-	-	-	-	-
isotig00380	No Match			-	-	-	-	-
isotig00381	No Match			-	-	-	-	-
isotig00381	No Match			-	-	-	-	-
isotig00382	No Match			-	-	-	-	-
isotig00383	No Match			-	-	-	-	-
isotig00383	No Match			-	-	-	-	-
isotig00384	No Match			-	-	-	-	-
isotig00384	No Match			-	-	-	-	-
isotig00384	No Match			-	-	-	-	-
isotig00386	No Match			-	-	-	-	-
isotig00387	No Match			-	-	-	-	-
isotig00387	No Match			-	-	-	-	-
isotig00389	No Match			-	-	-	-	-
isotig00389	No Match			-	-	-	-	-
isotig00389	No Match			-	-	-	-	-
isotig00389	No Match			-	-	-	-	-
isotig00390	No Match			-	-	-	-	-
isotig00390	No Match			-	-	-	-	-
isotig00390	No Match			-	-	-	-	-
isotig00391	No Match			-	-	-	-	-
isotig00391	No Match			-	-	-	-	-
isotig00392	No Match			-	-	-	-	-
isotig00393	No Match			-	-	-	-	-
isotig00393	No Match			-	-	-	-	-
isotig00393	No Match			-	-	-	-	-
isotig00394	No Match			-	-	-	-	-
isotig00394	No Match			-	-	-	-	-
isotig00394	No Match			-	-	-	-	-
isotig00395	No Match			-	-	-	-	-
isotig00395	No Match			-	-	-	-	-
isotig00395	No Match			-	-	-	-	-
isotig00395	No Match			-	-	-	-	-
isotig00395	No Match			-	-	-	-	-
isotig00396	No Match			-	-	-	-	-
isotig00396	No Match			-	-	-	-	-
isotig00396	No Match			-	-	-	-	-
isotig00397	No Match			-	-	-	-	-
isotig00397	No Match			-	-	-	-	-
isotig00397	No Match			-	-	-	-	-
isotig00398	No Match			-	-	-	-	-
isotig00398	No Match			-	-	-	-	-
isotig00399	No Match			-	-	-	-	-
isotig00399	No Match			-	-	-	-	-
isotig00399	No Match			-	-	-	-	-
isotig00400	No Match			-	-	-	-	-
isotig00400	No Match			-	-	-	-	-
isotig00400	No Match			-	-	-	-	-
isotig00401	No Match			-	-	-	-	-
isotig00401	No Match			-	-	-	-	-
isotig00401	No Match			-	-	-	-	-
isotig00401	No Match			-	-	-	-	-
isotig00402	No Match			-	-	-	-	-
isotig00402	No Match			-	-	-	-	-
isotig00402	No Match			-	-	-	-	-
isotig00402	No Match			-	-	-	-	-
isotig00402	No Match			-	-	-	-	-
isotig00403	No Match			-	-	-	-	-
isotig00403	No Match			-	-	-	-	-
isotig00404	No Match			-	-	-	-	-
isotig00404	No Match			-	-	-	-	-
isotig00404	No Match			-	-	-	-	-
isotig00404	No Match			-	-	-	-	-
isotig00405	No Match			-	-	-	-	-
isotig00405	No Match			-	-	-	-	-
isotig00405	No Match			-	-	-	-	-
isotig00405	No Match			-	-	-	-	-
isotig00406	No Match			-	-	-	-	-
isotig00406	No Match			-	-	-	-	-
isotig00407	No Match			-	-	-	-	-
isotig00407	No Match			-	-	-	-	-
isotig00408	No Match			-	-	-	-	-
isotig00408	No Match			-	-	-	-	-
isotig00409	No Match			-	-	-	-	-
isotig00411	No Match			-	-	-	-	-
isotig00412	No Match			-	-	-	-	-
isotig00413	No Match			-	-	-	-	-
isotig00413	No Match			-	-	-	-	-
isotig00413	No Match			-	-	-	-	-
isotig00413	No Match			-	-	-	-	-
isotig00413	No Match			-	-	-	-	-
isotig00414	No Match			-	-	-	-	-
isotig00414	No Match			-	-	-	-	-
isotig00415	No Match			-	-	-	-	-
isotig00417	No Match			-	-	-	-	-
isotig00417	No Match			-	-	-	-	-
isotig00418	No Match			-	-	-	-	-
isotig00419	No Match			-	-	-	-	-
isotig00420	No Match			-	-	-	-	-
isotig00420	No Match			-	-	-	-	-
isotig00421	No Match			-	-	-	-	-
isotig00421	No Match			-	-	-	-	-
isotig00421	No Match			-	-	-	-	-
isotig00422	No Match			-	-	-	-	-
isotig00422	No Match			-	-	-	-	-
isotig00423	No Match			-	-	-	-	-
isotig00423	No Match			-	-	-	-	-
isotig00425	No Match			-	-	-	-	-
isotig00425	No Match			-	-	-	-	-
isotig00425	No Match			-	-	-	-	-
isotig00426	No Match			-	-	-	-	-
isotig00426	No Match			-	-	-	-	-
isotig00426	No Match			-	-	-	-	-
isotig00427	No Match			-	-	-	-	-
isotig00427	No Match			-	-	-	-	-
isotig00428	No Match			-	-	-	-	-
isotig00428	No Match			-	-	-	-	-
isotig00429	No Match			-	-	-	-	-
isotig00429	No Match			-	-	-	-	-
isotig00430	No Match			-	-	-	-	-
isotig00431	No Match			-	-	-	-	-
isotig00432	No Match			-	-	-	-	-
isotig00433	No Match			-	-	-	-	-
isotig00433	No Match			-	-	-	-	-
isotig00434	No Match			-	-	-	-	-
isotig00435	No Match			-	-	-	-	-
isotig00435	No Match			-	-	-	-	-
isotig00435	No Match			-	-	-	-	-
isotig00435	No Match			-	-	-	-	-
isotig00436	No Match			-	-	-	-	-
isotig00437	No Match			-	-	-	-	-
isotig00437	No Match			-	-	-	-	-
isotig00437	No Match			-	-	-	-	-
isotig00437	No Match			-	-	-	-	-
isotig00438	No Match			-	-	-	-	-
isotig00438	No Match			-	-	-	-	-
isotig00438	No Match			-	-	-	-	-
isotig00438	No Match			-	-	-	-	-
isotig00438	No Match			-	-	-	-	-
isotig00439	No Match			-	-	-	-	-
isotig00439	No Match			-	-	-	-	-
isotig00439	No Match			-	-	-	-	-
isotig00439	No Match			-	-	-	-	-
isotig00439	No Match			-	-	-	-	-
isotig00441	No Match			-	-	-	-	-
isotig00441	No Match			-	-	-	-	-
isotig00441	No Match			-	-	-	-	-
isotig00442	No Match			-	-	-	-	-
isotig00442	No Match			-	-	-	-	-
isotig00442	No Match			-	-	-	-	-
isotig00443	No Match			-	-	-	-	-
isotig00443	No Match			-	-	-	-	-
isotig00443	No Match			-	-	-	-	-
isotig00444	No Match			-	-	-	-	-
isotig00445	No Match			-	-	-	-	-
isotig00445	No Match			-	-	-	-	-
isotig00445	No Match			-	-	-	-	-
isotig00445	No Match			-	-	-	-	-
isotig00445	No Match			-	-	-	-	-
isotig00445	No Match			-	-	-	-	-
isotig00445	No Match			-	-	-	-	-
isotig00445	No Match			-	-	-	-	-
isotig00445	No Match			-	-	-	-	-
isotig00445	No Match			-	-	-	-	-
isotig00445	No Match			-	-	-	-	-
isotig00445	No Match			-	-	-	-	-
isotig00446	No Match			-	-	-	-	-
isotig00446	No Match			-	-	-	-	-
isotig00446	No Match			-	-	-	-	-
isotig00446	No Match			-	-	-	-	-
isotig00446	No Match			-	-	-	-	-
isotig00446	No Match			-	-	-	-	-
isotig00446	No Match			-	-	-	-	-
isotig00446	No Match			-	-	-	-	-
isotig00446	No Match			-	-	-	-	-
isotig00446	No Match			-	-	-	-	-
isotig00446	No Match			-	-	-	-	-
isotig00446	No Match			-	-	-	-	-
isotig00446	No Match			-	-	-	-	-
isotig00447	No Match			-	-	-	-	-
isotig00447	No Match			-	-	-	-	-
isotig00447	No Match			-	-	-	-	-
isotig00447	No Match			-	-	-	-	-
isotig00447	No Match			-	-	-	-	-
isotig00447	No Match			-	-	-	-	-
isotig00447	No Match			-	-	-	-	-
isotig00447	No Match			-	-	-	-	-
isotig00447	No Match			-	-	-	-	-
isotig00447	No Match			-	-	-	-	-
isotig00447	No Match			-	-	-	-	-
isotig00448	No Match			-	-	-	-	-
isotig00448	No Match			-	-	-	-	-
isotig00448	No Match			-	-	-	-	-
isotig00448	No Match			-	-	-	-	-
isotig00448	No Match			-	-	-	-	-
isotig00448	No Match			-	-	-	-	-
isotig00448	No Match			-	-	-	-	-
isotig00448	No Match			-	-	-	-	-
isotig00449	No Match			-	-	-	-	-
isotig00449	No Match			-	-	-	-	-
isotig00449	No Match			-	-	-	-	-
isotig00449	No Match			-	-	-	-	-
isotig00449	No Match			-	-	-	-	-
isotig00449	No Match			-	-	-	-	-
isotig00449	No Match			-	-	-	-	-
isotig00449	No Match			-	-	-	-	-
isotig00449	No Match			-	-	-	-	-
isotig00449	No Match			-	-	-	-	-
isotig00450	No Match			-	-	-	-	-
isotig00450	No Match			-	-	-	-	-
isotig00450	No Match			-	-	-	-	-
isotig00450	No Match			-	-	-	-	-
isotig00450	No Match			-	-	-	-	-
isotig00450	No Match			-	-	-	-	-
isotig00450	No Match			-	-	-	-	-
isotig00450	No Match			-	-	-	-	-
isotig00450	No Match			-	-	-	-	-
isotig00450	No Match			-	-	-	-	-
isotig00450	No Match			-	-	-	-	-
isotig00450	No Match			-	-	-	-	-
isotig00450	No Match			-	-	-	-	-
isotig00451	No Match			-	-	-	-	-
isotig00451	No Match			-	-	-	-	-
isotig00451	No Match			-	-	-	-	-
isotig00451	No Match			-	-	-	-	-
isotig00451	No Match			-	-	-	-	-
isotig00451	No Match			-	-	-	-	-
isotig00451	No Match			-	-	-	-	-
isotig00451	No Match			-	-	-	-	-
isotig00451	No Match			-	-	-	-	-
isotig00451	No Match			-	-	-	-	-
isotig00451	No Match			-	-	-	-	-
isotig00452	No Match			-	-	-	-	-
isotig00452	No Match			-	-	-	-	-
isotig00452	No Match			-	-	-	-	-
isotig00452	No Match			-	-	-	-	-
isotig00452	No Match			-	-	-	-	-
isotig00452	No Match			-	-	-	-	-
isotig00452	No Match			-	-	-	-	-
isotig00452	No Match			-	-	-	-	-
isotig00452	No Match			-	-	-	-	-
isotig00452	No Match			-	-	-	-	-
isotig00452	No Match			-	-	-	-	-
isotig00452	No Match			-	-	-	-	-
isotig00452	No Match			-	-	-	-	-
isotig00452	No Match			-	-	-	-	-
isotig00452	No Match			-	-	-	-	-
isotig00452	No Match			-	-	-	-	-
isotig00452	No Match			-	-	-	-	-
isotig00452	No Match			-	-	-	-	-
isotig00453	No Match			-	-	-	-	-
isotig00453	No Match			-	-	-	-	-
isotig00453	No Match			-	-	-	-	-
isotig00453	No Match			-	-	-	-	-
isotig00453	No Match			-	-	-	-	-
isotig00453	No Match			-	-	-	-	-
isotig00453	No Match			-	-	-	-	-
isotig00453	No Match			-	-	-	-	-
isotig00453	No Match			-	-	-	-	-
isotig00453	No Match			-	-	-	-	-
isotig00453	No Match			-	-	-	-	-
isotig00454	No Match			-	-	-	-	-
isotig00454	No Match			-	-	-	-	-
isotig00454	No Match			-	-	-	-	-
isotig00454	No Match			-	-	-	-	-
isotig00454	No Match			-	-	-	-	-
isotig00454	No Match			-	-	-	-	-
isotig00454	No Match			-	-	-	-	-
isotig00454	No Match			-	-	-	-	-
isotig00455	No Match			-	-	-	-	-
isotig00455	No Match			-	-	-	-	-
isotig00455	No Match			-	-	-	-	-
isotig00455	No Match			-	-	-	-	-
isotig00455	No Match			-	-	-	-	-
isotig00455	No Match			-	-	-	-	-
isotig00455	No Match			-	-	-	-	-
isotig00455	No Match			-	-	-	-	-
isotig00455	No Match			-	-	-	-	-
[truncated: 9,292 more rows]
