# Supplementary material for: Transcriptome Analysis of Two Vicia sativa Subspecies: Mining Molecular Markers to Enhance Genomic Resources for Vetch Improvement
Source: Genes (Basel). 2015 Nov 2;6(4):1164–82. doi: 10.3390/genes6041164 (PMC4690033; doi:10.3390/genes6041164)
Supplement: Supplementary File 1 [file genes-06-01164-s001.zip › Table S4.xlsx]

## Sheet: V.s.nigra
Name	Reference genome	Functional code	Function	Identity(%)	Alignment Length	Mismatches	E-value	Bit Score
isotig00431	Sce	A	COG5176 Splicing factor (branch point binding protein)	51.11	45	21	2e-07	53.1
isotig00812	Spo	A	COG5228 mRNA deadenylase subunit	49.33	75	33	2e-14	76.3
isotig00146	Spo	B	COG2036 Histones H3 and H4	89.71	136	14	6e-67	250
isotig00794	Sce	B	COG5027 Histone acetyltransferase (MYST family)	33.93	56	37	5e-05	44.7
isotig00693	Spo	B	COG5262 Histone H2A	84.62	65	10	2e-26	116
isotig00748	Syn	C	COG0022 Pyruvate/2-oxoglutarate dehydrogenase complex, dehy	66.67	63	21	1e-19	93.2
isotig00748	Nos	C	COG0022 Pyruvate/2-oxoglutarate dehydrogenase complex, dehy	73.68	19	5	0.003	38.9
isotig00298	Spo	C	COG0039 Malate/lactate dehydrogenases	44.83	87	45	1e-13	73.6
isotig00449	Vch	C	COG0039 Malate/lactate dehydrogenases	62.5	136	50	3e-40	162
isotig00447	Bsu	C	COG0281 Malic enzyme	42.86	140	68	8e-27	117
isotig00470	Sty	C	COG0281 Malic enzyme	40.52	153	90	2e-28	122
isotig00432	Atu	C	COG0538 Isocitrate dehydrogenases	68.15	157	46	5e-58	221
isotig00116	Syn	C	COG0633 Ferredoxin	77.08	96	22	6e-39	157
isotig00117	Syn	C	COG0633 Ferredoxin	72.22	72	20	3e-26	115
isotig00340	Sce	C	COG0636 F0F1-type ATP synthase, subunit c/Archaeal/vacuolar	58.11	148	61	2e-44	176
isotig00679	Sce	C	COG0636 F0F1-type ATP synthase, subunit c/Archaeal/vacuolar	75	52	13	4e-15	78.6
isotig00429	Syn	C	COG0644 Dehydrogenases (flavoproteins)	66.67	81	27	6e-27	117
isotig00255	Tma	C	COG0667 Predicted oxidoreductases (related to aryl-alcohol	50.48	208	99	2e-54	210
isotig00782	Spo	C	COG0667 Predicted oxidoreductases (related to aryl-alcohol	45	60	31	6e-07	51.2
isotig00544	Syn	C	COG0723 Rieske Fe-S protein	65.6	125	43	9e-42	166
isotig00247	Cac	C	COG1012 NAD-dependent aldehyde dehydrogenases	56.73	104	45	2e-31	132
isotig00294	Bsu	C	COG1012 NAD-dependent aldehyde dehydrogenases	57.58	99	42	4e-30	128
isotig00392	Rso	C	COG1012 NAD-dependent aldehyde dehydrogenases	67.96	103	33	5e-35	144
isotig00457	Lin	C	COG1048 Aconitase A	47.62	84	41	8e-15	77.4
isotig00273	Ype	C	COG1062 Zn-dependent alcohol dehydrogenases, class III	63.27	98	36	4e-36	148
isotig00651	Spo	C	COG1156 Archaeal/vacuolar-type H+-ATPase subunit B	72.9	107	29	7e-43	170
isotig00440	Pae	C	COG1249 Pyruvate/2-oxoglutarate dehydrogenase complex, dihy	50.89	112	53	4e-24	108
isotig00561	Nos	C	COG1290 Cytochrome b subunit of the bc complex	86.18	152	21	4e-78	288
isotig00169	Nos	C	COG1304 L-lactate dehydrogenase (FMN-dependent) and related	49.35	154	78	2e-41	166
isotig00169	Nos	C	COG1304 L-lactate dehydrogenase (FMN-dependent) and related	55.37	121	47	4e-25	111
isotig00321	Sce	C	COG1390 Archaeal/vacuolar-type H+-ATPase subunit E	39.06	128	67	6e-13	71.2
isotig00419	Sce	C	COG1436 Archaeal/vacuolar-type H+-ATPase subunit F	60.29	68	26	6e-16	80.9
isotig00332	Nos	C	COG3794 Plastocyanin	47	100	48	1e-16	84
isotig00045	Nos	C	COG4451 Ribulose bisphosphate carboxylase small subunit	43.64	55	31	6e-11	64.3
isotig00046	Nos	C	COG4451 Ribulose bisphosphate carboxylase small subunit	43.64	55	31	6e-11	64.3
isotig00047	Syn	C	COG4451 Ribulose bisphosphate carboxylase small subunit	43.86	114	52	2e-23	106
isotig00048	Syn	C	COG4451 Ribulose bisphosphate carboxylase small subunit	43.86	114	52	2e-23	106
isotig00373	Syn	C	COG4451 Ribulose bisphosphate carboxylase small subunit	45.13	113	50	2e-25	112
isotig00745	Sme	CH	R] COG1052 Lactate dehydrogenase and related dehydrogenases	42.5	40	23	7e-05	44.3
isotig00324	Sce	CI	] COG5274 Cytochrome b involved in lipid metabolism	37.6	125	71	2e-20	95.5
isotig00475	Spo	E	COG0006 Xaa-Pro aminopeptidase	43.4	53	30	2e-08	55.8
isotig00404	Mlo	E	COG0010 Arginase/agmatinase/formimionoglutamate hydrolase,	51.32	76	35	8e-14	73.9
isotig00269	Hbs	E	COG0040 ATP phosphoribosyltransferase	32.79	61	34	0.009	37.4
isotig00613	Aae	E	COG0065 3-isopropylmalate dehydratase large subunit	50.63	79	35	5e-15	77.8
isotig00078	Mlo	E	COG0075 Serine-pyruvate aminotransferase/archaeal aspartate	53.27	306	142	2e-94	343
isotig00079	Sme	E	COG0075 Serine-pyruvate aminotransferase/archaeal aspartate	51.52	33	16	0.03	35.4
isotig00452	Nos	E	COG0346 Lactoylglutathione lyase and related lyases	35.62	73	40	2e-05	46.6
isotig00057	Xfa	E	COG0367 Asparagine synthase (glutamine-hydrolyzing)	39.02	82	49	4e-10	62.4
isotig00058	Xfa	E	COG0367 Asparagine synthase (glutamine-hydrolyzing)	36.92	65	37	0.0008	41.2
isotig00074	Xfa	E	COG0367 Asparagine synthase (glutamine-hydrolyzing)	38.2	89	53	2e-09	59.7
isotig00075	Xfa	E	COG0367 Asparagine synthase (glutamine-hydrolyzing)	38.2	89	53	2e-09	59.7
isotig00227	Spo	E	COG0506 Proline dehydrogenase	29.51	183	90	9e-12	67.8
isotig00082	Pae	E	COG0620 Methionine synthase II (cobalamin-independent)	58.62	116	47	8e-34	140
isotig00083	Pae	E	COG0620 Methionine synthase II (cobalamin-independent)	58.62	116	47	8e-34	140
isotig00503	jHp	E	COG0626 Cystathionine beta-lyases/cystathionine gamma-synth	64.58	48	17	2e-13	73.2
isotig00401	Nos	E	COG0703 Shikimate kinase	41.82	110	50	2e-15	79.3
isotig00244	Spo	E	COG0814 Amino acid permeases	30.18	169	105	3e-17	86.3
isotig00733	Spo	E	COG0814 Amino acid permeases	26.27	118	80	4e-05	45.1
isotig00397	Nme	E	COG1045 Serine acetyltransferase	54.74	190	86	2e-56	216
isotig00080	Nos	E	COG1166 Arginine decarboxylase (spermidine biosynthesis)	47.41	135	69	2e-34	142
isotig00080	Syn	E	COG1166 Arginine decarboxylase (spermidine biosynthesis)	51.72	87	41	5e-20	94.7
isotig00081	Nos	E	COG1166 Arginine decarboxylase (spermidine biosynthesis)	48.97	243	121	3e-66	249
isotig00199	Sce	E	COG2755 Lysophospholipase L1 and related esterases	35.53	76	44	2e-05	47
isotig00683	Nos	F	COG0105 Nucleoside diphosphate kinase	61.04	77	29	8e-23	103
isotig00516	Sce	F	COG0516 IMP dehydrogenase/GMP reductase	47.06	68	36	4e-12	68.6
isotig00591	Spo	F	COG0563 Adenylate kinase and related kinases	48.15	108	56	2e-26	115
isotig00424	Spo	F	COG0756 dUTPase	68.25	126	40	7e-44	174
isotig00182	Nos	G	COG0057 Glyceraldehyde-3-phosphate dehydrogenase/erythrose-	74.38	160	41	9e-62	233
isotig00631	Nos	G	COG0057 Glyceraldehyde-3-phosphate dehydrogenase/erythrose-	80	35	7	4e-12	68.2
isotig00585	Nos	G	COG0126 3-phosphoglycerate kinase	68.27	104	33	3e-37	152
isotig00271	Sce	G	COG0148 Enolase	65.28	193	58	4e-66	249
isotig00285	Spo	G	COG0149 Triosephosphate isomerase	62.66	158	59	6e-55	211
isotig00212	Nos	G	COG0362 6-phosphogluconate dehydrogenase	54.95	222	91	5e-68	255
isotig00546	Sce	G	COG0364 Glucose-6-phosphate 1-dehydrogenase	48.21	112	53	1e-20	96.7
isotig00477	Vch	G	COG0366 Glycosidases	36.23	69	38	0.027	36.2
isotig00696	Nos	G	COG0448 ADP-glucose pyrophosphorylase	41.05	95	55	4e-19	91.7
isotig00684	Vch	G	COG0524 Sugar kinases, ribokinase family	46.58	73	38	7e-11	64.3
isotig00191	Sme	G	COG0580 Glycerol uptake facilitator and related permeases (	36.56	186	104	8e-21	98.6
isotig00381	Eco	G	COG0580 Glycerol uptake facilitator and related permeases (	46.67	45	24	0.0004	41.6
isotig00381	Sce	G	COG0580 Glycerol uptake facilitator and related permeases (	38.37	86	50	1e-07	53.1
isotig00262	Sty	G	COG0696 Phosphoglyceromutase	42.18	147	69	5e-21	98.6
isotig00197	Spo	G	COG1877 Trehalose-6-phosphatase	33.82	272	165	4e-37	153
isotig00754	Spo	G	COG1877 Trehalose-6-phosphatase	31.88	69	43	0.0003	42
isotig00276	Sce	G	COG2273 Beta-glucanase/Beta-glucan synthetase	28.65	185	113	1e-12	71.6
isotig00178	Xfa	G	COG3588 Fructose-1,6-bisphosphate aldolase	48.85	262	132	1e-68	258
isotig00482	Xfa	G	COG3588 Fructose-1,6-bisphosphate aldolase	50	56	28	3e-10	62.4
isotig00740	Atu	G	COG3588 Fructose-1,6-bisphosphate aldolase	59.18	49	20	9e-11	63.9
isotig00480	Syn	GC	] COG1819 Glycosyl transferases, related to UDP-glucuronosyl	41.67	48	26	0.002	39.7
isotig00723	Bsu	GC	] COG1819 Glycosyl transferases, related to UDP-glucuronosyl	36.96	46	27	0.007	37.7
isotig00045	Sce	GE	PR] COG0477 Permeases of the major facilitator superfamily	59.26	54	22	2e-14	75.9
isotig00046	Sce	GE	PR] COG0477 Permeases of the major facilitator superfamily	59.26	54	22	2e-14	75.9
isotig00049	Sso	GE	PR] COG0477 Permeases of the major facilitator superfamily	47.41	116	46	1e-19	94
isotig00296	Sce	GE	PR] COG0477 Permeases of the major facilitator superfamily	29.35	184	112	3e-16	82.8
isotig00387	Bsu	GE	PR] COG0477 Permeases of the major facilitator superfamily	39.66	179	102	4e-31	132
isotig00439	Lla	GE	PR] COG0477 Permeases of the major facilitator superfamily	33.33	87	56	2e-06	49.7
isotig00455	Lla	GE	PR] COG0477 Permeases of the major facilitator superfamily	33.54	161	104	2e-19	94
isotig00177	Bha	H	COG0192 S-adenosylmethionine synthetase	56.25	208	88	4e-66	249
isotig00216	Tma	H	COG0192 S-adenosylmethionine synthetase	59.39	197	77	9e-66	248
isotig00777	Tma	H	COG0192 S-adenosylmethionine synthetase	66.67	78	22	5e-24	107
isotig00086	Spo	H	COG0214 Pyridoxine biosynthesis enzyme	75.19	270	66	3e-116	416
isotig00313	Nos	H	COG0276 Protoheme ferro-lyase (ferrochelatase)	59.34	182	71	1e-57	220
isotig00150	Ccr	H	COG0499 S-adenosylhomocysteine hydrolase	69.82	285	80	5e-112	402
isotig00383	Mle	H	COG0807 GTP cyclohydrolase II	63.11	122	45	2e-38	155
isotig00787	Syn	H	COG1429 Cobalamin biosynthesis protein CobN and related Mg-	76.47	68	15	2e-23	105
isotig00292	Spo	H	COG1635 Flavoprotein involved in thiazole biosynthesis	58.97	117	48	1e-34	143
isotig00578	Dra	I	COG0183 Acetyl-CoA acetyltransferase	53.33	30	14	0.01	37
isotig00312	Sso	I	COG0365 Acyl-coenzyme A synthetases/AMP-(fatty) acid ligase	34.68	124	71	1e-12	71.2
isotig00703	Pae	I	COG1502 Phosphatidylserine/phosphatidylglycerophosphate/car	40.23	87	44	1e-10	63.9
isotig00126	Sau	I	COG1607 Acyl-CoA hydrolase	41.27	63	37	3e-06	49.3
isotig00127	Sau	I	COG1607 Acyl-CoA hydrolase	45.83	48	26	0.0009	40.4
isotig00218	Atu	I	COG1960 Acyl-CoA dehydrogenases	60.47	172	67	2e-56	216
isotig00391	Pae	I	COG1960 Acyl-CoA dehydrogenases	61.02	59	23	8e-15	77.4
isotig00691	Sce	I	COG1960 Acyl-CoA dehydrogenases	29	100	67	8e-06	47.4
isotig00417	Sce	I	COG3675 Predicted lipase	25.78	128	81	8e-06	47.4
isotig00444	Sce	I	COG4281 Acyl-CoA-binding protein	44.44	36	20	0.011	37
isotig00187	Nos	IM	] COG0761 Penicillin tolerance protein	63.46	301	104	3e-109	393
isotig00281	Sme	IQ	R] COG1028 Dehydrogenases with different specificities (rela	40.12	167	97	8e-26	114
isotig00554	Xfa	IQ	R] COG1028 Dehydrogenases with different specificities (rela	30	60	38	0.0002	42.7
isotig00311	Sce	J	COG0023 Translation initiation factor 1 (eIF-1/SUI1) and re	56.73	104	42	9e-29	123
isotig00430	Sce	J	COG0023 Translation initiation factor 1 (eIF-1/SUI1) and re	43.59	39	21	0.0006	41.2
isotig00428	Sce	J	COG0048 Ribosomal protein S12	79.26	135	27	7e-57	217
isotig00364	jHp	J	COG0050 GTPases - translation elongation factors	69.59	194	54	2e-73	273
isotig00420	Spo	J	COG0051 Ribosomal protein S10	65.08	63	17	1e-16	83.2
isotig00479	Spo	J	COG0051 Ribosomal protein S10	70.3	101	30	1e-37	153
isotig00239	Sce	J	COG0052 Ribosomal protein S2	57.14	28	12	0.001	40
isotig00239	Sce	J	COG0052 Ribosomal protein S2	61.36	44	17	1e-09	60.1
isotig00130	Spo	J	COG0080 Ribosomal protein L11	68	50	16	5e-15	77.8
isotig00265	Spo	J	COG0081 Ribosomal protein L1	56.32	87	38	6e-26	114
isotig00265	Spo	J	COG0081 Ribosomal protein L1	63.49	63	23	5e-19	91.3
isotig00490	Spo	J	COG0081 Ribosomal protein L1	63.49	63	23	5e-19	91.3
isotig00163	Spo	J	COG0087 Ribosomal protein L3	63.74	353	122	1e-124	444
isotig00183	Spo	J	COG0088 Ribosomal protein L4	61.22	263	99	2e-87	320
isotig00504	Sce	J	COG0088 Ribosomal protein L4	46.99	83	36	3e-11	65.5
isotig00386	Sce	J	COG0089 Ribosomal protein L23	70.73	41	12	3e-11	65.5
isotig00386	Spo	J	COG0089 Ribosomal protein L23	51.85	81	38	2e-13	72.4
isotig00690	Sce	J	COG0089 Ribosomal protein L23	65.71	70	24	6e-21	97.4
isotig00098	Sce	J	COG0090 Ribosomal protein L2	67.57	148	48	2e-52	202
isotig00649	Sce	J	COG0091 Ribosomal protein L22	60	25	10	0.027	35.8
isotig00072	Spo	J	COG0092 Ribosomal protein S3	79.87	154	29	4e-66	248
isotig00073	Spo	J	COG0092 Ribosomal protein S3	77.46	173	35	6e-71	265
isotig00454	Spo	J	COG0093 Ribosomal protein L14	78.4	125	27	4e-55	211
isotig00728	Sce	J	COG0094 Ribosomal protein L5	85.19	54	8	1e-20	96.7
isotig00728	Spo	J	COG0094 Ribosomal protein L5	80.36	56	11	2e-21	99.4
isotig00518	Sce	J	COG0096 Ribosomal protein S8	83.48	115	19	5e-54	207
isotig00266	Sce	J	COG0097 Ribosomal protein L6P/L9E	50.27	183	85	3e-47	186
isotig00602	Sce	J	COG0097 Ribosomal protein L6P/L9E	47.62	147	71	2e-34	142
isotig00200	Spo	J	COG0098 Ribosomal protein S5	69.82	169	51	2e-69	259
isotig00406	Spo	J	COG0098 Ribosomal protein S5	68.64	169	53	9e-69	257
isotig00492	Spo	J	COG0099 Ribosomal protein S13	71.05	152	44	4e-61	231
isotig00627	Sce	J	COG0100 Ribosomal protein S11	85.19	81	12	1e-36	149
isotig00098	Spo	J	COG0102 Ribosomal protein L13	72.41	29	8	6e-05	44.7
isotig00099	Spo	J	COG0102 Ribosomal protein L13	62.42	157	59	5e-54	208
isotig00501	Sce	J	COG0102 Ribosomal protein L13	55.88	136	60	1e-38	156
isotig00548	Spo	J	COG0103 Ribosomal protein S9	60.26	78	22	1e-21	100
isotig00236	Syn	J	COG0182 Predicted translation initiation factor 2B subunit,	54.62	119	51	8e-33	137
isotig00377	Spo	J	COG0185 Ribosomal protein S19	71.74	138	39	2e-55	213
isotig00438	Spo	J	COG0186 Ribosomal protein S17	76.56	64	15	2e-24	108
isotig00138	Sce	J	COG0197 Ribosomal protein L16/L10E	67.06	170	56	1e-62	237
isotig00139	Sce	J	COG0197 Ribosomal protein L16/L10E	68.1	163	52	2e-61	233
isotig00418	Sce	J	COG0200 Ribosomal protein L15	60.26	78	29	1e-22	103
isotig00011	Nos	J	COG0222 Ribosomal protein L7/L12	44.19	129	70	3e-19	92.4
isotig00029	Nos	J	COG0222 Ribosomal protein L7/L12	44.19	129	70	3e-19	92.4
isotig00030	Nos	J	COG0222 Ribosomal protein L7/L12	44.19	129	70	3e-19	92.4
isotig00208	Spo	J	COG0244 Ribosomal protein L10	50.84	238	116	5e-58	222
isotig00288	Spo	J	COG0244 Ribosomal protein L10	39.43	175	93	5e-29	125
isotig00583	Spo	J	COG0244 Ribosomal protein L10	52.11	71	33	2e-05	46.6
isotig00647	Nos	J	COG0254 Ribosomal protein L31	50	44	21	3e-05	45.4
isotig00407	Spo	J	COG0255 Ribosomal protein L29	58.82	119	49	8e-32	133
isotig00217	Spo	J	COG0256 Ribosomal protein L18	50.57	176	79	1e-39	160
isotig00423	Spo	J	COG0256 Ribosomal protein L18	50	174	83	3e-40	162
isotig00323	Spo	J	COG0442 Prolyl-tRNA synthetase	39.13	161	81	3e-26	115
isotig00094	Spo	J	COG0480 Translation elongation factors (GTPases)	64.2	162	58	5e-59	224
isotig00095	Spo	J	COG0480 Translation elongation factors (GTPases)	68	150	48	4e-57	218
isotig00173	Bme	J	COG0480 Translation elongation factors (GTPases)	64.48	335	113	1e-122	437
isotig00593	Spo	J	COG0522 Ribosomal protein S4 and related proteins	74	100	26	7e-40	160
isotig00710	Spo	J	COG0522 Ribosomal protein S4 and related proteins	75.81	62	15	1e-23	107
isotig00524	Nos	J	COG0525 Valyl-tRNA synthetase	30.43	69	46	0.0001	43.1
isotig00370	Spo	J	COG0532 Translation initiation factor 2 (IF-2; GTPase)	54.93	142	56	8e-40	160
isotig00481	Spo	J	COG1358 Ribosomal protein HS6-type (S12/L30/L7a)	55.1	49	22	5e-09	58.2
isotig00648	Spo	J	COG1358 Ribosomal protein HS6-type (S12/L30/L7a)	61.97	71	27	2e-22	102
isotig00355	Spo	J	COG1383 Ribosomal protein S17E	68.64	118	37	1e-42	169
isotig00100	Spo	J	COG1471 Ribosomal protein S4E	64.47	76	27	7e-23	103
isotig00101	Spo	J	COG1471 Ribosomal protein S4E	65.75	73	25	5e-22	100
isotig00214	Spo	J	COG1471 Ribosomal protein S4E	64.58	192	68	4e-70	262
isotig00384	Spo	J	COG1503 Peptide chain release factor 1 (eRF1)	48.8	125	58	4e-25	111
isotig00624	Sce	J	COG1552 Ribosomal protein L40E	80	45	9	2e-14	76.3
isotig00225	Sce	J	COG1632 Ribosomal protein L15E	71.08	204	58	2e-80	296
isotig00374	Spo	J	COG1717 Ribosomal protein L32E	66.39	122	41	5e-40	160
isotig00102	Sce	J	COG1727 Ribosomal protein L18E	58.82	136	51	2e-36	149
isotig00103	Sce	J	COG1727 Ribosomal protein L18E	58.82	85	33	2e-19	92.4
isotig00299	Spo	J	COG1727 Ribosomal protein L18E	58.64	191	71	6e-52	201
isotig00485	Spo	J	COG1841 Ribosomal protein L30/L7E	69.75	119	36	2e-46	182
isotig00395	Spo	J	COG1890 Ribosomal protein S3AE	63.96	111	39	1e-36	149
isotig00736	Spo	J	COG1911 Ribosomal protein L30E	63.41	41	15	6e-11	64.3
isotig00481	Sce	J	COG1997 Ribosomal protein L37AE/L43A	65.22	92	32	6e-30	127
isotig00529	Spo	J	COG2051 Ribosomal protein S27E	77.38	84	17	3e-32	135
isotig00722	Spo	J	COG2058 Ribosomal protein L12E/L44/L45/RPP1/RPP2	56.88	109	44	2e-14	75.9
isotig00290	Sce	J	COG2075 Ribosomal protein L24E	53.15	111	51	8e-27	117
isotig00674	Spo	J	COG2125 Ribosomal protein S6E (S10)	65.71	140	44	1e-40	163
isotig00295	Spo	J	COG2139 Ribosomal protein L21E	53.28	122	57	3e-33	138
isotig00226	Spo	J	COG2147 Ribosomal protein L19E	66.46	158	53	1e-49	194
isotig00307	Sce	J	COG2163 Ribosomal protein L14E/L6E/L27E	55.76	165	71	2e-40	163
isotig00338	Spo	J	COG2163 Ribosomal protein L14E/L6E/L27E	43.59	39	22	0.009	37.4
isotig00402	Spo	J	COG2163 Ribosomal protein L14E/L6E/L27E	39.76	83	50	6e-09	57.8
isotig00511	Spo	J	COG4352 Ribosomal protein L13E	54.62	119	50	1e-26	116
isotig00301	Spo	J	COG5045 Ribosomal protein S10E	45.12	164	70	6e-31	132
isotig00618	Sce	J	COG5053 Translation initiation factor 4E (eIF-4E)	39.53	86	49	2e-15	79.7
isotig00659	Spo	J	COG5099 RNA-binding protein of the Puf family, translationa	51.85	27	13	0.014	36.6
isotig00659	Spo	J	COG5099 RNA-binding protein of the Puf family, translationa	56.82	88	38	2e-26	115
isotig00062	Spo	J	COG5256 Translation elongation factor EF-1alpha (GTPase)	71.51	351	86	1e-146	517
isotig00063	Spo	J	COG5256 Translation elongation factor EF-1alpha (GTPase)	71.23	351	87	2e-146	517
isotig00123	Sce	J	COG5256 Translation elongation factor EF-1alpha (GTPase)	77.14	35	8	4e-10	61.6
isotig00149	Spo	J	COG5256 Translation elongation factor EF-1alpha (GTPase)	72.77	404	96	1e-174	611
isotig00180	Spo	J	COG5256 Translation elongation factor EF-1alpha (GTPase)	72.41	174	48	3e-73	272
isotig00775	Spo	K	COG1813 Predicted transcription factor, homolog of eukaryot	65.96	47	16	2e-12	69.7
isotig00756	Spo	K	COG1958 Small nuclear ribonucleoprotein (snRNP) homolog	69.7	33	10	1e-06	50.1
isotig00513	Ecu	K	COG5094 Transcription initiation factor TFIID, subunit TAF9	46.51	86	43	1e-17	86.3
isotig00791	Ecu	K	COG5204 Transcription elongation factor SPT4	39.58	48	29	3e-08	55.5
isotig00260	Mlo	L	COG0415 Deoxyribodipyrimidine photolyase	49.64	137	69	1e-37	154
isotig00497	Syn	L	COG0415 Deoxyribodipyrimidine photolyase	48.48	33	17	0.0005	41.2
isotig00072	Sme	L	COG0582 Integrase	29.17	72	42	0.044	35
isotig00073	Sme	L	COG0582 Integrase	29.17	72	42	0.044	35
isotig00675	Nos	L	COG1193 Mismatch repair ATPase (MutS family)	54	100	38	3e-27	118
isotig00186	Lin	M	COG0381 UDP-N-acetylglucosamine 2-epimerase	30.3	66	38	0.068	36.2
isotig00564	Nos	M	COG0438 Glycosyltransferase	40.68	118	70	4e-24	108
isotig00133	Mtu	M	COG0791 Cell wall-associated hydrolases (invasion-associate	36.54	52	33	0.0006	41.2
isotig00155	Spo	MG	] COG0451 Nucleoside-diphosphate-sugar epimerases	30.51	177	99	2e-05	47
isotig00319	Sce	MG	] COG0451 Nucleoside-diphosphate-sugar epimerases	32.99	97	56	2e-05	46.6
isotig00721	Spo	N	COG5491 Conserved protein implicated in secretion	40.43	94	48	2e-09	59.7
isotig00526	Mac	O	COG0225 Peptide methionine sulfoxide reductase	58.65	104	37	2e-27	119
isotig00076	Spo	O	COG0326 Molecular chaperone, HSP90 family	63.57	431	156	6e-164	575
isotig00077	Sce	O	COG0326 Molecular chaperone, HSP90 family	46.15	52	19	0.022	35.8
isotig00077	Sce	O	COG0326 Molecular chaperone, HSP90 family	60.87	46	17	1e-08	56.6
isotig00106	Spo	O	COG0326 Molecular chaperone, HSP90 family	42.72	206	115	1e-41	168
isotig00070	Spn	O	COG0330 Membrane protease subunits, stomatin/prohibitin hom	47.55	143	74	2e-31	132
isotig00160	Sce	O	COG0443 Molecular chaperone	69.66	178	54	3e-70	262
isotig00160	Spo	O	COG0443 Molecular chaperone	76.4	89	21	5e-36	147
isotig00190	Sce	O	COG0443 Molecular chaperone	59.04	249	80	6e-80	295
isotig00661	Spo	O	COG0443 Molecular chaperone	48.44	64	33	1e-12	70.1
isotig00202	Syn	O	COG0459 Chaperonin GroEL (HSP60 family)	68	50	16	6e-14	74.3
isotig00335	Spo	O	COG0459 Chaperonin GroEL (HSP60 family)	56.88	160	68	3e-52	202
isotig00616	Syn	O	COG0459 Chaperonin GroEL (HSP60 family)	45.28	53	29	2e-07	52.8
isotig00066	Nos	O	COG0465 ATP-dependent Zn proteases	55.04	258	97	1e-75	281
isotig00067	Syn	O	COG0465 ATP-dependent Zn proteases	67.68	99	18	5e-33	137
isotig00223	Nos	O	COG0465 ATP-dependent Zn proteases	40.19	107	59	2e-17	85.9
isotig00245	Syn	O	COG0465 ATP-dependent Zn proteases	70.09	234	65	6e-92	335
isotig00734	Nos	O	COG0465 ATP-dependent Zn proteases	60.95	105	39	7e-31	130
isotig00437	Cac	O	COG0484 DnaJ-class molecular chaperone with C-terminal Zn f	70	20	6	0.021	36.2
isotig00521	Sce	O	COG0484 DnaJ-class molecular chaperone with C-terminal Zn f	49.23	65	30	3e-12	68.9
isotig00550	Syn	O	COG0542 ATPases with chaperone activity, ATP-binding subuni	86.84	114	15	5e-55	210
isotig00110	Mlo	O	COG0625 Glutathione S-transferase	28.02	182	107	2e-08	57.4
isotig00111	Bme	O	COG0625 Glutathione S-transferase	26.21	103	68	8e-06	47.4
isotig00219	Sce	O	COG0625 Glutathione S-transferase	39.87	153	83	3e-21	99
isotig00334	Sme	O	COG0625 Glutathione S-transferase	30	180	108	5e-09	58.9
isotig00357	Syn	O	COG0625 Glutathione S-transferase	36.23	69	43	9e-05	44.7
isotig00315	Spo	O	COG0638 20S proteasome, alpha and beta subunits	36.6	153	89	8e-25	111
isotig00571	Spo	O	COG0638 20S proteasome, alpha and beta subunits	69.52	105	29	6e-40	160
isotig00270	Sce	O	COG0652 Peptidyl-prolyl cis-trans isomerase (rotamase) - cy	68.27	104	33	1e-36	149
isotig00263	Syn	O	COG0719 ABC-type transport system involved in Fe-S cluster	71.59	88	25	4e-33	137
isotig00670	Spo	O	COG0760 Parvulin-like peptidyl-prolyl isomerase	50.45	111	51	7e-25	110
isotig00135	Spo	O	COG1222 ATP-dependent 26S proteasome regulatory subunit	54.9	51	23	4e-09	58.5
isotig00582	Spo	O	COG1222 ATP-dependent 26S proteasome regulatory subunit	87.5	104	13	4e-48	187
isotig00644	Sce	O	COG1222 ATP-dependent 26S proteasome regulatory subunit	66.67	39	13	3e-09	58.9
isotig00601	Bsu	O	COG1404 Subtilisin-like serine proteases	30.56	108	67	1e-06	50.8
isotig00157	Mac	O	COG4870 Cysteine protease	27.03	111	71	0.001	41.2
isotig00211	Cac	O	COG4870 Cysteine protease	36.11	72	41	2e-06	49.3
isotig00114	Sce	O	COG5021 Ubiquitin-protein ligase	63.89	36	13	3e-07	52.4
isotig00330	Spo	O	COG5021 Ubiquitin-protein ligase	70.37	81	24	1e-29	126
isotig00493	Sce	O	COG5071 26S proteasome regulatory complex component	35.62	160	102	4e-20	95.9
isotig00556	Spo	O	COG5077 Ubiquitin carboxyl-terminal hydrolase	47.37	38	20	0.002	39.3
isotig00233	Sce	O	COG5078 Ubiquitin-protein ligase	34.15	82	47	4e-06	48.1
isotig00327	Spo	O	COG5078 Ubiquitin-protein ligase	80.95	147	28	2e-70	262
isotig00465	Spo	O	COG5078 Ubiquitin-protein ligase	58.18	55	21	1e-10	63.5
isotig00488	Spo	O	COG5078 Ubiquitin-protein ligase	70.86	151	44	6e-62	234
isotig00498	Sce	O	COG5078 Ubiquitin-protein ligase	72.94	85	23	9e-32	133
isotig00681	Sce	O	COG5201 SCF ubiquitin ligase, SKP1 component	56.57	99	35	1e-25	112
isotig00171	Sce	O	COG5272 Ubiquitin	96.94	229	7	2e-125	446
isotig00572	Spo	O	COG5272 Ubiquitin	96.1	77	3	2e-37	152
isotig00713	Sce	O	COG5272 Ubiquitin	95.95	74	3	1e-35	146
isotig00725	Sce	O	COG5272 Ubiquitin	96.05	76	3	1e-36	149
isotig00331	Spo	OC	] COG0526 Thiol-disulfide isomerase and thioredoxins	37.93	58	33	0.0005	41.6
isotig00759	Spo	OU	] COG5082 Arginine methyltransferase-interacting protein, co	38.98	59	35	3e-06	48.5
isotig00336	Nos	P	COG0004 Ammonia permease	92.31	13	1	0.092	33.9
isotig00189	Ccr	P	COG0226 ABC-type phosphate transport system, periplasmic co	34	50	32	0.06	34.7
isotig00203	Mac	P	COG0474 Cation transport ATPase	44.22	294	133	8e-59	225
isotig00388	Spo	P	COG0474 Cation transport ATPase	36.36	55	33	0.017	36.2
isotig00112	Cpn	P	COG0605 Superoxide dismutase	51.79	168	80	8e-47	184
isotig00113	Ecu	P	COG0605 Superoxide dismutase	54.1	61	28	1e-14	77
isotig00522	Pae	P	COG0753 Catalase	29.35	92	61	0.0008	40.8
isotig00201	Ecu	P	COG1528 Ferritin-like protein	27.46	142	96	1e-09	60.1
isotig00162	Sce	P	COG2032 Cu/Zn superoxide dismutase	54.61	152	67	1e-38	156
isotig00162	Sce	P	COG2032 Cu/Zn superoxide dismutase	50	114	55	3e-24	108
isotig00172	Syn	P	COG2046 ATP sulfurylase (sulfate adenylyltransferase)	42.42	165	81	2e-22	103
isotig00064	Nos	Q	COG2124 Cytochrome P450	23.08	195	121	5e-06	49.7
isotig00065	Atu	Q	COG2124 Cytochrome P450	30	80	55	0.0007	40.8
isotig00192	Bha	Q	COG2124 Cytochrome P450	34.52	168	106	4e-24	109
isotig00230	Nos	Q	COG2124 Cytochrome P450	31.17	231	138	2e-24	110
isotig00242	Atu	Q	COG2124 Cytochrome P450	38.19	199	121	2e-31	134
isotig00280	Nos	Q	COG2124 Cytochrome P450	26	100	68	4e-08	55.1
isotig00337	Bha	Q	COG2124 Cytochrome P450	31.95	169	110	8e-23	104
isotig00514	Sme	Q	COG2124 Cytochrome P450	44.74	38	21	0.013	36.6
isotig00434	Bsu	Q	COG2132 Putative multicopper oxidases	40	100	58	9e-14	73.9
isotig00640	Mtu	Q	COG3424 Predicted naringenin-chalcone synthase	28.36	67	48	0.009	37.4
isotig00640	Dra	Q	COG3424 Predicted naringenin-chalcone synthase	60	30	12	0.001	40
isotig00144	Nos	Q	COG3670 Lignostilbene-alpha,beta-dioxygenase and related en	42.58	155	72	3e-25	112
isotig00145	Nos	Q	COG3670 Lignostilbene-alpha,beta-dioxygenase and related en	35.19	54	33	0.0008	40.8
isotig00353	Nos	Q	COG3670 Lignostilbene-alpha,beta-dioxygenase and related en	28.9	173	114	1e-16	84.7
isotig00764	Nos	Q	COG3670 Lignostilbene-alpha,beta-dioxygenase and related en	57.69	26	11	0.003	38.5
isotig00274	Sme	R	COG0457 FOG: TPR repeat	35.82	67	43	0.0003	42.4
isotig00700	Nos	R	COG0457 FOG: TPR repeat	41.38	58	34	0.0001	43.9
isotig00717	Spo	R	COG0488 ATPase components of ABC transporters with duplicat	65.67	67	23	2e-21	99.4
isotig00375	Pae	R	COG0517 FOG: CBS domain	41.03	117	64	3e-21	98.6
isotig00668	Pho	R	COG0546 Predicted phosphatases	35.94	64	41	7e-05	44.7
isotig00458	Spo	R	COG0612 Predicted Zn-dependent peptidases	47.87	94	49	3e-19	92
isotig00587	Rso	R	COG0637 Predicted phosphatase/phosphohexomutase	38.14	97	54	9e-09	57.4
isotig00577	EcZ	R	COG0655 Multimeric flavodoxin WrbA	54.24	118	51	6e-27	117
isotig00347	Bsu	R	COG0656 Aldo/keto reductases, related to diketogulonate red	46.43	140	68	1e-29	127
isotig00456	Bsu	R	COG0656 Aldo/keto reductases, related to diketogulonate red	38.94	113	61	1e-16	83.2
isotig00553	Aae	R	COG0663 Carbonic anhydrases/acetyltransferases, isoleucine	58.33	48	20	3e-08	55.5
isotig00539	Fnu	R	COG0666 FOG: Ankyrin repeat	28.81	59	41	0.044	35
isotig00399	Spo	R	COG0670 Integral membrane protein, interacts with FtsH	40.3	67	40	4e-09	58.5
isotig00600	Aae	R	COG0714 MoxR-like ATPases	26.36	110	64	0.005	38.9
isotig00108	Hpy	R	COG0724 RNA-binding proteins (RRM domain)	45.59	68	36	9e-12	67.4
isotig00118	Spo	R	COG0724 RNA-binding proteins (RRM domain)	42.17	83	48	9e-09	57.8
isotig00181	Sce	R	COG0724 RNA-binding proteins (RRM domain)	26.74	172	100	8e-16	81.6
isotig00248	Spo	R	COG0724 RNA-binding proteins (RRM domain)	29.59	169	106	1e-11	68.2
isotig00507	Spo	R	COG0724 RNA-binding proteins (RRM domain)	43.9	82	46	2e-10	62.4
isotig00052	Bha	R	COG0730 Predicted permeases	36.9	84	38	0.002	39.7
isotig00053	Bha	R	COG0730 Predicted permeases	33.96	106	50	0.003	38.9
isotig00179	Nos	R	COG1011 Predicted hydrolase (HAD superfamily)	29.47	190	112	5e-16	82.4
isotig00462	Ccr	R	COG1011 Predicted hydrolase (HAD superfamily)	28.43	102	60	7e-05	44.3
isotig00204	Spo	R	COG1100 GTPase SAR1 and related small G proteins	85.56	180	26	6e-91	331
isotig00220	Spo	R	COG1100 GTPase SAR1 and related small G proteins	60.61	99	38	2e-30	129
isotig00284	Spo	R	COG1100 GTPase SAR1 and related small G proteins	88.96	163	18	8e-85	310
isotig00343	Sce	R	COG1100 GTPase SAR1 and related small G proteins	87.8	82	10	2e-39	159
isotig00500	Spo	R	COG1100 GTPase SAR1 and related small G proteins	77.7	139	31	7e-62	234
isotig00342	Syn	R	COG1266 Predicted metal-dependent membrane protease	50	72	36	6e-13	70.9
isotig00512	Nos	R	COG1672 Predicted ATPase (AAA+ superfamily)	42.37	59	27	0.056	34.7
isotig00310	Syn	R	COG1878 Predicted metal-dependent hydrolase	34.97	143	88	4e-18	89
isotig00107	Nos	R	COG2319 FOG: WD40 repeat	37.74	53	31	0.086	33.9
isotig00170	Spo	R	COG2319 FOG: WD40 repeat	56.87	313	126	4e-100	363
isotig00680	Nos	R	COG2319 FOG: WD40 repeat	36.29	124	64	1e-09	60.1
isotig00687	Spo	R	COG2319 FOG: WD40 repeat	47.69	65	31	3e-09	58.9
isotig00092	Mlo	R	COG3491 Isopenicillin N synthase and related dioxygenases	35.62	73	41	3e-05	45.4
isotig00093	Mlo	R	COG3491 Isopenicillin N synthase and related dioxygenases	35.62	73	41	3e-05	45.4
isotig00159	Pae	R	COG3491 Isopenicillin N synthase and related dioxygenases	26.86	309	194	2e-23	108
isotig00238	Pae	R	COG3491 Isopenicillin N synthase and related dioxygenases	39.05	105	63	4e-16	81.6
isotig00362	Pae	R	COG3491 Isopenicillin N synthase and related dioxygenases	41.05	95	53	4e-15	78.6
isotig00104	Mlo	R	COG3631 Ketosteroid isomerase-related protein	32.81	64	34	0.073	34.3
isotig00105	Mlo	R	COG3631 Ketosteroid isomerase-related protein	32.81	64	34	0.061	34.7
isotig00645	Spo	R	COG5048 FOG: Zn-finger	32.67	101	56	3e-07	52
isotig00041	Spo	RT	KL] COG0515 Serine/threonine protein kinase	38.24	68	36	0.081	35.4
isotig00042	Spo	RT	KL] COG0515 Serine/threonine protein kinase	38.24	68	36	0.08	35.8
isotig00168	Spo	RT	KL] COG0515 Serine/threonine protein kinase	39.71	68	35	0.014	38.5
isotig00184	Spo	RT	KL] COG0515 Serine/threonine protein kinase	39.71	68	35	0.026	37.7
isotig00195	Lin	RT	KL] COG0515 Serine/threonine protein kinase	39.18	97	56	5e-14	76.6
isotig00206	Spo	RT	KL] COG0515 Serine/threonine protein kinase	27.47	91	54	0.005	40
isotig00234	Sce	RT	KL] COG0515 Serine/threonine protein kinase	35.26	156	89	1e-15	80.9
isotig00371	Sce	RT	KL] COG0515 Serine/threonine protein kinase	43.1	58	31	3e-06	49.7
isotig00445	Spo	RT	KL] COG0515 Serine/threonine protein kinase	50.82	122	56	3e-27	119
isotig00581	Spo	RT	KL] COG0515 Serine/threonine protein kinase	46.3	54	29	4e-10	61.6
isotig00623	Spo	RT	KL] COG0515 Serine/threonine protein kinase	33.96	106	63	2e-09	59.7
isotig00626	Spo	RT	KL] COG0515 Serine/threonine protein kinase	43.84	146	79	8e-30	127
isotig00697	Bsu	RT	KL] COG0515 Serine/threonine protein kinase	33.33	102	63	8e-10	60.8
isotig00761	Spo	RT	KL] COG0515 Serine/threonine protein kinase	50	88	43	4e-22	101
isotig00719	Sce	S	COG1791 Uncharacterized conserved protein, contains double-	56.86	51	20	4e-10	61.6
isotig00363	Xfa	S	COG3007 Uncharacterized paraquat-inducible protein B	28.92	83	53	0.031	35.4
isotig00634	Pae	S	COG3517 Uncharacterized protein conserved in bacteria	32.86	70	42	0.057	34.7
isotig00459	Sme	S	COG4292 Predicted membrane protein	33.33	66	42	0.018	36.6
isotig00326	Mac	S	COG4886 Leucine-rich repeat (LRR) protein	29.17	144	97	0.001	40.4
isotig00468	Spo	S	COG5636 Uncharacterized conserved protein, contains Zn-ribb	30.32	155	85	0.001	41.2
isotig00304	Lla	T	COG0589 Universal stress protein UspA and related nucleotid	31.85	157	89	7e-09	58.9
isotig00345	Spo	T	COG0631 Serine/threonine protein phosphatase	45	80	32	3e-09	59.3
isotig00210	Spo	T	COG5040 14-3-3 family protein	74.04	235	61	4e-102	369
isotig00279	Sce	T	COG5040 14-3-3 family protein	78.15	119	26	4e-52	201
isotig00279	Spo	T	COG5040 14-3-3 family protein	66.67	96	30	4e-31	131
isotig00433	Sce	T	COG5040 14-3-3 family protein	76.36	55	13	3e-19	92
isotig00489	Sce	T	COG5040 14-3-3 family protein	75.82	91	22	6e-36	147
isotig00542	Spo	TZ	DR] COG5126 Ca2+-binding protein (EF-Hand superfamily)	29.55	88	57	0.058	34.7
isotig00712	Spo	TZ	DR] COG5126 Ca2+-binding protein (EF-Hand superfamily)	65	40	14	8e-09	57.4
isotig00714	Spo	TZ	DR] COG5126 Ca2+-binding protein (EF-Hand superfamily)	43.33	60	34	5e-08	54.7
isotig00778	Spo	TZ	DR] COG5126 Ca2+-binding protein (EF-Hand superfamily)	65	40	14	8e-09	57.4
isotig00569	Nos	U	COG0541 Signal recognition particle GTPase	56.1	82	36	4e-19	91.7
isotig00569	Syn	U	COG0541 Signal recognition particle GTPase	75	64	16	1e-22	103
isotig00653	Rso	U	COG0823 Periplasmic component of the Tol biopolymer transpo	43.94	66	31	2e-08	56.6
isotig00610	Spo	U	COG5030 Clathrin adaptor complex, small subunit	55.26	76	33	1e-16	83.6
isotig00134	Spo	U	COG5143 Synaptobrevin/VAMP-like protein	43.75	32	18	0.008	37.4
isotig00530	Spo	U	COG5143 Synaptobrevin/VAMP-like protein	23.73	118	88	6e-05	45.1
isotig00641	Sce	U	COG5143 Synaptobrevin/VAMP-like protein	65.71	70	24	3e-24	108
isotig00194	Spo	U	COG5171 Ran GTPase-activating protein (Ran-binding protein)	40.79	76	44	2e-12	68.9
isotig00487	Sce	U	COG5249 Golgi protein involved in Golgi-to-ER retrieval	68.63	51	16	7e-17	84
isotig00510	Spo	U	COG5325 t-SNARE complex subunit, syntaxin	37.08	89	55	6e-08	54.7
isotig00254	Spo	V	COG0534 Na+-driven multidrug efflux pump	32.57	218	144	2e-28	124
isotig00606	Spo	V	COG0842 ABC-type multidrug transport system, permease compo	28	75	53	0.0004	42
isotig00677	Sce	V	COG0842 ABC-type multidrug transport system, permease compo	33.9	59	38	0.005	38.1
isotig00525	Sce	V	COG1131 ABC-type multidrug transport system, ATPase compone	45.45	99	53	2e-21	99
isotig00517	Sce	V	COG1132 ABC-type multidrug transport system, ATPase and per	52.89	121	53	9e-31	130
isotig00767	Ecu	Z	COG5023 Tubulin	88.24	34	4	2e-13	72.8
isotig00767	Spo	Z	COG5023 Tubulin	70.15	67	20	4e-23	104
isotig00207	Spo	Z	COG5277 Actin and related proteins	81.88	149	27	4e-72	268
isotig00289	Spo	Z	COG5277 Actin and related proteins	86.24	109	15	6e-54	207
