# Supplementary material for: Transcriptome Analysis of Two Vicia sativa Subspecies: Mining Molecular Markers to Enhance Genomic Resources for Vetch Improvement
Source: Genes (Basel). 2015 Nov 2;6(4):1164–82. doi: 10.3390/genes6041164 (PMC4690033; doi:10.3390/genes6041164)
Supplement: Supplementary File 1 [file genes-06-01164-s001.zip › Table S5.xlsx]

## Sheet: v.s.sativa
Query			Subject		Score		Identities
Group	ID	Length	Description	Locus (NCBI referece sequence)	Bit	E-Value	Match/Total	Pct.(%)
isogroup00001	isotig00001	819	putative glycine rich protein precursor [Pisum sativum]	CAH40798.1	79.7	4e-13	45/52	86
isogroup00001	isotig00002	831	putative glycine rich protein precursor [Pisum sativum]	CAH40798.1	79.7	4e-13	45/52	86
isogroup00001	isotig00003	819	putative glycine rich protein precursor [Pisum sativum]	CAH40798.1	79.7	4e-13	45/52	86
isogroup00001	isotig00004	796	putative glycine rich protein precursor [Pisum sativum]	CAH40798.1	79.7	4e-13	45/52	86
isogroup00001	isotig00005	798	putative glycine rich protein precursor [Pisum sativum]	CAH40798.1	79.7	4e-13	45/52	86
isogroup00001	isotig00006	786	putative glycine rich protein precursor [Pisum sativum]	CAH40798.1	79.7	4e-13	45/52	86
isogroup00001	isotig00007	786	putative glycine rich protein precursor [Pisum sativum]	CAH40798.1	79.7	4e-13	45/52	86
isogroup00001	isotig00008	773	putative glycine rich protein precursor [Pisum sativum]	CAH40798.1	79.7	4e-13	45/52	86
isogroup00001	isotig00009	798	putative glycine rich protein precursor [Pisum sativum]	CAH40798.1	79.7	4e-13	45/52	86
isogroup00001	isotig00010	765	putative glycine rich protein precursor [Pisum sativum]	CAH40798.1	79.7	4e-13	45/52	86
isogroup00001	isotig00011	785	putative glycine rich protein precursor [Pisum sativum]	CAH40798.1	79.7	4e-13	45/52	86
isogroup00001	isotig00012	786	putative glycine rich protein precursor [Pisum sativum]	CAH40798.1	79.7	4e-13	45/52	86
isogroup00001	isotig00013	773	putative glycine rich protein precursor [Pisum sativum]	CAH40798.1	79.7	4e-13	45/52	86
isogroup00001	isotig00014	777	putative glycine rich protein precursor [Pisum sativum]	CAH40798.1	79.7	4e-13	45/52	86
isogroup00001	isotig00015	765	putative glycine rich protein precursor [Pisum sativum]	CAH40798.1	79.7	4e-13	45/52	86
isogroup00001	isotig00016	750	putative glycine rich protein precursor [Pisum sativum]	CAH40798.1	79.7	4e-13	45/52	86
isogroup00001	isotig00017	752	putative glycine rich protein precursor [Pisum sativum]	CAH40798.1	79.7	4e-13	45/52	86
isogroup00001	isotig00018	740	putative glycine rich protein precursor [Pisum sativum]	CAH40798.1	79.7	4e-13	45/52	86
isogroup00001	isotig00019	740	putative glycine rich protein precursor [Pisum sativum]	CAH40798.1	79.7	4e-13	45/52	86
isogroup00001	isotig00020	752	putative glycine rich protein precursor [Pisum sativum]	CAH40798.1	79.7	4e-13	45/52	86
isogroup00001	isotig00021	719	putative glycine rich protein precursor [Pisum sativum]	CAH40798.1	79.7	3e-13	45/52	86
isogroup00001	isotig00022	740	putative glycine rich protein precursor [Pisum sativum]	CAH40798.1	79.7	4e-13	45/52	86
isogroup00001	isotig00023	731	putative glycine rich protein precursor [Pisum sativum]	CAH40798.1	79.7	3e-13	45/52	86
isogroup00001	isotig00024	719	putative glycine rich protein precursor [Pisum sativum]	CAH40798.1	79.7	3e-13	45/52	86
isogroup00002	isotig00025	2086	unknown [Zea mays]	ACL53191.1	647	0	331/351	94
isogroup00002	isotig00026	2110	unknown [Zea mays]	ACL53191.1	956	0	540/573	94
isogroup00002	isotig00027	2086	unknown [Zea mays]	ACL53191.1	645	0	330/351	94
isogroup00002	isotig00028	2113	heat shock protein 70-3 [Nicotiana tabacum]	AAR17080.1	993	0	552/598	92
isogroup00002	isotig00029	2110	unknown [Zea mays]	ACL53191.1	955	0	539/573	94
isogroup00002	isotig00030	2113	heat shock protein 70 [Gossypium hirsutum]	ACJ11742.1	995	0	553/599	92
isogroup00002	isotig00031	1662	70 kDa heat shock protein [Oryza sativa Japonica Group]	NP_001049712.1	482	0	245/260	94
isogroup00002	isotig00032	1686	unknown [Zea mays]	ACL53191.1	794	0	456/482	94
isogroup00002	isotig00033	1643	heat shock protein 70 [Gossypium hirsutum]	ACJ11742.1	646	0	329/351	93
isogroup00002	isotig00034	1689	heat shock protein 70 [Gossypium hirsutum]	ACJ11742.1	832	0	469/508	92
isogroup00002	isotig00035	1643	heat shock protein 70 [Gossypium hirsutum]	ACJ11742.1	648	0	331/351	94
isogroup00002	isotig00036	1219	heat shock protein 70 [Gossypium hirsutum]	ACJ11742.1	486	0	247/260	95
isogroup00003	isotig00037	2156	heat shock protein 70 [Oryza sativa Indica Group]	CAA47948.2	578	0	347/433	80
isogroup00003	isotig00038	2035	heat shock protein 70 [Oryza sativa Indica Group]	CAA47948.2	578	0	347/433	80
isogroup00003	isotig00039	1314	heat shock protein 70 [Oryza sativa Indica Group]	CAA47948.2	248	1e-141	163/187	87
isogroup00003	isotig00040	1196	heat shock protein 70 [Oryza sativa Indica Group]	CAA47948.2	392	1e-150	249/291	85
isogroup00003	isotig00041	986	unknown [Glycine max]	ACU24395.1	157	2e-71	102/181	56
isogroup00003	isotig00042	701	heat shock protein 70 [Oryza sativa Indica Group]	CAA47948.2	277	2e-105	143/154	92
isogroup00004	isotig00043	837	ribosome-associated protein p40 [Cicer arietinum]	O65751.1	360	9e-104	193/212	91
isogroup00004	isotig00044	725	unknown [Medicago truncatula]	ACJ84512.1	239	9e-99	137/150	91
isogroup00004	isotig00045	726	unknown [Medicago truncatula]	ACJ84512.1	365	3e-106	197/211	93
isogroup00004	isotig00046	498	ribosome-associated protein p40 [Cicer arietinum]	O65751.1	123	5e-39	80/96	83
isogroup00005	isotig00047	2328	vicianin hydrolase [Vicia sativa subsp. nigra]	A2SY66.1	672	0	320/333	96
isogroup00005	isotig00048	1629	vicianin hydrolase [Vicia sativa subsp. nigra]	A2SY66.1	867	0	415/430	96
isogroup00005	isotig00049	1590	vicianin hydrolase [Vicia sativa subsp. nigra]	A2SY66.1	867	0	415/430	96
isogroup00005	isotig00050	529	No hit
isogroup00006	isotig00051	1168	regulatory particle triple-A ATPase 2 [Sophora flavescens]	BAJ79010.1	728	0	373/376	99
isogroup00006	isotig00052	1166	regulatory particle triple-A ATPase 2 [Sophora flavescens]	BAJ79010.1	414	0	212/214	99
isogroup00006	isotig00053	1020	AAA ATPase; 26S proteasome subunit P45 [Medicago truncatula]	ABD32889.1	359	3e-97	182/184	98
isogroup00007	isotig00054	786	putative DNA binding protein [Trifolium pratense]	BAE71244.1	226	1e-105	119/152	78
isogroup00007	isotig00055	740	putative DNA binding protein [Trifolium pratense]	BAE71244.1	376	1e-102	199/261	76
isogroup00007	isotig00056	668	second sucrose synthase [Pisum sativum]	O24301.1	241	4e-62	117/133	87
isogroup00008	isotig00057	822	sensory transduction histidine kinase, putative [Ricinus communis]	XP_002525199.1	204	9e-51	145/271	53
isogroup00008	isotig00058	816	sensory transduction histidine kinase, putative [Ricinus communis]	XP_002525199.1	224	1e-56	154/269	57
isogroup00008	isotig00059	761	sensory transduction histidine kinase, putative [Ricinus communis]	XP_002525199.1	204	1e-50	145/270	53
isogroup00008	isotig00060	755	sensory transduction histidine kinase, putative [Ricinus communis]	XP_002525199.1	223	2e-56	154/268	57
isogroup00009	isotig00061	885	EF1G2_ORYSJ RecName: Full=Elongation factor 1-gamma 2; Short=EF-1-gamma 2; AltName: Full=eEF-1B gamma 2	Q6YW46.2	316	3e-84	146/157	92
isogroup00009	isotig00062	761	EF1G2_ORYSJ RecName: Full=Elongation factor 1-gamma 2; Short=EF-1-gamma 2; AltName: Full=eEF-1B gamma 2	Q6YW46.2	303	1e-80	140/151	92
isogroup00009	isotig00063	670	gamma class glutathione transferase EF1Bgamma3 [Populus trichocarpa]	XP_002331090.1	294	7e-78	137/144	95
isogroup00009	isotig00064	546	gamma class glutathione transferase EF1Bgamma3 [Populus trichocarpa]	XP_002331090.1	281	2e-74	131/138	94
isogroup00010	isotig00065	699	wound-induced GSK-3-like protein [Medicago sativa subsp. x varia]	CAC08564.1	446	2e-123	208/232	89
isogroup00010	isotig00066	615	unknown [Medicago truncatula]	ACJ84779.1	275	1e-108	128/137	93
isogroup00010	isotig00067	466	wound-induced GSK-3-like protein [Medicago sativa subsp. x varia]	CAC08564.1	197	1e-78	92/97	94
isogroup00010	isotig00068	383	unknown [Medicago truncatula]	ACJ84779.1	146	2e-63	67/71	94
isogroup00011	isotig00069	3849	unknown [Medicago truncatula]	ACJ85262.1	318	3e-84	154/157	98
isogroup00011	isotig00070	3633	unknown [Medicago truncatula]	ACJ85262.1	318	3e-84	154/157	98
isogroup00011	isotig00071	649	unknown [Glycine max]	ACU13679.1	293	1e-77	157/193	81
isogroup00012	isotig00072	2305	GTP-binding protein TypA [Trifolium pratense]	AAR17698.1	1157	0	605/650	93
isogroup00012	isotig00073	1843	GTP-binding protein TypA [Trifolium pratense]	AAR17698.1	852	0	461/505	91
isogroup00012	isotig00074	507	hypothetical protein VITISV_006813 [Vitis vinifera]	CAN60931.1	137	5e-31	77/162	47
isogroup00013	isotig00075	1600	beta-tubulin 2 [Pisum sativum]	P29501.1	797	0	405/428	94
isogroup00013	isotig00076	1533	tubulin beta-2 [Arabidopsis lyrata subsp. lyrata]	XP_002864813.1	651	0	335/363	92
isogroup00013	isotig00077	806	beta-tubulin 1 [Pisum sativum]	P29500.1	518	5e-145	267/268	99
isogroup00014	isotig00078	1106	unknown [Medicago truncatula]	ACJ85436.1	552	4e-155	272/337	80
isogroup00014	isotig00079	1027	unknown [Medicago truncatula]	ACJ85436.1	564	9e-159	276/337	81
isogroup00014	isotig00080	1008	unknown [Medicago truncatula]	ACJ85436.1	567	1e-159	281/337	83
isogroup00015	isotig00081	2057	alanine aminotransferase 2 [Glycine max]	ABW17197.1	882	0	426/478	89
isogroup00015	isotig00082	569	predicted protein [Populus trichocarpa]	XP_002301391.1	157	2e-72	77/86	89
isogroup00015	isotig00083	330	No hit
isogroup00016	isotig00084	688	succinate dehydrogenase, putative [Ricinus communis]	XP_002530482.1	415	3e-114	217/228	95
isogroup00016	isotig00085	227	predicted protein [Populus trichocarpa]	XP_002310225.1	117	6e-25	70/75	93
isogroup00016	isotig00086	483	succinate dehydrogenase, putative [Ricinus communis]	XP_002530482.1	308	2e-82	149/160	93
isogroup00017	isotig00087	641	mitochondrial import inner membrane translocase subunit tim17, putative [Ricinus communis]	XP_002514217.1	206	8e-60	130/177	73
isogroup00017	isotig00088	636	mitochondrial import inner membrane translocase subunit tim17, putative [Ricinus communis]	XP_002514217.1	206	2e-57	130/177	73
isogroup00017	isotig00089	630	unknown [Solanum tuberosum]	ABA81866.1	140	2e-59	86/154	55
isogroup00018	isotig00090	522	unknown [Glycine max]	ACU19846.1	216	1e-54	94/155	60
isogroup00018	isotig00091	482	unknown [Glycine max]	ACU19846.1	176	8e-43	77/131	58
isogroup00018	isotig00092	338	No hit
isogroup00019	isotig00093	575	No hit
isogroup00019	isotig00094	535	No hit
isogroup00019	isotig00095	403	No hit
isogroup00020	isotig00096	651	1211236A carboxylase,ribulose bisphosphate	P07689.1	342	2e-92	165/180	91
isogroup00020	isotig00097	741	1211236A carboxylase,ribulose bisphosphate	P07689.1	342	2e-92	165/180	91
isogroup00020	isotig00098	426	1211236B carboxylase,ribulose bisphosphate	P00869.1	236	8e-61	108/116	93
isogroup00020	isotig00099	516	1211236B carboxylase,ribulose bisphosphate	P00869.1	236	9e-61	108/116	93
isogroup00021	isotig00100	2482	AC026875_2 T6D22.2 [Arabidopsis thaliana]	AAF79822.1	869	0	436/507	85
isogroup00021	isotig00101	1064	alpha-amylase, putative [Ricinus communis]	XP_002520134.1	418	6e-115	186/223	83
isogroup00021	isotig00102	549	unnamed protein product [Vitis vinifera]	XP_002278464.1	249	1e-64	120/134	89
isogroup00022	isotig00103	1493	unknown [Medicago truncatula]	ACJ85054.1	522	5e-146	269/288	93
isogroup00022	isotig00104	1484	unknown [Medicago truncatula]	ACJ85054.1	518	1e-144	268/284	94
isogroup00022	isotig00105	1176	unknown [Medicago truncatula]	ACJ85054.1	408	7e-112	215/221	97
isogroup00023	isotig00106	1471	NAD-dependent epimerase/dehydratase [Medicago truncatula]	ABN08316.1	460	3e-127	223/314	71
isogroup00023	isotig00107	1422	unknown [Medicago truncatula]	ACJ84576.1	766	0	369/379	97
isogroup00023	isotig00108	1276	NAD-dependent epimerase/dehydratase [Medicago truncatula]	ABN08316.1	460	2e-127	223/314	71
isogroup00024	isotig00109	1002	RNA-binding gricine-rich protein-1c [Nicotiana sylvestris]	BAA03743.1	94.4	2e-17	44/48	91
isogroup00024	isotig00110	878	RNA-binding gricine-rich protein-1c [Nicotiana sylvestris]	BAA03743.1	94	2e-17	44/47	93
isogroup00024	isotig00111	718	homology with RNA-binding proteins in meristematic tissue [Sinapis alba]	P49310.1	155	6e-36	73/85	85
isogroup00025	isotig00112	859	predicted protein [Populus trichocarpa]	XP_002303520.1	154	2e-35	72/96	75
isogroup00025	isotig00113	858	unknown [Glycine max]	ACU14561.1	274	1e-71	133/156	85
isogroup00025	isotig00114	421	predicted protein [Populus trichocarpa]	XP_002303520.1	181	4e-44	84/110	76
isogroup00026	isotig00115	689	No hit
isogroup00026	isotig00116	451	No hit
isogroup00026	isotig00117	215	No hit
isogroup00027	isotig00118	740	glycine-rich RNA-binding protein [Gossypium hirsutum]	ACJ11730.1	116	3e-24	64/133	48
isogroup00027	isotig00119	599	putative glycine-rich RNA-binding protein [Prunus avium]	AAL13082.1	141	5e-32	65/86	75
isogroup00027	isotig00120	496	putative glycine-rich RNA binding protein-like [Solanum tuberosum]	ABA81883.1	68.2	4e-10	31/41	75
isogroup00028	isotig00121	721	PREDICTED: hypothetical protein [Vitis vinifera]	XP_002270711.1	257	9e-67	143/164	87
isogroup00028	isotig00122	482	unknown [Medicago truncatula]	ACJ83278.1	112	2e-23	58/77	75
isogroup00028	isotig00123	387	ATP synthase delta subunit [Pisum sativum]	Q02758.1	147	4e-34	81/102	79
isogroup00029	isotig00124	2400	alpha-dioxygenase [Pisum sativum]	CAH05011.1	1040	0	500/639	78
isogroup00029	isotig00125	2423	alpha-dioxygenase [Pisum sativum]	CAH05011.1	1040	0	500/639	78
isogroup00030	isotig00126	1736	phosphoglycerate kinase, putative [Ricinus communis]	XP_002513353.1	675	0	389/446	87
isogroup00030	isotig00127	1734	phosphoglycerate kinase, putative [Ricinus communis]	XP_002513353.1	675	0	389/446	87
isogroup00031	isotig00128	1196	FERONIA receptor-like kinase [Glycine max]	ACM89471.1	416	3e-114	240/386	62
isogroup00031	isotig00129	1204	receptor-like kinase [Glycine max]	ACM89485.1	285	9e-110	156/193	80
isogroup00032	isotig00130	1207	cytochrome P450 monooxygenase CYP92A29 [Medicago truncatula]	ABC59081.1	474	0	237/265	89
isogroup00032	isotig00131	782	AF218296_1 cytochrome P450 [Pisum sativum]	AAG44132.1	223	2e-56	110/119	92
isogroup00033	isotig00132	714	unknown [Glycine max]	ACU19004.1	412	2e-113	201/234	85
isogroup00033	isotig00133	714	unknown [Glycine max]	ACU19004.1	394	8e-108	201/234	85
isogroup00034	isotig00134	651	cysteine protease [Vicia sativa]	CAA53377.1	196	2e-48	94/141	66
isogroup00034	isotig00135	630	cysteine protease [Vicia sativa]	CAA53377.1	184	6e-45	89/141	63
isogroup00035	isotig00136	623	unknown [Glycine max]	ACU21471.1	197	9e-70	95/104	91
isogroup00035	isotig00137	523	unknown [Glycine max]	ACU21471.1	281	3e-74	150/166	90
isogroup00036	isotig00138	653	chloroplast lipocalin [Glycine max]	ABB02412.1	395	2e-108	186/216	86
isogroup00037	isotig00139	636	alpha-expansin 3 [Cicer arietinum]	CAD33923.1	329	1e-88	181/195	92
isogroup00038	isotig00140	387	beta-galactosidase precursor [Cicer arietinum]	CAA07236.2	53.1	1e-05	23/24	95
isogroup00039	isotig00141	2552	predicted protein [Populus trichocarpa]	XP_002306416.1	597	0	287/305	94
isogroup00039	isotig00142	2460	predicted protein [Populus trichocarpa]	XP_002306416.1	594	0	285/305	93
isogroup00040	isotig00143	2764	lipoxygenase [Pisum sativum]	CAA53730.1	1590	0	798/868	91
isogroup00040	isotig00144	2625	lipoxygenase [Pisum sativum]	CAA53730.1	1577	0	792/868	91
isogroup00041	isotig00145	2677	unnamed protein product [Vitis vinifera]	CBI16561.3	814	0	471/685	68
isogroup00041	isotig00146	2596	unnamed protein product [Vitis vinifera]	CBI16561.3	814	0	471/685	68
isogroup00042	isotig00147	2056	predicted protein [Populus trichocarpa]	XP_002303672.1	566	0	348/422	82
isogroup00042	isotig00148	2044	predicted protein [Populus trichocarpa]	XP_002303672.1	583	0	330/398	82
isogroup00043	isotig00149	1618	chaperonin precursor [Pisum sativum]	P08927.2	443	0	256/316	81
isogroup00043	isotig00150	1545	chaperonin precursor [Pisum sativum]	P08927.2	288	0	152/159	95
isogroup00044	isotig00151	1749	elongation factor 1-alpha [Zea mays]	ACG34498.1	524	0	257/270	95
isogroup00044	isotig00152	1707	elongation factor 1-alpha (EF1-a) [Vicia faba]	O24534.1	546	0	270/273	98
isogroup00045	isotig00153	1449	Nucleic acid binding NABP [Medicago truncatula]	ABD33134.1	610	0	304/316	96
isogroup00045	isotig00154	1465	Nucleic acid binding NABP [Medicago truncatula]	ABD33134.1	610	0	304/316	96
isogroup00046	isotig00155	1780	putative spindle disassembly related protein CDC48 [Nicotiana tabacum]	ABF59516.1	709	0	369/382	96
isogroup00046	isotig00156	1377	putative spindle disassembly related protein CDC48 [Nicotiana tabacum]	ABF59516.1	243	2e-104	135/160	84
isogroup00047	isotig00157	1474	translation elongation factor 1A-2 [Gossypium hirsutum]	ABA12218.1	875	0	431/447	96
isogroup00047	isotig00158	1457	translation elongation factor 1A-2 [Gossypium hirsutum]	ABA12218.1	861	0	422/436	96
isogroup00048	isotig00159	1450	unknown [Medicago truncatula]	ACJ84598.1	717	0	359/385	93
isogroup00048	isotig00160	1349	fructose bisphosphate aldolase [Medicago sativa]	ACP40514.1	719	0	362/381	95
isogroup00049	isotig00161	2157	heat shock protein 70 [Medicago sativa]	AAV98051.1	1177	0	605/617	98
isogroup00049	isotig00162	563	predicted protein [Populus trichocarpa]	XP_002304511.1	335	2e-90	183/187	97
isogroup00050	isotig00163	1436	glutathione S-transferase [Pisum sativum]	BAC81649.1	405	8e-111	193/213	90
isogroup00050	isotig00164	1170	glutathione S-transferase [Pisum sativum]	BAC81649.1	405	6e-111	193/213	90
isogroup00051	isotig00165	1352	unknown [Glycine max]	ACU22744.1	277	6e-116	142/156	91
isogroup00051	isotig00166	875	serine/threonine protein kinase, putative [Ricinus communis]	XP_002513362.1	239	4e-61	113/128	88
isogroup00052	isotig00167	1516	protein transport protein sec23, putative [Ricinus communis]	XP_002516399.1	378	0	207/319	64
isogroup00052	isotig00168	603	unknown [Glycine max]	ACU13646.1	155	3e-36	96/130	73
isogroup00053	isotig00169	1471	cysteine proteinase [Vicia sativa]	P49044.1	397	0	197/221	89
isogroup00053	isotig00170	793	cysteine proteinase [Vicia sativa]	P49044.1	264	4e-107	145/159	91
isogroup00054	isotig00171	1298	calreticulin [Beta vulgaris subsp. vulgaris]	O81919.1	608	1e-172	298/326	91
isogroup00054	isotig00172	1075	calreticulin [Beta vulgaris subsp. vulgaris]	O81919.1	341	1e-92	157/168	93
isogroup00055	isotig00173	1429	unknown [Medicago truncatula]	ACJ84847.1	337	3e-90	227/373	60
isogroup00055	isotig00174	821	unknown [Medicago truncatula]	ACJ84847.1	141	9e-32	75/110	68
isogroup00056	isotig00175	1243	putative 60S ribosomal protein L1 [Trifolium pratense]	BAE71215.1	620	0	340/365	93
isogroup00056	isotig00176	1037	putative 60S ribosomal protein L1 [Trifolium pratense]	BAE71215.1	589	2e-166	324/338	95
isogroup00057	isotig00177	1137	thiosulfate sulfurtransferase [Datisca glomerata]	AAD19957.1	448	6e-124	237/342	69
isogroup00057	isotig00178	1023	thiosulfate sulfurtransferase [Datisca glomerata]	AAD19957.1	466	2e-129	237/304	77
isogroup00058	isotig00179	1344	putative DNA binding protein [Trifolium pratense]	BAE71244.1	624	8e-177	373/402	92
isogroup00058	isotig00180	800	putative DNA binding protein [Trifolium pratense]	BAE71244.1	253	1e-82	150/161	93
isogroup00059	isotig00181	1248	adenine nucleotide translocator [Lupinus albus]	CAA05979.1	568	6e-160	308/332	92
isogroup00059	isotig00182	849	adenine nucleotide translocator [Lupinus albus]	CAA05979.1	266	2e-81	143/150	95
isogroup00060	isotig00183	1143	Aldo/keto reductase [Medicago truncatula]	ABN08816.1	606	2e-171	294/323	91
isogroup00060	isotig00184	935	unknown [Medicago truncatula]	ABN08808.1	576	1e-162	286/311	91
isogroup00061	isotig00185	1411	zinc finger protein, putative [Ricinus communis]	XP_002527509.1	591	0	262/305	85
isogroup00061	isotig00186	614	predicted protein [Populus trichocarpa]	XP_002298772.1	289	2e-76	130/154	84
isogroup00062	isotig00187	993	chloroplast chlorophyll a/b binding protein [Pisum sativum]	ABN49454.2	539	3e-151	263/266	98
isogroup00062	isotig00188	1023	chlorophyll a/b binding protein [Medicago sativa]	AAC25775.1	512	3e-143	248/252	98
isogroup00063	isotig00189	1006	hypothetical protein [Cicer arietinum]	CAA10289.1	545	5e-153	276/286	96
isogroup00063	isotig00190	975	hypothetical protein [Cicer arietinum]	CAA10289.1	508	4e-142	255/269	94
isogroup00064	isotig00191	1184	1-aminocyclopropanecarboxylic acid oxidase [Medicago truncatula]	AAL35971.1	560	2e-157	290/311	93
isogroup00064	isotig00192	805	ACC oxidase [Trifolium repens]	ABB97398.1	468	4e-130	248/267	92
isogroup00065	isotig00193	1025	predicted protein [Populus trichocarpa]	XP_002326187.1	352	2e-114	179/211	84
isogroup00065	isotig00194	888	predicted protein [Populus trichocarpa]	XP_002326187.1	314	1e-130	158/173	91
isogroup00066	isotig00195	576	cysteine synthase, putative [Ricinus communis]	XP_002517133.1	84.3	2e-28	57/86	66
isogroup00066	isotig00196	534	cysteine synthase, putative [Ricinus communis]	XP_002517133.1	94.7	1e-31	58/86	67
isogroup00067	isotig00197	1012	unknown [Medicago truncatula]	ACJ85422.1	348	9e-94	231/265	87
isogroup00067	isotig00198	908	unknown [Medicago truncatula]	ACJ85422.1	395	4e-108	255/294	86
isogroup00068	isotig00199	1299	unknown [Glycine max]	ACU18663.1	800	0	390/425	91
isogroup00068	isotig00200	608	unnamed protein product [Vitis vinifera]	CBI34716.3	145	3e-33	70/91	76
isogroup00069	isotig00201	994	unnamed protein product [Vitis vinifera]	CBI37452.3	523	2e-146	242/331	73
isogroup00069	isotig00202	907	unnamed protein product [Vitis vinifera]	CBI37452.3	544	6e-153	245/302	81
isogroup00070	isotig00203	985	light-harvesting chlorophyll-a/b binding protein Lhcb3 [Pisum sativum]	AAW31513.1	377	1e-102	185/194	95
isogroup00070	isotig00204	890	chloroplast chlorophyll-a/b binding protein [Pisum sativum]	CAA49149.1	486	2e-135	235/240	97
isogroup00071	isotig00205	926	formate dehydrogenase [Lotus japonicus]	CAR98204.1	447	1e-123	213/228	93
isogroup00071	isotig00206	910	formate dehydrogenase [Lotus japonicus]	CAR98204.1	577	8e-163	286/303	94
isogroup00072	isotig00207	1022	unknown [Medicago truncatula]	ACJ84880.1	516	2e-144	264/283	93
isogroup00072	isotig00208	803	unknown [Medicago truncatula]	ACJ84880.1	488	4e-136	250/267	93
isogroup00073	isotig00209	901	AF369887_1 ribulose-5-phosphate-3-epimerase [Pisum sativum]	AAM19354.1	459	2e-127	234/241	97
isogroup00073	isotig00210	897	AF369887_1 ribulose-5-phosphate-3-epimerase [Pisum sativum]	AAM19354.1	459	2e-127	234/241	97
isogroup00074	isotig00211	910	Peptide transporter, putative [Ricinus communis]	XP_002534074.1	145	8e-33	72/107	67
isogroup00074	isotig00212	881	predicted protein [Populus trichocarpa]	XP_002306781.1	116	5e-24	101/205	49
isogroup00075	isotig00213	1284	unknown [Medicago truncatula]	ACJ84643.1	509	3e-142	294/316	93
isogroup00075	isotig00214	505	unknown [Medicago truncatula]	ACJ83983.1	235	2e-60	140/167	83
isogroup00076	isotig00215	927	unnamed protein product [Vitis vinifera]	CBI36167.3	500	1e-139	265/310	85
isogroup00076	isotig00216	858	unnamed protein product [Vitis vinifera]	CBI36167.3	467	1e-129	244/279	87
isogroup00077	isotig00217	1095	unknown [Glycine max]	ACU18703.1	114	3e-23	144/229	62
isogroup00077	isotig00218	641	unknown [Glycine max]	ACU16722.1	87	2e-15	40/77	51
isogroup00078	isotig00219	952	PREDICTED: hypothetical protein [Vitis vinifera]	XP_002266211.1	475	5e-133	273/297	91
isogroup00078	isotig00220	761	ATP-dependent transporter, putative [Ricinus communis]	XP_002517527.1	395	4e-108	209/250	83
isogroup00079	isotig00221	1025	RelA-SpoT like protein PsRSH1 [Pisum sativum]	BAC97801.1	639	0	316/332	95
isogroup00079	isotig00222	685	RelA-SpoT like protein PsRSH1 [Pisum sativum]	BAC97801.1	342	2e-92	176/182	96
isogroup00080	isotig00223	789	110 kDa 4SNc-Tudor domain protein [Pisum sativum]	BAC06184.1	257	5e-89	147/166	88
isogroup00080	isotig00224	647	110 kDa 4SNc-Tudor domain protein [Pisum sativum]	BAB32793.1	257	9e-67	144/151	95
isogroup00081	isotig00225	873	SEC13 family protein [Lotus japonicus]	BAJ10727.1	503	1e-140	232/247	93
isogroup00081	isotig00226	791	SEC13 family protein [Lotus japonicus]	BAJ10727.1	503	9e-141	232/247	93
isogroup00082	isotig00227	715	predicted protein [Populus trichocarpa]	XP_002308576.1	129	4e-28	102/192	53
isogroup00082	isotig00228	462	putative 21kD protein precursor [Medicago sativa subsp. x varia]	CAA72315.1	113	8e-24	54/65	83
isogroup00083	isotig00229	835	hypothetical protein [Trifolium pratense]	BAE71191.1	369	1e-104	217/237	91
isogroup00083	isotig00230	824	beta-Ig-H3 domain-containing protein [Arabidopsis lyrata subsp. lyrata]	XP_002876139.1	356	4e-104	194/236	82
isogroup00084	isotig00231	785	Intracellular chloride channel [Medicago truncatula]	ABE86680.1	221	8e-72	112/172	65
isogroup00084	isotig00232	768	Intracellular chloride channel [Medicago truncatula]	ABE86680.1	213	2e-69	107/171	62
isogroup00085	isotig00233	918	unknown [Glycine max]	ACU13224.1	261	8e-68	129/139	92
isogroup00085	isotig00234	697	predicted protein [Populus trichocarpa]	XP_002312050.1	190	9e-63	87/96	90
isogroup00086	isotig00235	777	unknown [Medicago truncatula]	ACJ86301.1	396	3e-110	189/247	76
isogroup00086	isotig00236	503	unknown [Medicago truncatula]	ACJ86301.1	261	2e-68	122/166	73
isogroup00087	isotig00237	931	PREDICTED: hypothetical protein [Vitis vinifera]	XP_002283935.1	342	5e-120	164/183	89
isogroup00087	isotig00238	672	unnamed protein product [Vitis vinifera]	CBI38700.3	154	3e-54	72/98	73
isogroup00088	isotig00239	810	unknown [Medicago truncatula]	ACJ85656.1	178	9e-43	92/142	64
isogroup00088	isotig00240	764	unknown [Medicago truncatula]	ACJ85656.1	397	1e-108	199/254	78
isogroup00089	isotig00241	940	eukaryotic translation initiation factor 3 subunit, putative [Ricinus communis]	XP_002528386.1	199	4e-49	121/243	49
isogroup00089	isotig00242	628	hypothetical protein VITISV_029216 [Vitis vinifera]	CAN71414.1	226	2e-57	119/161	73
isogroup00090	isotig00243	823	AF053638_1 short-chain alcohol dehydrogenase [Pisum sativum]	AAF04193.1	258	7e-67	129/185	69
isogroup00090	isotig00244	724	AF053638_1 short-chain alcohol dehydrogenase [Pisum sativum]	AAF04193.1	161	9e-38	82/122	67
isogroup00091	isotig00245	787	PREDICTED: hypothetical protein [Vitis vinifera]	XP_002277258.1	152	6e-35	90/147	61
isogroup00091	isotig00246	775	ribosomal protein L12-1 [Nicotiana tabacum]	P24929.1	171	1e-40	110/173	63
isogroup00092	isotig00247	801	unknown [Medicago truncatula]	ACJ85949.1	366	2e-99	195/206	94
isogroup00092	isotig00248	763	unknown [Medicago truncatula]	ACJ85949.1	352	3e-95	188/198	94
isogroup00093	isotig00249	1140	unknown [Glycine max]	ACU20207.1	387	5e-131	208/280	74
isogroup00093	isotig00250	410	unknown [Glycine max]	ACU20207.1	124	4e-27	60/72	83
isogroup00094	isotig00251	794	endomembrane protein emp70, putative [Ricinus communis]	XP_002530674.1	426	2e-117	240/250	96
isogroup00094	isotig00252	719	unnamed protein product [Vitis vinifera]	CBI39323.3	337	7e-91	161/164	98
isogroup00095	isotig00253	780	unknown [Medicago truncatula]	ACJ83949.1	380	1e-103	185/192	96
isogroup00095	isotig00254	607	unknown [Medicago truncatula]	ACJ83949.1	282	2e-74	141/148	95
isogroup00096	isotig00255	776	unnamed protein product [Vitis vinifera]	CBI16240.3	271	7e-71	137/178	76
isogroup00096	isotig00256	731	hypothetical protein ARALYDRAFT_481765 [Arabidopsis lyrata subsp. lyrata]	XP_002880997.1	243	2e-62	119/165	72
isogroup00097	isotig00257	757	putative glycine rich protein precursor [Pisum sativum]	CAH40798.1	56.2	4e-06	38/85	44
isogroup00097	isotig00258	718	putative glycine rich protein precursor [Pisum sativum]	CAH40798.1	56.2	4e-06	38/85	44
isogroup00098	isotig00259	877	unknown [Medicago truncatula]	ACJ85747.1	234	1e-59	110/121	90
isogroup00098	isotig00260	490	unknown [Medicago truncatula]	ACJ85747.1	294	3e-78	141/157	89
isogroup00099	isotig00261	958	nucleobase ascorbate transporter [Populus trichocarpa]	XP_002318639.1	526	2e-147	260/309	84
isogroup00099	isotig00262	483	unnamed protein product [Vitis vinifera]	XP_002283469.1	221	1e-72	102/121	84
isogroup00100	isotig00263	823	unknown [Populus trichocarpa]	ABK95816.1	479	1e-133	268/270	99
isogroup00100	isotig00264	612	26S proteasome non-ATPase regulatory subunit, putative [Ricinus communis]	XP_002510253.1	378	3e-103	199/200	99
isogroup00101	isotig00265	721	1507332A isolectin 1		268	4e-70	131/193	67
isogroup00101	isotig00266	568	1507332A isolectin 1		215	2e-54	102/127	80
isogroup00102	isotig00267	742	ADP-ribosylation factor [Cucumis melo subsp. melo]	ADN33830.1	334	8e-90	164/164	100
isogroup00102	isotig00268	666	ADP-ribosylation factor [Cucumis melo subsp. melo]	ADN33830.1	332	3e-89	163/164	99
isogroup00103	isotig00269	974	PK-LRR-TM resistance protein [Glycine max]	ACJ37408.1	130	2e-55	65/109	59
isogroup00103	isotig00270	427	cap-binding protein-like protein [Phaseolus vulgaris]	ABU54819.1	57.4	7e-07	32/40	80
isogroup00104	isotig00271	475	21D7 [Nicotiana tabacum]	P93768.1	286	7e-76	146/157	92
isogroup00104	isotig00272	254	unnamed protein product [Vitis vinifera]	XP_002285893.1	159	1e-37	79/84	94
isogroup00105	isotig00273	648	unknown [Zea mays]	NP_001167654.1	177	7e-43	85/89	95
isogroup00105	isotig00274	557	adenylate kinase 1 chloroplast, putative [Ricinus communis]	XP_002525046.1	159	1e-37	87/102	85
isogroup00106	isotig00275	734	1908424A Asp aminotransferase		308	6e-82	173/181	95
isogroup00106	isotig00276	658	1908424A Asp aminotransferase		278	3e-73	158/165	95
isogroup00107	isotig00277	759	cytochrome P450 [Solanum tuberosum]	CAC24711.1	147	4e-45	68/116	58
isogroup00107	isotig00278	619	cytochrome P450 hydroxylase [Hyoscyamus muticus]	ABS00393.1	155	8e-47	82/170	48
isogroup00108	isotig00279	782	unnamed protein product [Pisum sativum]	P08283.1	115	9e-24	69/72	95
isogroup00108	isotig00280	597	unnamed protein product [Pisum sativum]	P08283.1	116	2e-24	70/73	95
isogroup00109	isotig00281	921	unknown [Medicago truncatula]	ACJ84448.1	444	2e-127	216/229	94
isogroup00109	isotig00282	450	AF186020_1 abscisic acid-activated protein kinase [Vicia faba]	AAF27340.1	206	7e-57	106/136	77
isogroup00110	isotig00283	790	unknown [Glycine max]	ACU22797.1	278	7e-126	134/141	95
isogroup00110	isotig00284	276	predicted protein [Populus trichocarpa]	XP_002315887.1	66.6	1e-09	40/69	57
isogroup00111	isotig00285	767	aminopeptidase, putative [Ricinus communis]	XP_002509824.1	431	7e-119	213/248	85
isogroup00111	isotig00286	593	putative aminopeptidase [Raphanus sativus]	CAZ40339.1	139	2e-31	70/75	93
isogroup00112	isotig00287	925	unknown [Glycine max]	ACU18590.1	115	9e-24	55/89	61
isogroup00112	isotig00288	427	No hit
isogroup00113	isotig00289	511	dihydrolipoamide dehydrogenase [Pisum sativum]	P31023.2	321	2e-86	166/170	97
isogroup00113	isotig00290	268	unknown [Populus trichocarpa x Populus deltoides]	ABK96780.1	79	6e-29	34/47	72
isogroup00114	isotig00291	796	nuclear acid binding protein, putative [Ricinus communis]	XP_002518798.1	192	2e-74	105/165	63
isogroup00114	isotig00292	531	predicted protein [Populus trichocarpa]	XP_002313840.1	116	3e-47	53/65	81
isogroup00115	isotig00293	835	AF367433_1 phosphatidylinositol transfer-like protein III [Lotus japonicus]	AAK63247.1	432	2e-119	218/277	78
isogroup00115	isotig00294	437	AF367433_1 phosphatidylinositol transfer-like protein III [Lotus japonicus]	AAK63247.1	118	3e-25	61/90	67
isogroup00116	isotig00295	933	BP-80 vacuolar sorting receptor [Pisum sativum]	P93484.1	362	1e-105	168/205	81
isogroup00116	isotig00296	400	PREDICTED: hypothetical protein [Vitis vinifera]	XP_002264769.1	117	3e-33	49/55	89
isogroup00117	isotig00297	778	unknown [Glycine max]	ACU13374.1	207	9e-52	129/144	89
isogroup00117	isotig00298	549	predicted protein [Populus trichocarpa]	XP_002326274.1	174	4e-44	100/166	60
isogroup00118	isotig00299	664	ADP-ribosylation factor 1 [Medicago truncatula]	AAR29293.1	361	4e-98	179/179	100
isogroup00118	isotig00300	611	ADP-ribosylation factor 1 [Medicago truncatula]	AAR29293.1	353	6e-96	174/178	97
isogroup00119	isotig00301	637	unknown [Medicago truncatula]	ACJ86215.1	395	2e-108	192/204	94
isogroup00119	isotig00302	615	unknown [Medicago truncatula]	ACJ86215.1	249	7e-105	118/120	98
isogroup00120	isotig00303	681	Peaci11.8 [Pisum sativum]	AAC05356.1	63.5	2e-08	26/33	78
isogroup00120	isotig00304	569	AF220457_1 cold acclimation responsive protein BudCAR5 [Medicago sativa]	AAF33785.1	74.7	6e-12	67/130	51
isogroup00121	isotig00305	690	hypothetical protein SORBIDRAFT_02g032530 [Sorghum bicolor]	XP_002460650.1	170	3e-66	110/134	82
isogroup00121	isotig00306	556	Endosomal P24A protein precursor, putative [Ricinus communis]	XP_002515423.1	176	2e-42	116/123	94
isogroup00122	isotig00307	804	unknown [Medicago truncatula]	B7FKW7.1	278	8e-73	135/157	85
isogroup00122	isotig00308	425	No hit
isogroup00123	isotig00309	689	unknown [Glycine max]	ACU23468.1	326	1e-87	154/187	82
isogroup00123	isotig00310	431	No hit
isogroup00124	isotig00311	793	predicted protein [Populus trichocarpa]	XP_002297812.1	191	1e-46	125/239	52
isogroup00124	isotig00312	411	unnamed protein product [Vitis vinifera]	CBI28362.3	46.6	3e-11	18/29	62
isogroup00125	isotig00313	665	peroxidase [Medicago truncatula]	ABO77632.1	406	1e-111	200/221	90
isogroup00125	isotig00314	465	peroxidase [Medicago truncatula]	ABO77632.1	295	2e-78	146/154	94
isogroup00126	isotig00315	763	purple acid phosphatase [Medicago truncatula]	AAX20028.1	479	2e-133	224/254	88
isogroup00126	isotig00316	444	purple acid phosphatase [Medicago truncatula]	AAX20028.1	278	3e-73	129/148	87
isogroup00127	isotig00317	627	multidrug resistance-associated protein 1, 3 (mrp1, 3), abc-transoprter, putative [Ricinus communis]	XP_002513606.1	224	4e-100	108/123	87
isogroup00127	isotig00318	555	multidrug resistance-associated protein 1, 3 (mrp1, 3), abc-transoprter, putative [Ricinus communis]	XP_002513606.1	175	2e-85	82/99	82
isogroup00128	isotig00319	623	predicted protein [Populus trichocarpa]	XP_002317337.1	255	3e-66	140/207	67
isogroup00128	isotig00320	529	predicted protein [Populus trichocarpa]	XP_002321131.1	109	2e-22	73/143	51
isogroup00129	isotig00321	600	predicted protein [Populus trichocarpa]	XP_002324856.1	350	9e-95	185/200	92
isogroup00129	isotig00322	568	unknown [Glycine max]	ACU23716.1	165	3e-39	98/107	91
isogroup00130	isotig00323	587	unknown [Medicago truncatula]	ACJ84206.1	232	3e-59	103/150	68
isogroup00130	isotig00324	512	unknown [Medicago truncatula]	ACJ84206.1	119	2e-25	54/83	65
isogroup00131	isotig00325	591	unknown [Glycine max]	ACU21420.1	374	5e-102	175/188	93
isogroup00131	isotig00326	558	unknown [Glycine max]	ACU21420.1	341	3e-92	164/188	87
isogroup00132	isotig00327	657	unknown [Glycine max]	ACU13961.1	247	1e-63	114/124	91
isogroup00132	isotig00328	483	PREDICTED: hypothetical protein isoform 1 [Vitis vinifera]	XP_002275393.1	110	7e-23	70/122	57
isogroup00133	isotig00329	569	phosphoenolpyruvate carboxylase [Arachis hypogaea]	ABY87944.1	278	4e-73	134/149	89
isogroup00133	isotig00330	558	phosphoenolpyruvate carboxylase [Arachis hypogaea]	ABY87944.1	351	3e-95	168/183	91
isogroup00134	isotig00331	571	unnamed protein product [Vitis vinifera]	CBI36167.3	331	3e-89	172/190	90
isogroup00134	isotig00332	550	unnamed protein product [Vitis vinifera]	CBI36167.3	315	1e-84	167/183	91
isogroup00135	isotig00333	705	glycogenin, putative [Ricinus communis]	XP_002522004.1	142	4e-67	85/154	55
isogroup00135	isotig00334	394	unnamed protein product [Vitis vinifera]	XP_002266145.1	143	8e-39	65/87	74
isogroup00136	isotig00335	549	AF137351_1 pathogenesis-related protein 4A [Pisum sativum]	AAF61434.1	279	1e-73	131/146	89
isogroup00136	isotig00336	535	AF137351_1 pathogenesis-related protein 4A [Pisum sativum]	AAF61434.1	270	5e-71	128/146	87
isogroup00137	isotig00337	744	unknown [Medicago truncatula]	ACJ85567.1	376	2e-102	177/222	79
isogroup00137	isotig00338	181	hypothetical protein SORBIDRAFT_01g032910 [Sorghum bicolor]	XP_002467709.1	49.7	0.0001	21/24	87
isogroup00138	isotig00339	642	unnamed protein product [Vitis vinifera]	CBI17491.3	174	6e-42	98/109	89
isogroup00138	isotig00340	419	hypothetical protein SELMODRAFT_167898 [Selaginella moellendorffii]	XP_002966020.1	204	5e-51	97/110	88
isogroup00139	isotig00341	538	hypothetical protein VITISV_028850 [Vitis vinifera]	CAN60235.1	259	1e-67	137/176	77
isogroup00139	isotig00342	512	hypothetical protein VITISV_028850 [Vitis vinifera]	CAN60235.1	223	6e-57	108/123	87
isogroup00140	isotig00343	667	unknown [Medicago truncatula]	ACJ86021.1	381	5e-104	190/208	91
isogroup00140	isotig00344	377	RAB1Y [Lotus japonicus]	CAA98164.1	149	1e-34	71/82	86
isogroup00141	isotig00345	774	unknown [Medicago truncatula]	ACJ83967.1	224	1e-56	121/131	92
isogroup00141	isotig00346	243	PREDICTED: similar to putative bHLH transcription factor [Vitis vinifera]	XP_002275629.1	109	1e-22	56/77	72
isogroup00142	isotig00347	527	peptide transporter 1 [Vicia faba]	AAP44102.1	291	3e-85	149/152	98
isogroup00142	isotig00348	466	peptide transporter 1 [Vicia faba]	AAP44102.1	132	6e-56	66/81	81
isogroup00143	isotig00349	502	unknown [Medicago truncatula]	ACJ85034.1	151	3e-42	74/84	88
isogroup00143	isotig00350	498	unknown [Medicago truncatula]	ACJ85034.1	118	3e-25	58/66	87
isogroup00144	isotig00351	413	protein kinase [Glycine max]	ACJ37414.1	256	6e-67	120/137	87
isogroup00144	isotig00352	337	receptor-like kinase [Dianthus caryophyllus]	BAI94492.1	114	5e-36	55/70	78
isogroup00145	isotig00353	569	ATP-dependent protease La, putative [Ricinus communis]	XP_002528799.1	268	2e-70	138/158	87
isogroup00145	isotig00354	415	ATP-dependent protease La, putative [Ricinus communis]	XP_002528799.1	233	5e-60	119/139	85
isogroup00146	isotig00355	617	unknown [Glycine max]	ACU18627.1	211	5e-80	120/147	81
isogroup00146	isotig00356	365	unknown [Glycine max]	ACU15409.1	124	6e-27	61/65	93
isogroup00147	isotig00357	467	unknown [Glycine max]	ACU23274.1	189	2e-46	96/110	87
isogroup00147	isotig00358	487	unknown [Glycine max]	ACU23274.1	257	4e-67	132/157	84
isogroup00148	isotig00359	550	unknown [Medicago truncatula]	ACJ85920.1	231	3e-59	127/133	95
isogroup00148	isotig00360	414	ribosomal protein L32 [Medicago sativa]	AAZ32896.1	224	4e-57	124/130	95
isogroup00149	isotig00361	520	cysteine proteinase precursor [Vicia sativa]	CAA07639.1	196	1e-48	94/95	98
isogroup00149	isotig00362	421	cysteine proteinase precursor [Vicia sativa]	CAA07639.1	270	4e-71	129/130	99
isogroup00150	isotig00363	527	unknown [Glycine max]	ACU13745.1	204	4e-51	94/112	83
isogroup00150	isotig00364	430	clathrin heavy chain, putative [Ricinus communis]	XP_002528311.1	273	8e-72	134/143	93
isogroup00151	isotig00365	480	unnamed protein product [Vitis vinifera]	CBI39549.3	184	4e-45	90/131	68
isogroup00151	isotig00366	470	unknown [Glycine max]	ACU17760.1	167	4e-40	76/85	89
isogroup00152	isotig00367	554	unnamed protein product [Vitis vinifera]	CBI19252.3	132	2e-29	62/73	84
isogroup00152	isotig00368	396	hypothetical protein VITISV_003549 [Vitis vinifera]	CAN74012.1	184	4e-52	90/108	83
isogroup00153	isotig00369	589	unknown [Glycine max]	ACU19114.1	183	1e-44	93/116	80
isogroup00153	isotig00370	354	hypothetical protein ARALYDRAFT_483511 [Arabidopsis lyrata subsp. lyrata]	XP_002881940.1	132	1e-29	65/68	95
isogroup00154	isotig00371	523	No hit
isogroup00154	isotig00372	419	No hit
isogroup00155	isotig00373	492	unknown [Glycine max]	ACU20089.1	237	4e-61	115/163	70
isogroup00155	isotig00374	449	unknown [Glycine max]	ACU20089.1	287	3e-76	131/149	87
isogroup00156	isotig00375	478	unnamed protein product [Vitis vinifera]	CBI32433.3	88.2	4e-16	65/80	81
isogroup00156	isotig00376	455	unnamed protein product [Vitis vinifera]	CBI32433.3	200	7e-50	119/142	83
isogroup00157	isotig00377	627	26S protease regulatory subunit S10b, putative [Ricinus communis]	XP_002510440.1	409	1e-112	207/208	99
isogroup00157	isotig00378	304	26S protease regulatory subunit S10b, putative [Ricinus communis]	XP_002510440.1	103	1e-20	49/52	94
isogroup00158	isotig00379	485	helicase [Cucumis melo subsp. melo]	ADN33729.1	175	8e-62	85/93	91
isogroup00158	isotig00380	428	helicase [Cucumis melo subsp. melo]	ADN33729.1	110	1e-23	52/60	86
isogroup00159	isotig00381	481	unknown [Medicago truncatula]	ACJ85972.1	152	1e-35	75/75	100
isogroup00159	isotig00382	414	unknown [Medicago truncatula]	ACJ85972.1	152	1e-35	75/75	100
isogroup00160	isotig00383	534	unknown [Glycine max]	ACU19098.1	343	8e-93	169/178	94
isogroup00160	isotig00384	379	unknown [Glycine max]	ACU19098.1	132	2e-29	64/73	87
isogroup00161	isotig00385	523	unknown [Medicago truncatula]	ACJ85632.1	176	1e-42	84/94	89
isogroup00161	isotig00386	384	unknown [Medicago truncatula]	ACJ85632.1	158	3e-37	76/83	91
isogroup00162	isotig00387	555	receptor-like protein kinase [Nicotiana tabacum]	BAC07504.2	58.9	3e-07	26/32	81
isogroup00162	isotig00388	345	receptor-like protein kinase [Nicotiana tabacum]	BAC07504.2	58.9	2e-07	26/32	81
isogroup00163	isotig00389	474	AF089851_1 peroxisomal copper-containing amine oxidase [Glycine max]	AAD40979.1	253	9e-66	118/148	79
isogroup00163	isotig00390	412	AF089851_1 peroxisomal copper-containing amine oxidase [Glycine max]	AAD40979.1	236	1e-60	109/128	85
isogroup00164	isotig00391	480	60S ribosomal protein L37a, putative [Ricinus communis]	XP_002517507.1	166	8e-40	83/100	83
isogroup00164	isotig00392	398	60S ribosomal protein L37a, putative [Ricinus communis]	XP_002517507.1	189	9e-47	94/103	91
isogroup00165	isotig00393	454	catalytic subunit of protein phosphatase 1 [Vicia faba]	BAF31132.1	323	4e-87	151/151	100
isogroup00165	isotig00394	421	catalytic subunit of protein phosphatase 1 [Vicia faba]	BAF31131.1	301	3e-80	139/140	99
isogroup00166	isotig00395	526	unknown [Glycine max]	ACU20147.1	246	1e-63	130/177	73
isogroup00166	isotig00396	348	unknown [Glycine max]	ACU20147.1	133	8e-30	60/73	82
isogroup00167	isotig00397	485	predicted protein [Nematostella vectensis]	XP_001624255.1	128	3e-49	65/68	95
isogroup00167	isotig00398	350	hypothetical protein [Pongo abelii]	NP_001127304.1	97.8	3e-40	61/69	88
isogroup00168	isotig00399	437	unknown [Medicago truncatula]	ACJ84206.1	234	2e-60	104/144	72
isogroup00168	isotig00400	419	unknown [Medicago truncatula]	ACJ84206.1	245	2e-63	104/137	75
isogroup00169	isotig00401	458	unknown [Glycine max]	ACU19513.1	87	8e-16	54/91	59
isogroup00169	isotig00402	343	unknown [Glycine max]	ACU19513.1	87	8e-16	54/91	59
isogroup00170	isotig00403	317	CM0216.440.nc [Lotus japonicus]	BAF98580.1	123	1e-26	73/101	72
isogroup00170	isotig00404	247	coatomer alpha subunit, putative [Ricinus communis]	XP_002529504.1	86.3	8e-21	40/49	81
isogroup00171	isotig00405	414	unknown [Glycine max]	ACU20774.1	132	2e-29	65/65	100
isogroup00171	isotig00406	417	predicted protein [Populus trichocarpa]	XP_002312697.1	157	4e-37	95/137	69
isogroup00172	isotig00407	412	predicted protein [Populus trichocarpa]	XP_002321014.1	157	5e-48	77/88	87
isogroup00172	isotig00408	403	predicted protein [Populus trichocarpa]	XP_002321014.1	157	5e-49	77/88	87
isogroup00173	isotig00409	434	No hit
isogroup00173	isotig00410	378	No hit
isogroup00174	isotig00411	398	lipoxygenase [Sesbania rostrata]	CAC43237.1	224	3e-57	113/132	85
isogroup00174	isotig00412	371	lipoxygenase [Sesbania rostrata]	CAC43237.1	232	1e-59	113/123	91
isogroup00175	isotig00413	506	alcohol dehydrogenase 1 [Lotus corniculatus]	AAO72531.1	285	2e-75	159/168	94
isogroup00175	isotig00414	246	putative alcohol dehydrogenases [Cucumis melo]	ABC02081.1	91.7	1e-25	40/46	86
isogroup00176	isotig00415	390	monooxygenase family protein [Arabidopsis lyrata subsp. lyrata]	XP_002873507.1	204	5e-51	99/129	76
isogroup00176	isotig00416	361	At5g11330 [Arabidopsis thaliana]	NP_196694.1	89	2e-16	46/71	64
isogroup00177	isotig00417	432	GRAS family transcription factor [Populus trichocarpa]	XP_002314172.1	205	2e-51	95/143	66
isogroup00177	isotig00418	299	GRAS family transcription factor [Populus trichocarpa]	XP_002314172.1	147	4e-34	66/99	66
isogroup00178	isotig00419	383	2206338A Ser carboxypeptidase	Q41005.1	132	2e-29	64/72	88
isogroup00178	isotig00420	346	2206338A Ser carboxypeptidase	Q41005.1	132	2e-29	64/72	88
isogroup00179	isotig00421	423	unnamed protein product [Vitis vinifera]	CBI25084.3	160	8e-38	79/102	77
isogroup00179	isotig00422	305	predicted protein [Populus trichocarpa]	XP_002317314.1	102	2e-20	49/94	52
isogroup00180	isotig00423	445	AF196288_1 Ser/Thr specific protein phosphatase 2A B regulatory subunit alpha isoform [Medicago sativa subsp. x varia]	AAG29595.1	258	2e-67	126/142	88
isogroup00180	isotig00424	181	AF196289_1 Ser/Thr specific protein phosphatase 2A B regulatory subunit beta isoform [Medicago sativa subsp. x varia]	AAG29596.1	92	3e-17	45/54	83
isogroup00181	isotig00425	360	predicted protein [Populus trichocarpa]	XP_002315922.1	69.3	2e-10	31/45	68
isogroup00181	isotig00426	323	predicted protein [Populus trichocarpa]	XP_002315922.1	153	9e-36	74/104	71
isogroup00182	isotig00427	416	AF404403_1 acyl-CoA oxidase [Glycine max]	AAL01887.1	267	4e-70	129/138	93
isogroup00182	isotig00428	269	AF404403_1 acyl-CoA oxidase [Glycine max]	AAL01887.1	177	5e-43	83/89	93
isogroup00183	isotig00429	404	unnamed protein product [Vitis vinifera]	CBI15109.3	210	5e-53	94/134	70
isogroup00183	isotig00430	271	hypothetical protein ARALYDRAFT_325405 [Arabidopsis lyrata subsp. lyrata]	XP_002871302.1	106	1e-21	45/59	76
isogroup00184	isotig00431	326	unnamed protein product [Vitis vinifera]	CBI28324.3	119	2e-25	63/108	58
isogroup00184	isotig00432	307	hypothetical protein VITISV_004804 [Vitis vinifera]	CAN67239.1	75.1	3e-22	34/55	61
isogroup00185	isotig00433	280	unknown [Medicago truncatula]	ABD32715.1	123	1e-26	68/81	83
isogroup00185	isotig00434	261	unknown [Medicago truncatula]	ABD32715.1	55.5	3e-06	25/29	86
isogroup00186	isotig00435	753	unknown [Glycine max]	ACU15321.1	355	3e-96	177/178	99
isogroup00186	isotig00436	139	unknown [Glycine max]	ACU20562.1	81.3	4e-14	37/37	100
isogroup00187	isotig00437	910	unknown [Medicago truncatula]	ACJ85177.1	249	4e-64	182/263	69
isogroup00187	isotig00438	761	unknown [Medicago truncatula]	ACJ85177.1	249	3e-64	182/263	69
isogroup00188	isotig00439	1425	AF275639_1 cytosolic phosphoglycerate kinase [Pisum sativum]	AAF85975.1	745	0	386/401	96
isogroup00188	isotig00440	497	AF275639_1 cytosolic phosphoglycerate kinase [Pisum sativum]	AAF85975.1	199	9e-50	101/103	98
isogroup00189	isotig00441	585	unknown [Medicago truncatula]	ACJ85148.1	375	2e-102	174/194	89
isogroup00189	isotig00442	384	unknown [Medicago truncatula]	ACJ85148.1	251	2e-65	115/128	89
isogroup00190	isotig00443	485	unknown [Medicago truncatula]	ACJ85894.1	100	7e-42	87/102	85
isogroup00190	isotig00444	293	Charged multivesicular body protein 4b, putative [Ricinus communis]	XP_002514179.1	101	5e-43	50/55	90
isogroup00191	isontig00653	1098	unknown [Medicago truncatula]	ACJ84742.1	466	3e-129	295/325	90
isogroup00192	isontig00655	827	KH [Medicago truncatula]	ABE91933.1	397	7e-109	212/273	77
isogroup00194	isotig00445	3044	retrotransposon protein [Oryza sativa Indica Group]	ABR26094.1	206	2e-50	101/108	93
isogroup00195	isotig00446	2984	p-type H+-ATPase [Vicia faba]	BAA37150.1	1685	0	907/917	98
isogroup00196	isotig00447	2879	nuclear encoded precursor to chloroplast protein [Pisum sativum]	P35100.1	1551	0	894/920	97
isogroup00197	isotig00448	2770	lipoxygenase [Pisum sativum]	CAC04380.1	1543	0	800/860	93
isogroup00198	isotig00449	2732	predicted protein [Populus trichocarpa]	XP_002307732.1	1207	0	643/780	82
isogroup00199	isotig00450	2709	CPRD46 protein [Vigna unguiculata]	BAA13542.1	1141	0	537/716	75
isogroup00200	isotig00451	2591	methionine synthase [Cicer arietinum]	ACL14488.1	1360	0	716/763	93
isogroup00201	isotig00452	2462	vacuolar-type H-pyrophosphatase [Medicago truncatula]	ACI22377.1	1406	0	741/764	96
isogroup00202	isotig00453	2300	transketolase, putative [Ricinus communis]	XP_002511690.1	1223	0	617/676	91
isogroup00203	isotig00454	2278	Psst70 (stress 70 protein) [Pisum sativum]	Q02028.1	1183	0	669/677	98
isogroup00204	isotig00455	2087	HSP90-2 [Glycine max]	ADC45396.1	1097	0	655/686	95
isogroup00205	isotig00456	2085	polyadenylate-binding protein, putative [Ricinus communis]	XP_002518733.1	923	0	532/634	83
isogroup00206	isotig00457	2075	malic enzyme, putative [Ricinus communis]	XP_002514230.1	976	0	513/591	86
isogroup00207	isotig00458	2071	putative zinc dependent protease [Trifolium pratense]	BAE71245.1	1051	0	593/612	96
isogroup00208	isotig00459	2046	ATP/ADP transporter [Populus trichocarpa]	XP_002303268.1	937	0	511/625	81
isogroup00209	isotig00460	2034	Ferredoxin-dependent glutamate synthase; Glutamate synthase, large subunit region 1 and 3, putative; Glutamate synthase, eukaryotic [Medicago truncatula]	ABD28330.1	1189	0	593/615	96
isogroup00210	isotig00461	2038	V-H(+)-ATPase subunit A [Glycine max]	ABU87506.1	1174	0	582/607	95
isogroup00211	isotig00462	2008	alphacpn60 precursor [Pisum sativum]	P08926.2	1003	0	549/557	98
isogroup00212	isotig00463	1981	WD-repeat protein, putative [Ricinus communis]	XP_002517701.1	608	0	327/389	84
isogroup00213	isotig00464	1981	P-type H+-ATPase [Vicia faba]	CAC29436.1	1118	0	583/587	99
isogroup00214	isotig00465	1978	hypothetical protein VITISV_002825 [Vitis vinifera]	CAN70790.1	164	4e-38	84/85	98
isogroup00215	isotig00466	1941	F1 ATPase [Pisum sativum]	BAA20135.1	886	0	481/515	93
isogroup00216	isotig00467	1914	P protein [Pisum sativum]	P26969.1	1244	0	625/637	98
isogroup00217	isotig00468	1899	multidrug resistance-associated protein 2, 6 (mrp2, 6), abc-transoprter, putative [Ricinus communis]	XP_002523063.1	866	0	461/576	80
isogroup00218	isotig00469	1894	putative ethylene insensitive transcription factor [Vicia faba]	ACD87815.1	1035	0	557/605	92
isogroup00219	isotig00470	1889	ketol-acid reductoisomerase [Pisum sativum]	O82043.1	1026	0	537/556	96
isogroup00220	isotig00471	1877	hypothetical protein ARALYDRAFT_314752 [Arabidopsis lyrata subsp. lyrata]	XP_002891825.1	357	7e-137	203/347	58
isogroup00221	isotig00472	1873	unknown [Medicago truncatula]	ACJ85573.1	1032	0	521/556	93
isogroup00222	isotig00473	1861	hypothetical protein VITISV_014605 [Vitis vinifera]	CAN80762.1	767	0	400/552	72
isogroup00223	isotig00474	1846	protein localized in the nucleoli of pea nuclei; ORF; putative [Pisum sativum]	AAA74208.1	335	1e-89	209/262	79
isogroup00224	isotig00475	1843	predicted protein [Populus trichocarpa]	XP_002310687.1	1076	0	539/577	93
isogroup00225	isotig00476	1836	serine hydroxymethyltransferase [Pisum sativum]	P34899.1	971	0	484/499	96
isogroup00226	isotig00477	1826	calnexin [Pisum sativum]	O82709.1	789	0	478/529	90
isogroup00227	isotig00478	1827	predicted protein [Populus trichocarpa]	XP_002299814.1	818	0	418/513	81
isogroup00228	isotig00479	1814	pepc2 [Vicia faba]	CAA09589.1	1094	0	571/574	99
isogroup00229	isotig00480	1785	putative adenosylhomocysteinase [Trifolium pratense]	BAE71233.1	900	0	475/485	97
isogroup00230	isotig00481	1781	unnamed protein product [Vitis vinifera]	CBI23966.3	292	8e-155	145/257	56
isogroup00231	isotig00482	1764	unknown [Medicago truncatula]	ACJ85535.1	668	0	343/390	87
isogroup00232	isotig00483	1764	putative cytosolic factor [Trifolium pratense]	BAE71201.1	671	0	344/394	87
isogroup00233	isotig00484	1746	cytochrome P450 monooxygenase CYP72A59 [Medicago truncatula]	ABC59078.1	595	6e-168	301/368	81
isogroup00234	isotig00485	1728	predicted protein [Populus trichocarpa]	XP_002306425.1	592	8e-167	358/553	64
isogroup00235	isotig00486	1727	thiolprotease [Pisum sativum]	CAA46863.1	812	0	400/446	89
isogroup00236	isotig00487	1702	hydrolase, hydrolyzing O-glycosyl compounds, putative [Ricinus communis]	XP_002523935.1	903	0	458/565	81
isogroup00237	isotig00488	1710	aspartic proteinase 2 [Glycine max]	BAB64296.1	887	0	421/507	83
isogroup00238	isotig00489	1695	unnamed protein product [Pisum sativum]	P25795.3	853	0	452/463	97
isogroup00239	isotig00490	1691	vacuolar H+-ATPase B subunit [Medicago truncatula]	ABO61030.1	608	0	308/318	96
isogroup00240	isotig00491	1682	catalase 1 [Pisum sativum]	BAH37035.1	969	0	456/467	97
isogroup00241	isotig00492	1673	PREDICTED: hypothetical protein [Vitis vinifera]	XP_002273552.1	667	0	397/465	85
isogroup00242	isotig00493	1657	unknown [Medicago truncatula]	ACJ84353.1	885	0	430/465	92
isogroup00243	isotig00494	1648	predicted protein [Populus trichocarpa]	XP_002313128.1	695	0	359/440	81
isogroup00244	isotig00495	1649	predicted protein [Populus trichocarpa]	XP_002316890.1	543	3e-152	291/421	69
isogroup00245	isotig00496	1642	predicted protein [Populus trichocarpa]	XP_002311417.1	729	0	402/455	88
isogroup00246	isotig00497	1641	nuclear encoded precursor to chloroplast protein [Pisum sativum]	P35100.1	944	0	479/521	91
isogroup00247	isotig00498	1636	sucrose transport protein SUF1 [Phaseolus vulgaris]	ABB30165.1	685	0	386/488	79
isogroup00248	isotig00499	1629	nine-cis-epoxycarotenoid dioxygenase1 [Pisum sativum]	Q8LP17.1	1042	0	500/531	94
isogroup00249	isotig00500	1628	monosaccharid transport protein [Vicia faba]	CAB07812.1	918	0	507/516	98
isogroup00250	isotig00501	1616	SAR DNA-binding protein-1 [Pisum sativum]	AAC16330.1	846	0	449/463	96
isogroup00251	isotig00502	1612	UDP-glucuronosyltransferase, putative [Ricinus communis]	XP_002529831.1	591	9e-167	274/480	57
isogroup00252	isotig00503	1602	putative endomembrane protein precursor [Medicago sativa]	AAA32662.1	867	0	419/508	82
isogroup00253	isotig00504	1598	peptidylprolyl isomerase, putative [Ricinus communis]	XP_002534361.1	597	0	306/384	79
isogroup00254	isotig00505	1596	actin [Trifolium pratense]	AAQ74875.1	755	0	376/377	99
isogroup00255	isotig00506	1575	pectin methylesterase [Pisum sativum]	BAC67662.1	848	0	423/450	94
isogroup00256	isotig00507	1567	unknown [Glycine max]	ACU23375.1	922	0	468/476	98
isogroup00257	isotig00508	1567	eukaryotic initiation factor 5 [Phaseolus vulgaris]	P48724.1	558	7e-157	316/437	72
isogroup00258	isotig00509	1563	PREDICTED: hypothetical protein [Vitis vinifera]	XP_002266341.1	616	3e-174	310/494	62
isogroup00259	isotig00510	1554	rubisco activase [Glycine max]	ADD60245.1	697	0	338/378	89
isogroup00260	isotig00511	1552	unknown [Medicago truncatula]	ACJ84892.1	790	0	416/436	95
isogroup00261	isotig00512	1548	PREDICTED: hypothetical protein [Vitis vinifera]	XP_002277696.1	825	0	429/516	83
isogroup00262	isotig00513	1544	unknown [Medicago truncatula]	ACJ84436.1	764	0	372/390	95
isogroup00263	isotig00514	1544	unknown [Medicago truncatula]	ACJ84857.1	751	0	375/377	99
isogroup00264	isotig00515	1542	subtilisin-like protease 2 [Phaseolus vulgaris]	ADW11233.1	842	0	430/520	82
isogroup00265	isotig00516	1535	glutamate 1-semialdehyde aminotransferase [Glycine max]	P45621.1	768	0	392/433	90
isogroup00266	isotig00517	1529	glyceraldehyde-3-phosphate dehydrogenase B subunit [Pisum sativum]	P12859.2	773	0	422/438	96
isogroup00267	isotig00518	1522	putative GDP-L-galactose-pyrophosphatase [Citrus unshiu]	ADV59925.1	662	0	350/457	76
isogroup00268	isotig00519	1512	unknown [Medicago truncatula]	ACJ85559.1	400	0	197/212	92
isogroup00269	isotig00520	1504	hypothetical protein VITISV_010381 [Vitis vinifera]	CAN72877.1	457	2e-126	277/507	54
isogroup00270	isotig00521	1502	translation initiation factor, putative [Ricinus communis]	XP_002514839.1	712	0	367/404	90
isogroup00271	isotig00522	1482	S-adenosylmethionine synthetase [Medicago truncatula]	A4PU48.1	751	0	378/390	96
isogroup00272	isotig00523	1489	adenosylhomocysteinase [Medicago sativa]	P50246.1	543	0	278/293	94
isogroup00273	isotig00524	1472	predicted protein [Populus trichocarpa]	XP_002307915.1	511	8e-143	294/490	60
isogroup00274	isotig00525	1478	transketolase, putative [Ricinus communis]	XP_002511690.1	890	0	436/489	89
isogroup00275	isotig00526	1469	TGF-beta receptor, type I/II extracellular region [Medicago truncatula]	ABD32293.2	530	0	280/345	81
isogroup00276	isotig00527	1473	selenium binding protein [Medicago sativa]	CAC67501.1	881	0	406/452	89
isogroup00277	isotig00528	1468	unknown [Glycine max]	ACU18883.1	787	0	418/423	98
isogroup00278	isotig00529	1458	unknown [Glycine max]	ACU19538.1	773	0	385/453	84
isogroup00279	isotig00530	1452	sucrose transport protein [Vicia faba]	CAB07811.1	798	0	436/455	95
isogroup00280	isotig00531	1447	glutamine synthetase (chloroplast GS2) (EC 6.3.1.2) [Pisum sativum]	P08281.2	797	0	403/410	98
isogroup00281	isotig00532	1443	zeaxanthin epoxidase [Glycine max]	ADK26569.1	702	0	331/398	83
isogroup00282	isotig00533	1439	aminoaldehyde dehydrogenase [Pisum sativum]	3IWJ	526	0	253/260	97
isogroup00283	isotig00534	1437	1-deoxy-D-xylulose 5-phosphate reductoisomerase [Pueraria montana var. lobata]	AAQ84168.1	793	0	397/458	86
isogroup00284	isotig00535	1434	putative aconitase [Prunus avium]	AAL13084.1	619	4e-175	297/338	87
isogroup00285	isotig00536	1430	putative splicing factor [Cicer arietinum]	CAC10207.1	617	1e-174	323/388	83
isogroup00286	isotig00537	1424	PREDICTED: hypothetical protein [Vitis vinifera]	XP_002284973.1	614	9e-174	299/397	75
isogroup00287	isotig00538	1427	NADP-dependent isocitrate dehydrogenase I [Pisum sativum]	AAS49171.1	803	0	395/407	97
isogroup00288	isotig00539	1425	glyceraldehyde-3-phosphate dehydrogenase [Pisum sativum]	P12858.2	684	0	386/405	95
isogroup00289	isotig00540	1421	putative transcription factor EREBP [Trifolium pratense]	BAE71206.1	556	2e-156	314/391	80
isogroup00290	isotig00541	1424	aspartokinase-homoserine dehydrogenase [Glycine max]	AAC05983.1	776	0	410/474	86
isogroup00291	isotig00542	1419	tubulin alpha-3 [Arabidopsis lyrata subsp. lyrata]	NP_197478.1	802	0	425/430	98
isogroup00292	isotig00543	1415	PREDICTED: hypothetical protein [Vitis vinifera]	XP_002268787.1	699	0	355/424	83
isogroup00293	isotig00544	1407	DREB2 [Caragana korshinskii]	ADD69957.1	268	1e-69	187/293	63
isogroup00294	isotig00545	1403	ATP binding protein, putative [Ricinus communis]	XP_002516311.1	780	0	381/469	81
isogroup00295	isotig00546	1406	unknown [Glycine max]	ACU19676.1	516	3e-144	262/399	65
isogroup00296	isotig00547	1397	predicted protein [Populus trichocarpa]	XP_002317304.1	272	1e-70	174/451	38
isogroup00297	isotig00548	1397	DEAD box RNA helicase [Pisum sativum]	AAN74636.1	816	0	410/413	99
isogroup00298	isotig00549	1395	electron transfer flavoprotein-ubiquinone oxidoreductase, putative [Ricinus communis]	XP_002522858.1	509	3e-142	284/358	79
isogroup00299	isotig00550	1393	DNAJ heat shock family protein [Arabidopsis lyrata subsp. lyrata]	XP_002878613.1	598	5e-169	299/374	79
isogroup00300	isotig00551	1386	PREDICTED: hypothetical protein [Vitis vinifera]	XP_002275766.1	315	1e-83	190/233	81
isogroup00301	isotig00552	1378	1805409A phosphate translocator	P21727.1	680	0	375/385	97
isogroup00302	isotig00553	1377	AF169022_1 seed maturation protein PM37 [Glycine max]	AAD51625.1	630	1e-178	354/408	86
isogroup00303	isotig00554	1373	fiddlehead-like protein [Pisum sativum]	ABU75309.2	768	0	394/404	97
isogroup00304	isotig00555	1374	CONSTANS-like zinc finger protein [Glycine max]	ACX42570.1	463	3e-128	272/371	73
isogroup00305	isotig00556	1351	predicted protein [Populus trichocarpa]	XP_002308941.1	288	3e-142	139/189	73
isogroup00306	isotig00557	1366	PREDICTED: hypothetical protein isoform 2 [Vitis vinifera]	XP_002276708.1	727	0	369/407	90
isogroup00307	isotig00558	1356	AF332134_1 FtsH protease [Medicago sativa]	Q9BAE0.1	624	0	348/353	98
isogroup00308	isotig00559	1360	unknown [Glycine max]	ACU24414.1	549	3e-154	287/366	78
isogroup00309	isotig00560	1356	unnamed protein product [Vitis vinifera]	CBI40679.3	153	2e-57	81/207	39
isogroup00310	isotig00561	1360	cysteine proteinase [Vicia sativa]	CAA82995.1	634	1e-179	332/333	99
isogroup00311	isotig00562	1360	hypothetical protein VITISV_021043 [Vitis vinifera]	XP_002263264.1	380	3e-103	232/493	47
isogroup00312	isotig00563	1356	predicted protein [Populus trichocarpa]	XP_002308015.1	793	0	386/434	88
isogroup00313	isotig00564	1348	NAD-binding site [Medicago truncatula]	ABN09120.1	757	0	382/419	91
isogroup00314	isotig00565	1348	unnamed protein product [Vitis vinifera]	CBI24488.3	464	1e-128	241/328	73
isogroup00315	isotig00566	1345	glyceraldehyde 3-phosphate dehydrogenase (phosphorylating) [Pisum sativum]	P34922.1	625	6e-177	334/337	99
isogroup00316	isotig00567	1340	4-hydroxyphenylpyruvate dioxygenase [Medicago truncatula]	AAX59006.1	555	4e-158	324/387	83
isogroup00317	isotig00568	1331	P-type H+-ATPase [Vicia faba]	CAC29435.1	787	0	438/443	98
isogroup00318	isotig00569	1324	predicted protein [Populus trichocarpa]	XP_002321635.1	251	1e-64	126/229	55
isogroup00319	isotig00570	1324	26S proteasome subunit 7 [Prunus persica]	O64982.1	660	0	330/334	98
isogroup00320	isotig00571	1326	1803516A glycolate oxidase		649	0	339/361	93
isogroup00321	isotig00572	1318	hypothetical protein [Trifolium pratense]	BAE71297.1	368	1e-99	321/378	84
isogroup00322	isotig00573	1322	cysteine protease [Pisum sativum]	CAA92583.1	665	0	321/351	91
isogroup00323	isotig00574	1322	glucose-regulated endoplasmic reticular protein precursor [Medicago sativa]	P38661.1	639	0	316/357	88
isogroup00324	isotig00575	1322	PREDICTED: hypothetical protein [Vitis vinifera]	XP_002274892.1	711	0	359/441	81
isogroup00325	isotig00576	1309	Membrane protein PB1A10.07c, putative [Ricinus communis]	XP_002512768.1	424	2e-116	237/315	75
isogroup00326	isotig00577	1312	Protein kinase [Medicago truncatula]	ABE80154.1	613	1e-173	343/382	89
isogroup00327	isotig00578	1303	Mitochondrial substrate carrier [Medicago truncatula]	ABD32560.1	596	2e-168	322/342	94
isogroup00328	isotig00579	1300	S-adenosylmethionine synthetase [Phaseolus lunatus]	Q8W3Y4.1	697	0	355/373	95
isogroup00329	isotig00580	1302	unknown [Glycine max]	ACU18818.1	463	2e-128	256/397	64
isogroup00330	isotig00581	1301	DEAD box RNA helicase [Pisum sativum]	AAN74635.1	708	0	358/358	100
isogroup00331	isotig00582	1295	multidrug resistance-associated protein 2, 6 (mrp2, 6), abc-transoprter, putative [Ricinus communis]	XP_002526533.1	544	0	269/307	87
isogroup00332	isotig00583	1298	unknown [Medicago truncatula]	ACJ86217.1	630	1e-178	336/352	95
isogroup00333	isotig00584	1296	cytochrome P450 monooxygenase CYP83G2 [Medicago truncatula]	ABD97102.1	722	0	356/431	82
isogroup00334	isotig00585	1295	unknown [Medicago truncatula]	ACJ85252.1	373	4e-101	198/270	73
isogroup00335	isotig00586	1290	AF169022_1 seed maturation protein PM37 [Glycine max]	AAD51625.1	515	2e-156	344/383	89
isogroup00336	isotig00587	1287	predicted protein [Populus trichocarpa]	XP_002302917.1	664	0	343/429	79
isogroup00337	isotig00588	1279	phospholipase C [Pisum sativum]	CAA75546.2	761	0	399/425	93
isogroup00338	isotig00589	1281	Glycoside hydrolase, clan GH-D; Ricin B-related lectin [Medicago truncatula]	ABD32283.2	436	3e-159	208/334	62
isogroup00339	isotig00590	1285	unknown [Medicago truncatula]	ACJ84801.1	572	6e-161	296/327	90
isogroup00340	isotig00591	1283	translation elongation factor [Pisum sativum]	O24310.1	634	9e-180	352/360	97
isogroup00341	isotig00592	1281	Glycoside transferase, six-hairpin, subgroup [Medicago truncatula]	ABD32918.1	624	1e-176	292/306	95
isogroup00342	isotig00593	1281	peroxisomal 3-ketoacyl-CoA thiolase precursor [Glycine max]	BAG09380.1	678	0	369/415	88
isogroup00343	isotig00594	1276	calcineurin B-like-interacting protein kinase [Pisum sativum]	AAO17040.1	589	0	311/332	93
isogroup00344	isotig00595	1276	non-phosphorylating glyceraldehyde-3-phosphate dehydrogenase [Pisum sativum]	P81406.1	844	0	421/424	99
isogroup00345	isotig00596	1281	predicted protein [Populus trichocarpa]	XP_002314835.1	434	1e-119	280/446	62
isogroup00346	isotig00597	1280	S-adenosylmethionine decarboxylase [Vicia faba]	Q9M4D8.1	620	1e-175	339/342	99
isogroup00347	isotig00598	1279	adenine nucleotide translocator [Lupinus albus]	CAA05979.1	614	8e-174	345/389	88
isogroup00348	isotig00599	1278	NAP1Ps [Pisum sativum]	AAB72115.1	446	4e-123	319/368	86
isogroup00349	isotig00600	1265	unknown [Medicago truncatula]	ACJ84997.1	600	7e-179	288/316	91
isogroup00350	isotig00601	1266	acid phosphatase [Phaseolus vulgaris]	BAD05166.1	764	0	355/422	84
isogroup00351	isotig00602	1264	TPA: leucanthocyanidin reductase [Medicago truncatula]	CAI56327.1	541	1e-151	272/350	77
isogroup00352	isotig00603	1264	predicted protein [Populus trichocarpa]	XP_002313816.1	661	0	321/367	87
isogroup00353	isotig00604	1259	6-phosphogluconate dehydrogenase [Medicago sativa]	AAB41553.1	669	0	350/368	95
isogroup00354	isotig00605	1260	Protein FRIGIDA, putative [Ricinus communis]	XP_002517136.1	561	7e-158	309/407	75
isogroup00355	isotig00606	1257	unknown [Medicago truncatula]	ACJ85701.1	577	1e-162	307/373	82
isogroup00356	isotig00607	1245	predicted protein [Populus trichocarpa]	XP_002326153.1	449	5e-124	224/375	59
isogroup00357	isotig00608	1251	beta-alanine n-methyltransferase related [Populus trichocarpa]	XP_002326388.1	483	2e-134	246/361	68
isogroup00358	isotig00609	1250	unknown [Glycine max]	ACE63506.1	653	0	338/378	89
isogroup00359	isotig00610	1246	unknown [Medicago truncatula]	ACJ84734.1	647	0	298/358	83
isogroup00360	isotig00611	1245	phosphoribulokinase [Pisum sativum]	CAA72118.1	694	0	345/350	98
isogroup00361	isotig00612	1239	unnamed protein product [Vitis vinifera]	XP_002271765.1	495	5e-138	282/397	71
isogroup00362	isotig00613	1241	aquaporin-like transmembrane channel protein [Galega orientalis]	ADP24189.1	564	1e-158	277/289	95
isogroup00363	isotig00614	1240	hypothetical protein CDSM653_949 [Carboxydibrachium pacificum DSM 12653]	ZP_05092485.1	111	3e-30	62/95	65
isogroup00364	isotig00615	1239	unknown [Medicago truncatula]	ACJ85691.1	739	0	340/357	95
isogroup00365	isotig00616	1235	2-Cys peroxiredoxin [Pisum sativum]	CAC48323.1	403	3e-110	228/237	96
isogroup00366	isotig00617	1231	aquaporin [Medicago truncatula]	AAL32127.1	542	5e-152	265/284	93
isogroup00367	isotig00618	1226	aldehyde dehydrogenase 1 precursor [Lotus corniculatus]	AAO72532.1	768	0	372/407	91
isogroup00368	isotig00619	1224	unknown [Populus trichocarpa]	ABK95942.1	345	6e-93	207/338	61
isogroup00369	isotig00620	1223	pyridoxine biosynthesis protein [Medicago truncatula]	AAZ67140.1	501	9e-140	283/291	97
isogroup00370	isotig00621	1220	potassium channel beta, putative [Ricinus communis]	XP_002518142.1	450	1e-168	216/240	90
isogroup00371	isotig00622	1220	C2; Peptidase, cysteine peptidase active site [Medicago truncatula]	ABD28731.1	675	0	319/349	91
isogroup00372	isotig00623	1216	unknown [Glycine max]	ACU24144.1	467	2e-129	257/297	86
isogroup00373	isotig00624	1216	putative auxin transport facilitator protein [Pisum sativum]	BAC98948.1	764	0	398/406	98
isogroup00374	isotig00625	1213	GH1 protein [Medicago truncatula]	ABY48132.1	526	3e-147	283/315	89
isogroup00375	isotig00626	1209	unknown [Glycine max]	ACU21521.1	486	3e-135	234/293	79
isogroup00376	isotig00627	1213	unnamed protein product [Vitis vinifera]	CBI23847.3	498	1e-138	245/310	79
isogroup00377	isotig00628	1213	Heterogeneous nuclear ribonucleoprotein 27C, putative [Ricinus communis]	XP_002529044.1	413	2e-113	228/331	68
isogroup00378	isotig00629	1213	conserved hypothetical protein [Ricinus communis]	XP_002517567.1	500	2e-139	260/340	76
isogroup00379	isotig00630	1213	aminoaldehyde dehydrogenase [Pisum sativum]	3IWK	680	0	378/404	93
isogroup00380	isotig00631	1208	putative 3-deoxy-D-arabino-heptulosonate 7-phosphate synthase 3 [Fagus sylvatica]	ABA54865.1	687	0	329/364	90
isogroup00381	isotig00632	1208	trans-cinnamic acid hydroxylase [Pisum sativum]	AAC49187.2	621	6e-176	337/345	97
isogroup00382	isotig00633	1205	putative polyol transporter protein 4 [Lotus japonicus]	CAJ29291.1	336	2e-160	167/190	87
isogroup00383	isotig00634	1197	sterol 24-C methyltransferase 2-2 [Glycine max]	ACS93764.1	612	0	290/325	89
isogroup00384	isotig00635	1207	unknown [Glycine max]	ACU23085.1	412	4e-113	207/252	82
isogroup00385	isotig00636	1206	unknown [Medicago truncatula]	ACJ85064.1	570	2e-160	308/347	88
isogroup00386	isotig00637	1204	translation initiation factor [Cucumis melo subsp. melo]	ADN34011.1	255	1e-65	195/371	52
isogroup00387	isotig00638	1202	beta-1,3 glucanase [Pisum sativum]	CAB85903.1	771	0	365/399	91
isogroup00388	isotig00639	1204	class II KNOX homeobox transcription factor [Medicago truncatula]	ABO33480.1	566	2e-159	285/334	85
isogroup00389	isotig00640	1204	1710354A carbonic anhydrase	AAA33652.1	602	5e-170	307/322	95
isogroup00390	isotig00641	1204	glycogen synthase kinase [Glycine max]	ACQ91102.1	670	0	329/341	96
isogroup00391	isotig00642	1197	unknown [Medicago truncatula]	ACJ85080.1	580	2e-163	308/323	95
isogroup00392	isotig00643	1201	serine hydroxymethyltransferase 2 [Glycine max]	ACM45952.1	750	0	376/399	94
isogroup00393	isotig00644	1201	class1 chitinase [Pisum sativum]	BAC81645.1	626	2e-177	284/296	95
isogroup00394	isotig00645	1199	unknown [Medicago truncatula]	ACJ85806.1	588	4e-166	307/354	86
isogroup00395	isotig00646	1199	fructose-1,6-bisphosphate aldolase [Pisum sativum]	P46257.1	630	1e-178	324/335	96
isogroup00396	isotig00647	1191	L3 Ribosomal protein [Medicago sativa subsp. x varia]	CAB65281.1	672	0	375/384	97
isogroup00397	isotig00648	1188	unknown [Glycine max]	ACU21144.1	441	8e-122	232/281	82
isogroup00398	isotig00649	1188	protochlorophyllide reductase [Pisum sativum]	Q01289.1	613	1e-173	342/348	98
isogroup00399	isotig00650	1187	hypothetical protein VITISV_012090 [Vitis vinifera]	CAN82032.1	574	1e-161	292/395	73
isogroup00400	isotig00651	1157	MtN19-like protein [Pisum sativum]	AAU14999.2	564	1e-158	283/386	73
isogroup00401	isotig00652	1182	1601517A ferredoxin NADP reductase	P10933.1	689	0	347/364	95
isogroup00402	isotig00653	1178	cationic peroxidase [Cicer arietinum]	CAB71128.2	585	6e-165	295/311	94
isogroup00403	isotig00654	1178	transcription factor, putative [Ricinus communis]	XP_002513451.1	565	5e-159	285/389	73
isogroup00404	isotig00655	1173	PREDICTED: hypothetical protein [Vitis vinifera]	XP_002274029.1	256	1e-77	131/166	78
isogroup00405	isotig00656	1175	phytoene desaturase [Glycine max]	P28553.1	414	1e-179	201/223	90
isogroup00406	isotig00657	1173	unknown [Medicago truncatula]	ACJ85557.1	590	1e-166	311/365	85
isogroup00407	isotig00658	1169	PREDICTED: hypothetical protein [Vitis vinifera]	XP_002284896.1	261	6e-109	138/234	58
isogroup00408	isotig00659	1168	unnamed protein product [Vitis vinifera]	XP_002272745.1	565	6e-159	275/364	75
isogroup00409	isotig00660	1164	ceramidase, putative [Ricinus communis]	XP_002520446.1	583	2e-164	312/390	80
isogroup00410	isotig00661	1167	serine-type peptidase [Phaseolus vulgaris]	ACZ74706.1	613	2e-173	309/325	95
isogroup00411	isotig00662	1165	hypothetical protein [Vitis hybrid cultivar]	BAJ34933.1	403	2e-110	187/311	60
isogroup00412	isotig00663	1165	putative glutamine synthetase [Pisum sativum]	CAJ87510.1	613	1e-173	303/319	94
isogroup00413	isotig00664	1158	phosphatidylcholine transfer protein, putative [Ricinus communis]	XP_002518934.1	531	7e-149	266/404	65
isogroup00414	isotig00665	1162	1611461A O2 evolving complex 33kD protein	P14226.1	611	7e-173	308/316	97
isogroup00415	isotig00666	1159	unnamed protein product [Vitis vinifera]	CBI31715.3	701	0	332/385	86
isogroup00416	isotig00667	1155	Receptor protein kinase CLAVATA1 precursor, putative [Ricinus communis]	XP_002510007.1	550	2e-154	272/339	80
isogroup00417	isotig00668	1156	MYB transcription factor MYB2 [Medicago truncatula]	ABR28329.1	368	8e-100	236/291	81
isogroup00418	isotig00669	1155	DH [Medicago sativa]	ABL07003.1	737	0	371/384	96
isogroup00419	isotig00670	1152	S-adenosyl-L-methionine synthetase [Medicago sativa subsp. falcata]	A4ULF8.1	672	0	342/354	96
isogroup00420	isotig00671	1151	polyubiquitin [Mesembryanthemum crystallinum]	BAK18565.1	583	2e-164	301/301	100
isogroup00421	isotig00672	1149	unknown [Medicago truncatula]	ACJ83279.1	320	3e-85	178/202	88
isogroup00422	isotig00673	1146	unknown [Glycine max]	ACU23305.1	325	8e-87	186/300	62
isogroup00423	isotig00674	1145	unknown [Medicago truncatula]	ACJ84648.1	493	2e-137	240/311	77
isogroup00424	isotig00675	1140	malic enzyme, putative [Ricinus communis]	XP_002515967.1	509	4e-142	295/344	85
isogroup00425	isotig00676	1142	unknown [Medicago truncatula]	ACJ85556.1	533	3e-160	260/299	86
isogroup00426	isotig00677	1142	unknown [Medicago truncatula]	ACJ84418.1	651	0	313/360	86
isogroup00427	isotig00678	1140	photosystem II protein D1 [Phaseolus vulgaris]	ABH88068.1	695	0	353/357	98
isogroup00428	isotig00679	1142	unknown [Glycine max]	ACU19092.1	544	1e-152	263/309	85
isogroup00429	isotig00680	1135	AF297643_1 mitochondrial processing peptidase beta subunit [Cucumis melo]	AAK07827.1	529	4e-148	278/385	72
isogroup00430	isotig00681	1130	predicted protein [Populus trichocarpa]	XP_002322836.1	506	2e-141	255/296	86
isogroup00431	isotig00682	1134	predicted protein [Populus trichocarpa]	XP_002324420.1	630	1e-178	313/361	86
isogroup00432	isotig00683	1126	unknown [Medicago truncatula]	ACJ83828.1	292	7e-77	166/192	86
isogroup00433	isotig00684	1133	5-enolpyruvylshikimate 3-phosphate synthase [Camptotheca acuminata]	AAV64030.1	588	6e-166	336/377	89
isogroup00434	isotig00685	1122	Mg chelatase subunit (46 kD) [Glycine max]	P93162.1	378	4e-148	208/221	94
isogroup00435	isotig00686	1128	AF262939_1 chloroplast protein import component Toc159 [Pisum sativum]	AAF75761.1	144	2e-32	131/170	77
isogroup00436	isotig00687	1124	predicted protein [Populus trichocarpa]	XP_002301682.1	383	2e-104	184/248	74
isogroup00437	isotig00688	1124	unknown [Medicago truncatula]	ACJ85054.1	526	2e-147	275/291	94
isogroup00438	isotig00689	1126	geranylgeranyl reductase [Medicago truncatula]	AAX63898.1	682	0	357/375	95
isogroup00439	isotig00690	1126	ubiquitin-protein ligase, putative [Ricinus communis]	XP_002510618.1	62	2e-07	75/334	22
isogroup00440	isotig00691	1125	UDP-glucose 4-epimerase [Pisum sativum]	BAG09236.2	675	0	326/350	93
isogroup00441	isotig00692	1122	unknown [Glycine max]	ACU17939.1	236	4e-60	155/258	60
isogroup00442	isotig00693	1121	crooked neck protein, putative [Ricinus communis]	XP_002509927.1	503	4e-149	244/304	80
isogroup00443	isotig00694	1121	PREDICTED: hypothetical protein [Vitis vinifera]	XP_002270480.1	480	1e-133	236/319	73
isogroup00444	isotig00695	1118	predicted protein [Populus trichocarpa]	XP_002309627.1	242	6e-70	157/313	50
isogroup00445	isotig00696	1118	P protein [Pisum sativum]	P26969.1	673	0	347/359	96
isogroup00446	isotig00697	1118	cryptochrome 2A apoprotein [Pisum sativum]	AAS79665.1	666	0	343/350	98
isogroup00447	isotig00698	1114	predicted protein [Populus trichocarpa]	XP_002306425.1	332	5e-89	209/295	70
isogroup00448	isotig00699	1115	predicted protein [Populus trichocarpa]	XP_002299849.1	455	6e-126	271/388	69
isogroup00449	isotig00700	1110	predicted protein [Populus trichocarpa]	XP_002311873.1	357	2e-96	178/291	61
isogroup00450	isotig00701	1110	sugar transporter, putative [Ricinus communis]	XP_002517216.1	522	3e-146	263/301	87
isogroup00451	isotig00702	1106	putative mitochondrial dicarboxylate carrier protein [Trifolium pratense]	BAE71294.1	495	4e-138	294/326	90
isogroup00452	isotig00703	1105	unknown [Glycine max]	ACU24605.1	494	9e-138	239/260	91
isogroup00453	isotig00704	1105	bZIP transcription factor bZIP80 [Glycine max]	ABI34654.1	576	2e-162	313/365	85
isogroup00454	isotig00705	1101	unknown [Glycine max]	ABA86966.1	422	4e-116	227/253	89
isogroup00455	isotig00706	1099	Peptidase A1, pepsin [Medicago truncatula]	ABD33216.1	602	2e-170	276/346	79
isogroup00456	isotig00707	1097	nine-cis-epoxycarotenoid dioxygenase4 [Pisum sativum]	BAC10552.1	535	0	256/269	95
isogroup00457	isotig00708	1096	unnamed protein product [Vitis vinifera]	XP_002270542.1	651	0	348/365	95
isogroup00458	isotig00709	1089	cystathionine gamma-synthase [Medicago sativa]	ABI34092.1	618	5e-175	297/334	88
isogroup00459	isotig00710	1093	plamsma membrane-associated AAA-ATPase [Glycine max]	P54774.1	667	0	348/363	95
isogroup00460	isotig00711	1090	unknown [Medicago truncatula]	ACJ85912.1	480	1e-133	239/246	97
isogroup00461	isotig00712	1089	ferrous ion membrane transport protein DMT1 [Glycine max]	AAO39834.1	394	9e-169	194/225	86
isogroup00462	isotig00713	1092	At5g08530 [Arabidopsis thaliana]	NP_196470.1	742	0	348/363	95
isogroup00463	isotig00714	1092	unknown [Glycine max]	AAO73866.1	554	1e-155	294/310	94
isogroup00464	isotig00715	1087	AF369888_1 UOS1 [Pisum sativum]	AAM19355.1	595	4e-168	290/303	95
isogroup00465	isotig00716	1090	unknown [Glycine max]	ACU22671.1	332	3e-94	187/237	78
isogroup00466	isotig00717	1087	unknown [Glycine max]	ACU20275.1	235	8e-60	141/179	78
isogroup00467	isotig00718	1086	predicted protein [Populus trichocarpa]	XP_002309485.1	652	0	308/363	84
isogroup00468	isotig00719	1083	unknown [Medicago truncatula]	ACJ84486.1	352	7e-95	216/254	85
isogroup00469	isotig00720	1078	unknown [Medicago truncatula]	ACJ84908.1	540	2e-157	259/268	96
isogroup00470	isotig00721	1082	unknown [Medicago truncatula]	ACJ84614.1	610	1e-172	298/311	95
isogroup00471	isotig00722	1084	beta-amylase [Trifolium repens]	O65015.1	712	0	335/361	92
isogroup00472	isotig00723	1085	structural protein [Chronic bee paralysis virus]	ACO82566.1	56.2	8e-06	37/176	21
isogroup00473	isotig00724	1076	predicted protein [Populus trichocarpa]	XP_002329142.1	523	2e-146	252/292	86
isogroup00474	isotig00725	1072	predicted protein [Populus trichocarpa]	XP_002325602.1	324	2e-86	208/340	61
isogroup00475	isotig00726	1074	PPF-1 protein [Pisum sativum]	Q9FY06.2	624	1e-176	327/345	94
isogroup00476	isotig00727	1070	40S ribosomal protein S2, putative [Ricinus communis]	XP_002513481.1	379	2e-116	188/204	92
isogroup00477	isotig00728	1073	P30 dbc protein, putative [Ricinus communis]	XP_002522467.1	249	4e-64	191/324	58
isogroup00478	isotig00729	1069	unknown [Medicago truncatula]	ACJ84561.1	562	3e-158	304/327	92
isogroup00479	isotig00730	1067	metalloendopeptidase [Pisum sativum]	AAA81472.1	536	5e-166	267/285	93
isogroup00480	isotig00731	1068	enolase [Glycine max]	AAS18240.1	548	5e-154	271/288	94
isogroup00481	isotig00732	1066	unknown [Glycine max]	ACU18134.1	609	2e-172	287/353	81
isogroup00482	isotig00733	1066	alcohol dehydrogenase, putative [Ricinus communis]	XP_002525379.1	387	4e-116	243/270	90
isogroup00483	isotig00734	1061	putative NADPH-cytochrome P450 reductase [Pisum sativum]	AAC09468.2	633	1e-179	336/353	95
isogroup00484	isotig00735	1062	predicted protein [Populus trichocarpa]	XP_002329082.1	426	3e-117	220/281	78
isogroup00485	isotig00736	1056	predicted protein [Populus trichocarpa]	XP_002312117.1	403	3e-110	230/285	80
isogroup00486	isotig00737	1054	amino acid permease AAP3 [Vicia faba var. minor]	CAC51424.1	347	1e-93	175/241	72
isogroup00487	isotig00738	1057	unknown [Medicago truncatula]	ACJ84681.1	422	5e-116	213/241	88
isogroup00488	isotig00739	1051	predicted protein [Populus trichocarpa]	XP_002300630.1	412	3e-113	198/273	72
isogroup00489	isotig00740	1057	unknown [Glycine max]	ACU18565.1	226	3e-57	128/217	58
isogroup00490	isotig00741	1053	unknown [Glycine max]	ACU23464.1	409	3e-112	213/278	76
isogroup00491	isotig00742	1055	unknown [Glycine max]	ACU24458.1	371	8e-101	170/187	90
isogroup00492	isotig00743	1054	T-protein of the glycine decarboxylase complex [Pisum sativum]	CAA52800.1	697	0	344/350	98
isogroup00493	isotig00744	1052	prolyl-tRNA synthetase, putative [Ricinus communis]	XP_002515180.1	609	2e-172	307/348	88
isogroup00494	isotig00745	1054	putative desaturase-like protein [Trifolium repens]	CAK54360.1	652	0	316/325	97
isogroup00495	isotig00746	1050	tRNA-glutamine synthetase [Lupinus luteus]	P52780.2	670	0	320/350	91
isogroup00496	isotig00747	1052	Galactose-binding like [Medicago truncatula]	ABN08770.1	654	0	311/350	88
isogroup00497	isotig00748	1050	peroxidase2 [Medicago sativa]	CAA62228.1	582	4e-164	284/311	91
isogroup00498	isotig00749	1049	unknown [Medicago truncatula]	ACJ84724.1	508	6e-142	258/281	91
isogroup00499	isotig00750	1045	predicted protein [Populus trichocarpa]	XP_002327607.1	195	1e-47	93/96	96
isogroup00500	isotig00751	1043	putative malate dehydrogenase [Pisum sativum]	AAO27260.1	663	0	336/346	97
isogroup00501	isotig00752	1042	beta xylosidase [Fragaria x ananassa]	AAS17751.2	635	3e-180	297/342	86
isogroup00502	isotig00753	1035	PREDICTED: hypothetical protein [Vitis vinifera]	XP_002279991.1	72	3e-18	63/211	29
isogroup00503	isotig00754	1038	unknown [Glycine max]	ACU21356.1	620	8e-176	301/347	86
isogroup00504	isotig00755	1038	chlorophyll A/B binding protein, putative [Ricinus communis]	XP_002526901.1	397	3e-110	191/223	85
isogroup00505	isotig00756	1035	unnamed protein product [Aspergillus oryzae]	XP_001817623.1	64.3	3e-08	65/214	30
isogroup00506	isotig00757	1033	PREDICTED: hypothetical protein LOC100575156 [Acyrthosiphon pisum]	XP_003240470.1	149	1e-68	69/71	97
isogroup00507	isotig00758	1032	unnamed protein product [Vitis vinifera]	XP_002280604.1	539	2e-151	269/341	78
isogroup00508	isotig00759	1031	hypothetical protein VITISV_013679 [Vitis vinifera]	XP_002283489.1	460	2e-152	230/262	87
isogroup00509	isotig00760	1023	ADP/ATP translocator [Solanum lycopersicum]	AAB49700.1	446	2e-123	228/273	83
isogroup00510	isotig00761	1029	unknown [Glycine max]	ACU17730.1	251	1e-64	131/234	55
isogroup00511	isotig00762	1027	aldose-1-epimerase, putative [Ricinus communis]	XP_002511545.1	430	1e-118	202/321	62
isogroup00512	isotig00763	1026	unknown [Glycine max]	ACU19676.1	334	1e-89	174/292	59
isogroup00513	isotig00764	1026	14-3-3 brain protein homolog [Vicia faba]	P42653.1	509	3e-142	259/261	99
isogroup00514	isotig00765	1008	somatic embryogenesis receptor kinase 2 [Medicago truncatula]	ADO15291.1	231	3e-126	117/138	84
isogroup00515	isotig00766	1023	predicted protein [Populus trichocarpa]	XP_002327417.1	380	0	179/183	97
isogroup00516	isotig00767	1022	110 kDa 4SNc-Tudor domain protein [Pisum sativum]	BAB32793.1	621	4e-176	321/335	95
isogroup00517	isotig00768	1020	P-type H+-ATPase [Vicia faba]	CAC29436.1	567	8e-160	336/339	99
isogroup00518	isotig00769	1021	Type II chlorophyll a/b binding protein from photosystem I [Pisum sativum]	CAA57492.1	472	4e-131	241/249	96
isogroup00519	isotig00770	1019	unnamed protein product [Vitis vinifera]	CBI23026.3	285	1e-74	169/338	50
isogroup00520	isotig00771	1019	unknown [Medicago truncatula]	ACJ84572.1	606	1e-171	307/333	92
isogroup00521	isotig00772	1018	cinnamyl-alcohol dehydrogenase [Medicago sativa]	P31656.1	537	8e-151	316/338	93
isogroup00522	isotig00773	1014	unknown [Medicago truncatula]	ACJ85602.1	393	2e-107	237/265	89
isogroup00523	isotig00774	1017	putative tonoplast intrinsic protein [Pisum sativum]	CAB45653.1	424	1e-116	244/250	97
isogroup00524	isotig00775	1015	unnamed protein product [Vitis vinifera]	CBI20515.3	495	5e-138	263/321	81
isogroup00525	isotig00776	1018	unknown [Glycine max]	ACU20796.1	564	8e-159	316/336	94
isogroup00526	isotig00777	1008	PREDICTED: hypothetical protein [Vitis vinifera]	XP_002263182.1	523	2e-146	261/335	77
isogroup00527	isotig00778	998	chalcone synthase [Cicer arietinum]	CAA10131.1	581	5e-164	287/296	96
isogroup00528	isotig00779	1008	putative 60S ribosomal protein L1 [Trifolium pratense]	BAE71215.1	536	2e-150	305/321	95
isogroup00529	isotig00780	1015	PREDICTED: hypothetical protein [Vitis vinifera]	XP_002264221.1	607	7e-172	295/338	87
isogroup00530	isotig00781	1016	unknown protein [Arabidopsis thaliana]	NP_566624.1	268	1e-69	142/261	54
isogroup00531	isotig00782	1015	d-3-phosphoglycerate dehydrogenase, putative [Ricinus communis]	XP_002518687.1	421	1e-115	248/271	91
isogroup00532	isotig00783	1015	9/13 hydroperoxide lyase [Medicago truncatula]	CAC86898.1	561	7e-158	269/306	87
isogroup00533	isotig00784	1012	unnamed protein product [Vitis vinifera]	CBI30546.3	482	4e-134	245/323	75
isogroup00534	isotig00785	1015	predicted protein [Populus trichocarpa]	XP_002311200.1	598	3e-169	290/330	87
isogroup00535	isotig00786	1013	unnamed protein product [Vitis vinifera]	CBI25599.3	426	9e-119	222/325	68
isogroup00536	isotig00787	1012	unnamed protein product [Vitis vinifera]	CBI29193.3	604	6e-171	316/337	93
isogroup00537	isotig00788	1013	G protein beta subunit-like [Medicago sativa subsp. x varia]	O24076.1	595	4e-168	290/297	97
isogroup00538	isotig00789	1012	YT521-B-like protein [Medicago truncatula]	ABN09800.1	583	2e-164	284/337	84
isogroup00539	isotig00790	1011	protein phosphatase, putative [Ricinus communis]	XP_002534559.1	479	4e-133	242/335	72
isogroup00540	isotig00791	1011	light harvesting protein [Pisum sativum]	Q32904.1	476	3e-132	266/277	96
isogroup00541	isotig00792	1008	Protein phosphatase 1 regulatory subunit, putative [Ricinus communis]	XP_002522717.1	414	8e-114	222/309	71
isogroup00542	isotig00793	1009	mgatp-energized glutathione s-conjugate pump, putative [Ricinus communis]	XP_002526609.1	494	8e-138	284/332	85
isogroup00543	isotig00794	1007	unknown [Glycine max]	ACU19337.1	324	1e-86	208/240	86
isogroup00544	isotig00795	1005	proteasome subunit alpha type, putative [Ricinus communis]	XP_002510414.1	429	2e-118	212/228	92
isogroup00545	isotig00796	1008	hypothetical protein RCOM_0204720 [Ricinus communis]	XP_002527961.1	206	6e-51	141/346	40
isogroup00546	isotig00797	1008	unnamed protein product [Vitis vinifera]	XP_002284787.1	600	8e-170	284/336	84
isogroup00547	isotig00798	1005	AF153061_1 MAP kinase 3 [Pisum sativum]	AAF73236.1	674	0	330/333	99
isogroup00548	isotig00799	1004	ascorbate peroxidase [Pisum sativum]	P48534.2	427	2e-117	238/250	95
isogroup00549	isotig00800	1001	AF242849_1 wound-inducible carboxypeptidase [Solanum lycopersicum]	AAF44708.1	359	4e-97	169/302	55
isogroup00550	isotig00801	1004	unnamed protein product [Vitis vinifera]	XP_002283576.1	485	4e-135	253/304	83
isogroup00551	isotig00802	1001	unknown [Glycine max]	ACU20022.1	348	7e-94	177/294	60
isogroup00552	isotig00803	999	predicted protein [Populus trichocarpa]	XP_002304606.1	603	2e-170	266/333	79
isogroup00553	isotig00804	999	PREDICTED: hypothetical protein [Vitis vinifera]	XP_002277945.1	321	9e-86	186/286	65
isogroup00554	isotig00805	1002	unknown [Medicago truncatula]	ACJ85068.1	504	8e-141	241/252	95
isogroup00555	isotig00806	998	unknown [Medicago truncatula]	ACJ85270.1	351	1e-94	214/271	78
isogroup00556	isotig00807	998	unknown [Glycine max]	ACU23386.1	424	1e-116	237/277	85
isogroup00557	isotig00808	996	unnamed protein product [Vitis vinifera]	XP_002274287.1	301	8e-80	177/329	53
isogroup00558	isotig00809	994	predicted protein [Populus trichocarpa]	XP_002318920.1	114	2e-23	60/121	49
isogroup00559	isotig00810	995	light-harvesting chlorophyll-a/b binding protein Lhcb2 [Pisum sativum]	AAW31512.1	501	5e-140	261/265	98
isogroup00560	isotig00811	994	germin-like protein 8 [Glycine max]	ACG69484.1	318	8e-85	156/191	81
isogroup00561	isotig00812	995	heat shock protein 90-2 [Glycine max]	ACI31551.1	560	1e-157	313/331	94
isogroup00562	isotig00813	993	unknown [Medicago truncatula]	ACJ84843.1	479	2e-133	226/272	83
isogroup00563	isotig00814	991	protein disulfide isomerse like protein [Glycine max]	BAF95902.1	400	7e-115	237/261	90
isogroup00564	isotig00815	988	unknown [Populus trichocarpa]	ABK94273.1	486	2e-135	253/328	77
isogroup00565	isotig00816	993	unknown [Glycine max]	ACU22686.1	486	2e-135	230/251	91
isogroup00566	isotig00817	988	unknown [Glycine max]	ACU21405.1	332	1e-121	163/201	81
isogroup00567	isotig00818	987	unknown [Glycine max]	ACU15942.1	55.1	3e-13	32/65	49
isogroup00568	isotig00819	992	malate dehydrogenase precursor [Medicago sativa]	AAB99755.1	447	8e-124	242/261	92
isogroup00569	isotig00820	989	CONSTANS-like zinc finger protein [Glycine max]	ACX42573.1	233	4e-59	163/297	54
isogroup00570	isotig00821	987	PREDICTED: similar to Dihydroorotase [Hydra magnipapillata]	XP_002167615.1	464	1e-128	224/247	90
isogroup00571	isotig00822	988	transcription regulator, putative [Ricinus communis]	XP_002518574.1	159	8e-37	105/314	33
isogroup00572	isotig00823	986	predicted protein [Populus trichocarpa]	XP_002310648.1	293	3e-77	163/317	51
isogroup00573	isotig00824	984	unknown [Medicago truncatula]	ACJ84246.1	542	3e-152	274/304	90
isogroup00574	isotig00825	984	14-3-3-like protein [Pisum sativum]	CAB42546.2	504	6e-141	258/260	99
isogroup00575	isotig00826	985	OAS-TL3 cysteine synthase [Glycine max]	ABQ88337.1	542	2e-152	283/307	92
isogroup00576	isotig00827	984	unknown [Glycine max]	ACU24022.1	583	1e-164	279/303	92
isogroup00577	isotig00828	981	hydroperoxide lyase [Medicago sativa]	CAB54848.1	480	1e-133	231/275	84
isogroup00578	isotig00829	977	Lissencephaly type-1-like homology motif; CTLH, C-terminal to LisH motif; Nitrous oxide reductase, N-terminal; WD40-like; Quinonprotein alcohol dehydrogenase-like [Medicago truncatula]	ABD28351.1	618	5e-175	308/325	94
isogroup00579	isotig00830	974	Zuotin, putative [Ricinus communis]	XP_002528786.1	281	1e-119	147/207	71
isogroup00580	isotig00831	972	unnamed protein product [Vitis vinifera]	CBI36229.3	578	3e-163	285/323	88
isogroup00581	isotig00832	979	hypothetical protein VITISV_010700 [Vitis vinifera]	XP_002270196.1	290	2e-87	171/275	62
isogroup00582	isotig00833	975	PREDICTED: similar to enolase-phosphatase e-1 [Nasonia vitripennis]	XP_001601607.1	71.2	2e-10	69/237	29
isogroup00583	isotig00834	971	unknown [Glycine max]	ACU16898.1	102	8e-20	79/108	73
isogroup00584	isotig00835	976	unknown [Medicago truncatula]	ACJ85293.1	450	2e-124	223/257	86
isogroup00585	isotig00836	975	precursor for 23-kDa protein of photosystem II [Pisum sativum]	P16059.1	483	1e-134	255/259	98
isogroup00586	isotig00837	973	unknown [Glycine max]	ACU21516.1	416	2e-114	202/218	92
isogroup00587	isotig00838	972	unknown [Medicago truncatula]	ACJ85140.1	432	3e-119	232/245	94
isogroup00588	isotig00839	969	unnamed protein product [Vitis vinifera]	CBI23029.3	290	2e-76	158/177	89
isogroup00589	isotig00840	971	14-3-3 brain protein homolog [Vicia faba]	P42654.1	474	8e-132	261/261	100
isogroup00590	isotig00841	968	40S ribosomal protein s2 [Cucumis melo subsp. melo]	ADN33986.1	436	3e-120	214/233	91
isogroup00591	isotig00842	962	unknown [Glycine max]	ACU21503.1	305	4e-120	146/171	85
isogroup00592	isotig00843	968	unknown [Glycine max]	ACU23791.1	488	5e-136	238/249	95
isogroup00593	isotig00844	968	unknown [Medicago truncatula]	ACJ85463.1	458	5e-127	245/247	99
isogroup00594	isotig00845	964	unknown [Medicago truncatula]	ACJ85463.1	389	3e-106	211/215	98
isogroup00595	isotig00846	960	unknown [Medicago truncatula]	ACJ86034.1	94.7	2e-17	50/67	74
isogroup00596	isotig00847	959	unnamed protein product [Vitis vinifera]	CBI27126.3	301	1e-79	192/259	74
isogroup00597	isotig00848	964	unnamed protein product [Vitis vinifera]	CBI24921.3	195	9e-48	137/329	41
isogroup00598	isotig00849	961	unnamed protein product [Vitis vinifera]	CBI30957.3	447	8e-124	228/319	71
isogroup00599	isotig00850	953	unknown [Glycine max]	ACU13268.1	242	7e-62	126/163	77
isogroup00600	isotig00851	954	PREDICTED: hypothetical protein [Vitis vinifera]	XP_002283850.1	236	5e-60	127/190	66
isogroup00601	isotig00852	959	unknown [Glycine max]	ACU23973.1	431	8e-119	230/283	81
isogroup00602	isotig00853	956	No hit
isogroup00603	isotig00854	956	putative spindle disassembly related protein CDC48 [Nicotiana tabacum]	ABF59516.1	511	9e-163	256/275	93
isogroup00604	isotig00855	958	AF170921_1 G protein beta subunit [Pisum sativum]	AAD49742.1	654	0	316/318	99
isogroup00605	isotig00856	955	unknown [Glycine max]	ACU21077.1	520	1e-145	254/275	92
isogroup00606	isotig00857	956	unknown [Glycine max]	ACU18065.1	394	1e-149	189/236	80
isogroup00607	isotig00858	952	PREDICTED: hypothetical protein [Vitis vinifera]	XP_002267907.1	275	7e-72	145/224	64
isogroup00608	isotig00859	951	unknown [Medicago truncatula]	ACJ85238.1	457	2e-132	231/246	93
isogroup00609	isotig00860	954	serine/threonine protein kinase [Glycine max]	ACM89511.1	469	2e-130	250/318	78
isogroup00610	isotig00861	952	ftsH-like protease [Pisum sativum]	CAG25608.1	518	4e-145	285/289	98
isogroup00611	isotig00862	952	dicarboxylate/tricarboxylate carrier [Citrus junos]	AAR06239.1	514	5e-144	267/302	88
isogroup00612	isotig00863	951	Tic62 protein [Pisum sativum]	CAC87810.2	501	6e-140	294/320	91
isogroup00613	isotig00864	949	unknown [Medicago truncatula]	ACJ84329.1	521	4e-146	255/302	84
isogroup00614	isotig00865	938	Pyruvate kinase [Medicago truncatula]	ABE80121.1	523	1e-146	272/311	87
isogroup00615	isotig00866	940	predicted protein [Populus trichocarpa]	XP_002324349.1	342	3e-92	175/305	57
isogroup00616	isotig00867	943	Lycopene beta cyclase, chloroplast precursor, putative [Ricinus communis]	XP_002531498.1	462	2e-142	222/252	88
isogroup00617	isotig00868	941	unknown [Glycine max]	ACU19332.1	423	2e-116	226/236	95
isogroup00618	isotig00869	940	unknown [Glycine max]	ACU18319.1	172	6e-41	112/152	73
isogroup00619	isotig00870	937	dormancy-associated protein [Pisum sativum]	AAB84193.1	137	2e-30	86/91	94
isogroup00620	isotig00871	938	Heterogeneous nuclear ribonucleoprotein 27C, putative [Ricinus communis]	XP_002532010.1	508	4e-142	250/312	80
isogroup00621	isotig00872	936	CM0216.530.nc [Lotus japonicus]	BAF98587.1	72.8	5e-13	85/304	27
isogroup00622	isotig00873	935	elongation factor ts, putative [Ricinus communis]	XP_002514263.1	431	1e-118	233/299	77
isogroup00623	isotig00874	934	unknown [Glycine max]	ACU20849.1	459	2e-127	240/249	96
isogroup00624	isotig00875	934	NEDD8-activating enzyme E1 regulatory subunit, putative [Ricinus communis]	XP_002524186.1	431	1e-118	223/277	80
isogroup00625	isotig00876	934	cytosolic glutamine synthetase [Pisum sativum]	Q43066.1	550	1e-154	267/311	85
isogroup00626	isotig00877	934	unknown [Glycine max]	ACU22923.1	288	8e-76	192/308	62
isogroup00627	isotig00878	935	unknown [Glycine max]	ACU20969.1	355	7e-96	201/225	89
isogroup00628	isotig00879	931	Protein kinase [Medicago truncatula]	ABD32360.1	367	1e-99	193/272	70
isogroup00629	isotig00880	923	predicted protein [Populus trichocarpa]	XP_002316834.1	416	2e-114	190/255	74
isogroup00630	isotig00881	927	unknown [Glycine max]	ACU21389.1	554	6e-156	267/281	95
isogroup00631	isotig00882	916	polyphenol oxidase [Medicago sativa]	AAP33165.1	479	2e-133	246/307	80
isogroup00632	isotig00883	926	putative ADP,ATP carrier-like protein [Trifolium pratense]	BAE71236.1	507	1e-141	280/288	97
isogroup00633	isotig00884	926	unknown [Medicago truncatula]	ACJ84890.1	483	2e-134	230/249	92
isogroup00634	isotig00885	926	spermine synthase [Lotus japonicus]	CAM35498.1	460	1e-127	236/263	89
isogroup00635	isotig00886	925	unknown [Glycine max]	ACU18619.1	340	2e-91	211/263	80
isogroup00636	isotig00887	921	EBP1 [Ammopiptanthus mongolicus]	ABF66654.1	442	3e-129	252/286	88
isogroup00637	isotig00888	923	TCP domain class transcription factor [Malus x domestica]	ADL36834.1	366	3e-99	187/209	89
isogroup00638	isotig00889	922	unknown [Medicago truncatula]	ACJ85458.1	485	3e-135	254/286	88
isogroup00639	isotig00890	922	plastoglobule associated protein PG1 precursor [Pisum sativum]	Q9ZP40.1	417	8e-115	273/289	94
isogroup00640	isotig00891	922	coproporphyrinogen oxidase [Glycine max]	P35055.1	582	3e-164	270/292	92
isogroup00641	isotig00892	919	hypothetical protein ARALYDRAFT_492815 [Arabidopsis lyrata subsp. lyrata]	XP_002867880.1	105	1e-20	104/125	83
isogroup00642	isotig00893	901	t-snare [Medicago truncatula]	ABD33270.1	317	5e-104	181/236	76
isogroup00643	isotig00894	921	Cyclic nucleotide-gated ion channel, putative [Ricinus communis]	XP_002532894.1	475	4e-132	275/307	89
isogroup00644	isotig00895	902	unknown [Glycine max]	P62302.1	291	7e-77	146/151	96
isogroup00645	isotig00896	920	Ribosomal protein L30 [Medicago truncatula]	ABD28464.1	476	3e-132	236/244	96
isogroup00646	isotig00897	918	predicted protein [Populus trichocarpa]	XP_002316069.1	92	1e-16	41/59	69
isogroup00647	isotig00898	919	unknown [Medicago truncatula]	ACJ83262.1	189	6e-46	109/133	81
isogroup00648	isotig00899	916	magnesium chelatase subunit [Glycine max]	CAA04526.1	584	5e-165	284/305	93
isogroup00649	isotig00900	912	unnamed protein product [Vitis vinifera]	XP_002284264.1	242	2e-122	108/141	76
isogroup00650	isotig00901	916	1-deoxy-D-xylulose 5-phosphate synthase 1 [Medicago truncatula]	CAD22530.1	562	2e-158	277/284	97
isogroup00651	isotig00902	913	unknown [Glycine max]	ACU17868.1	271	1e-76	127/142	89
isogroup00652	isotig00903	915	unknown [Glycine max]	ACU18431.1	389	3e-106	194/236	82
isogroup00653	isotig00904	915	fructose-1,6-bisphosphate aldolase [Pisum sativum]	P46256.1	588	3e-166	299/305	98
isogroup00654	isotig00905	913	unknown [Glycine max]	ACU18522.1	520	9e-146	254/279	91
isogroup00655	isotig00906	914	predicted protein [Populus trichocarpa]	XP_002309350.1	488	6e-136	264/275	96
isogroup00656	isotig00907	909	unknown [Glycine max]	ACU19917.1	507	8e-142	251/259	96
isogroup00657	isotig00908	908	unknown [Medicago truncatula]	ACJ84504.1	396	2e-108	186/220	84
isogroup00658	isotig00909	904	unknown [Glycine max]	ACU17908.1	462	4e-130	239/259	92
isogroup00659	isotig00910	906	6-phosphogluconate dehydrogenase, putative [Ricinus communis]	XP_002509902.1	476	2e-132	236/265	89
isogroup00660	isotig00911	905	unknown [Glycine max]	ACU23916.1	456	3e-126	226/272	83
isogroup00661	isotig00912	905	fructose-1,6-bisphosphatase [Pisum sativum]	AAK59929.1	526	2e-147	256/259	98
isogroup00662	isotig00913	903	Ribosomal protein S6e [Medicago truncatula]	ABD32373.1	392	5e-107	235/240	97
isogroup00663	isotig00914	903	YT521-B-like protein [Medicago truncatula]	ABN09800.1	394	9e-108	215/281	76
isogroup00664	isotig00915	902	unnamed protein product [Vitis vinifera]	XP_002265099.1	266	4e-69	156/243	64
isogroup00665	isotig00916	902	superoxide dismutase [Pisum sativum]	CAA42737.1	372	3e-101	178/185	96
isogroup00666	isotig00917	902	AF139470_1 chlorophyll a/b-binding protein CP24 precursor [Vigna radiata]	AAD27882.2	459	2e-127	239/260	91
isogroup00667	isotig00918	901	oxygen-evolving enhancer protein 3 precursor [Pisum sativum]	AAP43511.1	367	1e-99	208/224	92
isogroup00668	isotig00919	897	cytochrome oxidase subunit I [Aphis craccivora]	BAJ09036.1	439	3e-121	273/298	91
isogroup00669	isotig00920	897	class I chitinase [Medicago sativa]	AAB41324.1	278	1e-72	133/245	54
isogroup00670	isotig00921	897	cytosolic chaperonin, delta subunit [Glycine max]	CBA13552.1	489	2e-136	251/259	96
isogroup00671	isotig00922	886	type 2A protein phosphatase-1 [Vicia faba]	BAA92697.1	479	7e-136	226/227	99
isogroup00672	isotig00923	895	kif4, putative [Ricinus communis]	XP_002516057.1	390	1e-106	201/270	74
isogroup00673	isotig00924	896	unknown [Medicago truncatula]	ACJ85494.1	416	2e-114	212/230	92
isogroup00674	isotig00925	895	unknown [Glycine max]	ACU13314.1	103	3e-20	91/114	79
isogroup00675	isotig00926	893	unknown [Medicago truncatula]	ACJ86093.1	326	3e-87	188/205	91
isogroup00676	isotig00927	885	PREDICTED: hypothetical protein [Vitis vinifera]	XP_002272218.1	290	2e-76	161/214	75
isogroup00677	isotig00928	893	PREDICTED: hypothetical protein [Vitis vinifera]	XP_002276824.1	413	1e-113	216/300	72
isogroup00678	isotig00929	891	unknown [Glycine max]	ACU13438.1	439	3e-121	226/237	95
isogroup00679	isotig00930	892	vegetative lectin [Pisum sativum]	AAA33691.1	348	6e-94	185/243	76
isogroup00680	isotig00931	889	PREDICTED: hypothetical protein [Vitis vinifera]	XP_002280473.1	503	4e-141	239/283	84
isogroup00681	isotig00932	891	PREDICTED: ATP synthase subunit alpha, mitochondrial-like [Acyrthosiphon pisum]	XP_001943349.1	263	8e-112	135/136	99
isogroup00682	isotig00933	891	predicted protein [Populus trichocarpa]	XP_002298487.1	256	3e-66	136/169	80
isogroup00683	isotig00934	887	predicted protein [Populus trichocarpa]	XP_002316320.1	290	1e-100	141/199	70
isogroup00684	isotig00935	891	unknown [Glycine max]	ACU18392.1	420	2e-115	214/242	88
isogroup00685	isotig00936	889	predicted protein [Populus trichocarpa]	XP_002322173.1	374	1e-101	185/263	70
isogroup00686	isotig00937	890	unknown [Medicago truncatula]	ACJ84750.1	465	3e-129	222/227	97
isogroup00687	isotig00938	887	putative Asp1 [Trifolium pratense]	BAE71192.1	464	5e-129	236/272	86
isogroup00688	isotig00939	889	expansin 2 [Citrus sinensis]	ACN87961.1	439	3e-121	212/235	90
isogroup00689	isotig00940	889	60S ribosomal protein L19, putative [Ricinus communis]	XP_002516973.1	305	6e-81	163/166	98
isogroup00690	isotig00941	889	unknown [Medicago truncatula]	ACJ85596.1	543	9e-153	282/290	97
isogroup00691	isotig00942	887	unknown [Glycine max]	ACU23419.1	432	4e-119	207/235	88
isogroup00692	isotig00943	888	BTB/POZ; MATH [Medicago truncatula]	ABD28533.1	366	2e-99	181/189	95
isogroup00693	isotig00944	886	predicted protein [Populus trichocarpa]	XP_002302634.1	469	5e-132	236/284	83
isogroup00694	isotig00945	881	transferase, transferring glycosyl groups, putative [Ricinus communis]	XP_002520205.1	383	2e-104	178/215	82
isogroup00695	isotig00946	874	lactoylglutathione lyase [Gossypium hirsutum]	ACJ11750.1	476	2e-132	223/265	84
isogroup00696	isotig00947	883	unnamed protein product [Vitis vinifera]	CBI24172.3	142	5e-32	92/197	46
isogroup00697	isotig00948	883	predicted protein [Populus trichocarpa]	XP_002320851.1	532	2e-149	257/279	92
isogroup00698	isotig00949	880	unknown [Medicago truncatula]	ACJ84213.1	181	5e-64	113/180	62
isogroup00699	isotig00950	882	predicted protein [Populus trichocarpa]	XP_002303553.1	346	2e-93	183/209	87
isogroup00700	isotig00951	882	predicted protein [Populus trichocarpa]	XP_002324895.1	71.2	2e-10	55/152	36
isogroup00701	isotig00952	879	Fumarylacetoacetase [Medicago truncatula]	ABD33010.1	588	3e-166	276/292	94
isogroup00702	isotig00953	881	unknow protein [Oryza sativa Japonica Group]	AAV44205.1	194	6e-52	98/106	92
isogroup00703	isotig00954	880	PREDICTED: hypothetical protein [Vitis vinifera]	XP_002268798.1	363	1e-98	188/270	69
isogroup00704	isotig00955	881	leucine-rich repeat family protein [Glycine max]	ACM89595.1	345	6e-93	164/203	80
isogroup00705	isotig00956	877	unknown [Glycine max]	ACU20156.1	411	5e-113	213/235	90
isogroup00706	isotig00957	876	unknown [Pisum sativum]	ABA29158.1	517	7e-145	238/242	98
isogroup00707	isotig00958	876	predicted protein [Populus trichocarpa]	XP_002317815.1	375	3e-102	189/245	77
isogroup00708	isotig00959	873	unknown [Medicago truncatula]	ACJ85311.1	477	8e-133	254/278	91
isogroup00709	isotig00960	875	unknown [Glycine max]	ACU24589.1	435	5e-120	239/291	82
isogroup00710	isotig00961	876	metal transport protein [Medicago truncatula]	AAR08417.1	442	3e-122	225/256	87
isogroup00711	isotig00962	871	putative phenylalanine ammonia lyase [Trifolium pratense]	BAE71252.1	543	2e-152	266/283	93
isogroup00712	isotig00963	871	PREDICTED: hypothetical protein [Vitis vinifera]	XP_002277528.1	281	4e-104	144/201	71
isogroup00713	isotig00964	872	unknown [Medicago truncatula]	ACJ85047.1	343	2e-92	189/249	75
isogroup00714	isotig00965	871	unknown [Glycine max]	ACU21609.1	261	3e-108	163/204	79
isogroup00715	isotig00966	861	unknown [Glycine max]	ACU19454.1	316	2e-84	161/212	75
isogroup00716	isotig00967	869	Porin [Pisum sativum]	P42054.2	529	2e-148	269/276	97
isogroup00717	isotig00968	868	predicted protein [Populus trichocarpa]	XP_002322167.1	458	5e-127	246/267	92
isogroup00718	isotig00969	864	unknown [Glycine max]	ACU18621.1	325	5e-87	161/191	84
isogroup00719	isotig00970	869	endo-1,4-beta-glucanase [Glycine max]	ABC94542.1	426	3e-117	237/289	82
isogroup00720	isotig00971	864	PREDICTED: hypothetical protein [Vitis vinifera]	XP_002285479.1	252	5e-65	143/206	69
isogroup00721	isotig00972	868	MEK map kinase kinsae [Medicago sativa subsp. x varia]	CAC69137.1	466	2e-129	258/284	90
isogroup00722	isotig00973	867	dehydrin-cognate [Pisum sativum]	CAA78515.1	138	7e-44	76/85	89
isogroup00723	isotig00974	868	f-box family protein [Cicer arietinum]	ADU20205.1	515	3e-144	241/286	84
isogroup00724	isotig00975	863	unnamed protein product [Homo sapiens]	BAD18434.1	433	2e-124	233/259	89
isogroup00725	isotig00976	864	unknown [Medicago truncatula]	ACJ85892.1	319	3e-85	200/240	83
isogroup00726	isotig00977	867	unknown [Glycine max]	ACU13170.1	355	3e-96	185/204	90
isogroup00727	isotig00978	865	ferredoxin-nitrite reductase [Lotus japonicus]	CAC06095.1	516	2e-144	252/289	87
isogroup00728	isotig00979	865	H+-transporting two-sector ATPase, C (AC39) subunit [Medicago truncatula]	ABN08957.1	581	5e-164	286/286	100
isogroup00729	isotig00980	862	unknown [Glycine max]	ACU18760.1	405	4e-111	225/269	83
isogroup00730	isotig00981	864	unnamed protein product [Vitis vinifera]	CBI34670.3	301	6e-80	180/290	62
isogroup00731	isotig00982	861	expansin [Vicia faba]	ABM66452.1	471	6e-131	235/243	96
isogroup00732	isotig00983	858	Mg protoporphyrin IX chelatase [Nicotiana tabacum]	AAB97152.1	531	3e-149	266/286	93
isogroup00733	isotig00984	861	No hit
isogroup00734	isotig00985	860	Pectate lyase precursor, putative [Ricinus communis]	XP_002518146.1	407	8e-112	207/241	85
isogroup00735	isotig00986	856	alpha-L-arabinofuranosidase [Medicago truncatula]	ADH83380.1	287	5e-123	153/178	85
isogroup00736	isotig00987	859	unnamed protein product [Vitis vinifera]	XP_002284215.1	207	2e-51	131/187	70
isogroup00737	isotig00988	852	predicted protein [Populus trichocarpa]	XP_002334345.1	317	1e-84	153/188	81
isogroup00738	isotig00989	859	PREDICTED: hypothetical protein [Vitis vinifera]	XP_002264070.1	200	2e-49	100/149	67
isogroup00739	isotig00990	860	hsr203J homolog [Pisum sativum]	BAA85654.1	425	5e-117	219/246	89
isogroup00740	isotig00991	856	PREDICTED: hypothetical protein [Vitis vinifera]	XP_002285124.1	218	1e-91	109/154	70
isogroup00741	isotig00992	858	biotin carboxyl carrier protein 1-2 [Arachis hypogaea]	ACO53610.1	192	7e-47	145/215	67
isogroup00742	isotig00993	859	Nitrate/chlorate transporter, putative [Ricinus communis]	XP_002511687.1	268	9e-70	135/228	59
isogroup00743	isotig00994	859	unknown [Medicago truncatula]	ABG27020.1	274	1e-71	145/155	93
isogroup00744	isotig00995	857	chloroplast Rieske FeS protein [Pisum sativum]	P26291.1	389	4e-106	206/218	94
isogroup00745	isotig00996	855	unnamed protein product [Vitis vinifera]	CBI37898.3	126	4e-27	58/78	74
isogroup00746	isotig00997	855	predicted protein [Populus trichocarpa]	XP_002317443.1	485	3e-135	225/281	80
isogroup00747	isotig00998	851	No hit
isogroup00748	isotig00999	854	ribosomal protein S5 [Spinacia oleracea]	Q9ST69.1	219	4e-55	175/243	72
isogroup00749	isotig01000	852	3-isopropylmalate dehydratase, putative [Ricinus communis]	XP_002528344.1	436	1e-120	209/224	93
isogroup00750	isotig01001	851	pentatricopeptide repeat-containing protein, putative [Ricinus communis]	XP_002522027.1	285	4e-75	176/275	64
isogroup00751	isotig01002	852	unnamed protein product [Vitis vinifera]	CBI16835.3	541	6e-152	263/284	92
isogroup00752	isotig01003	842	unnamed protein product [Vitis vinifera]	CBI20819.3	268	2e-93	153/190	80
isogroup00753	isotig01004	851	aminopeptidase, putative [Ricinus communis]	XP_002509824.1	561	5e-158	269/283	95
isogroup00754	isotig01005	851	3-ketoacyl-CoA thiolase [Glycine max]	AAQ93070.1	447	8e-124	238/283	84
isogroup00755	isotig01006	849	PREDICTED: hypothetical protein [Vitis vinifera]	XP_002271480.1	445	3e-123	216/238	90
isogroup00756	isotig01007	848	AMP dependent CoA ligase, putative [Ricinus communis]	XP_002523698.1	264	5e-107	125/162	77
isogroup00757	isotig01008	848	Thioredoxin domain 2; Thioredoxin fold [Medicago truncatula]	ABN09825.1	246	4e-88	130/170	76
isogroup00758	isotig01009	846	unnamed protein product [Vitis vinifera]	XP_002270485.1	311	2e-89	150/229	65
isogroup00759	isotig01010	846	unnamed protein product [Vitis vinifera]	CBI40505.3	435	3e-120	220/274	80
isogroup00760	isotig01011	847	Ftsh-like protease [Pisum sativum]	CAH10348.1	459	2e-127	256/257	99
isogroup00761	isotig01012	845	PREDICTED: hypothetical protein [Vitis vinifera]	XP_002276486.1	229	5e-58	137/233	58
isogroup00762	isotig01013	844	unknown [Glycine max]	ACU19332.1	400	1e-109	213/228	93
isogroup00763	isotig01014	845	protein phsophatase-2a, putative [Ricinus communis]	XP_002527066.1	330	2e-88	151/152	99
isogroup00764	isotig01015	846	No hit
isogroup00765	isotig01016	846	unknown [Glycine max]	ACU22776.1	413	1e-113	219/259	84
isogroup00766	isotig01017	846	unknown [Medicago truncatula]	ACJ83837.1	437	9e-121	209/221	94
isogroup00767	isotig01018	846	AF329816_1 Cu/Zn-superoxide dismutase copper chaperone precursor [Glycine max]	AAK01931.1	380	2e-103	193/232	83
isogroup00768	isotig01019	846	unknown [Glycine max]	ACU13438.1	440	1e-121	229/242	94
isogroup00769	isotig01020	842	hypothetical protein VITISV_016796 [Vitis vinifera]	CAN63851.1	361	8e-98	191/228	83
isogroup00770	isotig01021	844	unknown [Medicago truncatula]	ACJ84618.1	531	4e-149	268/281	95
isogroup00771	isotig01022	842	predicted protein [Populus trichocarpa]	XP_002321583.1	502	3e-140	238/280	85
isogroup00772	isotig01023	839	predicted protein [Populus trichocarpa]	XP_002330286.1	444	9e-123	220/279	78
isogroup00773	isotig01024	840	Ran-binding protein 1 [Cucumis melo var. cantalupensis]	ACF72671.1	256	3e-66	135/158	85
isogroup00774	isotig01025	838	ubiquitin-conjugating enzyme 1 [Arabidopsis lyrata subsp. lyrata]	XP_002887758.1	295	7e-78	145/146	99
isogroup00775	isotig01026	838	carbon-nitrogen hydrolase family protein [Arabidopsis lyrata subsp. lyrata]	XP_002871509.1	398	6e-109	203/231	87
isogroup00776	isotig01027	838	unknown [Medicago truncatula]	ACJ84586.1	393	2e-135	188/220	85
isogroup00777	isotig01028	835	unknown [Glycine max]	ACU14864.1	279	4e-73	138/154	89
isogroup00778	isotig01029	836	unknown [Medicago truncatula]	ACJ84782.1	316	3e-84	221/235	94
isogroup00779	isotig01030	837	PREDICTED: hypothetical protein [Vitis vinifera]	XP_002263661.1	220	2e-55	106/189	56
isogroup00780	isotig01031	835	unknown [Glycine max]	ACU18935.1	311	2e-119	151/187	80
isogroup00781	isotig01032	837	beta-tubulin [Citrus maxima]	ACM78033.1	566	1e-159	276/278	99
isogroup00782	isotig01033	834	unknown [Medicago truncatula]	ACJ85375.1	415	4e-114	232/282	82
isogroup00783	isotig01034	836	unknown [Glycine max]	ACU20382.1	310	2e-82	159/204	77
isogroup00784	isotig01035	836	protein with unknown function [Ricinus communis]	XP_002516961.1	352	4e-95	179/206	86
isogroup00785	isotig01036	831	predicted protein [Populus trichocarpa]	XP_002312854.1	281	3e-91	140/148	94
isogroup00786	isotig01037	833	unknown [Medicago truncatula]	ACJ84337.1	286	3e-75	166/170	97
isogroup00787	isotig01038	833	1-aminocyclopropane-1-carboxylate oxidase [Pisum sativum]	P31239.1	496	1e-138	265/277	95
isogroup00788	isotig01039	832	RAB5B [Lotus japonicus]	CAA98167.1	353	1e-95	178/185	96
isogroup00789	isotig01040	831	putative cysteine protease [Pisum sativum]	CAB63845.1	406	9e-115	199/202	98
isogroup00790	isotig01041	826	MSK3_MEDSA RecName: Full=Glycogen synthase kinase-3 homolog MsK-3	P51139.2	445	4e-123	212/220	96
isogroup00791	isotig01042	830	unnamed protein product [Vitis vinifera]	CBI35797.3	388	4e-122	194/202	96
isogroup00792	isotig01043	827	unknown [Medicago truncatula]	ACJ84973.1	493	1e-137	244/276	88
isogroup00793	isotig01044	829	unknown [Medicago truncatula]	ACJ85954.1	389	3e-106	185/193	95
isogroup00794	isotig01045	829	vcCyP [Vicia faba]	BAA25755.1	308	6e-82	161/171	94
isogroup00795	isotig01046	826	unknown [Glycine max]	ACU19338.1	221	1e-55	163/164	99
isogroup00796	isotig01047	826	Galactose mutarotase-like [Medicago truncatula]	ABN09801.1	486	2e-135	242/269	89
isogroup00797	isotig01048	827	conserved hypothetical protein [Ricinus communis]	XP_002533346.1	362	3e-98	186/250	74
isogroup00798	isotig01049	825	unnamed protein product [Vitis vinifera]	XP_002278318.1	316	1e-120	157/187	83
isogroup00799	isotig01050	827	1803526A Cu/Zn superoxide dismutase	Q02610.2	310	2e-82	147/152	96
isogroup00800	isotig01051	819	unknown [Glycine max]	ACU21285.1	225	1e-101	108/143	75
isogroup00801	isotig01052	826	unnamed protein product [Vitis vinifera]	XP_002271193.1	136	3e-30	105/247	42
isogroup00802	isotig01053	824	unnamed protein product [Vitis vinifera]	CBI20515.3	484	6e-135	243/274	88
isogroup00803	isotig01054	819	lipid transfer protein 6 precursor [Lens culinaris subsp. culinaris]	A0AT32.1	188	7e-46	103/118	87
isogroup00804	isotig01055	823	unknown [Glycine max]	ACU20059.1	509	1e-142	261/262	99
isogroup00805	isotig01056	818	calcium dependent protein kinase [Glycine max]	ACU01867.1	288	1e-99	152/171	88
isogroup00806	isotig01057	822	unknown [Medicago truncatula]	ACJ85475.1	349	3e-94	192/230	83
isogroup00807	isotig01058	817	unknown [Glycine max]	ACU22717.1	397	7e-109	223/248	89
isogroup00808	isotig01059	818	Ran1 [Pisum sativum]	ABM73376.1	447	6e-124	217/221	98
isogroup00809	isotig01060	820	hypothetical protein [Glycine max]	BAB41197.1	312	3e-83	157/192	81
isogroup00810	isotig01061	818	thaumatin-like protein PR-5b [Cicer arietinum]	CAA09228.1	466	2e-129	204/221	92
isogroup00811	isotig01062	818	Exostosin-like [Medicago truncatula]	ABN04854.1	187	1e-45	108/139	77
isogroup00812	isotig01063	816	alpha 1,4-glucan phosphorylase type H [Vicia faba var. minor]	P53537.1	324	3e-144	158/160	98
isogroup00813	isotig01064	818	tubby-like protein [Cicer arietinum]	CAB88665.1	482	3e-134	232/271	85
isogroup00814	isotig01065	817	unknown [Medicago truncatula]	ACJ86140.1	349	3e-94	197/266	74
isogroup00815	isotig01066	817	unknown [Medicago truncatula]	ACJ84840.1	461	7e-128	231/263	87
isogroup00816	isotig01067	813	unknown [Glycine max]	ACU19874.1	371	6e-141	181/184	98
isogroup00817	isotig01068	811	unnamed protein product [Vitis vinifera]	XP_002277545.1	421	8e-116	197/270	72
isogroup00818	isotig01069	812	plastid carbamoylphosphate synthetase large subunit [Medicago truncatula]	ACM47216.1	504	4e-141	259/270	95
isogroup00819	isotig01070	813	vf14-3-3c protein [Vicia faba]	BAB17821.1	389	2e-106	199/200	99
isogroup00820	isotig01071	812	HMG I/Y like protein [Glycine max]	CAC69997.1	95.1	1e-17	52/87	59
isogroup00821	isotig01072	809	PREDICTED: hypothetical protein [Vitis vinifera]	XP_002268318.1	144	2e-32	95/197	48
isogroup00822	isotig01073	812	unknown [Medicago truncatula]	ACJ84975.1	338	4e-91	171/186	91
isogroup00823	isotig01074	807	unknown [Glycine max]	ACU22946.1	285	1e-119	139/163	85
isogroup00824	isotig01075	810	tetratricopeptide repeat protein, tpr, putative [Ricinus communis]	XP_002526843.1	302	4e-80	169/232	72
isogroup00825	isotig01076	808	p-coumaroyl-shikimate 3'-hydroxylase [Trifolium pratense]	ACX48910.1	540	7e-152	264/269	98
isogroup00826	isotig01077	808	ATP-binding cassette transporter, putative [Ricinus communis]	XP_002527331.1	399	3e-109	187/271	69
isogroup00827	isotig01078	807	unknown [Glycine max]	ACU18260.1	465	4e-129	238/269	88
isogroup00828	isotig01079	806	predicted protein [Populus trichocarpa]	XP_002325835.1	401	1e-117	219/249	87
isogroup00829	isotig01080	803	amino acid permease 1 [Brassica napus]	CAD92449.1	314	1e-83	152/267	56
isogroup00830	isotig01081	806	Al-induced protein [Gossypium hirsutum]	AAQ74889.1	360	1e-97	175/212	82
isogroup00831	isotig01082	802	predicted protein [Populus trichocarpa]	XP_002309633.1	331	6e-89	204/252	80
isogroup00832	isotig01083	803	predicted protein [Populus trichocarpa]	XP_002315940.1	129	3e-56	81/156	51
isogroup00833	isotig01084	804	unknown [Glycine max]	ACU19859.1	404	6e-111	203/251	80
isogroup00834	isotig01085	804	ribulose-1,5-bisphosphate carboxylase/oxygenase large subunit [Lathyrus sativus]	YP_003587735.1	443	6e-128	230/233	98
isogroup00835	isotig01086	804	unknown [Medicago truncatula]	ACJ84281.1	370	2e-100	193/209	92
isogroup00836	isotig01087	803	predicted protein [Populus trichocarpa]	XP_002313394.1	377	7e-103	182/230	79
isogroup00837	isotig01088	801	unknown [Glycine max]	ACU19662.1	420	1e-115	226/267	84
isogroup00838	isotig01089	804	unknown [Glycine max]	ACU22905.1	344	9e-93	196/275	71
isogroup00839	isotig01090	801	unknown [Medicago truncatula]	ACJ84551.1	299	3e-79	143/148	96
isogroup00840	isotig01091	801	unknown [Glycine max]	ACU18326.1	365	4e-99	202/266	75
isogroup00841	isotig01092	801	ribosomal protein S3a [Cicer arietinum]	Q8GTE3.1	436	1e-120	217/228	95
isogroup00842	isotig01093	800	AF512999_1 TPR1 [Medicago sativa]	AAP47158.1	405	3e-111	215/233	92
isogroup00843	isotig01094	796	unknown [Medicago truncatula]	ACJ84425.1	376	2e-103	186/206	90
isogroup00844	isotig01095	797	PREDICTED: hypothetical protein [Vitis vinifera]	XP_002269327.1	218	1e-54	155/264	58
isogroup00845	isotig01096	793	neutral amino acid transport protein [Populus trichocarpa]	XP_002304384.1	396	2e-121	185/232	79
isogroup00846	isotig01097	794	quinone reductase-like protein [Arabidopsis thaliana]	BAE98529.1	389	2e-106	218/264	82
isogroup00847	isotig01098	795	Helicase, C-terminal; Zinc finger, CCHC-type; GUCT [Medicago truncatula]	ABD32851.1	370	2e-100	194/267	72
isogroup00848	isotig01099	792	predicted protein [Populus trichocarpa]	XP_002315601.1	504	5e-141	241/263	91
isogroup00849	isotig01100	795	sieve element occlusion c [Medicago truncatula]	ADN32808.1	417	8e-115	198/225	88
isogroup00850	isotig01101	793	33 kDa ribonucleoprotein [Pisum sativum]	CAA74889.1	320	2e-85	162/196	82
isogroup00851	isotig01102	792	AF410883_1 cysteine protease CP19 precursor [Frankliniella occidentalis]	AAL02223.1	513	1e-143	242/245	98
isogroup00852	isotig01103	788	PREDICTED: hypothetical protein [Vitis vinifera]	XP_002269144.1	287	1e-75	160/265	60
isogroup00853	isotig01104	792	Rsdv1 resistance like protein [Glycine max]	BAH79623.1	385	3e-108	189/231	81
isogroup00854	isotig01105	793	predicted protein [Populus trichocarpa]	XP_002319651.1	340	1e-91	168/264	63
isogroup00855	isotig01106	789	oxidoreductase [Arabidopsis lyrata subsp. lyrata]	XP_002885288.1	267	1e-69	138/246	56
isogroup00856	isotig01107	793	unknown [Medicago truncatula]	ACJ84032.1	427	2e-120	227/235	96
isogroup00857	isotig01108	790	ATP-dependent peptidase, putative [Ricinus communis]	XP_002510457.1	342	3e-92	185/216	85
isogroup00858	isotig01109	791	unknown [Medicago truncatula]	ACJ86204.1	274	1e-71	195/258	75
isogroup00859	isotig01110	791	unknown [Glycine max]	ACU20960.1	266	2e-69	155/238	65
isogroup00860	isotig01111	790	hypothetical protein ARALYDRAFT_489781 [Arabidopsis lyrata subsp. lyrata]	XP_002874558.1	313	1e-83	159/250	63
isogroup00861	isotig01112	790	unknown [Medicago truncatula]	ACJ84537.1	414	5e-114	214/249	85
isogroup00862	isotig01113	790	unnamed protein product [Vitis vinifera]	XP_002273246.1	380	9e-104	190/265	71
isogroup00863	isotig01114	786	E-class P450, group I [Medicago truncatula]	ABD28565.1	481	5e-134	238/253	94
isogroup00864	isotig01115	790	unknown [Medicago truncatula]	ACJ84739.1	468	3e-130	243/254	95
isogroup00865	isotig01116	790	unknown [Glycine max]	ACU13660.1	297	1e-78	164/187	87
isogroup00866	isotig01117	788	ADP-ribosylation factor [Oryza sativa Japonica Group]	BAB90396.1	368	4e-100	184/200	92
isogroup00867	isotig01118	787	conserved hypothetical protein [Ricinus communis]	XP_002520208.1	446	2e-123	203/243	83
isogroup00868	isotig01119	788	cytochrome P450, putative [Ricinus communis]	XP_002515162.1	377	9e-103	173/261	66
isogroup00869	isotig01120	787	NADPH-ferrihemoprotein reductase [Vicia sativa]	CAA81211.1	177	6e-77	105/118	88
isogroup00870	isotig01121	788	ftsH-like protease [Pisum sativum]	CAG25608.1	182	4e-44	133/136	97
isogroup00871	isotig01122	787	aminoimidazolecarboximide ribonucleotide transformylase/inosine monophosphate cyclohydrolase [Vigna unguiculata]	AAO40252.1	491	3e-137	243/257	94
isogroup00872	isotig01123	786	AF163150_1 acetyl-CoA carboxylase [Glycine max]	AAF80469.1	353	3e-104	174/189	92
isogroup00873	isotig01124	785	predicted protein [Populus trichocarpa]	XP_002326251.1	352	5e-114	184/213	86
isogroup00874	isotig01125	786	PREDICTED: hypothetical protein [Vitis vinifera]	XP_002279803.1	371	7e-101	178/264	67
isogroup00875	isotig01126	784	unknown [Glycine max]	ACU20232.1	228	5e-58	138/244	56
isogroup00876	isotig01127	786	unknown [Glycine max]	ACU21282.1	432	2e-119	216/254	85
isogroup00877	isotig01128	785	S-adenosyl-L-methionine:trans-caffeoyl-CoA 3-O-methyltransferase [Medicago sativa]	Q40313.1	469	2e-130	228/233	97
isogroup00878	isotig01129	782	3-ketoacyl-CoA synthase [Gossypium hirsutum]	ABA01490.1	475	3e-132	238/260	91
isogroup00879	isotig01130	785	conserved hypothetical protein [Ricinus communis]	XP_002530987.1	337	1e-90	178/200	89
isogroup00880	isotig01131	782	unknown [Medicago truncatula]	ACJ84852.1	357	8e-97	171/178	96
isogroup00881	isotig01132	784	circadian clock-associated FKF1 [Glycine max]	ABD28287.1	397	7e-109	203/217	93
isogroup00882	isotig01133	782	PREDICTED: hypothetical protein [Vitis vinifera]	XP_002273146.1	180	2e-43	118/263	44
isogroup00883	isotig01134	782	unknown [Glycine max]	ACU20551.1	160	2e-37	81/113	71
isogroup00884	isotig01135	782	unknown [Glycine max]	ACU21104.1	239	3e-61	139/170	81
isogroup00885	isotig01136	782	fructose-1,6-bisphosphatase [Pisum sativum]	CAB46084.1	489	1e-136	238/260	91
isogroup00886	isotig01137	783	hypothetical protein VITISV_002644 [Vitis vinifera]	CAN82134.1	159	3e-37	104/236	44
isogroup00887	isotig01138	783	conserved hypothetical protein [Ricinus communis]	XP_002532627.1	289	3e-76	146/250	58
isogroup00888	isotig01139	781	unknown [Medicago truncatula]	ACJ86044.1	254	7e-66	165/224	73
isogroup00889	isotig01140	780	unknown [Glycine max]	ACU14783.1	254	1e-65	142/154	92
isogroup00890	isotig01141	780	unknown [Medicago truncatula]	ACJ84332.1	446	2e-123	229/241	95
isogroup00891	isotig01142	779	cellulose synthase [Leucaena leucocephala]	ACU87559.2	471	4e-131	226/258	87
isogroup00892	isotig01143	779	putative uridine diphosphate glucose dehydrogenase [Galega orientalis]	ADT91651.1	450	8e-125	227/231	98
isogroup00893	isotig01144	777	unknown [Medicago truncatula]	ACJ84067.1	348	3e-94	193/204	94
isogroup00894	isotig01145	778	putative thaumatin-like protein [Trifolium pratense]	BAE71242.1	403	2e-110	196/231	84
isogroup00895	isotig01146	779	Photosystem I reaction centre, subunit XI PsaL [Medicago truncatula]	ABD28376.1	332	3e-89	191/205	93
isogroup00896	isotig01147	779	unknown [Medicago truncatula]	ACJ84057.1	351	7e-95	197/213	92
isogroup00897	isotig01148	776	unknown [Medicago truncatula]	ACJ84336.1	424	5e-117	210/238	88
isogroup00898	isotig01149	776	cinnamyl-alcohol dehydrogenase [Medicago sativa]	O82515.1	398	4e-109	228/258	88
isogroup00899	isotig01150	778	SKP1-like protein 1 [Malus x domestica]	ACB87913.1	264	1e-68	141/156	90
isogroup00900	isotig01151	777	conserved hypothetical protein [Ricinus communis]	XP_002534619.1	317	9e-85	180/259	69
isogroup00901	isotig01152	779	putative NADPH-cytochrome P450 reductase [Pisum sativum]	AAC09468.2	463	1e-128	224/234	95
isogroup00902	isotig01153	776	unknown [Glycine max]	ACU18243.1	417	6e-115	188/231	81
isogroup00903	isotig01154	761	GTP-binding protein-plant, putative [Ricinus communis]	XP_002521110.1	137	2e-30	99/209	47
isogroup00904	isotig01155	775	unnamed protein product [Vitis vinifera]	XP_002273173.1	355	5e-96	170/207	82
isogroup00905	isotig01156	772	eukaryotic initiation factor iso4G [Carica papaya]	ADO64264.1	247	1e-63	120/151	79
isogroup00906	isotig01157	774	protein kinase [Medicago sativa]	CAA48472.1	405	4e-111	199/213	93
isogroup00907	isotig01158	775	monodehydroascorbate reductase [Pisum sativum]	Q40977.1	383	2e-104	189/210	90
isogroup00908	isotig01159	773	unknown [Glycine max]	ACU24027.1	313	2e-83	158/198	79
isogroup00909	isotig01160	772	unknown [Glycine max]	ACU14958.1	382	2e-104	184/208	88
isogroup00910	isotig01161	771	adenylosuccinate synthetase, putative [Ricinus communis]	XP_002526727.1	465	3e-129	227/257	88
isogroup00911	isotig01162	771	unknown [Medicago truncatula]	ACJ84466.1	358	4e-97	169/208	81
isogroup00912	isotig01163	770	ATP binding protein, putative [Ricinus communis]	XP_002517441.1	374	6e-102	176/256	68
isogroup00913	isotig01164	770	putative spindle disassembly related protein CDC48 [Nicotiana tabacum]	ABF59516.1	476	1e-132	232/244	95
isogroup00914	isotig01165	770	unknown [Glycine max]	ACU17732.1	308	4e-82	182/234	77
isogroup00915	isotig01166	770	40S ribosomal protein S5, putative [Ricinus communis]	XP_002534312.1	331	7e-89	179/190	94
isogroup00916	isotig01167	764	unknown [Glycine max]	ACU15099.1	346	2e-93	174/187	93
isogroup00917	isotig01168	767	PREDICTED: hypothetical protein [Vitis vinifera]	XP_002277483.1	293	1e-77	155/163	95
isogroup00918	isotig01169	769	unknown [Medicago truncatula]	ACJ85985.1	408	4e-112	210/230	91
isogroup00919	isotig01170	768	unknown [Glycine max]	ACU23027.1	435	4e-120	214/256	83
isogroup00920	isotig01171	766	predicted protein [Populus trichocarpa]	XP_002313976.1	345	4e-93	163/227	71
isogroup00921	isotig01172	762	predicted protein [Populus trichocarpa]	XP_002330655.1	283	9e-93	137/188	72
isogroup00922	isotig01173	767	unknown [Medicago truncatula]	Q945F4.1	308	7e-82	150/156	96
isogroup00923	isotig01174	768	putative glycine-rich RNA-binding protein [Prunus avium]	AAL13082.1	143	3e-32	67/82	81
isogroup00924	isotig01175	766	unknown [Glycine max]	ACU22744.1	399	2e-109	201/252	79
isogroup00925	isotig01176	768	At5g39570/MIJ24_40 [Arabidopsis thaliana]	Q9FKA5.1	183	6e-46	107/197	54
isogroup00926	isotig01177	765	unnamed protein product [Vitis vinifera]	CBI20205.3	357	9e-97	181/255	70
isogroup00927	isotig01178	761	predicted protein [Populus trichocarpa]	XP_002324298.1	382	2e-104	189/253	74
isogroup00928	isotig01179	763	lipoxygenase [Corylus avellana]	CAD10740.1	362	6e-114	166/202	82
isogroup00929	isotig01180	764	callus protein P23 [Pisum sativum]	P50906.2	333	1e-89	164/167	98
isogroup00930	isotig01181	763	unknown [Glycine max]	ACU16020.1	268	6e-70	127/149	85
isogroup00931	isotig01182	762	casein kinase, putative [Ricinus communis]	XP_002531638.1	453	1e-125	210/254	82
isogroup00932	isotig01183	762	predicted protein [Populus trichocarpa]	XP_002310371.1	225	3e-70	104/120	86
isogroup00933	isotig01184	763	Ribosomal protein S6e [Medicago truncatula]	ABD32373.1	391	4e-107	235/239	98
isogroup00934	isotig01185	759	Germin-like protein [Pisum sativum]	CAC34417.1	342	4e-92	169/174	97
isogroup00935	isotig01186	761	unknown [Glycine max]	ACU14904.1	272	4e-71	142/212	66
isogroup00936	isotig01187	759	conserved hypothetical protein [Ricinus communis]	XP_002510599.1	343	1e-92	162/201	80
isogroup00937	isotig01188	759	No hit
isogroup00938	isotig01189	760	No hit
isogroup00939	isotig01190	761	conserved hypothetical protein [Ricinus communis]	XP_002516333.1	312	3e-83	178/251	70
isogroup00940	isotig01191	759	predicted protein [Populus trichocarpa]	XP_002311616.1	85.9	5e-15	43/62	69
isogroup00941	isotig01192	759	unknown [Glycine max]	ACU24484.1	182	3e-44	114/133	85
isogroup00942	isotig01193	760	Na+/H+ antiporter [Trifolium repens]	ABV00895.1	398	4e-109	243/253	96
isogroup00943	isotig01194	757	AF213968_1 S-adenosyl-L-methionine Mg-protoporphyrin IX methyltranserase [Nicotiana tabacum]	AAF70243.1	398	5e-109	198/238	83
isogroup00944	isotig01195	758	predicted protein [Populus trichocarpa]	XP_002313107.1	397	1e-108	206/253	81
isogroup00945	isotig01196	758	unknown [Medicago truncatula]	ACJ85585.1	471	4e-131	239/252	94
isogroup00946	isotig01197	756	unknown [Glycine max]	ACU17745.1	251	5e-65	131/169	77
isogroup00947	isotig01198	757	unknown [Medicago truncatula]	ACJ83925.1	315	3e-84	164/172	95
isogroup00948	isotig01199	757	unknown [Glycine max]	ACU24516.1	332	3e-89	188/248	75
isogroup00949	isotig01200	756	Aux/IAA protein [Glycine max]	ACR39367.1	362	2e-98	210/242	86
isogroup00950	isotig01201	755	predicted protein [Populus trichocarpa]	XP_002321129.1	310	1e-82	189/239	79
isogroup00951	isotig01202	754	conserved hypothetical protein [Ricinus communis]	XP_002516831.1	58.5	9e-07	42/110	38
isogroup00952	isotig01203	749	unnamed protein product [Vitis vinifera]	CBI39698.3	381	6e-104	201/230	87
isogroup00953	isotig01204	754	predicted protein [Populus trichocarpa]	XP_002312380.1	422	2e-116	204/241	84
isogroup00954	isotig01205	752	arginine decarboxylase [Pisum sativum]	Q43075.1	368	4e-100	209/224	93
isogroup00955	isotig01206	753	unnamed protein product [Vitis vinifera]	CBI23698.3	301	6e-80	156/199	78
isogroup00956	isotig01207	746	phosphate transporter [Medicago truncatula]	CAQ42956.1	414	5e-114	233/249	93
isogroup00957	isotig01208	750	unnamed protein product [Vitis vinifera]	XP_002273923.1	250	7e-116	114/145	78
isogroup00958	isotig01209	751	phosphate transporter 5 [Medicago truncatula]	ABM69111.1	390	1e-106	213/228	93
isogroup00959	isotig01210	751	unknown [Glycine max]	ACU24169.1	286	2e-75	150/201	74
isogroup00960	isotig01211	748	unknown [Medicago truncatula]	ACJ84388.1	431	6e-119	236/247	95
isogroup00961	isotig01212	749	unknown [Glycine max]	ACU18409.1	228	8e-58	122/204	59
isogroup00962	isotig01213	751	Lissencephaly type-1-like homology motif; CTLH, C-terminal to LisH motif; Nitrous oxide reductase, N-terminal; WD40-like; Quinonprotein alcohol dehydrogenase-like [Medicago truncatula]	ABD28351.1	402	2e-110	196/213	92
isogroup00963	isotig01214	746	protein kinase [Glycine max]	ACJ37414.1	320	2e-85	163/229	71
isogroup00964	isotig01215	748	unknown [Glycine max]	ACU19740.1	365	4e-99	191/200	95
isogroup00965	isotig01216	745	CM0216.490.nc [Lotus japonicus]	BAF98583.1	299	1e-84	175/207	84
isogroup00966	isotig01217	747	leucine rich repeat protein [Glycine max]	ACM89604.1	336	2e-90	174/248	70
isogroup00967	isotig01218	745	PREDICTED: hypothetical protein [Vitis vinifera]	XP_002266997.1	400	1e-109	188/247	76
isogroup00968	isotig01219	746	cytokinin receptor 1 [Lotus japonicus]	ABI48271.1	404	6e-111	223/248	89
isogroup00969	isotig01220	745	inositol or phosphatidylinositol kinase, putative [Ricinus communis]	XP_002514582.1	267	9e-70	159/259	61
isogroup00970	isotig01221	742	unknown [Medicago truncatula]	ACJ86186.1	367	1e-99	181/199	90
isogroup00971	isotig01222	743	IM30 [Pisum sativum]	Q03943.1	368	4e-100	205/221	92
isogroup00972	isotig01223	743	unknown [Medicago truncatula]	ACJ84141.1	320	1e-85	156/180	86
isogroup00973	isotig01224	745	unknown [Glycine max]	ACU19513.1	417	6e-115	229/248	92
isogroup00974	isotig01225	743	unknown [Glycine max]	ACU19580.1	459	2e-127	244/247	98
isogroup00975	isotig01226	738	unknown [Medicago truncatula]	ACJ85727.1	459	2e-127	229/245	93
isogroup00976	isotig01227	742	unnamed protein product [Vitis vinifera]	CBI21020.3	390	7e-107	195/230	84
isogroup00977	isotig01228	739	unnamed protein product [Vitis vinifera]	CBI19929.3	389	2e-106	195/246	79
isogroup00978	isotig01229	742	vacuolar-H+-pumping ATPase 16 kDa proteolipid subunit 2 [Arabidopsis lyrata subsp. lyrata]	XP_002890358.1	189	3e-46	133/133	100
isogroup00979	isotig01230	740	oligopeptidase B [Triticum aestivum]	BAE97779.1	442	3e-122	205/234	87
isogroup00980	isotig01231	741	unknown [Glycine max]	ACU23202.1	416	2e-114	200/246	81
isogroup00981	isotig01232	740	unknown [Medicago truncatula]	ACJ84081.1	285	6e-75	134/161	83
isogroup00982	isotig01233	739	farnesyl-diphosphate farnesyltransferase [Medicago truncatula]	CAD23250.1	435	3e-120	224/240	93
isogroup00983	isotig01234	740	unknown [Medicago truncatula]	ACJ85890.1	349	2e-94	170/185	91
isogroup00984	isotig01235	737	No hit
isogroup00985	isotig01236	738	hypothetical protein [Trifolium pratense]	BAE71238.1	252	3e-65	130/164	79
isogroup00986	isotig01237	736	PREDICTED: hypothetical protein [Vitis vinifera]	XP_002280982.1	319	2e-85	181/230	78
isogroup00987	isotig01238	738	rubisco activase [Glycine max]	ADD60244.1	374	5e-102	177/198	89
isogroup00988	isotig01239	725	Peptidase T1A, proteasome beta-subunit [Medicago truncatula]	ABN06120.1	294	1e-128	143/149	95
isogroup00989	isotig01240	735	unknown [Medicago truncatula]	ACJ85880.1	201	1e-49	105/128	82
isogroup00990	isotig01241	734	predicted protein [Populus trichocarpa]	XP_002297822.1	210	2e-52	119/132	90
isogroup00991	isotig01242	735	unknown [Glycine max]	ACU18070.1	380	1e-103	187/219	85
isogroup00992	isotig01243	735	Protein phosphatase 2C-like [Medicago truncatula]	ABD28356.2	427	9e-118	211/232	90
isogroup00993	isotig01244	735	unnamed protein product [Vitis vinifera]	XP_002285784.1	415	3e-114	201/250	80
isogroup00994	isotig01245	736	Selenoprotein O, putative [Ricinus communis]	XP_002513433.1	376	1e-105	187/244	76
isogroup00995	isotig01246	735	glutathione reductase [Pisum sativum]	Q43621.1	484	4e-135	240/245	97
isogroup00996	isotig01247	734	unknown [Glycine max]	ACU24354.1	311	4e-83	173/238	72
isogroup00997	isotig01248	733	glycine-rich RNA-binding protein [Pisum sativum]	AAB71417.1	234	7e-60	117/119	98
isogroup00998	isotig01249	734	AF324244_1 translation initiation factor 2 [Phaseolus vulgaris]	P57997.1	192	5e-47	122/223	54
isogroup00999	isotig01250	734	putative early nodulin-like 2 predicted GPI-anchored protein [Trifolium pratense]	BAE71287.1	138	6e-31	62/76	81
isogroup01000	isotig01251	727	unnamed protein product [Vitis vinifera]	CBI21303.3	263	1e-68	169/241	70
isogroup01001	isotig01252	734	unknown [Medicago truncatula]	ACJ86100.1	272	4e-71	154/160	96
isogroup01002	isotig01253	733	hypothetical protein RCOM_1355450 [Ricinus communis]	XP_002519518.1	262	2e-68	119/183	65
isogroup01003	isotig01254	733	predicted protein [Populus trichocarpa]	XP_002312176.1	200	2e-49	116/187	62
isogroup01004	isotig01255	733	unknown [Glycine max]	ACU18458.1	227	1e-57	141/236	59
isogroup01005	isotig01256	715	2001457J GTP-binding protein	BAA02117.1	405	3e-111	201/203	99
isogroup01006	isotig01257	731	AF262939_1 chloroplast protein import component Toc159 [Pisum sativum]	AAF75761.1	330	1e-88	218/243	89
isogroup01007	isotig01258	732	unknown [Medicago truncatula]	ACJ85981.1	268	4e-70	129/135	95
isogroup01008	isotig01259	729	unknown [Glycine max]	ACU19409.1	266	4e-101	127/164	77
isogroup01009	isotig01260	731	unknown [Glycine max]	ACU15321.1	355	3e-96	177/178	99
isogroup01010	isotig01261	730	conserved hypothetical protein [Ricinus communis]	XP_002520818.1	197	1e-48	105/174	60
isogroup01011	isotig01262	723	protein translocase, putative [Ricinus communis]	XP_002528280.1	416	2e-114	198/239	82
isogroup01012	isotig01263	726	PREDICTED: hypothetical protein [Vitis vinifera]	XP_002275329.1	413	1e-113	207/241	85
isogroup01013	isotig01264	729	unknown [Medicago truncatula]	ACJ84898.1	302	3e-80	164/234	70
isogroup01014	isotig01265	722	Auxin response factor, putative [Ricinus communis]	XP_002532983.1	449	1e-124	224/241	92
isogroup01015	isotig01266	728	No hit
isogroup01016	isotig01267	728	guanine nucleotide regulatory protein [Vicia faba]	P38548.1	462	2e-128	218/221	98
isogroup01017	isotig01268	726	light harvesting-like protein 3 [Populus trichocarpa]	XP_002329601.1	303	2e-80	153/224	68
isogroup01018	isotig01269	728	acetyl-CoA carboxylase [Medicago sativa]	AAB42144.1	474	6e-132	236/241	97
isogroup01019	isotig01270	726	EXECUTER1 protein, chloroplast precursor, putative [Ricinus communis]	XP_002511410.1	238	6e-61	121/164	73
isogroup01020	isotig01271	723	predicted protein [Populus trichocarpa]	XP_002302505.1	181	8e-44	93/142	65
isogroup01021	isotig01272	723	unknown [Glycine max]	ACU20166.1	300	1e-79	145/239	60
isogroup01022	isotig01273	712	PREDICTED: hypothetical protein [Vitis vinifera]	XP_002265277.1	196	2e-48	103/190	54
isogroup01023	isotig01274	726	syntaxin, putative [Ricinus communis]	XP_002519551.1	381	6e-104	204/242	84
isogroup01024	isotig01275	718	Peptidase T2, asparaginase 2 [Medicago truncatula]	ABD32614.1	407	7e-112	202/220	91
isogroup01025	isotig01276	725	unknown [Medicago truncatula]	ACJ84455.1	355	3e-96	210/224	93
isogroup01026	isotig01277	723	putative NAD dependent epimerase [Trifolium pratense]	BAE71216.1	473	1e-131	227/238	95
isogroup01027	isotig01278	723	unknown [Glycine max]	ABQ63097.1	323	1e-86	166/206	80
isogroup01028	isotig01279	720	unknown [Medicago truncatula]	ACJ85186.1	332	2e-104	170/200	85
isogroup01029	isotig01280	724	ATP-dependent clp protease ATP-binding subunit clpx, putative [Ricinus communis]	XP_002516670.1	417	9e-115	213/240	88
isogroup01030	isotig01281	724	chloroplast inner envelope protein, 110 kD (IEP110) [Pisum sativum]	CAA92823.1	275	4e-72	143/155	92
isogroup01031	isotig01282	718	AF128455_1 gamma-glutamylcysteine synthetase precursor [Pisum sativum]	AAF22137.1	493	7e-138	234/239	97
isogroup01032	isotig01283	721	alpha 1,4-glucan phosphorylase type H [Vicia faba var. minor]	P53537.1	464	5e-129	237/240	98
isogroup01033	isotig01284	721	BRASSINOSTEROID INSENSITIVE 1-associated receptor kinase 1 precursor, putative [Ricinus communis]	XP_002517430.1	383	1e-104	188/242	77
isogroup01034	isotig01285	721	unknown [Glycine max]	ACU23635.1	368	4e-100	187/238	78
isogroup01035	isotig01286	713	unnamed protein product [Vitis vinifera]	XP_002280928.1	404	4e-111	208/237	87
isogroup01036	isotig01287	719	PREDICTED: hypothetical protein [Vitis vinifera]	XP_002279721.1	127	3e-51	73/103	70
isogroup01037	isotig01288	720	unknown [Glycine max]	ACU13461.1	397	9e-109	194/208	93
isogroup01038	isotig01289	720	40S ribosomal protein S5 [Cicer arietinum]	O65731.1	330	1e-88	184/191	96
isogroup01039	isotig01290	717	DNA-directed RNA polymerase, 14 to 18 kDa subunit [Medicago truncatula]	ABN08140.1	242	4e-62	138/145	95
isogroup01040	isotig01291	719	2121384C calmodulin	P17928.2	297	8e-79	149/149	100
isogroup01041	isotig01292	719	unknown [Medicago truncatula]	ACJ84587.1	385	2e-105	217/234	92
isogroup01042	isotig01293	716	unknown [Medicago truncatula]	ACJ86145.1	267	1e-69	135/176	76
isogroup01043	isotig01294	715	PREDICTED: hypothetical protein [Vitis vinifera]	XP_002285665.1	255	2e-93	127/153	83
isogroup01044	isotig01295	716	unknown [Medicago truncatula]	ACJ83936.1	247	1e-63	120/159	75
isogroup01045	isotig01296	716	Rubber elongation factor [Medicago truncatula]	ABD28680.1	329	2e-88	165/181	91
isogroup01046	isotig01297	716	opc-8:0 CoA ligase1 [Arabidopsis lyrata subsp. lyrata]	XP_002893114.1	350	1e-94	188/238	78
isogroup01047	isotig01298	715	alkaline alpha-galactosidase [Pisum sativum]	ABR19752.1	451	5e-125	222/239	92
isogroup01048	isotig01299	714	ABA-responsive protein [Pisum sativum]	Q06931.1	174	1e-41	133/157	84
isogroup01049	isotig01300	713	thioredoxin f [Pisum sativum]	P29450.1	280	1e-73	164/179	91
isogroup01050	isotig01301	713	Ribosomal protein S6e [Medicago truncatula]	ABD32373.1	368	4e-100	226/233	96
isogroup01051	isotig01302	712	guanine nucleotide-exchange, putative [Ricinus communis]	XP_002516179.1	370	7e-101	190/237	80
isogroup01052	isotig01303	708	unnamed protein product [Vitis vinifera]	XP_002265302.1	327	9e-88	160/179	89
isogroup01053	isotig01304	712	PREDICTED: hypothetical protein [Vitis vinifera]	XP_002285325.1	185	6e-45	126/204	61
isogroup01054	isotig01305	712	1611464A plastocyanin	P16002.1	263	2e-68	157/168	93
isogroup01055	isotig01306	709	predicted protein [Populus trichocarpa]	XP_002311453.1	210	2e-52	143/235	60
isogroup01056	isotig01307	709	unknown [Medicago truncatula]	ACJ84201.1	333	1e-89	191/227	84
isogroup01057	isotig01308	710	hypothetical protein SORBIDRAFT_08g012980 [Sorghum bicolor]	XP_002442114.1	191	1e-46	90/101	89
isogroup01058	isotig01309	710	unknown [Glycine max]	ACU19494.1	173	2e-41	97/165	58
isogroup01059	isotig01310	707	unknown [Glycine max]	ACU24532.1	431	3e-119	203/216	93
isogroup01060	isotig01311	711	class II KNOX homeobox transcription factor [Medicago truncatula]	ABO33482.1	350	8e-95	182/188	96
isogroup01061	isotig01312	710	putative replication protein A1 [Trifolium pratense]	BAE71224.1	413	9e-114	222/236	94
isogroup01062	isotig01313	709	unnamed protein product [Vitis vinifera]	CBI27077.3	413	1e-113	212/236	89
isogroup01063	isotig01314	710	eukaryotic translation initiation factor 3 subunit, putative [Ricinus communis]	XP_002513198.1	125	4e-27	90/143	62
isogroup01064	isotig01315	710	unknown [Glycine max]	ACU17107.1	259	3e-67	121/205	59
isogroup01065	isotig01316	707	predicted protein [Populus trichocarpa]	XP_002309194.1	308	6e-82	145/148	97
isogroup01066	isotig01317	709	unknown [Glycine max]	ACU20355.1	169	4e-40	110/135	81
isogroup01067	isotig01318	708	unnamed protein product [Vitis vinifera]	CBI32836.3	276	1e-72	133/195	68
isogroup01068	isotig01319	704	hypothetical protein ARALYDRAFT_904415 [Arabidopsis lyrata subsp. lyrata]	XP_002876790.1	322	4e-86	186/193	96
isogroup01069	isotig01320	706	unknown [Glycine max]	ACU20370.1	283	1e-78	138/175	78
isogroup01070	isotig01321	707	unknown [Medicago truncatula]	ACJ84086.1	330	8e-89	160/164	97
isogroup01071	isotig01322	706	unknown [Glycine max]	ACU14003.1	212	4e-53	104/134	77
isogroup01072	isotig01323	707	unknown [Glycine max]	ACU16127.1	346	2e-93	160/183	87
isogroup01073	isotig01324	705	predicted protein [Populus trichocarpa]	XP_002302271.1	128	8e-28	58/74	78
isogroup01074	isotig01325	703	unnamed protein product [Vitis vinifera]	CBI17843.3	256	1e-66	134/230	58
isogroup01075	isotig01326	704	unknown [Medicago truncatula]	ACJ85132.1	333	2e-89	189/222	85
isogroup01076	isotig01327	705	signal recognition particle 54 kDa subunit precursor [Pisum sativum]	AAC64109.1	412	2e-113	215/231	93
isogroup01077	isotig01328	706	unknown [Glycine max]	ACU19331.1	270	2e-70	146/173	84
isogroup01078	isotig01329	704	PREDICTED: hypothetical protein [Vitis vinifera]	XP_002267305.1	403	1e-110	193/211	91
isogroup01079	isotig01330	704	PREDICTED: hypothetical protein [Vitis vinifera]	XP_002272290.1	161	2e-73	100/153	65
isogroup01080	isotig01331	702	predicted protein [Populus trichocarpa]	XP_002322173.1	236	3e-60	135/235	57
isogroup01081	isotig01332	705	unknown [Medicago truncatula]	ACJ83933.1	164	8e-39	112/119	94
isogroup01082	isotig01333	705	Eukaryotic initiation factor iso-4F subunit p82-34, putative [Ricinus communis]	XP_002534061.1	193	2e-47	95/133	71
isogroup01083	isotig01334	694	predicted protein [Populus trichocarpa]	XP_002311510.1	179	4e-43	94/164	57
isogroup01084	isotig01335	704	cinnamyl alcohol dehydrogenase [Glycine max]	ACQ90242.1	186	2e-89	90/107	84
isogroup01085	isotig01336	703	AF324244_1 translation initiation factor 2 [Phaseolus vulgaris]	P57997.1	364	5e-99	214/234	91
isogroup01086	isotig01337	704	PREDICTED: hypothetical protein [Vitis vinifera]	XP_002278728.1	189	2e-46	117/271	43
isogroup01087	isotig01338	700	Cu/Zn superoxide dismutase II [Pisum sativum]	CAA39819.1	305	3e-81	162/165	98
isogroup01088	isotig01339	702	unnamed protein product [Vitis vinifera]	CBI18961.3	312	2e-83	183/240	76
isogroup01089	isotig01340	703	PREDICTED: hypothetical protein isoform 2 [Vitis vinifera]	XP_002284250.1	362	2e-98	179/234	76
isogroup01090	isotig01341	703	AF156667_1 RNA helicase [Vigna radiata]	AAF40306.1	313	2e-83	154/191	80
isogroup01091	isotig01342	699	malate dehydrogenase (NADP+) [Pisum sativum]	P21528.2	306	2e-81	150/152	98
isogroup01092	isotig01343	702	PREDICTED: hypothetical protein [Vitis vinifera]	XP_002275378.1	191	8e-47	108/239	45
isogroup01093	isotig01344	701	conserved hypothetical protein [Ricinus communis]	XP_002512715.1	380	9e-104	202/233	86
isogroup01094	isotig01345	701	unnamed protein product [Vitis vinifera]	XP_002266380.1	290	2e-76	154/215	71
isogroup01095	isotig01346	697	unknown [Glycine max]	ACU16892.1	212	4e-53	157/204	76
isogroup01096	isotig01347	701	chitinase class I [Pisum sativum]	P21226.2	398	3e-109	178/185	96
isogroup01097	isotig01348	697	predicted protein [Populus trichocarpa]	XP_002325368.1	303	2e-80	140/164	85
isogroup01098	isotig01349	699	Aspartic proteinase nepenthesin-1 precursor, putative [Ricinus communis]	XP_002524952.1	328	4e-88	164/219	74
isogroup01099	isotig01350	700	eukaryotic initiation factor 5A (2) [Nicotiana plumbaginifolia]	P24922.1	318	3e-85	155/159	97
isogroup01100	isotig01351	700	sucrose synthase isoform 3 [Pisum sativum]	CAC32462.1	450	9e-125	218/224	97
isogroup01101	isotig01352	699	cellulose synthase A3 [Gossypium hirsutum]	ADZ16123.1	319	2e-85	165/171	96
isogroup01102	isotig01353	698	CBL-interacting protein kinase 6 [Cicer arietinum]	ACC96114.1	431	4e-119	209/224	93
isogroup01103	isotig01354	698	unknown [Glycine max]	ACU22850.1	449	2e-124	223/232	96
isogroup01104	isotig01355	697	photosystem I reaction center subunit IV A, chloroplast precursor [Ricinus communis]	XP_002521161.1	133	2e-29	81/111	72
isogroup01105	isotig01356	698	unnamed protein product [Vitis vinifera]	CBI16305.3	307	9e-82	149/229	65
isogroup01106	isotig01357	697	unnamed protein product [Vitis vinifera]	XP_002285898.1	153	2e-35	70/78	89
isogroup01107	isotig01358	698	unnamed protein product [Vitis vinifera]	CBI24914.3	316	2e-84	173/232	74
isogroup01108	isotig01359	697	unknown [Glycine max]	ACU24640.1	332	4e-89	164/176	93
isogroup01109	isotig01360	696	GTP-binding protein [Pisum sativum]	AAA53276.1	385	3e-105	224/231	96
isogroup01110	isotig01361	691	leucine-rich repeat resistance protein-like protein [Glycine max]	ACM89605.1	427	8e-118	221/229	96
isogroup01111	isotig01362	693	PREDICTED: hypothetical protein [Vitis vinifera]	XP_002283021.1	278	6e-73	140/194	72
isogroup01112	isotig01363	694	Xylem serine proteinase 1 precursor, putative [Ricinus communis]	XP_002533167.1	381	5e-104	178/231	77
isogroup01113	isotig01364	687	translational elongation factor 1 subunit Bbeta [Pisum sativum]	AAR15081.1	319	2e-85	216/228	94
isogroup01114	isotig01365	693	unknown [Glycine max]	ACU13224.1	262	3e-68	125/139	89
isogroup01115	isotig01366	689	unknown [Medicago truncatula]	ACJ85481.1	442	1e-122	219/229	95
isogroup01116	isotig01367	689	Rieske iron-sulfur protein Tic55 [Pisum sativum]	CAA04157.1	478	2e-133	220/228	96
isogroup01117	isotig01368	692	unknown [Glycine max]	ACU23122.1	192	2e-93	92/135	68
isogroup01118	isotig01369	691	Receptor protein kinase CLAVATA1 precursor, putative [Ricinus communis]	XP_002510007.1	286	2e-75	144/224	64
isogroup01119	isotig01370	692	unnamed protein product [Vitis vinifera]	CBI38698.3	288	6e-76	144/177	81
isogroup01120	isotig01371	691	unknown [Glycine max]	ACU20435.1	214	8e-54	149/231	64
isogroup01121	isotig01372	692	LATE BLOOMER 1 [Pisum sativum]	ABP81863.1	409	1e-112	224/228	98
isogroup01122	isotig01373	691	PREDICTED: hypothetical protein [Vitis vinifera]	XP_002285388.1	235	3e-60	150/221	67
isogroup01123	isotig01374	689	No hit
isogroup01124	isotig01375	692	PAP fibrillin [Medicago truncatula]	ABD32657.1	271	6e-71	155/165	93
isogroup01125	isotig01376	691	predicted protein [Populus trichocarpa]	XP_002320821.1	429	1e-118	206/230	89
isogroup01126	isotig01377	689	unknown [Glycine max]	ACU16782.1	385	3e-105	200/203	98
isogroup01127	isotig01378	685	unknown [Glycine max]	ACU20441.1	280	1e-73	137/157	87
isogroup01128	isotig01379	688	unknown [Medicago truncatula]	ACJ86198.1	164	7e-79	77/91	84
isogroup01129	isotig01380	690	hypothetical protein VITISV_037734 [Vitis vinifera]	CAN80681.1	79.7	3e-13	107/191	56
isogroup01130	isotig01381	690	Serine/threonine protein kinase, active site [Medicago truncatula]	ABE80150.1	375	3e-102	200/230	86
isogroup01131	isotig01382	690	PREDICTED: hypothetical protein [Vitis vinifera]	XP_002274403.1	167	9e-40	118/218	54
isogroup01132	isotig01383	689	unknown [Glycine max]	ACU13172.1	346	1e-93	163/171	95
isogroup01133	isotig01384	689	unnamed protein product [Vitis vinifera]	CBI24130.3	316	1e-84	164/227	72
isogroup01134	isotig01385	686	unknown [Medicago truncatula]	ACJ85382.1	293	2e-77	162/223	72
isogroup01135	isotig01386	685	arginyl-tRNA synthetase [Canavalia ensiformis]	CAQ34913.1	369	2e-100	174/228	76
isogroup01136	isotig01387	687	sialyltransferase-like protein [Medicago truncatula]	CAJ15149.1	224	8e-57	125/170	73
isogroup01137	isotig01388	689	putative U1 snRNP 70K protein [Trifolium pratense]	BAE71300.1	280	9e-74	199/205	97
isogroup01138	isotig01389	687	shikimate O-hydroxycinnamoyltransferase [Trifolium pratense]	ACI16630.1	335	3e-90	162/167	97
isogroup01139	isotig01390	686	hypothetical protein VITISV_031055 [Vitis vinifera]	XP_002264547.1	338	1e-93	158/181	87
isogroup01140	isotig01391	686	unknown [Glycine max]	ACU23511.1	394	4e-108	196/215	91
isogroup01141	isotig01392	684	nitrate transporter, putative [Ricinus communis]	XP_002517267.1	336	1e-90	156/207	75
isogroup01142	isotig01393	688	multidrug resistance protein 1, 2, putative [Ricinus communis]	XP_002519488.1	395	3e-108	206/229	89
isogroup01143	isotig01394	683	predicted protein [Populus trichocarpa]	XP_002313218.1	190	1e-66	95/156	60
isogroup01144	isotig01395	685	unknown [Medicago truncatula]	ACJ85567.1	376	2e-102	179/225	79
isogroup01145	isotig01396	686	phosphoethanolamine n-methyltransferase, putative [Ricinus communis]	XP_002532097.1	262	3e-68	125/181	69
isogroup01146	isotig01397	685	hypothetical protein OsJ_24532 [Oryza sativa Japonica Group]	EEE67305.1	214	1e-53	110/133	82
isogroup01147	isotig01398	684	DAG protein, chloroplast precursor, putative [Ricinus communis]	XP_002532881.1	332	2e-89	159/171	92
isogroup01148	isotig01399	683	unknown [Medicago truncatula]	ACJ85813.1	434	5e-120	217/225	96
isogroup01149	isotig01400	683	hypothetical protein MtrDRAFT_AC183371g14v1 [Medicago truncatula]	ABN09190.1	373	1e-101	202/211	95
isogroup01150	isotig01401	683	nitrate transporter NRT1-2 [Glycine max]	BAB19757.1	327	8e-88	168/227	74
isogroup01151	isotig01402	681	unnamed protein product [Vitis vinifera]	XP_002273663.1	208	8e-59	101/189	53
isogroup01152	isotig01403	683	3-isopropylmalate dehydratase, putative [Ricinus communis]	XP_002530662.1	277	1e-72	149/173	86
isogroup01153	isotig01404	683	unknown [Medicago truncatula]	ACJ83940.1	248	4e-64	123/169	72
isogroup01154	isotig01405	681	acyl:coa ligase acetate-coa synthetase-like protein [Populus trichocarpa]	XP_002305237.1	390	1e-106	181/227	79
isogroup01155	isotig01406	677	unknown [Glycine max]	ACU14840.1	331	4e-89	177/192	92
isogroup01156	isotig01407	681	conserved hypothetical protein [Ricinus communis]	XP_002519031.1	270	9e-71	163/226	72
isogroup01157	isotig01408	681	unknown [Glycine max]	ACU19184.1	397	7e-109	193/226	85
isogroup01158	isotig01409	681	predicted protein [Populus trichocarpa]	XP_002312439.1	326	1e-87	162/227	71
isogroup01159	isotig01410	678	predicted protein [Populus trichocarpa]	XP_002319075.1	274	6e-72	139/174	79
isogroup01160	isotig01411	681	2-deoxyglucose-6-phosphate phosphatase, putative [Ricinus communis]	XP_002512523.1	312	3e-83	156/179	87
isogroup01161	isotig01412	680	unnamed protein product [Vitis vinifera]	CBI40398.3	174	9e-42	97/212	45
isogroup01162	isotig01413	680	predicted protein [Populus trichocarpa]	XP_002307743.1	48.9	0.0006	38/107	35
isogroup01163	isotig01414	679	PREDICTED: hypothetical protein [Vitis vinifera]	XP_002277105.1	227	9e-58	102/115	88
isogroup01164	isotig01415	673	protein phosphatase 2C-like protein [Arabidopsis thaliana]	NP_566949.2	275	5e-72	139/171	81
isogroup01165	isotig01416	674	predicted protein [Populus trichocarpa]	XP_002333123.1	202	2e-56	113/191	59
isogroup01166	isotig01417	677	unknown [Glycine max]	ACU21441.1	240	1e-61	126/159	79
isogroup01167	isotig01418	680	conserved hypothetical protein [Ricinus communis]	XP_002515202.1	323	9e-87	163/225	72
isogroup01168	isotig01419	678	unknown [Glycine max]	ACU20166.1	314	7e-84	151/224	67
isogroup01169	isotig01420	665	cytochrome P450 monooxygenase CYP72A65 [Medicago truncatula]	ABC59079.1	243	1e-62	115/150	76
isogroup01170	isotig01421	674	MtN4 [Medicago truncatula]	CAA75594.1	154	1e-35	86/89	96
isogroup01171	isotig01422	676	plasma membrane receptor-like kinase [Medicago truncatula]	ACF70844.1	438	3e-121	218/223	97
isogroup01172	isotig01423	677	predicted protein [Populus trichocarpa]	XP_002328590.1	302	3e-80	153/227	67
isogroup01173	isotig01424	677	multidrug resistance protein ABC transporter family [Populus trichocarpa]	XP_002301476.1	366	1e-99	180/225	80
isogroup01174	isotig01425	676	PREDICTED: myosin heavy chain, muscle isoform 1 [Acyrthosiphon pisum]	XP_001952092.2	388	4e-106	224/225	99
isogroup01175	isotig01426	676	unknown [Glycine max]	ACU20732.1	227	1e-57	123/173	71
isogroup01176	isotig01427	675	unnamed protein product [Vitis vinifera]	CBI21643.3	164	1e-49	79/124	63
isogroup01177	isotig01428	675	predicted protein [Populus trichocarpa]	XP_002310868.1	177	6e-84	97/132	73
isogroup01178	isotig01429	676	unknown [Glycine max]	ACU16936.1	171	1e-40	103/143	72
isogroup01179	isotig01430	669	conserved hypothetical protein [Ricinus communis]	XP_002525844.1	273	1e-71	125/152	82
isogroup01180	isotig01431	672	unknown [Glycine max]	ACU18044.1	288	4e-76	166/224	74
isogroup01181	isotig01432	673	unnamed protein product [Vitis vinifera]	XP_002263819.1	364	5e-99	174/224	77
isogroup01182	isotig01433	672	polygalacturonase inhibiting protein [Pisum sativum]	CAG44505.1	328	4e-88	161/168	95
isogroup01183	isotig01434	670	Pre-mRNA-processing-splicing factor, putative [Ricinus communis]	XP_002517654.1	459	1e-127	221/223	99
isogroup01184	isotig01435	673	predicted protein [Populus trichocarpa]	XP_002310728.1	95.1	7e-18	50/76	65
isogroup01185	isotig01436	671	unknown [Glycine max]	ACU18511.1	402	1e-110	215/223	96
isogroup01186	isotig01437	672	2001457C GTP-binding protein	BAA02110.1	271	3e-116	135/137	98
isogroup01187	isotig01438	668	hypothetical protein SORBIDRAFT_01g040800 [Sorghum bicolor]	XP_002465540.1	236	2e-60	115/117	98
isogroup01188	isotig01439	671	senescence-inducible chloroplast stay-green protein [Pisum sativum]	BAF76351.1	327	8e-88	150/161	93
isogroup01189	isotig01440	671	catalytic, putative [Ricinus communis]	XP_002526728.1	365	3e-99	169/213	79
isogroup01190	isotig01441	669	unknown [Glycine max]	ACU16288.1	268	6e-70	130/174	74
isogroup01191	isotig01442	669	casein kinase, putative [Ricinus communis]	XP_002531638.1	433	1e-119	206/223	92
isogroup01192	isotig01443	667	unnamed protein product [Vitis vinifera]	XP_002284709.1	175	4e-42	97/136	71
isogroup01193	isotig01444	669	unknown [Medicago truncatula]	ACJ84710.1	410	5e-113	188/203	92
isogroup01194	isotig01445	670	PREDICTED: hypothetical protein [Vitis vinifera]	XP_002281907.1	271	9e-84	118/189	62
isogroup01195	isotig01446	669	PREDICTED: hypothetical protein [Vitis vinifera]	XP_002282340.1	271	1e-99	128/162	79
isogroup01196	isotig01447	668	cyclophilin [Vicia faba]	Q41651.1	306	6e-85	162/172	94
isogroup01197	isotig01448	669	Helicase, C-terminal; Zinc finger, CCHC-type; GUCT [Medicago truncatula]	ABD32851.1	76.3	3e-12	43/54	79
isogroup01198	isotig01449	668	unknown [Glycine max]	ACU16238.1	256	2e-66	126/144	87
isogroup01199	isotig01450	660	unknown [Glycine max]	ACU23370.1	344	6e-93	162/218	74
isogroup01200	isotig01451	666	glucose-6-phosphate dehydrogenase [Pisum sativum]	ABI97284.1	406	1e-111	197/203	97
isogroup01201	isotig01452	663	Cullin-1, putative [Ricinus communis]	XP_002516899.1	433	8e-120	212/219	96
isogroup01202	isotig01453	665	PREDICTED: similar to elongation factor 2 [Vitis vinifera]	XP_002266780.1	380	1e-104	206/219	94
isogroup01203	isotig01454	663	predicted protein [Populus trichocarpa]	XP_002300957.1	369	1e-100	166/220	75
isogroup01204	isotig01455	665	AF486839_1 hydroxyisourate hydrolase [Glycine max]	Q8S3J3.1	353	8e-96	170/220	77
isogroup01205	isotig01456	664	ascorbate oxidase [Pisum sativum]	BAH28261.1	408	3e-112	209/219	95
isogroup01206	isotig01457	664	predicted protein [Populus trichocarpa]	XP_002308351.1	329	2e-88	181/208	87
isogroup01207	isotig01458	664	Peroxisomal biogenesis factor 11 [Medicago truncatula]	ABN08828.1	349	2e-94	169/186	90
isogroup01208	isotig01459	664	predicted protein [Populus trichocarpa]	XP_002314548.1	395	3e-108	182/221	82
isogroup01209	isotig01460	664	predicted protein [Populus trichocarpa]	XP_002321650.1	258	3e-67	136/221	61
isogroup01210	isotig01461	662	unknown [Medicago truncatula]	ACJ84235.1	325	3e-87	161/199	80
isogroup01211	isotig01462	664	chitinase [Cicer arietinum]	P36908.1	260	9e-68	143/164	87
isogroup01212	isotig01463	662	GTP-binding signal recognition particle SRP54, G-domain [Medicago truncatula]	ABN06080.1	332	2e-94	169/186	90
isogroup01213	isotig01464	662	hypothetical protein VITISV_022290 [Vitis vinifera]	CAN75612.1	80.5	2e-13	58/189	30
isogroup01214	isotig01465	659	unknown [Glycine max]	ACU15923.1	181	7e-44	106/135	78
isogroup01215	isotig01466	662	bZIP transcription factor [Caragana korshinskii]	ABG90380.1	285	3e-75	165/221	74
isogroup01216	isotig01467	661	ATP synthase CF1 alpha subunit [Cicer arietinum]	YP_002149740.1	351	4e-95	183/187	97
isogroup01217	isotig01468	660	unknown [Glycine max]	ACU13806.1	311	4e-83	146/148	98
isogroup01218	isotig01469	660	unknown [Medicago truncatula]	ACJ83898.1	352	2e-95	197/202	97
isogroup01219	isotig01470	660	phosphoinositide-specific phospholipase C [Medicago truncatula]	AAL17948.1	247	8e-64	114/119	95
isogroup01220	isotig01471	657	RNA polymerase sigma factor rpoD, putative [Ricinus communis]	XP_002516489.1	276	2e-72	139/222	62
isogroup01221	isotig01472	659	unknown [Glycine max]	ACU18921.1	301	6e-80	177/225	78
isogroup01222	isotig01473	654	hypothetical protein SELMODRAFT_178975 [Selaginella moellendorffii]	XP_002981542.1	316	1e-84	151/151	100
isogroup01223	isotig01474	659	bimodular protein [Medicago sativa subsp. falcata]	ABQ01426.1	151	8e-35	71/80	88
isogroup01224	isotig01475	656	unknown [Glycine max]	ACU15064.1	184	6e-45	93/128	72
isogroup01225	isotig01476	658	predicted protein [Populus trichocarpa]	XP_002310767.1	288	4e-76	153/195	78
isogroup01226	isotig01477	659	nucleoid DNA-binding protein cnd41-like protein [Arabidopsis thaliana]	CAB96832.1	177	1e-42	104/188	55
isogroup01227	isotig01478	654	unnamed protein product [Vitis vinifera]	XP_002278510.1	195	3e-48	128/158	81
isogroup01228	isotig01479	657	At5g10770/T30N20_40 [Arabidopsis thaliana]	NP_196638.2	111	1e-48	51/84	60
isogroup01229	isotig01480	658	unknown [Glycine max]	ACU13592.1	309	2e-82	155/166	93
isogroup01230	isotig01481	655	unknown [Glycine max]	ACU14748.1	133	8e-58	66/93	70
isogroup01231	isotig01482	649	predicted protein [Populus trichocarpa]	XP_002317586.1	213	2e-53	115/149	77
isogroup01232	isotig01483	655	PREDICTED: hypothetical protein [Vitis vinifera]	XP_002273795.1	331	3e-95	156/197	79
isogroup01233	isotig01484	656	conserved hypothetical protein [Ricinus communis]	XP_002511848.1	349	1e-94	168/218	77
isogroup01234	isotig01485	653	unknown [Glycine max]	ACU14887.1	240	9e-62	118/119	99
isogroup01235	isotig01486	653	sieve element occlusion by forisomes 3 [Medicago truncatula]	ADN32804.1	352	2e-95	171/194	88
isogroup01236	isotig01487	654	Protein kinase [Medicago truncatula]	ABE80124.1	386	1e-105	194/203	95
isogroup01237	isotig01488	655	hypothetical protein VITISV_010022 [Vitis vinifera]	CAN70652.1	249	2e-64	127/128	99
isogroup01238	isotig01489	653	unknown [Glycine max]	ACU23697.1	314	7e-84	153/163	93
isogroup01239	isotig01490	654	unknown [Medicago truncatula]	ACJ85877.1	290	1e-76	153/159	96
isogroup01240	isotig01491	654	eukaryotic translation initiation factor 2c, putative [Ricinus communis]	XP_002527764.1	370	1e-100	176/210	83
isogroup01241	isotig01492	652	unknown [Medicago truncatula]	ACJ83891.1	260	9e-68	138/145	95
isogroup01242	isotig01493	649	unnamed protein product [Vitis vinifera]	XP_002281211.1	240	7e-77	102/150	68
isogroup01243	isotig01494	647	unknown [Medicago truncatula]	ACJ85907.1	293	1e-77	147/165	89
isogroup01244	isotig01495	651	predicted protein [Populus trichocarpa]	XP_002320736.1	199	3e-49	98/130	75
isogroup01245	isotig01496	651	hypothetical protein SELMODRAFT_178975 [Selaginella moellendorffii]	XP_002981542.1	318	4e-85	152/155	98
isogroup01246	isotig01497	649	aspartate aminotransferase [Medicago sativa]	CAA43779.1	417	4e-115	207/215	96
isogroup01247	isotig01498	648	conserved hypothetical protein [Ricinus communis]	XP_002514321.1	207	6e-52	92/154	59
isogroup01248	isotig01499	646	predicted protein [Populus trichocarpa]	XP_002308030.1	132	9e-61	62/102	60
isogroup01249	isotig01500	648	bromodomain-containing protein, putative [Ricinus communis]	XP_002509565.1	108	7e-22	85/206	41
isogroup01250	isotig01501	649	predicted protein [Hordeum vulgare subsp. vulgare]	XP_001948685.1	403	8e-111	194/194	100
isogroup01251	isotig01502	643	No hit
isogroup01252	isotig01503	647	DNA binding protein, putative [Ricinus communis]	XP_002517855.1	189	2e-46	127/220	57
isogroup01253	isotig01504	649	phaseolin G-box binding protein PG2 [Phaseolus vulgaris]	AAC28907.1	252	2e-65	158/214	73
isogroup01254	isotig01505	641	timing of CAB expression 1 [Glycine max]	ABW87010.1	335	3e-90	181/210	86
isogroup01255	isotig01506	647	hypothetical protein SELMODRAFT_132033 [Selaginella moellendorffii]	XP_002990661.1	60.8	4e-11	39/82	47
isogroup01256	isotig01507	642	unknown [Glycine max]	ACU23082.1	332	2e-89	157/213	73
isogroup01257	isotig01508	646	40S ribosomal protein S15 [Arabidopsis lyrata subsp. lyrata]	XP_002873407.1	293	2e-77	145/152	95
isogroup01258	isotig01509	647	unknown [Glycine max]	ACU15193.1	266	1e-69	131/158	82
isogroup01259	isotig01510	646	predicted protein [Populus trichocarpa]	XP_002309201.1	91.3	9e-17	43/49	87
isogroup01260	isotig01511	647	transferase, transferring glycosyl groups, putative [Ricinus communis]	XP_002527445.1	375	2e-102	180/215	83
isogroup01261	isotig01512	644	unknown [Medicago truncatula]	ACJ85874.1	161	5e-38	84/103	81
isogroup01262	isotig01513	642	No hit
isogroup01263	isotig01514	644	unknown [Medicago truncatula]	ACJ84940.1	380	6e-104	191/205	93
isogroup01264	isotig01515	644	Uro-adherence factor A precursor, putative [Ricinus communis]	XP_002521050.1	119	3e-36	63/115	54
isogroup01265	isotig01516	646	unknown [Medicago truncatula]	ACJ84923.1	414	5e-114	208/215	96
isogroup01266	isotig01517	646	EICBP.B (ETHYLENE INDUCED CALMODULIN BINDING PROTEIN); calmodulin binding / transcription activator/ transcription regulator [Arabidopsis thaliana]	NP_001119195.1	58.9	1e-12	24/26	92
isogroup01267	isotig01518	643	ubiquitin-conjugating enzyme E2-25kD, putative [Ricinus communis]	XP_002511117.1	300	7e-80	145/165	87
isogroup01268	isotig01519	643	unknown [Glycine max]	ACU24472.1	386	6e-111	179/198	90
isogroup01269	isotig01520	645	predicted protein [Populus trichocarpa]	XP_002327166.1	261	5e-68	167/217	76
isogroup01270	isotig01521	641	Methylthioribose-1-phosphate isomerase, putative [Ricinus communis]	XP_002516257.1	295	7e-80	159/202	78
isogroup01271	isotig01522	642	unknown [Medicago truncatula]	ACJ84525.1	346	1e-93	164/181	90
isogroup01272	isotig01523	643	1604467A disease response resistance gene	P14710.1	282	3e-74	138/158	87
isogroup01273	isotig01524	641	conserved hypothetical protein [Ricinus communis]	XP_002531051.1	357	5e-97	174/213	81
isogroup01274	isotig01525	634	unnamed protein product [Oryza sativa Japonica Group]	BAG88475.1	238	3e-61	126/155	81
isogroup01275	isotig01526	641	predicted protein [Populus trichocarpa]	XP_002308657.1	388	3e-106	200/213	93
isogroup01276	isotig01527	641	unknown [Medicago truncatula]	ACJ84878.1	331	5e-89	185/199	92
isogroup01277	isotig01528	639	predicted protein [Populus trichocarpa]	XP_002301501.1	370	7e-101	187/215	86
isogroup01278	isotig01529	641	eukaryotic peptide chain release factor subunit, putative [Ricinus communis]	XP_002512711.1	309	1e-89	154/164	93
isogroup01279	isotig01530	638	unknown [Glycine max]	ACU21484.1	84	1e-16	37/47	78
isogroup01280	isotig01531	641	predicted protein [Populus trichocarpa]	XP_002300869.1	355	2e-96	169/178	94
isogroup01281	isotig01532	638	Tic21 [Pisum sativum]	ABG00264.1	252	3e-65	129/135	95
isogroup01282	isotig01533	639	AF355597_1 putative nodule membrane protein [Medicago sativa]	AAL57201.1	160	9e-56	79/83	95
isogroup01283	isotig01534	640	unknown [Medicago truncatula]	ACJ83977.1	343	1e-92	166/188	88
isogroup01284	isotig01535	639	hypothetical protein [Cucumis melo subsp. melo]	ADN33743.1	174	1e-41	79/91	86
isogroup01285	isotig01536	638	unnamed protein product [Vitis vinifera]	XP_002281297.1	290	1e-107	145/150	96
isogroup01286	isotig01537	637	unnamed protein product [Vitis vinifera]	XP_002282060.1	385	2e-105	185/213	86
isogroup01287	isotig01538	637	unknown [Glycine max]	ACU17614.1	366	1e-99	172/205	83
isogroup01288	isotig01539	637	unknown [Glycine max]	ACU17800.1	326	2e-87	174/202	86
isogroup01289	isotig01540	637	unknown [Glycine max]	ACU13951.1	269	2e-70	155/192	80
isogroup01290	isotig01541	636	MAP kinase kinase [Medicago sativa subsp. x varia]	CAC69138.1	409	1e-112	200/212	94
isogroup01291	isotig01542	634	unknown [Glycine max]	ACU16158.1	252	3e-65	114/125	91
isogroup01292	isotig01543	636	A Chain A, High Resolution Structure Of A Cherry Allergen Pru Av 2	2AHN	349	1e-94	157/213	73
isogroup01293	isotig01544	635	unknown [Glycine max]	ACU23248.1	204	7e-51	102/122	83
isogroup01294	isotig01545	635	unnamed protein product [Vitis vinifera]	CBI36527.3	260	8e-68	157/213	73
isogroup01295	isotig01546	635	cyclophilin [Cucumis sativus]	AAX94775.1	303	1e-80	156/171	91
isogroup01296	isotig01547	634	predicted protein [Populus trichocarpa]	XP_002323255.1	298	3e-79	151/213	70
isogroup01297	isotig01548	633	unnamed protein product [Pisum sativum]	P11894.2	203	1e-50	131/150	87
isogroup01298	isotig01549	635	N Chain N, Homology Model For The Spinach Chloroplast 50s Subunit Fitted To 9.4a Cryo-Em Map Of The 70s Chlororibosome	3BBO	243	1e-62	123/128	96
isogroup01299	isotig01550	632	unknown [Glycine max]	ACU19272.1	347	5e-94	158/183	86
isogroup01300	isotig01551	632	hypothetical protein POPTRDRAFT_564827 [Populus trichocarpa]	XP_002311618.1	296	2e-78	141/145	97
isogroup01301	isotig01552	623	No hit
isogroup01302	isotig01553	632	unknown [Medicago truncatula]	ACJ86203.1	189	2e-46	90/124	72
isogroup01303	isotig01554	630	hypothetical protein POPTRDRAFT_760228 [Populus trichocarpa]	XP_002307145.1	267	6e-70	157/213	73
isogroup01304	isotig01555	630	S-adenosylmethionine decarboxylase [Phaseolus vulgaris]	ABU55003.1	333	9e-90	161/205	78
isogroup01305	isotig01556	628	4-hydroxy-3-methylbut-2-en-1-yl diphosphate synthase [Hevea brasiliensis]	BAF98296.1	249	2e-64	119/129	92
isogroup01306	isotig01557	630	unknown [Glycine max]	ACU13851.1	233	1e-59	109/127	85
isogroup01307	isotig01558	629	UDP-glucose:D-fructose-2-glucosyltransferase [Vicia faba]	P31926.1	317	5e-85	154/155	99
isogroup01308	isotig01559	630	CP12 [Pisum sativum]	CAA96570.1	213	2e-53	107/118	90
isogroup01309	isotig01560	629	AF069305_1 phytochrome B [Pisum sativum]	AAF14344.1	362	2e-98	188/209	89
isogroup01310	isotig01561	628	unknown [Medicago truncatula]	ACJ84086.1	322	3e-86	156/164	95
isogroup01311	isotig01562	627	PREDICTED: hypothetical protein [Vitis vinifera]	XP_002279642.1	230	1e-58	139/154	90
isogroup01312	isotig01563	627	predicted protein [Hordeum vulgare subsp. vulgare]	BAJ85408.1	385	2e-105	206/209	98
isogroup01313	isotig01564	627	predicted protein [Populus trichocarpa]	XP_002317864.1	201	6e-50	105/152	69
isogroup01314	isotig01565	622	unnamed protein product [Vitis vinifera]	XP_002272679.1	266	5e-80	140/157	89
isogroup01315	isotig01566	623	unknown [Medicago truncatula]	ACJ84331.1	287	8e-76	142/180	78
isogroup01316	isotig01567	622	unknown [Medicago truncatula]	ACJ83848.1	316	2e-84	149/166	89
isogroup01317	isotig01568	624	unnamed protein product [Vitis vinifera]	CBI22717.3	194	9e-48	103/157	65
isogroup01318	isotig01569	625	unknown [Glycine max]	ACU14426.1	224	8e-57	108/127	85
isogroup01319	isotig01570	626	unknown [Medicago truncatula]	ACJ86084.1	219	2e-55	122/141	86
isogroup01320	isotig01571	619	putative cytoplasmic aconitate hydratase [Trifolium pratense]	BAE71240.1	210	3e-62	103/104	99
isogroup01321	isotig01572	624	AF405326_1 peroxidase 2 [Lupinus albus]	AAO13838.1	335	3e-90	160/198	80
isogroup01322	isotig01573	622	hypothetical protein [Glycine max]	BAB41198.1	180	1e-43	106/128	82
isogroup01323	isotig01574	618	unknown [Glycine max]	ACU23232.1	230	3e-74	116/135	85
isogroup01324	isotig01575	623	unknown [Medicago truncatula]	ACJ85170.1	345	2e-93	158/207	76
isogroup01325	isotig01576	623	predicted protein [Populus trichocarpa]	XP_002308911.1	239	8e-99	113/123	91
isogroup01326	isotig01577	622	hypothetical protein [Trifolium pratense]	BAE71208.1	273	9e-79	133/146	91
isogroup01327	isotig01578	616	predicted protein [Populus trichocarpa]	XP_002330535.1	88.2	7e-16	94/205	45
isogroup01328	isotig01579	622	unknown [Medicago truncatula]	ACJ85388.1	372	2e-101	196/204	96
isogroup01329	isotig01580	623	chloroplast thylakoidal processing peptidase [Medicago sativa]	AAZ32902.1	149	3e-34	70/76	92
isogroup01330	isotig01581	622	unnamed protein product [Vitis vinifera]	CBI40270.3	311	5e-83	179/207	86
isogroup01331	isotig01582	621	unknown [Glycine max]	ACU23369.1	359	1e-97	172/206	83
isogroup01332	isotig01583	621	unknown [Medicago truncatula]	ACJ84547.1	359	1e-97	166/185	89
isogroup01333	isotig01584	618	PREDICTED: hypothetical protein [Vitis vinifera]	XP_002277309.1	149	3e-34	89/192	46
isogroup01334	isotig01585	621	unnamed protein product [Vitis vinifera]	CBI26348.3	322	2e-86	158/198	79
isogroup01335	isotig01586	621	ABC transporter family protein [Populus trichocarpa]	XP_002310031.1	275	4e-72	177/206	85
isogroup01336	isotig01587	620	Os06g0669400 [Oryza sativa Japonica Group]	NP_001058321.1	371	3e-101	198/206	96
isogroup01337	isotig01588	620	unnamed protein product [Vitis vinifera]	XP_002273907.1	339	2e-91	167/194	86
isogroup01338	isotig01589	621	unnamed protein product [Vitis vinifera]	XP_002270455.1	411	3e-113	195/206	94
isogroup01339	isotig01590	619	conserved hypothetical protein [Ricinus communis]	XP_002519004.1	320	6e-86	154/194	79
isogroup01340	isotig01591	619	phosphoenolpyruvate carboxylase [Arachis hypogaea]	ABY87944.1	404	6e-111	196/206	95
isogroup01341	isotig01592	618	hypothetical protein ARALYDRAFT_492801 [Arabidopsis lyrata subsp. lyrata]	XP_002867873.1	127	1e-71	60/72	83
isogroup01342	isotig01593	617	unnamed protein product [Homo sapiens]	BAD18434.1	312	2e-83	173/175	98
isogroup01343	isotig01594	615	unknown [Medicago truncatula]	ACJ86285.1	186	1e-60	91/124	73
isogroup01344	isotig01595	616	ferritin [Medicago sativa subsp. falcata]	ABQ08714.1	269	2e-70	152/170	89
isogroup01345	isotig01596	617	SAT5 [Pisum sativum]	AAQ73203.1	409	2e-112	187/204	91
isogroup01346	isotig01597	615	AF129087_1 mitogen-activated protein kinase homologue [Medicago sativa]	AAD28617.1	325	3e-87	187/205	91
isogroup01347	isotig01598	616	conserved hypothetical protein [Ricinus communis]	XP_002530684.1	235	3e-60	127/204	62
isogroup01348	isotig01599	615	unknown [Glycine max]	ACU24050.1	68.2	7e-10	54/144	37
isogroup01349	isotig01600	607	unknown [Glycine max]	ACU19926.1	101	3e-32	54/104	51
isogroup01350	isotig01601	613	unknown [Medicago truncatula]	ACJ85987.1	243	2e-62	120/122	98
isogroup01351	isotig01602	615	PREDICTED: hypothetical protein [Vitis vinifera]	XP_002265261.1	129	3e-28	76/183	41
isogroup01352	isotig01603	615	40S ribosomal protein S15a [Triticum aestivum]	ABA46758.1	261	4e-68	130/130	100
isogroup01353	isotig01604	616	putative DNA-binding protein p24 [Arabidopsis thaliana]	NP_172893.1	265	4e-69	126/190	66
isogroup01354	isotig01605	615	Aminoacyl-tRNA synthetase, class Ia [Medicago truncatula]	ABN08689.1	191	4e-47	94/142	66
isogroup01355	isotig01606	615	unknown [Glycine max]	ACU20301.1	338	2e-91	170/177	96
isogroup01356	isotig01607	599	hypothetical protein ARALYDRAFT_896453 [Arabidopsis lyrata subsp. lyrata]	XP_002884434.1	348	9e-96	166/193	86
isogroup01357	isotig01608	614	unnamed protein product [Vitis vinifera]	XP_002275928.1	346	1e-93	170/195	87
isogroup01358	isotig01609	614	unknown [Medicago truncatula]	ACJ86213.1	236	1e-60	113/126	89
isogroup01359	isotig01610	613	unknown [Medicago truncatula]	ACJ84730.1	234	3e-94	105/115	91
isogroup01360	isotig01611	613	PREDICTED: hypothetical protein [Vitis vinifera]	XP_002285705.1	138	5e-31	85/206	41
isogroup01361	isotig01612	611	unnamed protein product [Pisum sativum]	P08283.1	116	2e-24	69/73	94
isogroup01362	isotig01613	612	unknown [Medicago truncatula]	ACJ85031.1	220	1e-71	123/138	89
isogroup01363	isotig01614	611	unknown [Medicago truncatula]	ACJ84777.1	398	2e-109	195/203	96
isogroup01364	isotig01615	612	BEL1-like homeodomain transcription factor [Trifolium pratense]	BAE71188.1	281	5e-74	173/204	84
isogroup01365	isotig01616	604	glutamine synthetase [Vibrio cholerae V52]	ZP_01682797.1	120	1e-25	71/161	44
isogroup01366	isotig01617	611	hypothetical protein ARALYDRAFT_896005 [Arabidopsis lyrata subsp. lyrata]	XP_002887853.1	361	4e-98	172/203	84
isogroup01367	isotig01618	612	pea dehydrin DHN1 [Pisum sativum]	P28639.1	145	3e-33	131/164	79
isogroup01368	isotig01619	608	unknown [Glycine max]	ACU19595.1	186	2e-78	90/91	98
isogroup01369	isotig01620	607	predicted protein [Populus trichocarpa]	XP_002322248.1	109	3e-22	74/150	49
isogroup01370	isotig01621	611	unnamed protein product [Vitis vinifera]	CBI20772.3	238	5e-61	130/166	78
isogroup01371	isotig01622	610	10-formyltetrahydrofolate synthetase [Spinacia oleracea]	P28723.3	339	2e-91	186/203	91
isogroup01372	isotig01623	610	AF112440_1 ribosomal protein S26 [Pisum sativum]	AAD47346.1	163	2e-38	107/107	100
isogroup01373	isotig01624	605	unknown [Medicago truncatula]	ACJ86097.1	211	6e-53	182/199	91
isogroup01374	isotig01625	609	10 kDa photosystem II polypeptide [Trifolium pratense]	AAQ24852.1	214	8e-54	113/122	92
isogroup01375	isotig01626	610	unknown [Glycine max]	ACU24035.1	370	5e-101	176/202	87
isogroup01376	isotig01627	609	unknown [Medicago truncatula]	ACJ83898.1	333	9e-90	188/190	98
isogroup01377	isotig01628	610	predicted protein [Populus trichocarpa]	XP_002298434.1	322	3e-86	169/203	83
isogroup01378	isotig01629	608	unknown [Glycine max]	ACU14887.1	246	2e-63	119/125	95
isogroup01379	isotig01630	609	predicted protein [Populus trichocarpa]	XP_002306249.1	204	6e-51	120/162	74
isogroup01380	isotig01631	609	unknown [Glycine max]	ACU18844.1	167	1e-39	98/169	57
isogroup01381	isotig01632	609	receptor protein kinase, putative [Ricinus communis]	XP_002509802.1	241	6e-62	113/159	71
isogroup01382	isotig01633	598	hypothetical protein [Zea mays]	ACG30543.1	146	2e-33	65/76	85
isogroup01383	isotig01634	608	unknown [Medicago truncatula]	ACJ86147.1	362	2e-98	184/186	98
isogroup01384	isotig01635	605	unknown [Glycine max]	ACU18458.1	129	3e-28	94/141	66
isogroup01385	isotig01636	608	putative potassium transporter [Vicia faba]	CAD20577.1	228	2e-92	110/113	97
isogroup01386	isotig01637	608	putative methionine aminopeptidase [Arabidopsis thaliana]	NP_567089.1	373	1e-101	187/201	93
isogroup01387	isotig01638	606	calmodulin-binding transcription activator (camta), plants, putative [Ricinus communis]	XP_002519355.1	191	4e-47	98/147	66
isogroup01388	isotig01639	608	unknown [Medicago truncatula]	ACJ85725.1	367	4e-100	183/202	90
isogroup01389	isotig01640	608	unknown [Glycine max]	ACU14471.1	365	2e-99	178/191	93
isogroup01390	isotig01641	606	AF325121_1 brassinosteroid biosynthetic protein LKB [Pisum sativum]	AAK15493.1	320	1e-85	147/154	95
isogroup01391	isotig01642	607	unknown [Medicago truncatula]	ACJ83843.1	219	2e-55	111/116	95
isogroup01392	isotig01643	606	steroid dehydrogenase, putative [Ricinus communis]	XP_002515031.1	338	3e-91	178/202	88
isogroup01393	isotig01644	606	triacylglycerol lipase, putative [Ricinus communis]	XP_002513514.1	354	4e-96	166/201	82
isogroup01394	isotig01645	604	unknown [Solanum tuberosum]	ABB16981.1	206	2e-51	104/157	66
isogroup01395	isotig01646	606	unknown [Medicago truncatula]	ACJ85746.1	382	2e-104	193/202	95
isogroup01396	isotig01647	606	unknown [Glycine max]	ACU17282.1	258	5e-67	137/148	92
isogroup01397	isotig01648	606	predicted protein [Populus trichocarpa]	XP_002326192.1	208	3e-52	119/174	68
isogroup01398	isotig01649	604	unknown [Glycine max]	ACU24209.1	202	2e-50	92/119	77
isogroup01399	isotig01650	600	predicted protein [Populus trichocarpa]	XP_002304844.1	138	1e-64	69/86	80
isogroup01400	isotig01651	605	PNDKN1 [Pisum sativum]	BAA12982.1	303	7e-81	149/149	100
isogroup01401	isotig01652	600	ferulate 5-hydroxylase [Medicago sativa]	ABB02162.1	313	9e-84	162/179	90
isogroup01402	isotig01653	604	ethylene insensitive-like protein 1 [Medicago truncatula]	ACX54782.1	206	2e-51	134/196	68
isogroup01403	isotig01654	604	unknown [Medicago truncatula]	ACJ86240.1	239	2e-61	151/198	76
isogroup01404	isotig01655	602	eukaryotic translation initiation factor eIF-1A [Onobrychis viciifolia]	P56331.2	205	3e-51	108/117	92
isogroup01405	isotig01656	604	transcription factor [Vicia faba var. minor]	CAA66481.1	202	2e-50	176/202	87
isogroup01406	isotig01657	604	Not CCR4-Not complex component, N-terminal; tRNA-binding arm [Medicago truncatula]	ABN09819.1	302	2e-80	179/200	89
isogroup01407	isotig01658	603	C2-H2 zinc finger protein [Glycine max]	ABX56674.1	292	2e-77	139/173	80
isogroup01408	isotig01659	603	dormancy-associated protein [Pisum sativum]	AAB84194.1	56.2	3e-06	34/53	64
isogroup01409	isotig01660	595	unknown [Glycine max]	ACU17847.1	216	1e-61	102/120	85
isogroup01410	isotig01661	603	No hit
isogroup01411	isotig01662	603	unknown [Medicago truncatula]	ACJ84389.1	368	3e-100	179/183	97
isogroup01412	isotig01663	600	unknown [Glycine max]	ACU21357.1	178	5e-43	95/123	77
isogroup01413	isotig01664	601	Methylenetetrahydrofolate reductase, putative, expressed [Oryza sativa Japonica Group]	ABF99538.1	361	4e-98	171/200	85
isogroup01414	isotig01665	603	unknown [Medicago truncatula]	ACJ85129.1	354	4e-96	190/200	95
isogroup01415	isotig01666	600	unknown [Medicago truncatula]	ACJ84110.1	233	8e-62	159/170	93
isogroup01416	isotig01667	597	No hit
isogroup01417	isotig01668	601	Helix-loop-helix DNA-binding [Medicago truncatula]	ABN06178.1	318	2e-85	158/202	78
isogroup01418	isotig01669	601	predicted protein [Populus trichocarpa]	XP_002316082.1	122	3e-26	87/205	42
isogroup01419	isotig01670	600	clathrin assembly protein, putative [Ricinus communis]	XP_002515505.1	193	1e-47	98/114	85
isogroup01420	isotig01671	599	unknown [Medicago truncatula]	ACJ85664.1	378	3e-103	186/199	93
isogroup01421	isotig01672	601	unknown [Medicago truncatula]	ACJ85951.1	214	8e-54	139/173	80
isogroup01422	isotig01673	596	Glycoside transferase, six-hairpin, subgroup [Medicago truncatula]	ABD32918.1	357	4e-97	183/198	92
isogroup01423	isotig01674	600	unknown [Medicago truncatula]	ACJ86125.1	103	2e-20	86/151	56
isogroup01424	isotig01675	599	predicted protein [Populus trichocarpa]	XP_002332102.1	376	1e-102	177/199	88
isogroup01425	isotig01676	597	high molecular weight root vegetative storage protein precursor [Medicago sativa]	AAN10048.1	323	7e-90	146/165	88
isogroup01426	isotig01677	599	ribosomal protein L30e [Pisum sativum]	ABU75308.1	229	1e-58	112/112	100
isogroup01427	isotig01678	598	unknown [Medicago truncatula]	ACJ84831.1	276	9e-73	161/194	82
isogroup01428	isotig01679	595	unknown [Glycine max]	ACU18409.1	100	2e-19	122/180	67
isogroup01429	isotig01680	595	predicted protein [Populus trichocarpa]	XP_002298685.1	202	2e-50	95/121	78
isogroup01430	isotig01681	597	Lung seven transmembrane receptor [Medicago truncatula]	ABN08440.1	341	3e-92	179/198	90
isogroup01431	isotig01682	597	unnamed protein product [Vitis vinifera]	CBI32225.3	274	6e-72	140/197	71
isogroup01432	isotig01683	597	CONSTANS-like zinc finger protein [Glycine max]	ACX42571.1	215	3e-54	127/184	69
isogroup01433	isotig01684	593	hypothetical protein [Phaseolus vulgaris]	ACZ74657.1	118	4e-25	98/164	59
isogroup01434	isotig01685	596	N-acylneuraminate-9-phosphatase, putative [Ricinus communis]	XP_002531548.1	334	5e-90	168/191	87
isogroup01435	isotig01686	595	unknown [Medicago truncatula]	ACJ84001.1	262	2e-73	123/148	83
isogroup01436	isotig01687	593	conserved hypothetical protein [Ricinus communis]	XP_002524108.1	211	5e-53	132/227	58
isogroup01437	isotig01688	596	unnamed protein product [Vitis vinifera]	CBI33775.3	235	2e-60	123/191	64
isogroup01438	isotig01689	596	40S ribosomal protein S23, putative [Ricinus communis]	XP_002523902.1	286	9e-76	141/142	99
isogroup01439	isotig01690	596	unknown [Glycine max]	ACU23698.1	273	1e-71	126/150	84
isogroup01440	isotig01691	595	C2; Peptidase, cysteine peptidase active site [Medicago truncatula]	ABD28731.1	396	1e-108	180/198	90
isogroup01441	isotig01692	593	AF243379_1 glutathione S-transferase GST 24 [Glycine max]	AAG34814.1	257	6e-67	123/159	77
isogroup01442	isotig01693	596	No hit
isogroup01443	isotig01694	594	multidrug resistance-associated protein 2, 6 (mrp2, 6), abc-transoprter, putative [Ricinus communis]	XP_002533032.1	279	1e-73	140/197	71
isogroup01444	isotig01695	594	unknown [Medicago truncatula]	ACJ83945.1	244	5e-63	115/124	92
isogroup01445	isotig01696	593	unknown [Glycine max]	ACU21097.1	149	2e-34	100/125	80
isogroup01446	isotig01697	592	unknown [Glycine max]	ACU17874.1	320	5e-86	181/197	91
isogroup01447	isotig01698	593	similar to O-succinylhomoserine sulfhydrylase [Arabidopsis thaliana]	NP_176647.1	309	1e-82	152/187	81
isogroup01448	isotig01699	591	unknown [Glycine max]	ACU13421.1	123	2e-26	59/91	64
isogroup01449	isotig01700	594	unnamed protein product [Vitis vinifera]	CBI39676.3	67.4	1e-09	43/110	39
isogroup01450	isotig01701	592	unknown [Medicago truncatula]	ACJ83269.1	327	4e-88	164/195	84
isogroup01451	isotig01702	593	unknown [Glycine max]	ACU13367.1	224	5e-57	114/149	76
isogroup01452	isotig01703	592	predicted protein [Populus trichocarpa]	XP_002321787.1	235	3e-60	124/191	64
isogroup01453	isotig01704	592	unknown [Medicago truncatula]	ACJ84966.1	265	3e-69	133/136	97
isogroup01454	isotig01705	590	No hit
isogroup01455	isotig01706	592	PREDICTED: hypothetical protein isoform 2 [Vitis vinifera]	XP_002284608.1	97.1	1e-18	67/107	62
isogroup01456	isotig01707	592	unknown [Medicago truncatula]	ACJ85977.1	205	3e-51	121/127	95
isogroup01457	isotig01708	589	GTP-binding protein, putative [Ricinus communis]	XP_002528567.1	283	1e-76	142/191	74
isogroup01458	isotig01709	587	chalcone reductase [Medicago sativa]	CAA57784.1	278	3e-74	135/147	91
isogroup01459	isotig01710	591	Photosystem II stability/assembly factor HCF136, chloroplast precursor, putative [Ricinus communis]	XP_002520925.1	267	5e-72	135/188	71
isogroup01460	isotig01711	591	DNA binding protein, putative [Ricinus communis]	XP_002518363.1	193	1e-47	119/183	65
isogroup01461	isotig01712	590	photosystem I psaH protein [Trifolium pratense]	AAQ21121.1	203	1e-50	115/127	90
isogroup01462	isotig01713	590	predicted protein [Populus trichocarpa]	XP_002299157.1	154	9e-36	93/203	45
isogroup01463	isotig01714	585	putative importin alpha [Trifolium pratense]	BAE71209.1	181	5e-51	87/95	91
isogroup01464	isotig01715	587	AT2G20370 [Arabidopsis thaliana]	BAH19963.1	348	3e-94	174/195	89
isogroup01465	isotig01716	589	GDP dissociation inhibitor [Medicago truncatula]	CAF02075.1	347	7e-94	168/174	96
isogroup01466	isotig01717	589	cyclic nucleotide gated channel [Malus x domestica]	BAF95185.1	259	2e-67	146/196	74
isogroup01467	isotig01718	586	unknown [Glycine max]	ACU16926.1	139	2e-31	87/123	70
isogroup01468	isotig01719	583	unknown [Medicago truncatula]	ACJ86216.1	306	9e-92	141/160	88
isogroup01469	isotig01720	587	malic enzyme, putative [Ricinus communis]	XP_002511819.1	327	8e-88	176/195	90
isogroup01470	isotig01721	587	unknown [Glycine max]	ACU14232.1	136	1e-30	84/121	69
isogroup01471	isotig01722	586	hypothetical protein [Arabidopsis thaliana]	NP_173164.1	160	9e-38	87/131	66
isogroup01472	isotig01723	581	110kDa protein HMP [Pisum sativum]	BAC06183.1	308	4e-82	180/184	97
isogroup01473	isotig01724	585	unknown [Glycine max]	ACU14651.1	229	1e-58	122/157	77
isogroup01474	isotig01725	582	ribosomal protein L27 homolog [Pisum sativum]	AAA86950.1	201	5e-50	131/134	97
isogroup01475	isotig01726	585	unknown [Medicago truncatula]	ACJ84185.1	125	3e-27	92/111	82
isogroup01476	isotig01727	584	Proteasome component region PCI; Eukaryotic translation initiation factor 3 subunit 8, C-terminal; Eukaryotic translation initiation factor 3 subunit 8, N-terminal [Medicago truncatula]	ABE91931.1	265	3e-69	174/197	88
isogroup01477	isotig01728	585	predicted protein [Populus trichocarpa]	XP_002321923.1	252	2e-65	149/194	76
isogroup01478	isotig01729	584	unknown [Medicago truncatula]	ACJ85126.1	382	2e-104	185/194	95
isogroup01479	isotig01730	584	unknown [Glycine max]	ACU20371.1	337	7e-91	173/193	89
isogroup01480	isotig01731	584	unknown [Glycine max]	ACU13479.1	220	7e-56	115/122	94
isogroup01481	isotig01732	584	unknown [Glycine max]	ACU20339.1	223	1e-56	122/172	70
isogroup01482	isotig01733	584	ferredoxin I precursor [Pisum sativum]	P09911.2	255	3e-66	140/149	93
isogroup01483	isotig01734	583	unknown [Glycine max]	ACU19412.1	164	8e-39	79/80	98
isogroup01484	isotig01735	576	PREDICTED: hypothetical protein [Vitis vinifera]	XP_002263438.1	185	3e-45	94/125	75
isogroup01485	isotig01736	583	1-deoxy-D-xylulose 5-phosphate reductoisomerase [Glycine max]	AEB91528.1	333	1e-89	184/193	95
isogroup01486	isotig01737	582	AF334838_1 ribosomal protein L17 [Castanea sativa]	AAK25758.1	283	7e-75	140/140	100
isogroup01487	isotig01738	583	P-type H+-ATPase [Vicia faba]	CAC29435.1	350	5e-95	180/189	95
isogroup01488	isotig01739	582	Galactose mutarotase-like [Medicago truncatula]	ABN08096.1	187	5e-46	88/93	94
isogroup01489	isotig01740	582	NADH-dependent glutamate synthase [Medicago sativa]	AAB41904.1	337	5e-91	186/193	96
isogroup01490	isotig01741	582	respiratory burst oxidase homologue [Medicago truncatula]	CAM35833.1	363	9e-99	174/193	90
isogroup01491	isotig01742	578	unknown [Glycine max]	ACU16138.1	287	5e-81	138/161	85
isogroup01492	isotig01743	579	predicted protein [Populus trichocarpa]	XP_002307485.1	150	7e-35	70/142	49
isogroup01493	isotig01744	582	glutathione reductase [Pisum sativum]	Q43621.1	339	1e-91	168/179	93
isogroup01494	isotig01745	580	PREDICTED: hypothetical protein [Vitis vinifera]	XP_002279803.1	233	1e-59	112/193	58
isogroup01495	isotig01746	581	unnamed protein product [Vitis vinifera]	CBI16335.3	191	5e-47	114/153	74
isogroup01496	isotig01747	581	hypothetical protein MtrDRAFT_AC161864g5v2 [Medicago truncatula]	ABE86673.1	281	3e-74	150/197	76
isogroup01497	isotig01748	579	unknown [Medicago truncatula]	ACJ85241.1	212	3e-53	105/114	92
isogroup01498	isotig01749	580	PREDICTED: hypothetical protein [Vitis vinifera]	XP_002279721.1	144	9e-33	82/110	74
isogroup01499	isotig01750	577	hypothetical protein ARALYDRAFT_492451 [Arabidopsis lyrata subsp. lyrata]	XP_002869737.1	160	8e-69	76/124	61
isogroup01500	isotig01751	579	putative beta-D-xylosidase [Glycyrrhiza uralensis]	BAJ51947.1	332	1e-89	159/193	82
isogroup01501	isotig01752	579	unknown [Glycine max]	ACU23644.1	337	4e-91	151/182	82
isogroup01502	isotig01753	580	dihydroflavanol-4-reductase 1 [Medicago truncatula]	AAR27014.1	359	1e-97	169/192	88
isogroup01503	isotig01754	578	chloroplast ferredoxin I [Nicotiana tabacum]	AAW64931.1	211	6e-53	100/141	70
isogroup01504	isotig01755	578	unknown [Glycine max]	ACU14796.1	166	6e-48	80/102	78
isogroup01505	isotig01756	579	unnamed protein product [Vitis vinifera]	CBI23142.3	287	6e-76	152/193	78
isogroup01506	isotig01757	572	chloroplast ribosomal protein L1 [Pisum sativum]	P49208.1	179	2e-43	92/100	92
isogroup01507	isotig01758	577	unnamed protein product [Vitis vinifera]	XP_002265505.1	256	2e-66	124/174	71
isogroup01508	isotig01759	576	Zuotin, putative [Ricinus communis]	XP_002528786.1	110	1e-22	50/57	87
isogroup01509	isotig01760	570	tpg|DAA05767.1| TPA_inf: class III HD-Zip protein CNA1 [Medicago truncatula]	836	4e-95	138/140	98	139/140
isogroup01510	isotig01761	578	unknown [Medicago truncatula]	ACJ85981.1	269	1e-70	145/152	95
isogroup01511	isotig01762	574	unknown [Glycine max]	ACU14063.1	233	1e-74	112/139	80
isogroup01512	isotig01763	575	putative lipoic acid synthase [Pisum sativum]	Q3LSN4.1	240	7e-62	119/123	96
isogroup01513	isotig01764	576	wall-associated kinase [Glycine max]	ACM89513.1	139	2e-31	80/125	64
isogroup01514	isotig01765	576	rubisco activase [Glycine max]	ADD60243.1	338	2e-91	159/179	88
isogroup01515	isotig01766	576	unknown [Glycine max]	ACU23446.1	200	1e-96	95/104	91
isogroup01516	isotig01767	577	PREDICTED: hypothetical protein, partial [Vitis vinifera]	XP_002266546.1	266	9e-70	140/196	71
isogroup01517	isotig01768	576	protein kinase [Glycine max]	ACJ31802.1	332	2e-89	163/190	85
isogroup01518	isotig01769	576	unknown [Medicago truncatula]	ACJ83920.1	241	4e-62	139/140	99
isogroup01519	isotig01770	564	unknown [Medicago truncatula]	ACJ84662.1	135	4e-30	76/99	76
isogroup01520	isotig01771	575	unnamed protein product [Vitis vinifera]	CBI22379.3	283	9e-75	130/150	86
isogroup01521	isotig01772	575	PREDICTED: hypothetical protein [Bos taurus]	XP_002684620.1	47.8	0.0008	31/85	36
isogroup01522	isotig01773	573	predicted protein [Populus trichocarpa]	XP_002303898.1	122	3e-26	93/188	49
isogroup01523	isotig01774	575	cytosolic malate dehydrogenase [Lupinus angustifolius]	AEB60994.1	224	4e-57	120/126	95
isogroup01524	isotig01775	574	GTA2 (GLOBAL TRANSCRIPTION FACTOR GROUP A2); structural constituent of ribosome / transcription elongation regulator/ transcription factor [Arabidopsis thaliana]	NP_192575.2	344	3e-93	160/192	83
isogroup01525	isotig01776	571	unknown [Glycine max]	ACU16046.1	224	5e-57	116/145	80
isogroup01526	isotig01777	565	predicted protein [Populus trichocarpa]	XP_002308819.1	214	3e-74	106/133	79
isogroup01527	isotig01778	571	ribosomal protein S13 [Pisum sativum]	P46298.1	285	3e-75	142/146	97
isogroup01528	isotig01779	573	light-inducible protein ATLS1 [Elaeis guineensis]	ACF06473.1	214	5e-54	105/115	91
isogroup01529	isotig01780	568	sucrose phosphate synthase [Vicia faba var. minor]	Q43876.1	354	3e-96	187/189	98
isogroup01530	isotig01781	572	unknown [Glycine max]	ACU22836.1	358	2e-97	178/190	93
isogroup01531	isotig01782	573	unknown [Medicago truncatula]	ACJ85404.1	321	3e-86	160/172	93
isogroup01532	isotig01783	568	unknown [Medicago truncatula]	ACJ84214.1	291	4e-77	153/169	90
isogroup01533	isotig01784	571	seed maturation protein PM23 [Glycine max]	AAF21309.1	178	3e-77	91/112	81
isogroup01534	isotig01785	572	PREDICTED: hypothetical protein [Vitis vinifera]	XP_002268803.1	333	6e-90	160/190	84
isogroup01535	isotig01786	569	unknown [Medicago truncatula]	ACJ84492.1	323	1e-86	170/189	89
isogroup01536	isotig01787	570	predicted protein [Populus trichocarpa]	XP_002312448.1	251	5e-65	113/155	72
isogroup01537	isotig01788	570	hydroperoxide lyase [Medicago sativa]	CAB54847.1	273	9e-72	158/190	83
isogroup01538	isotig01789	568	predicted protein [Populus trichocarpa]	XP_002328439.1	130	5e-69	65/92	70
isogroup01539	isotig01790	570	mgatp-energized glutathione s-conjugate pump, putative [Ricinus communis]	XP_002526609.1	343	7e-93	170/190	89
isogroup01540	isotig01791	568	Disease resistance protein RPP13, putative [Ricinus communis]	XP_002521786.1	176	2e-42	90/200	45
isogroup01541	isotig01792	569	putative ERD6-like transporter [Vitis vinifera]	XP_002266704.1	315	3e-84	156/184	84
isogroup01542	isotig01793	569	hypothetical protein VITISV_021220 [Vitis vinifera]	CAN70199.1	252	7e-68	118/129	91
isogroup01543	isotig01794	570	unnamed protein product [Vitis vinifera]	CBI32005.3	320	6e-86	151/153	98
isogroup01544	isotig01795	567	unknown [Glycine max]	ACU23486.1	85.5	8e-30	86/118	72
isogroup01545	isotig01796	568	alpha-form rubisco activase [Glycine max]	ADD60242.1	332	2e-89	165/190	86
isogroup01546	isotig01797	569	ATP binding protein, putative [Ricinus communis]	XP_002533329.1	288	2e-76	144/190	75
isogroup01547	isotig01798	565	unknown [Medicago truncatula]	ACJ84038.1	171	1e-42	100/127	78
isogroup01548	isotig01799	573	FRA1 , putative [Medicago truncatula]	ABD32638.1	194	7e-48	88/103	85
isogroup01549	isotig01800	567	Calcium-binding allergen Ole e, putative [Ricinus communis]	XP_002534401.1	171	4e-41	94/163	57
isogroup01550	isotig01801	567	unknown [Glycine max]	ACU18428.1	228	4e-58	115/149	77
isogroup01551	isotig01802	567	PREDICTED: hypothetical protein [Vitis vinifera]	XP_002274406.1	302	2e-80	143/179	79
isogroup01552	isotig01803	566	AF196287_1 Ser/Thr specific protein phosphatase 2A A regulatory subunit beta isoform [Medicago sativa subsp. x varia]	AAG29594.1	325	3e-93	164/167	98
isogroup01553	isotig01804	567	unknown [Medicago truncatula]	ACJ86101.1	211	5e-53	98/139	70
isogroup01554	isotig01805	566	unknown [Glycine max]	ACU21180.1	296	1e-78	148/157	94
isogroup01555	isotig01806	568	unknown [Medicago truncatula]	ACJ85424.1	250	6e-65	133/176	75
isogroup01556	isotig01807	566	JHL18I08.9 [Jatropha curcas]	BAJ53175.1	271	5e-72	141/178	79
isogroup01557	isotig01808	561	putative His-Asp phosphotransfer protein [Pisum sativum]	CAH55772.1	179	2e-43	99/127	77
isogroup01558	isotig01809	562	predicted protein [Populus trichocarpa]	XP_002301171.1	207	6e-52	108/130	83
isogroup01559	isotig01810	566	unnamed protein product [Vitis vinifera]	CBI35950.3	265	3e-69	136/193	70
isogroup01560	isotig01811	565	predicted protein [Populus trichocarpa]	XP_002303787.1	220	7e-56	138/188	73
isogroup01561	isotig01812	565	sodium/calcium exchanger family protein [Cucumis melo subsp. melo]	ADN33808.1	135	3e-49	64/105	60
isogroup01562	isotig01813	564	unknown [Medicago truncatula]	ACJ84747.1	327	5e-88	154/169	91
isogroup01563	isotig01814	562	unnamed protein product [Vitis vinifera]	CBI24446.3	304	1e-92	148/155	95
isogroup01564	isotig01815	562	FVE [Pisum sativum]	AAX47182.1	373	6e-102	186/188	98
isogroup01565	isotig01816	562	unnamed protein product [Vitis vinifera]	CBI38032.3	349	9e-95	173/187	92
isogroup01566	isotig01817	563	unknown [Medicago truncatula]	ACJ83959.1	323	6e-87	164/169	97
isogroup01567	isotig01818	563	Peptidylprolyl isomerase, FKBP-type [Medicago truncatula]	ABE80155.1	342	2e-92	171/186	91
isogroup01568	isotig01819	560	cellulose synthase [Leucaena leucocephala]	ACU87559.2	384	5e-105	178/185	96
isogroup01569	isotig01820	559	glutamate decarboxylase [Glycine max]	BAF80895.1	269	1e-70	135/166	81
isogroup01570	isotig01821	559	nitrate and chloride transporter [Glycine max]	AAW51884.1	309	1e-82	152/186	81
isogroup01571	isotig01822	562	hypothetical protein POPTRDRAFT_817620 [Populus trichocarpa]	XP_002304790.1	87	1e-15	34/43	79
isogroup01572	isotig01823	555	somatic embryogenesis receptor kinase 2 [Medicago truncatula]	ADO15291.1	103	2e-20	51/73	69
isogroup01573	isotig01824	560	unknown [Glycine max]	ACU23817.1	329	6e-90	160/178	89
isogroup01574	isotig01825	562	unknown [Medicago truncatula]	ACJ85304.1	322	2e-86	177/187	94
isogroup01575	isotig01826	557	vacuolar-H+-pumping ATPase 16 kDa proteolipid subunit 2 [Arabidopsis lyrata subsp. lyrata]	XP_002890358.1	160	6e-38	119/120	99
isogroup01576	isotig01827	559	Pto kinase interactor [Glycine max]	ACM89569.1	272	4e-89	134/142	94
isogroup01577	isotig01828	560	dynamin, putative [Ricinus communis]	XP_002509973.1	288	3e-80	159/166	95
isogroup01578	isotig01829	559	unknown [Medicago truncatula]	ACJ85860.1	328	3e-88	173/186	93
isogroup01579	isotig01830	560	ring finger protein, putative [Ricinus communis]	XP_002525140.1	148	3e-34	81/171	47
isogroup01580	isotig01831	560	unknown [Glycine max]	ACU19150.1	359	1e-97	172/186	92
isogroup01581	isotig01832	557	unknown [Glycine max]	ACU18372.1	333	5e-90	152/169	89
isogroup01582	isotig01833	560	thaumatin-like protein PR-5a [Cicer arietinum]	CAA09229.1	291	4e-77	131/169	77
isogroup01583	isotig01834	560	serine/threonine protein kinase, putative [Ricinus communis]	XP_002534001.1	109	2e-22	60/99	60
isogroup01584	isotig01835	559	unknown [Medicago truncatula]	ACJ86110.1	99.4	2e-19	49/60	81
isogroup01585	isotig01836	559	ribosomal protein [Cucumis sativus]	ABY56104.1	243	1e-62	118/118	100
isogroup01586	isotig01837	553	hypothetical protein MtrDRAFT_AC148995g28v2 [Medicago truncatula]	ABD32814.1	130	7e-29	65/92	70
isogroup01587	isotig01838	558	unnamed protein product [Vitis vinifera]	CBI20469.3	143	1e-32	90/189	47
isogroup01588	isotig01839	553	predicted protein [Populus trichocarpa]	XP_002301623.1	310	8e-83	172/184	93
isogroup01589	isotig01840	558	hypothetical protein ARALYDRAFT_481310 [Arabidopsis lyrata subsp. lyrata]	XP_002878767.1	115	2e-24	58/128	45
isogroup01590	isotig01841	555	unnamed protein product [Vitis vinifera]	CBI23332.3	275	3e-72	132/181	72
isogroup01591	isotig01842	554	unknown [Medicago truncatula]	ACJ86291.1	97.4	1e-53	47/48	97
isogroup01592	isotig01843	560	PREDICTED: similar to eukaryotic translation initiation factor 3 (eIF-3), putative, partial [Vitis vinifera]	XP_002264089.1	360	5e-98	171/186	91
isogroup01593	isotig01844	555	DNA binding protein, putative [Ricinus communis]	XP_002528468.1	184	5e-45	95/164	57
isogroup01594	isotig01845	553	coatomer gamma subunit, putative [Ricinus communis]	XP_002509477.1	314	1e-84	167/172	97
isogroup01595	isotig01846	548	unknown [Glycine max]	ACU18505.1	140	6e-32	88/161	54
isogroup01596	isotig01847	555	unknown [Medicago truncatula]	ACJ84164.1	187	3e-84	94/113	83
isogroup01597	isotig01848	553	similar to PSI-K subunit of photosystem I from barley [Medicago sativa]	Q9ZT05.1	207	4e-52	104/111	93
isogroup01598	isotig01849	550	ADHX_PEA RecName: Full=Alcohol dehydrogenase class-3; AltName: Full=Alcohol dehydrogenase class-III; AltName: Full=Glutathione-dependent formaldehyde dehydrogenase; Short=FALDH; Short=FDH; Short=GSH-FDH; AltName: Full=S-(hydroxymethyl)glutathione dehydrogenase	P80572.1	233	9e-60	110/113	97
isogroup01599	isotig01850	552	unknown [Glycine max]	ACU20570.1	51.2	7e-05	63/138	45
isogroup01600	isotig01851	555	unknown [Medicago truncatula]	ACJ84120.1	326	1e-87	165/166	99
isogroup01601	isotig01852	554	unnamed protein product [Vitis vinifera]	CBI19757.3	283	3e-78	140/159	88
isogroup01602	isotig01853	555	predicted protein [Populus trichocarpa]	XP_002301278.1	330	8e-89	168/185	90
isogroup01603	isotig01854	551	unknown [Medicago truncatula]	ACJ86158.1	240	8e-62	113/151	74
isogroup01604	isotig01855	555	receptor-like protein kinase [Glycine max]	ACM89557.1	273	9e-72	139/184	75
isogroup01605	isotig01856	554	unknown [Glycine max]	ACU24098.1	108	5e-22	55/75	73
isogroup01606	isotig01857	551	unknown [Medicago truncatula]	ACJ85755.1	232	2e-59	134/185	72
isogroup01607	isotig01858	551	ABA-glucosyltransferase [Vigna angularis]	BAB83692.1	272	1e-71	133/187	71
isogroup01608	isotig01859	547	unknown [Glycine max]	ACU20354.1	278	2e-73	142/188	75
isogroup01609	isotig01860	553	unnamed protein product [Vitis vinifera]	CBI38029.3	262	2e-68	145/190	76
isogroup01610	isotig01861	549	CDNA sequence BC003883 [Mus musculus]	NP_001034752.1	188	3e-46	85/94	90
isogroup01611	isotig01862	550	unnamed protein product [Vitis vinifera]	XP_002282970.1	327	4e-88	154/183	84
isogroup01612	isotig01863	552	unknown [Glycine max]	ACU21008.1	165	3e-39	80/98	81
isogroup01613	isotig01864	542	unknown [Glycine max]	ACU23253.1	189	2e-46	113/165	68
isogroup01614	isotig01865	552	predicted protein [Populus trichocarpa]	XP_002312803.1	266	1e-69	129/183	70
isogroup01615	isotig01866	551	unknown [Glycine max]	ACU19099.1	220	8e-56	124/164	75
isogroup01616	isotig01867	548	hypothetical protein VITISV_009130 [Vitis vinifera]	XP_002271911.1	72.4	3e-11	42/81	51
isogroup01617	isotig01868	548	unknown protein [Medicago sativa]	AAB41813.1	358	2e-97	173/182	95
isogroup01618	isotig01869	550	30S ribosomal protein S16 [Medicago truncatula]	BAG49071.1	166	2e-39	79/112	70
isogroup01619	isotig01870	549	unknown [Glycine max]	ACU20793.1	224	6e-57	128/133	96
isogroup01620	isotig01871	550	eukaryotic initiation factor iso4G [Carica papaya]	ADO64264.1	179	1e-43	118/191	61
isogroup01621	isotig01872	549	unknown [Glycine max]	ACU19026.1	262	2e-68	153/179	85
isogroup01622	isotig01873	549	unknown [Glycine max]	ACU14609.1	135	3e-30	89/177	50
isogroup01623	isotig01874	549	protoporphyrin IX:Mg Chelatase [Antirrhinum majus]	CAA51664.1	316	8e-85	156/182	85
isogroup01624	isotig01875	546	PREDICTED: hypothetical protein [Vitis vinifera]	XP_002266319.1	178	3e-49	83/127	65
isogroup01625	isotig01876	547	unknown [Glycine max]	ACU20395.1	332	2e-89	171/183	93
isogroup01626	isotig01877	544	unknown [Medicago truncatula]	ACJ85623.1	297	5e-79	156/178	87
isogroup01627	isotig01878	548	mitogen-activated kinase kinase kinase alpha [Lotus japonicus]	BAD12492.1	299	1e-79	149/186	80
isogroup01628	isotig01879	546	potassium channel [Vicia faba]	CAA71598.1	282	2e-74	144/183	78
isogroup01629	isotig01880	549	3-hydroxyacyl-CoA dehyrogenase, putative [Ricinus communis]	XP_002514279.1	253	1e-65	141/185	76
isogroup01630	isotig01881	546	unknown [Medicago truncatula]	ACJ83850.1	142	3e-32	66/67	98
isogroup01631	isotig01882	547	ubiquitin carrier-like protein [Cucumis melo var. cantalupensis]	ACF72670.1	310	6e-83	146/148	98
isogroup01632	isotig01883	545	1-aminocyclopropane-1-carboxylate oxidase, putative [Ricinus communis]	XP_002524434.1	289	1e-76	133/154	86
isogroup01633	isotig01884	547	conserved hypothetical protein [Ricinus communis]	XP_002517932.1	143	9e-33	65/107	60
isogroup01634	isotig01885	547	unknown [Medicago truncatula]	ABQ32305.1	249	9e-65	123/123	100
isogroup01635	isotig01886	547	hydroxyproline rich glycoprotein PsHRGP1 [Pisum sativum]	AAB97098.1	250	6e-65	127/129	98
isogroup01636	isotig01887	544	unknown [Glycine max]	ACU13443.1	261	3e-68	148/150	98
isogroup01637	isotig01888	547	nuclear encoded precursor to chloroplast protein [Pisum sativum]	P35100.1	240	3e-67	143/150	95
isogroup01638	isotig01889	546	unknown [Medicago truncatula]	ACJ83965.1	199	2e-49	95/96	98
isogroup01639	isotig01890	546	unknown [Glycine max]	ACU19291.1	161	4e-38	77/83	92
isogroup01640	isotig01891	546	long-chain acyl-CoA synthetase 4 [Ricinus communis]	ACB30545.1	312	1e-83	141/179	78
isogroup01641	isotig01892	544	AF369889_1 embryo-abundant protein EMB [Pisum sativum]	AAM19356.1	353	8e-96	170/181	93
isogroup01642	isotig01893	545	unknown [Medicago truncatula]	ACJ83893.1	201	5e-50	118/121	97
isogroup01643	isotig01894	545	unknown [Medicago truncatula]	ACJ85531.1	275	3e-72	136/143	95
isogroup01644	isotig01895	545	unknown [Glycine max]	ACU13676.1	217	7e-55	119/145	82
isogroup01645	isotig01896	544	hypothetical protein ARALYDRAFT_481426 [Arabidopsis lyrata subsp. lyrata]	XP_002878880.1	227	6e-58	128/173	73
isogroup01646	isotig01897	543	No hit
isogroup01647	isotig01898	542	unknown [Glycine max]	ACU13136.1	283	6e-75	149/155	96
isogroup01648	isotig01899	542	amine oxidase, putative [Ricinus communis]	XP_002526184.1	294	3e-78	138/171	80
isogroup01649	isotig01900	542	predicted protein [Populus trichocarpa]	XP_002308199.1	116	9e-53	62/107	57
isogroup01650	isotig01901	543	No hit
isogroup01651	isotig01902	540	unknown [Glycine max]	ACU13836.1	312	1e-83	141/151	93
isogroup01652	isotig01903	542	unknown [Glycine max]	ACU18084.1	250	5e-65	147/182	80
isogroup01653	isotig01904	539	PREDICTED: hypothetical protein, partial [Vitis vinifera]	XP_002268448.1	172	1e-41	84/144	58
isogroup01654	isotig01905	542	early flowering 4 [Pisum sativum]	AAX47177.2	207	4e-52	119/124	95
isogroup01655	isotig01906	539	unnamed protein product [Vitis vinifera]	CBI28440.3	331	3e-89	159/179	88
isogroup01656	isotig01907	536	unknown [Medicago truncatula]	ACJ83917.1	263	1e-68	155/155	100
isogroup01657	isotig01908	542	Histone deacetylase, putative [Ricinus communis]	XP_002516301.1	195	3e-48	95/123	77
isogroup01658	isotig01909	541	unnamed protein product [Oryza sativa Japonica Group]	NP_001061062.1	150	1e-34	75/90	83
isogroup01659	isotig01910	541	Potyvirus VPg interacting protein [Pisum sativum]	Q84N37.1	197	7e-49	97/99	97
isogroup01660	isotig01911	540	unknown [Glycine max]	ACU14630.1	112	2e-23	48/61	78
isogroup01661	isotig01912	541	predicted protein [Populus trichocarpa]	XP_002311530.1	276	7e-73	142/179	79
isogroup01662	isotig01913	542	PREDICTED: hypothetical protein [Vitis vinifera]	XP_002272147.1	144	4e-33	78/131	59
isogroup01663	isotig01914	535	putative alto/keto reductase [Glycine max]	ACN56468.1	278	3e-73	149/170	87
isogroup01664	isotig01915	540	unknown [Glycine max]	ACU16577.1	254	4e-66	124/145	85
isogroup01665	isotig01916	540	phospholipid glutathione peroxidase [Pisum sativum]	O24296.1	334	3e-90	169/179	94
isogroup01666	isotig01917	538	unknown [Medicago truncatula]	ACJ86035.1	216	1e-54	99/102	97
isogroup01667	isotig01918	533	predicted protein [Populus trichocarpa]	XP_002313683.1	279	1e-73	143/177	80
isogroup01668	isotig01919	538	No hit
isogroup01669	isotig01920	540	hypothetical protein [Cicer arietinum]	CAC10211.1	225	2e-57	109/112	97
isogroup01670	isotig01921	539	unknown [Medicago truncatula]	ACJ86042.1	195	2e-48	93/103	90
isogroup01671	isotig01922	539	unknown [Medicago truncatula]	ACJ84123.1	287	4e-76	149/149	100
isogroup01672	isotig01923	533	unnamed protein product [Vitis vinifera]	CBI22354.3	289	1e-76	148/149	99
isogroup01673	isotig01924	536	metalloendopeptidase [Pisum sativum]	AAA81472.1	337	3e-91	171/178	96
isogroup01674	isotig01925	538	type 2 metallothionein [Pisum sativum]	BAD18383.1	95.5	3e-18	50/54	92
isogroup01675	isotig01926	537	unnamed protein product [Vitis vinifera]	XP_002277348.1	333	8e-90	162/174	93
isogroup01676	isotig01927	534	predicted protein [Populus trichocarpa]	XP_002310209.1	244	5e-63	120/154	77
isogroup01677	isotig01928	538	dipeptidyl-peptidase, putative [Ricinus communis]	XP_002515283.1	105	2e-21	52/90	57
isogroup01678	isotig01929	536	unknown [Glycine max]	ACU13341.1	276	9e-73	130/143	90
isogroup01679	isotig01930	537	unknown [Medicago truncatula]	ACJ84080.1	197	5e-49	130/135	96
isogroup01680	isotig01931	536	GTP-binding protein [Pisum sativum]	AAA53276.1	204	3e-51	111/113	98
isogroup01681	isotig01932	534	unknown [Medicago truncatula]	ACJ84942.1	271	1e-75	136/141	96
isogroup01682	isotig01933	536	unknown [Medicago truncatula]	ACJ85615.1	326	1e-87	160/178	89
isogroup01683	isotig01934	535	unknown [Glycine max]	ACU24532.1	312	1e-83	141/162	87
isogroup01684	isotig01935	536	Hypothetical protein COLAER_01671 [Collinsella aerofaciens ATCC 25986]	ZP_01772659.1	97.8	4e-36	46/65	70
isogroup01685	isotig01936	535	tripeptidyl peptidase II, putative [Ricinus communis]	XP_002513693.1	250	5e-72	116/151	76
isogroup01686	isotig01937	535	unknown [Glycine max]	ACU13871.1	243	6e-63	134/154	87
isogroup01687	isotig01938	536	unnamed protein product [Vitis vinifera]	CBI32019.3	271	3e-71	130/164	79
isogroup01688	isotig01939	534	predicted protein [Populus trichocarpa]	XP_002303493.1	256	7e-67	146/180	81
isogroup01689	isotig01940	531	unknown [Glycine max]	ACU14131.1	126	3e-49	59/73	80
isogroup01690	isotig01941	534	AF112440_1 ribosomal protein S26 [Pisum sativum]	AAD47346.1	163	1e-38	107/107	100
isogroup01691	isotig01942	534	histone 2 [Populus trichocarpa]	XP_002319269.1	172	2e-41	117/137	85
isogroup01692	isotig01943	534	unnamed protein product [Vitis vinifera]	CBI35761.3	277	5e-73	134/163	82
isogroup01693	isotig01944	534	predicted protein [Populus trichocarpa]	XP_002321938.1	272	1e-71	131/176	74
isogroup01694	isotig01945	534	predicted protein [Populus trichocarpa]	XP_002330809.1	55.5	3e-06	38/102	37
isogroup01695	isotig01946	533	unknown [Medicago truncatula]	ACJ85602.1	166	7e-77	76/80	95
isogroup01696	isotig01947	532	hypothetical protein HMPREF0523_1106 [Lactobacillus iners UPII 60-B]	ZP_08175293.1	69.3	2e-13	28/81	34
isogroup01697	isotig01948	533	anthranilate phosphoribosyltransferase, putative [Ricinus communis]	XP_002527915.1	288	3e-76	140/177	79
isogroup01698	isotig01949	530	auxin conjugate hydrolase [Medicago truncatula]	ABF55220.1	295	2e-78	148/174	85
isogroup01699	isotig01950	532	pyruvate dehydrogenase kinase [Cicer arietinum]	CAG14980.1	344	3e-93	167/176	94
isogroup01700	isotig01951	530	unknown [Populus trichocarpa]	ABK92634.1	224	5e-57	107/131	81
isogroup01701	isotig01952	533	nucleic acid binding protein, putative [Ricinus communis]	XP_002511264.1	145	2e-33	66/122	54
isogroup01702	isotig01953	524	unknown [Glycine max]	ACU13923.1	262	1e-68	129/150	86
isogroup01703	isotig01954	532	translation initiation factor [Pisum sativum]	AAN32916.1	148	3e-34	73/75	97
isogroup01704	isotig01955	532	hypothetical protein [Trifolium pratense]	BAE71212.1	336	7e-91	165/177	93
isogroup01705	isotig01956	531	PREDICTED: hypothetical protein isoform 2 [Vitis vinifera]	XP_002269401.1	335	2e-90	154/176	87
isogroup01706	isotig01957	532	Tubby; Cyclin-like F-box [Medicago truncatula]	ABD32973.1	286	1e-75	148/170	87
isogroup01707	isotig01958	532	Periplasmic beta-glucosidase precursor, putative [Ricinus communis]	XP_002513892.1	291	2e-77	140/177	79
isogroup01708	isotig01959	530	beta-galactosidase [Cicer arietinum]	CAA10128.1	161	4e-38	72/79	91
isogroup01709	isotig01960	531	ATP binding protein, putative [Ricinus communis]	XP_002533182.1	235	2e-60	116/172	67
isogroup01710	isotig01961	530	peroxidase1B [Medicago sativa]	CAA62226.1	296	1e-78	143/155	92
isogroup01711	isotig01962	527	predicted protein [Populus trichocarpa]	XP_002315729.1	265	3e-69	131/157	83
isogroup01712	isotig01963	529	aquaporin 2 [Samanea saman]	AAC17529.1	204	5e-51	97/105	92
isogroup01713	isotig01964	530	unknown [Glycine max]	ACU13200.1	273	1e-71	130/149	87
isogroup01714	isotig01965	529	granule-bound starch synthase [Pisum sativum]	CAC69955.1	316	1e-84	169/176	96
isogroup01715	isotig01966	526	unknown [Medicago truncatula]	ACJ83843.1	234	3e-60	119/128	92
isogroup01716	isotig01967	529	unknown [Medicago truncatula]	ACJ85296.1	213	7e-54	147/176	83
isogroup01717	isotig01968	527	unknown [Medicago truncatula]	ACJ85365.1	247	4e-64	115/145	79
isogroup01718	isotig01969	524	unknown [Glycine max]	ACU14772.1	105	3e-21	73/82	89
isogroup01719	isotig01970	530	V-ATPase subunit C [Medicago truncatula]	ABD32569.1	340	6e-92	169/176	96
isogroup01720	isotig01971	528	Zinc finger, RING-type; Thioredoxin-related [Medicago truncatula]	ABD33128.1	257	4e-67	121/159	76
isogroup01721	isotig01972	527	unknown [Glycine max]	ACU20931.1	270	8e-71	134/156	85
isogroup01722	isotig01973	528	unknown [Medicago truncatula]	ACJ86143.1	263	1e-68	123/132	93
isogroup01723	isotig01974	527	unknown [Medicago truncatula]	ACJ84721.1	325	2e-87	162/172	94
isogroup01724	isotig01975	527	unknown [Medicago truncatula]	ACJ86171.1	178	5e-47	87/124	70
isogroup01725	isotig01976	526	PREDICTED: hypothetical protein [Vitis vinifera]	XP_002283932.1	52	3e-05	31/79	39
isogroup01726	isotig01977	527	unknown [Medicago truncatula]	ACJ85595.1	265	3e-69	145/173	83
isogroup01727	isotig01978	515	somatic embryogenesis receptor kinase 2 [Medicago truncatula]	ADO15291.1	332	2e-89	164/171	95
isogroup01728	isotig01979	525	hypothetical protein VITISV_011058 [Vitis vinifera]	XP_002269076.1	271	3e-71	129/136	94
isogroup01729	isotig01980	525	ribosomal protein L30e [Pisum sativum]	ABU75308.1	211	3e-53	111/112	99
isogroup01730	isotig01981	525	protein disulfide isomerase L-2 [Glycine max]	BAD34455.1	241	2e-62	126/172	73
isogroup01731	isotig01982	524	predicted protein [Populus trichocarpa]	XP_002300735.1	80.9	7e-14	64/77	83
isogroup01732	isotig01983	523	unnamed protein product [Vitis vinifera]	CBI16799.3	175	2e-42	108/141	76
isogroup01733	isotig01984	525	unknown [Glycine max]	ACU19761.1	318	1e-85	161/174	92
isogroup01734	isotig01985	524	Membrane attack complex component/perforin/complement C9 [Medicago truncatula]	ABE79564.1	286	6e-76	146/157	92
isogroup01735	isotig01986	524	unknown [Glycine max]	ACU21275.1	129	1e-28	85/149	57
isogroup01736	isotig01987	524	unnamed protein product [Vitis vinifera]	CBI37452.3	230	7e-59	103/131	78
isogroup01737	isotig01988	523	histone H1 subtype 7 [Pisum sativum]	CAJ27511.1	75.5	3e-12	36/42	85
isogroup01738	isotig01989	521	unknown [Medicago truncatula]	ACJ85601.1	325	2e-87	158/173	91
isogroup01739	isotig01990	521	unknown [Glycine max]	ACU15142.1	139	3e-65	66/78	84
isogroup01740	isotig01991	523	serine/threonine protein kinase, putative [Ricinus communis]	XP_002530422.1	331	2e-89	158/173	91
isogroup01741	isotig01992	521	unknown [Arachis hypogaea]	ACF74323.1	192	2e-47	101/138	73
isogroup01742	isotig01993	521	predicted protein [Populus trichocarpa]	XP_002313840.1	65.9	2e-09	25/35	71
isogroup01743	isotig01994	522	casein kinase, putative [Ricinus communis]	XP_002531638.1	327	3e-88	151/178	84
isogroup01744	isotig01995	522	predicted protein [Populus trichocarpa]	XP_002329027.1	321	2e-86	158/173	91
isogroup01745	isotig01996	521	Protease-associated PA; Proteinase inhibitor I9, subtilisin propeptide [Medicago truncatula]	ABD33266.1	332	1e-89	161/173	93
[truncated: 32,204 more rows]
