# Supplementary material for: Transcriptome Analysis of Two Vicia sativa Subspecies: Mining Molecular Markers to Enhance Genomic Resources for Vetch Improvement
Source: Genes (Basel). 2015 Nov 2;6(4):1164–82. doi: 10.3390/genes6041164 (PMC4690033; doi:10.3390/genes6041164)
Supplement: Supplementary File 1 [file genes-06-01164-s001.zip › Table S6.xlsx]

## Sheet: V.s.nigra
Query			Subject		Score		Identities
Group	ID	Length	Description	Locus (NCBI reference sequence)	Bit	E-Value	Match/Total	Pct.(%)
isogroup00001	isotig00001	1182	Psst70 (stress 70 protein) [Pisum sativum]	Q02028.1	104	3e-20	89/89	100
isogroup00001	isotig00002	1164	Psst70 (stress 70 protein) [Pisum sativum]	Q02028.1	104	3e-20	89/89	100
isogroup00001	isotig00003	1166	Psst70 (stress 70 protein) [Pisum sativum]	Q02028.1	104	3e-20	89/89	100
isogroup00001	isotig00004	1108	Psst70 (stress 70 protein) [Pisum sativum]	Q02028.1	104	3e-20	89/89	100
isogroup00001	isotig00005	1097	Psst70 (stress 70 protein) [Pisum sativum]	Q02028.1	104	3e-20	89/89	100
isogroup00001	isotig00006	1090	Psst70 (stress 70 protein) [Pisum sativum]	Q02028.1	104	3e-20	89/89	100
isogroup00001	isotig00007	1092	Psst70 (stress 70 protein) [Pisum sativum]	Q02028.1	104	3e-20	89/89	100
isogroup00001	isotig00008	1079	Psst70 (stress 70 protein) [Pisum sativum]	Q02028.1	104	3e-20	89/89	100
isogroup00001	isotig00009	1081	Psst70 (stress 70 protein) [Pisum sativum]	Q02028.1	104	3e-20	89/89	100
isogroup00001	isotig00010	849	putative glycine rich protein precursor [Pisum sativum]	CAH40798.1	60.8	2e-07	35/41	85
isogroup00001	isotig00011	1248	ribosomal protein L12-1 [Nicotiana tabacum]	P24929.1	170	4e-40	108/157	68
isogroup00001	isotig00012	831	putative glycine rich protein precursor [Pisum sativum]	CAH40798.1	60.8	2e-07	35/41	85
isogroup00001	isotig00013	836	rubisco activase [Rosa roxburghii]	AEA48974.1	95.9	6e-18	43/49	87
isogroup00001	isotig00014	833	putative glycine rich protein precursor [Pisum sativum]	CAH40798.1	53.1	4e-05	28/31	90
isogroup00001	isotig00015	818	rubisco activase [Rosa roxburghii]	AEA48974.1	95.9	6e-18	43/49	87
isogroup00001	isotig00016	820	rubisco activase [Rosa roxburghii]	AEA48974.1	95.9	6e-18	43/49	87
isogroup00001	isotig00017	775	putative glycine rich protein precursor [Pisum sativum]	CAH40798.1	60.8	2e-07	35/41	85
isogroup00001	isotig00018	764	putative glycine rich protein precursor [Pisum sativum]	CAH40798.1	60.8	2e-07	35/41	85
isogroup00001	isotig00019	757	putative glycine rich protein precursor [Pisum sativum]	CAH40798.1	60.8	2e-07	35/41	85
isogroup00001	isotig00020	762	rubisco activase [Rosa roxburghii]	AEA48974.1	95.9	5e-18	43/49	87
isogroup00001	isotig00021	759	putative glycine rich protein precursor [Pisum sativum]	CAH40798.1	53.1	4e-05	28/31	90
isogroup00001	isotig00022	746	putative glycine rich protein precursor [Pisum sativum]	CAH40798.1	60.8	2e-07	35/41	85
isogroup00001	isotig00023	751	rubisco activase [Rosa roxburghii]	AEA48974.1	95.9	5e-18	43/49	87
isogroup00001	isotig00024	748	putative glycine rich protein precursor [Pisum sativum]	CAH40798.1	53.1	4e-05	28/31	90
isogroup00001	isotig00025	744	rubisco activase [Rosa roxburghii]	AEA48974.1	95.9	5e-18	43/49	87
isogroup00001	isotig00026	746	rubisco activase [Rosa roxburghii]	AEA48974.1	95.9	5e-18	43/49	87
isogroup00001	isotig00027	733	rubisco activase [Rosa roxburghii]	AEA48974.1	95.9	5e-18	43/49	87
isogroup00001	isotig00028	735	rubisco activase [Rosa roxburghii]	AEA48974.1	95.9	5e-18	43/49	87
isogroup00001	isotig00029	915	ribosomal protein L12-1 [Nicotiana tabacum]	P24929.1	170	2e-40	108/157	68
isogroup00001	isotig00030	903	ribosomal protein L12-1 [Nicotiana tabacum]	P24929.1	170	2e-40	108/157	68
isogroup00001	isotig00031	791	putative glycine rich protein precursor [Pisum sativum]	CAH40798.1	51.2	0.0002	29/47	61
isogroup00001	isotig00032	302	No hit
isogroup00001	isotig00033	306	No hit
isogroup00002	isotig00034	1804	hypothetical protein VITISV_002825 [Vitis vinifera]	CAN70790.1	164	3e-38	84/85	98
isogroup00002	isotig00035	1761	hypothetical protein VITISV_002825 [Vitis vinifera]	CAN70790.1	164	3e-38	84/85	98
isogroup00002	isotig00036	1350	hypothetical protein VITISV_002825 [Vitis vinifera]	CAN70790.1	147	3e-33	76/77	98
isogroup00003	isotig00037	3345	unknown [Medicago truncatula]	ACJ85262.1	268	9e-78	131/138	94
isogroup00003	isotig00038	2760	unknown [Zea mays]	ACR38454.1	288	3e-75	154/221	69
isogroup00004	isotig00039	1048	light-harvesting chlorophyll-a/b binding protein Lhcb2 [Pisum sativum]	AAW31512.1	469	4e-130	244/251	97
isogroup00004	isotig00040	1026	light-harvesting chlorophyll-a/b binding protein Lhcb2 [Pisum sativum]	AAW31512.1	501	5e-140	261/265	98
isogroup00004	isotig00041	789	light-harvesting chlorophyll-a/b binding protein Lhcb2 [Pisum sativum]	AAW31512.1	399	2e-109	212/218	97
isogroup00004	isotig00042	767	light-harvesting chlorophyll-a/b binding protein Lhcb2 [Pisum sativum]	AAW31512.1	432	3e-119	229/232	98
isogroup00004	isotig00043	460	light-harvesting chlorophyll-a/b binding protein Lhcb2 [Pisum sativum]	AAW31512.1	132	2e-29	62/63	98
isogroup00004	isotig00044	201	light-harvesting chlorophyll-a/b binding protein Lhcb2 [Pisum sativum]	AAW31512.1	62.4	2e-08	30/30	100
isogroup00005	isotig00045	694	1211236B carboxylase,ribulose bisphosphate	P00869.1	197	1e-48	89/94	94
isogroup00005	isotig00046	685	1211236B carboxylase,ribulose bisphosphate	P00869.1	197	1e-48	89/94	94
isogroup00005	isotig00047	604	1211236B carboxylase,ribulose bisphosphate	P00869.1	300	1e-79	139/145	95
isogroup00005	isotig00048	595	1211236B carboxylase,ribulose bisphosphate	P00869.1	300	1e-79	139/145	95
isogroup00005	isotig00049	617	phosphate transporter 5 [Medicago truncatula]	ABM69111.1	259	1e-67	150/163	92
isogroup00006	isotig00050	556	conserved hypothetical protein [Ricinus communis]	XP_002528632.1	195	2e-48	144/181	79
isogroup00006	isotig00051	485	conserved hypothetical protein [Ricinus communis]	XP_002528632.1	128	3e-28	106/131	80
isogroup00006	isotig00052	470	Sulfite exporter TauE/SafE family protein [Arabidopsis thaliana]	NP_850267.1	168	2e-40	127/156	81
isogroup00006	isotig00053	399	Sulfite exporter TauE/SafE family protein [Arabidopsis thaliana]	NP_850267.1	102	2e-20	88/109	80
isogroup00007	isotig00054	2020	alpha-dioxygenase [Pisum sativum]	CAH05011.1	848	0	414/522	79
isogroup00007	isotig00055	1966	alpha-dioxygenase [Pisum sativum]	CAH05011.1	848	0	414/522	79
isogroup00007	isotig00056	1815	alpha-dioxygenase [Pisum sativum]	CAH05011.1	848	0	414/522	79
isogroup00008	isotig00057	872	Al-induced protein [Gossypium hirsutum]	AAQ74889.1	333	2e-89	167/208	80
isogroup00008	isotig00058	742	ARG10 [Vigna radiata]	BAA25187.1	165	5e-39	76/88	86
isogroup00008	isotig00059	666	metallothionein [Vicia faba]	Q41669.1	85.5	5e-15	41/45	91
isogroup00009	isotig00060	1179	unknown [Glycine max]	ACU18818.1	254	2e-103	121/164	73
isogroup00009	isotig00061	1096	unknown [Glycine max]	ACU18818.1	254	3e-100	121/164	73
isogroup00010	isotig00062	1352	elongation factor 1-alpha (EF1-a) [Vicia faba]	O24534.1	701	0	347/348	99
isogroup00010	isotig00063	1342	elongation factor 1-alpha (EF1-a) [Vicia faba]	O24534.1	701	0	346/348	99
isogroup00011	isotig00064	1268	cytochrome P450 [Populus trichocarpa]	XP_002307703.1	222	3e-103	102/144	70
isogroup00011	isotig00065	1170	cytochrome P450 monooxygenase CYP83E9 [Medicago truncatula]	ABC59083.1	211	9e-89	98/151	64
isogroup00012	isotig00066	984	putative zinc dependent protease [Trifolium pratense]	BAE71226.1	460	2e-127	239/264	90
isogroup00012	isotig00067	454	putative zinc dependent protease [Trifolium pratense]	BAE71226.1	181	3e-44	95/112	84
isogroup00013	isotig00068	1167	unknow protein [Oryza sativa Japonica Group]	AAV44205.1	238	8e-63	134/178	75
isogroup00013	isotig00069	627	Hypothetical protein COLAER_01671 [Collinsella aerofaciens ATCC 25986]	ZP_01772659.1	97.8	2e-37	46/65	70
isogroup00014	isotig00070	1130	hypothetical protein [Cicer arietinum]	CAA10289.1	340	3e-91	176/183	96
isogroup00014	isotig00071	939	light harvesting protein [Pisum sativum]	Q32904.1	476	3e-132	266/277	96
isogroup00015	isotig00072	929	unknown [Medicago truncatula]	ACJ84093.1	342	2e-113	178/185	96
isogroup00015	isotig00073	766	unknown [Glycine max]	ACU20843.1	379	3e-107	197/212	92
isogroup00016	isotig00074	881	unknown [Glycine max]	ACU20156.1	380	1e-103	185/204	90
isogroup00016	isotig00075	786	unknown [Glycine max]	ACU20156.1	380	1e-103	185/204	90
isogroup00017	isotig00076	1361	HSP90-2 [Glycine max]	ADC45396.1	730	0	421/442	95
isogroup00017	isotig00077	299	HSP90-2 [Glycine max]	ADC45396.1	63.2	2e-13	42/46	91
isogroup00018	isotig00078	1070	predicted protein [Populus trichocarpa]	XP_002313371.1	568	4e-166	288/329	87
isogroup00018	isotig00079	251	predicted protein [Populus trichocarpa]	XP_002313371.1	158	2e-37	79/83	95
isogroup00019	isotig00080	817	arginine decarboxylase [Glycine max]	Q39827.1	231	3e-90	109/129	84
isogroup00019	isotig00081	758	arginine decarboxylase [Pisum sativum]	Q43075.1	409	2e-112	220/231	95
isogroup00020	isotig00082	772	methionine synthase [Cicer arietinum]	ACL14488.1	288	7e-76	140/147	95
isogroup00020	isotig00083	704	methionine synthase [Cicer arietinum]	ACL14488.1	367	6e-100	181/186	97
isogroup00021	isotig00084	756	nitrate and chloride transporter [Glycine max]	AAW51884.1	322	3e-86	163/217	75
isogroup00021	isotig00085	721	nitrate and chloride transporter [Glycine max]	AAW51884.1	224	8e-57	114/164	69
isogroup00022	isotig00086	1062	pyridoxine biosynthesis protein [Medicago truncatula]	AAZ67140.1	472	5e-131	267/275	97
isogroup00022	isotig00087	402	pyridoxine biosynthesis protein [Medicago truncatula]	AAZ67140.1	92.4	2e-17	44/45	97
isogroup00023	isotig00088	760	No hit
isogroup00023	isotig00089	581	No hit
isogroup00024	isotig00090	663	No hit
isogroup00024	isotig00091	580	No hit
isogroup00025	isotig00092	630	1-aminocyclopropane-1-carboxylate oxidase [Pisum sativum]	P31239.1	320	1e-85	165/209	78
isogroup00025	isotig00093	650	1-aminocyclopropane-1-carboxylate oxidase [Pisum sativum]	P31239.1	316	1e-84	156/165	94
isogroup00026	isotig00094	713	predicted protein [Populus trichocarpa]	XP_002306416.1	336	2e-90	164/172	95
isogroup00026	isotig00095	491	eukaryotic translation elongation factor, putative [Ricinus communis]	XP_002513404.1	293	2e-78	141/155	90
isogroup00027	isotig00096	469	putative glycine rich protein precursor [Pisum sativum]	CAH40798.1	82.8	2e-14	41/51	80
isogroup00027	isotig00097	310	No hit
isogroup00028	isotig00098	643	unknown [Glycine max]	ACU19917.1	306	1e-81	154/159	96
isogroup00028	isotig00099	559	unknown [Medicago truncatula]	ACJ85949.1	308	2e-86	150/154	97
isogroup00029	isotig00100	660	unknown [Medicago truncatula]	ACJ85463.1	259	2e-67	145/149	97
isogroup00029	isotig00101	602	unknown [Medicago truncatula]	ACJ85463.1	270	7e-71	151/156	96
isogroup00030	isotig00102	722	unknown [Glycine max]	ACU13660.1	275	4e-72	153/175	87
isogroup00030	isotig00103	519	unknown [Medicago truncatula]	ACJ85943.1	168	3e-40	102/117	87
isogroup00031	isotig00104	670	unknown [Medicago truncatula]	ACJ85651.1	186	2e-45	95/109	87
isogroup00031	isotig00105	571	unknown [Medicago truncatula]	ACJ85651.1	154	5e-36	79/92	85
isogroup00032	isotig00106	747	heat shock protein, putative [Ricinus communis]	XP_002514573.1	366	2e-99	182/207	87
isogroup00032	isotig00107	477	hypothetical protein [Cicer arietinum]	CAB71133.1	129	1e-28	59/77	76
isogroup00033	isotig00108	710	unknown [Glycine max]	ACU23305.1	270	1e-70	151/228	66
isogroup00033	isotig00109	496	unknown [Glycine max]	ACU23305.1	127	7e-28	70/115	60
isogroup00034	isotig00110	840	unknown [Medicago truncatula]	ACJ86145.1	251	1e-68	129/170	75
isogroup00034	isotig00111	343	unknown [Glycine max]	ACU15816.1	136	2e-34	68/91	74
isogroup00035	isotig00112	674	superoxide dismutase [Pisum sativum]	CAA42737.1	370	8e-101	177/184	96
isogroup00035	isotig00113	495	Mn-superoxide dismutase I [Helianthus annuus]	ABH11433.2	107	4e-22	48/52	92
isogroup00036	isotig00114	645	predicted protein [Populus trichocarpa]	XP_002305517.1	170	1e-40	81/93	87
isogroup00036	isotig00115	355	No hit
isogroup00037	isotig00116	542	ferredoxin I precursor [Pisum sativum]	P09911.2	210	6e-53	117/123	95
isogroup00037	isotig00117	470	ferredoxin I precursor [Pisum sativum]	P09911.2	157	7e-37	90/96	93
isogroup00038	isotig00118	645	polyadenylate-binding protein, putative [Ricinus communis]	XP_002518733.1	211	4e-53	107/122	87
isogroup00038	isotig00119	338	unknown [Medicago truncatula]	ACJ85691.1	159	1e-37	69/72	95
isogroup00039	isotig00120	606	PsAD2 [Pisum sativum]	BAA90878.1	67	2e-09	30/33	90
isogroup00039	isotig00121	373	No hit
isogroup00040	isotig00122	476	ftsH-like protease [Pisum sativum]	CAG25608.1	81.3	4e-14	63/63	100
isogroup00040	isotig00123	478	predicted protein [Populus trichocarpa]	XP_002334746.1	90.9	6e-17	43/47	91
isogroup00041	isotig00124	514	auxin influx carrier protein [Medicago truncatula]	Q9FEL6.1	234	3e-60	132/140	94
isogroup00041	isotig00125	434	auxin influx carrier protein [Medicago truncatula]	Q9FEL6.1	115	3e-24	73/78	93
isogroup00042	isotig00126	484	unknown [Glycine max]	ACU18617.1	264	4e-69	144/160	90
isogroup00042	isotig00127	452	thioesterase family protein [Arabidopsis lyrata subsp. lyrata]	XP_002881128.1	126	1e-45	70/86	81
isogroup00043	isotig00128	467	cysteine protease [Pisum sativum]	CAA92583.1	100	6e-20	44/46	95
isogroup00043	isotig00129	452	Metalloendoproteinase 1 precursor, putative [Ricinus communis]	XP_002520211.1	62.4	2e-08	32/53	60
isogroup00044	isotig00130	567	unknown [Medicago truncatula]	ACJ84120.1	275	3e-72	139/140	99
isogroup00044	isotig00131	335	unknown [Medicago truncatula]	ACJ84120.1	156	8e-37	79/80	98
isogroup00045	isotig00132	505	proline-rich protein [Pisum sativum]	CAB63486.1	43.9	9e-16	17/27	62
isogroup00045	isotig00133	222	hypothetical protein DAPPUDRAFT_223258 [Daphnia pulex]	EFX83777.1	89.4	2e-16	38/70	54
isogroup00046	isotig00134	333	unknown [Medicago truncatula]	ACJ84389.1	68.6	3e-10	30/35	85
isogroup00046	isotig00135	242	unknown [Medicago truncatula]	ACJ83853.1	86.3	1e-15	41/46	89
isogroup00047	isotig00136	213	No hit
isogroup00047	isotig00137	188	No hit
isogroup00048	isotig00138	827	unknown [Medicago truncatula]	ACJ83837.1	431	6e-119	206/218	94
isogroup00048	isotig00139	594	AF227620_1 60S ribosomal protein L10 [Euphorbia esula]	Q9M5M7.1	391	3e-107	190/198	95
isogroup00049	isotig00140	682	predicted protein [Populus trichocarpa]	XP_002306220.1	255	4e-66	125/223	56
isogroup00049	isotig00141	191	Chitinase [Beta vulgaris subsp. vulgaris]	CAA55883.1	50.8	1e-11	22/32	68
isogroup00050	isotig00142	731	unknown [Medicago truncatula]	ACJ85880.1	201	1e-49	105/128	82
isogroup00050	isotig00143	724	unknown [Medicago truncatula]	ACJ85880.1	201	1e-49	105/128	82
isogroup00051	isotig00144	478	nine-cis-epoxycarotenoid dioxygenase1 [Pisum sativum]	Q8LP17.1	308	1e-82	149/158	94
isogroup00051	isotig00145	209	nine-cis-epoxycarotenoid dioxygenase1 [Pisum sativum]	Q8LP17.1	127	5e-28	61/68	89
isogroup00052	isotig00146	866	unnamed protein product [Vitis vinifera]	CBI23573.3	251	9e-65	131/138	94
isogroup00052	isotig00147	396	No hit
isogroup00053	isotig00148	3048	conserved hypothetical protein [Clostridium botulinum C str. Eklund]	ZP_02863215.1	141	2e-50	70/98	71
isogroup00054	isotig00149	1591	AC026875_2 T6D22.2 [Arabidopsis thaliana]	AAF79822.1	831	0	417/487	85
isogroup00055	isotig00150	1469	adenosylhomocysteinase [Medicago truncatula]	AAO89237.1	740	0	394/401	98
isogroup00056	isotig00151	1414	unnamed protein product [Vitis vinifera]	CBI16561.3	475	8e-132	234/329	71
isogroup00057	isotig00152	1379	No hit
isogroup00058	isotig00153	1357	predicted protein [Populus trichocarpa]	XP_002321660.1	715	0	377/450	83
isogroup00059	isotig00154	1327	unnamed protein product [Vitis vinifera]	CBI30513.3	671	0	324/361	89
isogroup00060	isotig00155	1290	NAD-dependent epimerase/dehydratase [Medicago truncatula]	ABN08316.1	364	1e-98	176/247	71
isogroup00061	isotig00156	1265	lipoxygenase [Pisum sativum]	CAC04380.1	742	0	358/369	97
isogroup00062	isotig00157	1223	cysteine proteinase [Vicia sativa]	CAA82995.1	611	6e-173	309/311	99
isogroup00063	isotig00158	1186	unnamed protein product [Vitis vinifera]	XP_002272745.1	419	4e-115	205/276	74
isogroup00064	isotig00159	1171	1-aminocyclopropanecarboxylic acid oxidase [Medicago truncatula]	AAL35971.1	564	8e-159	292/313	93
isogroup00065	isotig00160	1162	70 kDa heat shock protein [Oryza sativa Japonica Group]	NP_001049712.1	281	7e-133	179/190	94
isogroup00066	isotig00161	1160	S-adenosylmethionine decarboxylase [Phaseolus vulgaris]	ABU55003.1	399	6e-109	201/246	81
isogroup00067	isotig00162	1158	1803526A Cu/Zn superoxide dismutase	Q02610.2	309	6e-82	146/152	96
isogroup00068	isotig00163	1154	L3 Ribosomal protein [Medicago sativa subsp. x varia]	CAB65281.1	600	2e-169	326/354	92
isogroup00069	isotig00164	1138	1611461A O2 evolving complex 33kD protein	P14226.1	612	3e-173	309/316	97
isogroup00070	isotig00165	1114	unknown [Medicago truncatula]	ACJ83944.1	181	3e-49	87/98	88
isogroup00071	isotig00166	1112	predicted protein [Populus trichocarpa]	XP_002323973.1	231	2e-114	102/121	84
isogroup00072	isotig00167	1102	cysteine protease [Pisum sativum]	CAA92583.1	545	5e-153	262/283	92
isogroup00073	isotig00168	1095	light-harvesting chlorophyll-a/b binding protein Lhcb1 [Pisum sativum]	AAW31511.1	531	5e-149	259/264	98
isogroup00074	isotig00169	1092	peroxisomal glycolate oxidase [Glycine max]	BAG09382.1	324	2e-153	164/182	90
isogroup00075	isotig00170	1082	G protein beta subunit-like [Medicago sativa subsp. x varia]	O24076.1	639	0	313/320	97
isogroup00076	isotig00171	1068	polyubiquitin [Mesembryanthemum crystallinum]	BAK18565.1	572	4e-161	295/295	100
isogroup00077	isotig00172	1057	unknown [Medicago truncatula]	ACJ84353.1	515	7e-148	245/251	97
isogroup00078	isotig00173	1046	EFGC_SOYBN RecName: Full=Elongation factor G, chloroplastic; Short=EF-G; Flags: Precursor	P34811.1	654	0	323/344	93
isogroup00079	isotig00174	1020	Protein FRIGIDA, putative [Ricinus communis]	XP_002517136.1	384	2e-104	222/278	79
isogroup00080	isotig00175	1031	translation initiation factor, putative [Ricinus communis]	XP_002514839.1	473	3e-131	232/258	89
isogroup00081	isotig00176	1029	CPRD46 protein [Vigna unguiculata]	BAA13542.1	407	1e-122	186/249	74
isogroup00082	isotig00177	1018	S-adenosylmethionine synthetase [Medicago truncatula]	A4PU48.1	473	1e-131	245/251	97
isogroup00083	isotig00178	1020	fructose bisphosphate aldolase [Medicago sativa]	ACP40514.1	607	1e-171	305/320	95
isogroup00084	isotig00179	1018	predicted protein [Populus trichocarpa]	XP_002308894.1	402	4e-110	196/232	84
isogroup00085	isotig00180	1008	translation elongation factor 1A-2 [Gossypium hirsutum]	ABA12218.1	405	5e-111	201/213	94
isogroup00086	isotig00181	1001	unknown [Medicago truncatula]	ACJ85252.1	249	4e-64	130/184	70
isogroup00087	isotig00182	1000	glyceraldehyde-3-phosphate dehydrogenase [Pisum sativum]	P12858.2	479	3e-133	283/287	98
isogroup00088	isotig00183	1000	putative 60S ribosomal protein L1 [Trifolium pratense]	BAE71215.1	558	6e-157	316/333	94
isogroup00089	isotig00184	998	chloroplast chlorophyll a/b binding protein [Pisum sativum]	ABN49454.2	531	4e-149	259/263	98
isogroup00090	isotig00185	955	callus protein P23 [Pisum sativum]	P50906.2	331	8e-89	162/167	97
isogroup00091	isotig00186	951	unknown [Medicago truncatula]	ACJ85068.1	504	7e-141	241/252	95
isogroup00092	isotig00187	952	unknown [Glycine max]	ACU21031.1	571	5e-161	280/315	88
isogroup00093	isotig00188	939	lipoxygenase [Lens culinaris]	P38414.1	509	3e-142	242/265	91
isogroup00094	isotig00189	923	unknown [Medicago truncatula]	ACJ84329.1	456	3e-126	222/269	82
isogroup00095	isotig00190	916	PsHSC71.0 [Pisum sativum]	CAA83548.1	444	1e-122	239/244	97
isogroup00096	isotig00191	914	aquaporin-like transmembrane channel protein [Galega orientalis]	ADP24189.1	407	1e-111	200/208	96
isogroup00097	isotig00192	913	unnamed protein product [Vitis vinifera]	CBI14920.3	248	2e-78	114/214	53
isogroup00098	isotig00193	905	PREDICTED: hypothetical protein isoform 1 [Vitis vinifera]	XP_002285802.1	177	2e-42	124/185	67
isogroup00099	isotig00194	902	Ran-binding protein 1 [Cucumis melo var. cantalupensis]	ACF72671.1	253	3e-65	133/157	84
isogroup00100	isotig00195	903	receptor-like protein kinase [Glycine max]	ACJ37405.1	508	3e-142	248/296	83
isogroup00101	isotig00196	900	predicted protein [Populus trichocarpa]	XP_002307067.1	421	5e-116	195/288	67
isogroup00102	isotig00197	899	hypothetical protein VITISV_023086 [Vitis vinifera]	XP_002284972.1	523	1e-146	260/300	86
isogroup00103	isotig00198	897	Peptidase A1, pepsin [Medicago truncatula]	ABD33216.1	426	3e-117	207/223	92
isogroup00104	isotig00199	889	unknown [Medicago truncatula]	ACJ85300.1	391	8e-107	185/194	95
isogroup00105	isotig00200	882	40S ribosomal protein s2 [Cucumis melo subsp. melo]	ADN33986.1	436	3e-120	214/233	91
isogroup00106	isotig00201	880	ferritin [Medicago sativa subsp. falcata]	ABQ08714.1	211	1e-52	125/141	88
isogroup00107	isotig00202	874	putative rubisco subunit binding-protein alpha subunit [Trifolium pratense]	BAE71227.1	382	3e-104	201/204	98
isogroup00108	isotig00203	870	p-type H+-ATPase [Vicia faba]	BAA37150.1	516	2e-144	284/287	98
isogroup00109	isotig00204	869	unnamed protein product [Vitis vinifera]	CBI25984.3	366	2e-99	185/199	92
isogroup00110	isotig00205	863	unknown [Glycine max]	ACU20860.1	201	3e-92	109/150	72
isogroup00111	isotig00206	861	predicted protein [Populus trichocarpa]	XP_002322292.1	141	1e-31	87/243	35
isogroup00112	isotig00207	859	unknown [Medicago truncatula]	ACJ84857.1	412	4e-113	207/208	99
isogroup00113	isotig00208	858	unknown [Medicago truncatula]	ACJ84880.1	401	7e-110	206/214	96
isogroup00114	isotig00209	854	predicted protein [Populus trichocarpa]	XP_002308707.1	397	8e-109	223/239	93
isogroup00115	isotig00210	854	14-3-3 brain protein homolog [Vicia faba]	P42654.1	471	7e-131	259/261	99
isogroup00116	isotig00211	847	unknown [Medicago truncatula]	ACJ84734.1	484	8e-135	213/245	86
isogroup00117	isotig00212	848	putative 6-phosphogluconate dehydrogenase [Arabidopsis thaliana]	NP_186885.1	417	7e-115	201/223	90
isogroup00118	isotig00213	844	PREDICTED: hypothetical protein [Vitis vinifera]	XP_002274403.1	203	3e-50	136/238	57
isogroup00119	isotig00214	845	unknown [Medicago truncatula]	ACJ85463.1	379	4e-103	208/211	98
isogroup00120	isotig00215	843	S-adenosylmethionine decarboxylase [Vicia faba]	Q9M4D8.1	357	1e-96	175/176	99
isogroup00121	isotig00216	837	S-adenosylmethionine synthase [Pisum sativum]	AAA58772.1	401	5e-110	205/218	94
isogroup00122	isotig00217	835	unknown [Medicago truncatula]	ACJ85054.1	474	8e-132	249/263	94
isogroup00123	isotig00218	829	predicted protein [Hordeum vulgare subsp. vulgare]	BAK02337.1	295	4e-102	149/177	84
isogroup00124	isotig00219	822	unknown [Glycine max]	ACU24330.1	301	9e-80	138/149	92
isogroup00125	isotig00220	821	unknown [Glycine max]	ACU24038.1	281	7e-74	163/165	98
isogroup00126	isotig00221	813	hypothetical protein PABG_06807 [Paracoccidioides brasiliensis Pb03]	EEH16720.1	113	2e-38	62/114	54
isogroup00127	isotig00222	814	unknown [Glycine max]	ACU24395.1	332	4e-89	165/188	87
isogroup00128	isotig00223	814	putative zinc dependent protease [Trifolium pratense]	BAE71245.1	341	1e-106	175/181	96
isogroup00129	isotig00224	814	hypothetical protein ARALYDRAFT_910064 [Arabidopsis lyrata subsp. lyrata]	XP_002871932.1	298	4e-79	138/224	61
isogroup00130	isotig00225	806	unknown [Medicago truncatula]	ACJ84067.1	348	4e-94	193/204	94
isogroup00131	isotig00226	803	60S ribosomal protein L19, putative [Ricinus communis]	XP_002516973.1	305	5e-81	163/166	98
isogroup00132	isotig00227	805	proline dehydrogenase [Medicago sativa]	AAT45084.1	358	5e-97	176/192	91
isogroup00133	isotig00228	804	chitinase [Trifolium repens]	CAB43737.2	356	2e-96	209/242	86
isogroup00134	isotig00229	802	unknown [Glycine max]	ACU14701.1	176	7e-51	92/127	72
isogroup00135	isotig00230	799	putative cytochrome P450 [Glycine max]	O49859.1	356	2e-96	171/260	65
isogroup00136	isotig00231	796	predicted protein [Populus trichocarpa]	XP_002311510.1	106	4e-21	61/118	51
isogroup00137	isotig00232	789	nuclear acid binding protein, putative [Ricinus communis]	XP_002518798.1	195	2e-75	107/165	64
isogroup00138	isotig00233	786	unknown [Glycine max]	ACU13172.1	221	2e-94	101/107	94
isogroup00139	isotig00234	784	serine/threonine protein kinase, putative [Ricinus communis]	XP_002513363.1	343	1e-92	186/252	73
isogroup00140	isotig00235	780	AF139470_1 chlorophyll a/b-binding protein CP24 precursor [Vigna radiata]	AAD27882.2	449	2e-124	218/238	91
isogroup00141	isotig00236	779	Methylthioribose-1-phosphate isomerase, putative [Ricinus communis]	XP_002516257.1	211	9e-53	120/144	83
isogroup00142	isotig00237	773	unknown [Medicago truncatula]	ACJ84724.1	470	8e-131	229/233	98
isogroup00143	isotig00238	773	unnamed protein product [Vitis vinifera]	XP_002284892.1	206	6e-55	104/187	55
isogroup00144	isotig00239	767	unknown [Medicago truncatula]	ACJ84512.1	139	1e-65	74/86	86
isogroup00145	isotig00240	770	thiolprotease [Pisum sativum]	CAA46863.1	294	8e-78	145/158	91
isogroup00146	isotig00241	769	unknown [Glycine max]	ACU13268.1	99.8	7e-41	50/66	75
isogroup00147	isotig00242	766	cytochrome P450, putative [Ricinus communis]	XP_002515162.1	341	5e-92	155/230	67
isogroup00148	isotig00243	762	photosystem II protein D1 [Lathyrus sativus]	YP_003587733.1	490	7e-137	253/253	100
isogroup00149	isotig00244	759	aromatic and neutral amino acid transporter [Populus trichocarpa]	XP_002307218.1	263	2e-68	190/238	79
isogroup00150	isotig00245	760	AF332134_1 FtsH protease [Medicago sativa]	Q9BAE0.1	431	4e-119	248/251	98
isogroup00151	isotig00246	752	unknown [Medicago truncatula]	ACJ84101.1	120	5e-34	56/64	87
isogroup00152	isotig00247	749	non-phosphorylating glyceraldehyde-3-phosphate dehydrogenase [Pisum sativum]	P81406.1	431	4e-119	214/216	99
isogroup00153	isotig00248	747	unknown [Glycine max]	ACU21144.1	386	2e-109	189/219	86
isogroup00154	isotig00249	748	unknown [Glycine max]	ACU19528.1	417	1e-114	211/226	93
isogroup00155	isotig00250	746	unknown [Glycine max]	ACU18335.1	338	6e-91	144/168	85
isogroup00156	isotig00251	744	unknown [Medicago truncatula]	ACJ85743.1	274	8e-72	161/191	84
isogroup00157	isotig00252	742	VTC2-like protein [Actinidia chinensis]	ABP65665.1	370	8e-106	193/217	88
isogroup00158	isotig00253	742	unknown [Medicago truncatula]	ACJ85874.1	166	2e-39	134/154	87
isogroup00159	isotig00254	743	predicted protein [Populus trichocarpa]	XP_002316890.1	336	2e-90	177/247	71
isogroup00160	isotig00255	740	potassium channel beta, putative [Ricinus communis]	XP_002518142.1	425	3e-117	204/228	89
isogroup00161	isotig00256	739	hypothetical protein ARALYDRAFT_477305 [Arabidopsis lyrata subsp. lyrata]	XP_002884246.1	72.4	6e-11	44/62	70
isogroup00162	isotig00257	737	putative ethylene responsive factor [Vicia faba]	ACD87818.1	227	1e-57	137/153	89
isogroup00163	isotig00258	736	Proteinase inhibitor I4, serpin; emp24/gp25L/p24 [Medicago truncatula]	ABE93045.1	400	9e-110	196/211	92
isogroup00164	isotig00259	736	unknown [Medicago truncatula]	ACJ85064.1	344	8e-93	194/216	89
isogroup00165	isotig00260	733	cryptochrome 2A apoprotein [Pisum sativum]	AAS79665.1	429	2e-134	197/199	98
isogroup00166	isotig00261	733	transferase, transferring glycosyl groups, putative [Ricinus communis]	XP_002532924.1	254	2e-89	119/150	79
isogroup00167	isotig00262	731	unknown [Medicago truncatula]	ACJ85573.1	317	8e-85	173/185	93
isogroup00168	isotig00263	732	predicted protein [Populus trichocarpa]	XP_002305582.1	256	3e-66	126/130	96
isogroup00169	isotig00264	731	unknown [Glycine max]	ACU17730.1	241	9e-62	118/196	60
isogroup00170	isotig00265	727	unknown [Medicago truncatula]	ACJ83898.1	226	2e-101	114/117	97
isogroup00171	isotig00266	723	unknown [Medicago truncatula]	ACJ86147.1	359	2e-97	182/185	98
isogroup00172	isotig00267	724	lateral organ boundaries domain protein [Caragana korshinskii]	ABG90382.1	207	8e-52	118/158	74
isogroup00173	isotig00268	724	zinc finger protein ZF3 [Cicer arietinum]	ACO54858.1	155	6e-36	85/131	64
isogroup00174	isotig00269	720	unknown [Glycine max]	ACU18801.1	295	5e-78	149/165	90
isogroup00175	isotig00270	722	vcCyP [Vicia faba]	BAA25755.1	282	3e-74	148/155	95
isogroup00176	isotig00271	720	enolase [Glycine max]	AAS18240.1	447	5e-124	220/235	93
isogroup00177	isotig00272	718	light-harvesting chlorophyll-a/b binding protein Lhcb3 [Pisum sativum]	AAW31513.1	401	4e-110	192/195	98
isogroup00178	isotig00273	718	ADHX_PEA RecName: Full=Alcohol dehydrogenase class-3; AltName: Full=Alcohol dehydrogenase class-III; AltName: Full=Glutathione-dependent formaldehyde dehydrogenase; Short=FALDH; Short=FDH; Short=GSH-FDH; AltName: Full=S-(hydroxymethyl)glutathione dehydrogenase	P80572.1	347	7e-94	168/173	97
isogroup00179	isotig00274	709	predicted protein [Populus trichocarpa]	XP_002301124.1	94.7	1e-17	61/93	65
isogroup00180	isotig00275	712	33 kDa ribonucleoprotein [Pisum sativum]	CAA74889.1	130	1e-30	63/74	85
isogroup00181	isotig00276	710	unknown [Medicago truncatula]	ACJ84668.1	462	2e-128	227/236	96
isogroup00182	isotig00277	710	unknown [Medicago truncatula]	ACJ84007.1	139	3e-31	66/84	78
isogroup00183	isotig00278	707	unknown [Glycine max]	ACU15064.1	138	5e-37	68/95	71
isogroup00184	isotig00279	709	14-3-3-like protein [Pisum sativum]	CAB42546.2	273	6e-120	136/137	99
isogroup00185	isotig00280	698	trans-cinnamic acid hydroxylase [Pisum sativum]	AAC49187.2	280	9e-74	166/168	98
isogroup00186	isotig00281	703	unknown [Medicago truncatula]	ACJ84543.1	323	1e-86	176/215	81
isogroup00187	isotig00282	700	unknown [Medicago truncatula]	ACJ84071.1	251	5e-65	125/144	86
isogroup00188	isotig00283	693	hypothetical protein VITISV_027789 [Vitis vinifera]	CAN60862.1	103	3e-20	60/100	60
isogroup00189	isotig00284	694	unnamed protein product [Vitis vinifera]	CBI39638.3	358	3e-97	177/177	100
isogroup00190	isotig00285	695	triose phosphate isomerase cytosolic isoform [Elaeis guineensis]	ACF06445.1	247	8e-87	122/162	75
isogroup00191	isotig00286	692	alkaline alpha-galactosidase [Pisum sativum]	ABR19752.1	355	2e-96	178/198	89
isogroup00192	isotig00287	690	hypothetical protein VITISV_035385 [Vitis vinifera]	CAN80148.1	128	2e-32	70/137	51
isogroup00193	isotig00288	687	Ribosomal protein L10 [Medicago truncatula]	ABN08437.1	300	1e-79	160/185	86
isogroup00194	isotig00289	683	actin [Cicer arietinum]	ADK62563.1	295	3e-78	146/146	100
isogroup00195	isotig00290	682	unknown [Glycine max]	ACU13374.1	211	7e-53	131/146	89
isogroup00196	isotig00291	681	unnamed protein product [Vitis vinifera]	CBI28597.3	208	4e-52	101/122	82
isogroup00197	isotig00292	680	unnamed protein product [Vitis vinifera]	CBI23176.3	269	3e-70	152/172	88
isogroup00198	isotig00293	679	precursor for 23-kDa protein of photosystem II [Pisum sativum]	P16059.1	430	9e-119	215/218	98
isogroup00199	isotig00294	679	aldehyde dehydrogenase 1 precursor [Lotus corniculatus]	AAO72532.1	410	9e-113	197/218	90
isogroup00200	isotig00295	674	unknown [Medicago truncatula]	ACJ84086.1	247	3e-74	119/122	97
isogroup00201	isotig00296	672	monosaccharide transporter [Glycine max]	CAD91336.1	276	1e-72	141/167	84
isogroup00202	isotig00297	673	unknown [Medicago truncatula]	ACJ85535.1	383	1e-104	182/198	91
isogroup00203	isotig00298	672	putative malate dehydrogenase [Pisum sativum]	AAO27260.1	303	1e-80	154/157	98
isogroup00204	isotig00299	672	unknown [Glycine max]	ACU15099.1	342	2e-92	172/187	91
isogroup00205	isotig00300	667	defensin-like protein [Vicia faba]	ACI02058.1	118	7e-25	49/54	90
isogroup00206	isotig00301	668	predicted protein [Populus trichocarpa]	XP_002327607.1	195	5e-48	93/96	96
isogroup00207	isotig00302	667	unknown [Medicago truncatula]	ACJ83959.1	368	3e-100	187/190	98
isogroup00208	isotig00303	667	hypothetical protein ARALYDRAFT_486728 [Arabidopsis lyrata subsp. lyrata]	XP_002878442.1	88.2	8e-16	44/104	42
isogroup00209	isotig00304	665	universal stress protein [Arachis hypogaea]	ACF74293.1	274	8e-72	134/162	82
isogroup00210	isotig00305	666	thaumatin-like protein precursor [Prunus avium]	P50694.1	293	4e-94	133/183	72
isogroup00211	isotig00306	662	No hit
isogroup00212	isotig00307	661	unknown [Medicago truncatula]	ACJ84110.1	222	3e-56	137/148	92
isogroup00213	isotig00308	660	unknown [Glycine max]	ACU15156.1	203	1e-50	124/143	86
isogroup00214	isotig00309	652	unknown [Medicago truncatula]	ACJ84828.1	110	2e-34	53/82	64
isogroup00215	isotig00310	659	cyclase-like protein [Oryza sativa Indica Group]	BAI39887.1	237	4e-73	123/179	68
isogroup00216	isotig00311	659	hypothetical protein OsJ_24532 [Oryza sativa Japonica Group]	EEE67305.1	214	9e-54	110/133	82
isogroup00217	isotig00312	657	predicted protein [Populus trichocarpa]	XP_002328648.1	269	2e-70	137/182	75
isogroup00218	isotig00313	651	unknown [Glycine max]	ACU20419.1	355	3e-96	174/195	89
isogroup00219	isotig00314	655	AF139018_1 disease resistance response protein 230 precursor [Pisum sativum]	AAG43285.1	122	5e-26	52/54	96
isogroup00220	isotig00315	656	unknown [Medicago truncatula]	ACJ84733.1	358	3e-97	170/179	94
isogroup00221	isotig00316	655	inositol or phosphatidylinositol kinase, putative [Ricinus communis]	XP_002514582.1	177	1e-42	96/163	58
isogroup00222	isotig00317	652	unknown [Glycine max]	ACU24112.1	203	1e-50	98/109	89
isogroup00223	isotig00318	654	RNA-binding gricine-rich protein-1c [Nicotiana sylvestris]	BAA03743.1	90.9	1e-16	42/45	93
isogroup00224	isotig00319	653	unknown [Glycine max]	ACU19004.1	296	1e-78	146/183	79
isogroup00225	isotig00320	653	ERF protein [Glycine max]	ADK22067.1	203	2e-50	105/152	69
isogroup00226	isotig00321	653	unknown [Medicago truncatula]	ACJ85985.1	258	4e-67	130/150	86
isogroup00227	isotig00322	650	unknown [Glycine max]	ACU14858.1	362	2e-98	170/203	83
isogroup00228	isotig00323	649	predicted protein [Arabidopsis lyrata subsp. lyrata]	XP_002876662.1	290	8e-77	134/172	77
isogroup00229	isotig00324	646	unknown [Glycine max]	ACU13851.1	240	9e-62	113/133	84
isogroup00230	isotig00325	645	10 kDa photosystem II polypeptide [Trifolium pratense]	AAQ24852.1	200	1e-49	123/133	92
isogroup00231	isotig00326	646	polygalacturonase inhibiting protein [Pisum sativum]	CAG44505.1	302	2e-80	149/154	96
isogroup00232	isotig00327	644	predicted protein [Populus trichocarpa]	XP_002309194.1	310	7e-83	147/148	99
isogroup00233	isotig00328	645	unnamed protein product [Vitis vinifera]	XP_002278665.1	60.8	1e-07	40/75	53
isogroup00234	isotig00329	641	gibberellin receptor [Galega orientalis]	ADO22685.1	282	3e-74	146/153	95
isogroup00235	isotig00330	640	E3 ubiquitin protein ligase upl2, putative [Ricinus communis]	XP_002522774.1	174	8e-42	84/86	97
isogroup00236	isotig00331	638	AF452450_1 adenosine 5'-phosphosulfate reductase [Glycine max]	AAL66290.1	222	3e-56	107/121	88
isogroup00237	isotig00332	638	1611464A plastocyanin	P16002.1	236	1e-60	143/149	95
isogroup00238	isotig00333	636	unknown [Glycine max]	ACU14958.1	359	2e-97	172/188	91
isogroup00239	isotig00334	635	unknown [Medicago truncatula]	ACJ84466.1	298	3e-79	139/178	78
isogroup00240	isotig00335	632	2206327A T complex protein		332	2e-89	166/190	87
isogroup00241	isotig00336	631	ammonium transporter (AMT1.1) [Lotus japonicus]	CAC10555.1	231	2e-93	122/126	96
isogroup00242	isotig00337	623	putative cytochrome P450 [Glycine max]	O81971.1	281	3e-74	130/192	67
isogroup00243	isotig00338	633	unknown [Medicago truncatula]	ACJ84057.1	100	1e-40	48/53	90
isogroup00244	isotig00339	627	CP12 [Pisum sativum]	CAA96570.1	227	9e-58	115/127	90
isogroup00245	isotig00340	625	unknown [Glycine max]	ACU19338.1	207	3e-54	141/142	99
isogroup00246	isotig00341	623	unknown [Medicago truncatula]	ACJ84782.1	299	2e-79	163/170	95
isogroup00247	isotig00342	616	unnamed protein product [Vitis vinifera]	XP_002270372.1	177	8e-43	86/100	86
isogroup00248	isotig00343	614	Ran1 [Pisum sativum]	ABM73376.1	217	8e-74	102/102	100
isogroup00249	isotig00344	619	triacylglycerol lipase, putative [Ricinus communis]	XP_002520983.1	217	1e-54	106/192	55
isogroup00250	isotig00345	618	protein phosphatase-2c, putative [Ricinus communis]	XP_002526696.1	239	2e-61	114/160	71
isogroup00251	isotig00346	617	No hit
isogroup00252	isotig00347	614	unknown [Medicago truncatula]	ACJ84648.1	303	1e-80	146/186	78
isogroup00253	isotig00348	614	unknown [Glycine max]	ACU15943.1	160	7e-61	77/86	89
isogroup00254	isotig00349	615	unknown [Medicago truncatula]	ACJ85624.1	318	3e-85	172/175	98
isogroup00255	isotig00350	614	unknown [Medicago truncatula]	ACJ83925.1	201	4e-50	94/99	94
isogroup00256	isotig00351	607	unknown [Medicago truncatula]	ACJ84504.1	178	4e-43	81/100	81
isogroup00257	isotig00352	613	unknown [Glycine max]	ACU14620.1	130	1e-28	64/90	71
isogroup00258	isotig00353	611	nine-cis-epoxycarotenoid dioxygenase4 [Pisum sativum]	BAC10552.1	390	5e-107	187/200	93
isogroup00259	isotig00354	614	unknown [Medicago truncatula]	ACJ84032.1	412	2e-113	194/198	97
isogroup00260	isotig00355	611	unknown [Medicago truncatula]	ACJ83843.1	219	2e-55	111/116	95
isogroup00261	isotig00356	606	unknown [Medicago truncatula]	ACJ86042.1	182	2e-44	87/97	89
isogroup00262	isotig00357	601	glutathione S-transferase [Pisum sativum]	BAC81649.1	272	9e-72	130/144	90
isogroup00263	isotig00358	610	unknown [Glycine max]	ACU20459.1	130	1e-28	76/133	57
isogroup00264	isotig00359	604	hypothetical protein [Trifolium pratense]	BAE71297.1	164	7e-39	119/129	92
isogroup00265	isotig00360	610	No hit
isogroup00266	isotig00361	609	2 Chain 2, Improved Model Of Plant Photosystem I	3LW5	263	1e-68	121/123	98
isogroup00267	isotig00362	609	PREDICTED: hypothetical protein [Vitis vinifera]	XP_002284896.1	226	2e-57	114/183	62
isogroup00268	isotig00363	600	unknown [Medicago truncatula]	ACJ84206.1	142	7e-57	64/95	67
isogroup00269	isotig00364	608	translation elongation factor [Pisum sativum]	O24310.1	323	9e-87	197/202	97
isogroup00270	isotig00365	603	RNA-binding glycine-rich protein [Nicotiana tabacum]	BAA03741.1	92.8	3e-17	44/49	89
isogroup00271	isotig00366	602	peroxidase [Pisum sativum]	BAD97438.1	199	3e-56	96/109	88
isogroup00272	isotig00367	607	cinnamyl alcohol dehydrogenase [Eucalyptus gunnii]	CAA61275.1	209	3e-83	97/116	83
isogroup00273	isotig00368	603	No hit
isogroup00274	isotig00369	601	unknown [Glycine max]	ACU18619.1	198	7e-51	113/129	87
isogroup00275	isotig00370	599	translation initiation factor [Pisum sativum]	AAN32916.1	358	2e-97	194/199	97
isogroup00276	isotig00371	596	receptor-like protein kinase [Glycine max]	ACM89612.1	256	3e-75	126/160	78
isogroup00277	isotig00372	598	ABA-responsive protein [Pisum sativum]	Q06931.1	207	9e-52	117/138	84
isogroup00278	isotig00373	593	unknown [Medicago truncatula]	ACJ84141.1	295	2e-78	142/162	87
isogroup00279	isotig00374	597	ribosomal protein L32 [Medicago sativa]	AAZ32896.1	229	2e-58	126/133	94
isogroup00280	isotig00375	597	unknown [Medicago truncatula]	ACJ84966.1	263	8e-69	132/135	97
isogroup00281	isotig00376	592	Photosystem I reaction centre, subunit XI PsaL [Medicago truncatula]	ABD28376.1	252	2e-65	151/158	95
isogroup00282	isotig00377	593	40S ribosomal protein S15 [Arabidopsis lyrata subsp. lyrata]	XP_002873407.1	286	9e-76	142/149	95
isogroup00283	isotig00378	594	lectin-like protein [Cicer arietinum]	CAB71030.1	208	3e-52	108/162	66
isogroup00284	isotig00379	592	unnamed protein product [Vitis vinifera]	XP_002278284.1	300	8e-80	147/162	90
isogroup00285	isotig00380	591	autoinhibited H+ ATPase [Populus trichocarpa]	XP_002325038.1	137	7e-31	72/87	82
isogroup00286	isotig00381	592	putative tonoplast intrinsic protein [Pisum sativum]	CAB45653.1	162	6e-67	106/109	97
isogroup00287	isotig00382	592	ATP synthase subunit d, putative [Ricinus communis]	XP_002523036.1	96.7	2e-18	52/78	66
isogroup00288	isotig00383	594	predicted protein [Populus trichocarpa]	XP_002298707.1	232	3e-59	111/129	86
isogroup00289	isotig00384	592	hypothetical protein SORBIDRAFT_01g010860 [Sorghum bicolor]	XP_002466604.1	237	6e-61	114/127	89
isogroup00290	isotig00385	592	GAMYB-binding protein [Glycine max]	AAZ38969.1	301	4e-80	146/159	91
isogroup00291	isotig00386	588	unknown [Medicago truncatula]	ACJ83928.1	122	6e-46	58/60	96
isogroup00292	isotig00387	588	monosaccharid transport protein [Vicia faba]	CAB07812.1	375	2e-102	188/192	97
isogroup00293	isotig00388	587	Cation transporting ATPase, C-terminal [Medicago truncatula]	ABN08360.1	182	2e-45	87/98	88
isogroup00294	isotig00389	584	unknown [Glycine max]	ACU20698.1	117	2e-34	67/147	45
isogroup00295	isotig00390	582	conserved hypothetical protein [Ricinus communis]	XP_002534561.1	165	3e-39	113/194	58
isogroup00296	isotig00391	578	predicted protein [Populus trichocarpa]	XP_002328597.1	157	8e-37	83/94	88
isogroup00297	isotig00392	582	unnamed protein product [Pisum sativum]	P25795.3	274	4e-72	157/160	98
isogroup00298	isotig00393	584	unnamed protein product [Vitis vinifera]	CBI21050.3	112	3e-23	68/78	87
isogroup00299	isotig00394	580	AC008153_20 hypothetical protein; 89863-88075 [Arabidopsis thaliana]	NP_187764.1	170	1e-40	73/102	71
isogroup00300	isotig00395	581	predicted protein [Populus trichocarpa]	XP_002328352.1	238	1e-68	115/134	85
isogroup00301	isotig00396	581	cysteine proteinase precursor [Phaseolus vulgaris]	CAB17076.1	176	2e-42	93/137	67
isogroup00302	isotig00397	580	predicted protein [Populus trichocarpa]	XP_002327263.1	310	7e-83	167/189	88
isogroup00303	isotig00398	579	hypothetical protein [Trifolium pratense]	BAE71195.1	55.5	4e-06	32/53	60
isogroup00304	isotig00399	578	unknown [Glycine max]	ACU19337.1	270	8e-71	145/162	89
isogroup00305	isotig00400	576	unknown [Glycine max]	ACU20912.1	220	7e-56	112/126	88
isogroup00306	isotig00401	576	putative shikimate kinase [Fagus sylvatica]	ABA54868.1	238	3e-61	115/158	72
isogroup00307	isotig00402	577	RL14_PEA RecName: Full=Probable 60S ribosomal protein L14; AltName: Full=Hydroxyproline-rich glycoprotein HRGP1	P55844.1	198	3e-49	101/103	98
isogroup00308	isotig00403	574	unknown [Medicago truncatula]	ACJ86093.1	311	2e-83	168/181	92
isogroup00309	isotig00404	573	arginase 2 [Solanum lycopersicum]	AAV36809.1	195	2e-48	95/125	76
isogroup00310	isotig00405	570	1604467A disease response resistance gene	P14710.1	229	1e-58	112/125	89
isogroup00311	isotig00406	571	ACYPI008325 [Acyrthosiphon pisum]	NP_001155755.1	348	2e-94	188/189	99
isogroup00312	isotig00407	566	unknown [Glycine max]	ACU13479.1	213	8e-54	111/118	94
isogroup00313	isotig00408	569	PAD4 [Glycine max]	ACQ57001.1	291	4e-77	140/180	77
isogroup00314	isotig00409	569	unnamed protein product [Vitis vinifera]	CBI30221.3	165	3e-39	82/86	95
isogroup00315	isotig00410	566	Lecithin:cholesterol acyltransferase [Medicago truncatula]	ABN06031.1	236	9e-61	113/129	87
isogroup00316	isotig00411	565	hypothetical protein [uncultured Spirochaetales bacterium HF0500_06B09]	ADI19371.1	107	1e-21	70/122	57
isogroup00317	isotig00412	558	No hit
isogroup00318	isotig00413	559	unknown [Glycine max]	ACU18488.1	87.4	9e-16	58/82	70
isogroup00319	isotig00414	560	PREDICTED: hypothetical protein [Vitis vinifera]	XP_002283096.1	155	1e-64	72/91	79
isogroup00320	isotig00415	556	LOW QUALITY PROTEIN: cell wall-associated hydrolase [Escherichia sp. 3_2_53FAA]	ZP_04532936.1	124	6e-27	60/71	84
isogroup00321	isotig00416	555	No hit
isogroup00322	isotig00417	558	PREDICTED: hypothetical protein [Vitis vinifera]	XP_002281907.1	244	3e-63	111/175	63
isogroup00323	isotig00418	559	unknown [Glycine max]	ACU17282.1	218	1e-59	97/110	88
isogroup00324	isotig00419	554	hypothetical protein SORBIDRAFT_02g042380 [Sorghum bicolor]	XP_002461176.1	140	6e-32	70/91	76
isogroup00325	isotig00420	554	Ribosomal protein S10, eukaryotic and archaeal form [Medicago truncatula]	ABN08656.1	117	9e-51	57/60	95
isogroup00326	isotig00421	553	predicted protein [Populus trichocarpa]	XP_002330699.1	152	2e-35	74/109	67
isogroup00327	isotig00422	553	unknown [Glycine max]	ACU19436.1	144	6e-33	73/79	92
isogroup00328	isotig00423	553	putative senescence-associated protein [Pisum sativum]	BAB33422.1	336	1e-90	181/184	98
isogroup00329	isotig00424	552	predicted protein [Populus trichocarpa]	XP_002303134.1	234	6e-60	115/131	87
isogroup00330	isotig00425	552	cysteine proteinase precursor [Vicia sativa]	CAA07639.1	301	4e-80	145/147	98
isogroup00331	isotig00426	551	F-box protein interaction domain [Medicago truncatula]	ABN06107.1	72.4	3e-11	63/188	33
isogroup00332	isotig00427	547	class II KNOX homeobox transcription factor [Medicago truncatula]	ABO33480.1	250	5e-65	119/121	98
isogroup00333	isotig00428	551	40S ribosomal protein S23, putative [Ricinus communis]	XP_002523902.1	270	7e-71	133/134	99
isogroup00334	isotig00429	546	geranylgeranyl reductase [Medicago truncatula]	AAX63898.1	364	3e-99	174/176	98
isogroup00335	isotig00430	549	unknown [Medicago truncatula]	ACJ85979.1	139	1e-31	67/73	91
isogroup00336	isotig00431	547	KH [Medicago truncatula]	ABE91933.1	243	6e-71	124/158	78
isogroup00337	isotig00432	543	isocitrate dehydrogenase precursor [Medicago sativa]	Q40345.1	309	1e-82	153/159	96
isogroup00338	isotig00433	549	14-3-3 brain protein homolog [Vicia faba]	P42653.1	295	1e-91	151/152	99
isogroup00339	isotig00434	546	predicted protein [Populus trichocarpa]	XP_002315892.1	270	7e-71	125/181	69
isogroup00340	isotig00435	544	unknown [Glycine max]	ACU15193.1	213	1e-53	101/116	87
isogroup00341	isotig00436	541	No hit
isogroup00342	isotig00437	543	unknown [Glycine max]	ACU17287.1	192	2e-47	102/134	76
isogroup00343	isotig00438	542	ribosomal protein S11 [Glycine max]	AAA34006.1	237	5e-61	111/115	96
isogroup00344	isotig00439	542	putative polyol transporter protein 4 [Lotus japonicus]	CAJ29291.1	85.9	3e-33	59/67	88
isogroup00345	isotig00440	542	glutathione reductase [Pisum sativum]	Q43621.1	341	3e-92	170/180	94
isogroup00346	isotig00441	542	unnamed protein product [Vitis vinifera]	XP_002283766.1	98.6	3e-19	84/130	64
isogroup00347	isotig00442	540	unknown [Glycine max]	ACU13970.1	169	2e-40	105/130	80
isogroup00348	isotig00443	541	unknown [Glycine max]	ACU24468.1	207	5e-52	101/145	69
isogroup00349	isotig00444	536	acyl-CoA-binding protein [Camellia sinensis]	AEC10987.1	140	8e-32	68/85	80
isogroup00350	isotig00445	538	MAP kinase kinase [Medicago sativa subsp. x varia]	CAC69138.1	346	7e-94	169/179	94
isogroup00351	isotig00446	535	NAC domain protein [Glycine max]	ACD39384.1	78.2	9e-27	35/42	83
isogroup00352	isotig00447	537	malate dehydrogenase [Cicer arietinum]	BAA76435.1	288	2e-76	143/155	92
isogroup00353	isotig00448	536	PREDICTED: hypothetical protein [Vitis vinifera]	XP_002276490.1	268	2e-70	123/170	72
isogroup00354	isotig00449	538	malate dehydrogenase precursor [Medicago sativa]	AAB99755.1	280	2e-74	141/151	93
isogroup00355	isotig00450	537	structural molecule, putative [Ricinus communis]	XP_002528825.1	222	6e-59	122/138	88
isogroup00356	isotig00451	535	unknown [Medicago truncatula]	ACJ85796.1	127	5e-28	60/74	81
isogroup00357	isotig00452	534	unknown [Glycine max]	ACU19343.1	248	2e-64	114/126	90
isogroup00358	isotig00453	532	tyrosine phosphorylated protein A [Suaeda salsa]	ABX90064.1	164	5e-39	76/87	87
isogroup00359	isotig00454	533	AF334838_1 ribosomal protein L17 [Castanea sativa]	AAK25758.1	267	5e-70	130/130	100
isogroup00360	isotig00455	530	putative polyol transporter protein 4 [Lotus japonicus]	CAJ29291.1	270	6e-71	135/172	78
isogroup00361	isotig00456	532	unknown [Medicago truncatula]	ACJ84290.1	270	8e-71	126/148	85
isogroup00362	isotig00457	531	putative cytoplasmic aconitate hydratase [Trifolium pratense]	BAE71240.1	208	2e-59	102/104	98
isogroup00363	isotig00458	528	AF297643_1 mitochondrial processing peptidase beta subunit [Cucumis melo]	AAK07827.1	246	7e-64	120/127	94
isogroup00364	isotig00459	529	No hit
isogroup00365	isotig00460	527	predicted protein [Populus trichocarpa]	XP_002318920.1	114	4e-24	60/121	49
isogroup00366	isotig00461	529	unknown [Medicago truncatula]	ACJ86087.1	181	4e-44	104/113	92
isogroup00367	isotig00462	528	unknown [Medicago truncatula]	ACJ85293.1	308	2e-82	153/176	86
isogroup00368	isotig00463	528	unknown [Glycine max]	ACU17862.1	255	2e-66	140/155	90
isogroup00369	isotig00464	529	reversibly glycosylatable polypeptide [Pisum sativum]	O04300.1	323	6e-87	149/152	98
isogroup00370	isotig00465	526	unknown [Medicago truncatula]	ACJ83271.1	139	2e-31	65/65	100
isogroup00371	isotig00466	526	No hit
isogroup00372	isotig00467	528	hypothetical protein TcasGA2_TC004547 [Tribolium castaneum]	EEZ98927.1	100	8e-20	55/114	48
isogroup00373	isotig00468	527	unknown [Medicago truncatula]	B7FNA9.1	295	2e-78	164/175	93
isogroup00374	isotig00469	526	No hit
isogroup00375	isotig00470	526	NADP-dependent malic protein [Arachis hypogaea]	ACF74358.1	261	4e-68	151/167	90
isogroup00376	isotig00471	527	f-box family protein [Cicer arietinum]	ADU20205.1	276	3e-82	125/143	87
isogroup00377	isotig00472	525	1507332A isolectin 1		225	2e-57	111/171	64
isogroup00378	isotig00473	525	unknown [Medicago truncatula]	ACJ83861.1	263	3e-78	127/144	88
isogroup00379	isotig00474	527	unknown [Glycine max]	ACU19676.1	140	9e-32	70/121	57
isogroup00380	isotig00475	523	predicted protein [Populus trichocarpa]	XP_002310793.1	335	1e-90	159/176	90
isogroup00381	isotig00476	525	bimodular protein [Medicago sativa subsp. falcata]	ABQ01426.1	162	1e-38	77/84	91
isogroup00382	isotig00477	524	respiratory burst oxidase 1 [Medicago truncatula]	AAW78863.1	288	2e-76	138/154	89
isogroup00383	isotig00478	525	metallothionein [Vicia faba]	Q41669.1	99.4	2e-19	42/47	89
isogroup00384	isotig00479	522	unknown [Glycine max]	ACU15138.1	234	5e-60	116/120	96
isogroup00385	isotig00480	523	GT1 [Medicago truncatula]	ACT34896.1	275	1e-72	126/161	78
isogroup00386	isotig00481	524	60S ribosomal protein L37a, putative [Ricinus communis]	XP_002517507.1	190	6e-47	97/109	88
isogroup00387	isotig00482	524	unnamed protein product [Vitis vinifera]	CBI26950.3	345	1e-93	170/174	97
isogroup00388	isotig00483	523	PREDICTED: similar to Tyrosinase [Hydra magnipapillata]	XP_002163809.1	134	6e-30	72/95	75
isogroup00389	isotig00484	524	fructose-1,6-bisphosphate aldolase [Pisum sativum]	P46257.1	328	2e-88	163/166	98
isogroup00390	isotig00485	522	unknown [Medicago truncatula]	ACJ84111.1	344	3e-93	169/174	97
isogroup00391	isotig00486	520	unknown [Glycine max]	ACU14407.1	168	2e-40	98/167	58
isogroup00392	isotig00487	518	ATRER1A [Arabidopsis lyrata subsp. lyrata]	XP_002866836.1	108	3e-22	48/50	96
isogroup00393	isotig00488	522	unnamed protein product [Vitis vinifera]	CBI32005.3	320	5e-86	151/153	98
isogroup00394	isotig00489	519	vf14-3-3c protein [Vicia faba]	BAB17821.1	201	3e-50	102/102	100
isogroup00395	isotig00490	517	unknown [Medicago truncatula]	ACJ83898.1	219	2e-55	110/111	99
isogroup00396	isotig00491	518	conserved hypothetical protein [Ricinus communis]	XP_002527875.1	305	1e-81	140/172	81
isogroup00397	isotig00492	517	unknown [Medicago truncatula]	ACJ85981.1	269	1e-70	145/152	95
isogroup00398	isotig00493	517	unknown [Medicago truncatula]	ACJ85559.1	326	7e-88	161/172	93
isogroup00399	isotig00494	514	ABA-glucosyltransferase [Vigna angularis]	BAB83692.1	137	5e-46	68/112	60
isogroup00400	isotig00495	515	unknown [Medicago truncatula]	ACJ84305.1	236	7e-61	153/165	92
isogroup00401	isotig00496	514	unknown [Medicago truncatula]	ACJ86302.1	171	5e-41	88/110	80
isogroup00402	isotig00497	515	predicted protein [Populus trichocarpa]	XP_002320340.1	175	2e-42	85/113	75
isogroup00403	isotig00498	510	predicted protein [Populus trichocarpa]	XP_002316867.1	201	1e-66	98/100	98
isogroup00404	isotig00499	512	unnamed protein product [Vitis vinifera]	CBI17115.3	290	4e-77	145/172	84
isogroup00405	isotig00500	513	2115367C small GTP-binding protein	BAA02113.1	291	2e-77	146/146	100
isogroup00406	isotig00501	513	unknown [Glycine max]	ACU14471.1	325	1e-87	158/170	92
isogroup00407	isotig00502	512	No hit
isogroup00408	isotig00503	512	cystathionine gamma-synthase [Medicago sativa]	ABI34092.1	321	2e-86	152/170	89
isogroup00409	isotig00504	513	unknown [Medicago truncatula]	ACJ84289.1	257	3e-73	140/151	92
isogroup00410	isotig00505	510	FERONIA receptor-like kinase [Glycine max]	ACM89524.1	63.2	1e-08	44/46	95
isogroup00411	isotig00506	510	hypothetical protein [Cicer arietinum]	CAB71133.1	112	2e-23	51/65	78
isogroup00412	isotig00507	510	predicted protein [Populus trichocarpa]	XP_002327166.1	185	2e-45	99/121	81
isogroup00413	isotig00508	500	unnamed protein product [Vitis vinifera]	CBI16180.3	165	2e-39	85/86	98
isogroup00414	isotig00509	509	unknown [Medicago truncatula]	ACJ85453.1	175	2e-42	92/111	82
isogroup00415	isotig00510	508	unknown [Medicago truncatula]	ACJ84399.1	205	2e-51	102/106	96
isogroup00416	isotig00511	507	unknown [Medicago truncatula]	ACJ83949.1	322	2e-86	161/168	95
isogroup00417	isotig00512	507	unnamed protein product [Pisum sativum]	P08283.1	119	2e-25	70/74	94
isogroup00418	isotig00513	506	unknown [Glycine max]	ACU16789.1	146	8e-50	74/86	86
isogroup00419	isotig00514	501	p-coumaroyl-shikimate 3'-hydroxylase [Trifolium pratense]	ACX48910.1	262	1e-68	122/129	94
isogroup00420	isotig00515	507	unknown [Glycine max]	ACU22923.1	210	7e-53	111/158	70
isogroup00421	isotig00516	504	inosine monophosphate dehydrogenase [Vigna unguiculata]	AAO40253.1	101	3e-20	62/68	91
isogroup00422	isotig00517	506	multidrug resistance-associated protein 2, 6 (mrp2, 6), abc-transoprter, putative [Ricinus communis]	XP_002533032.1	211	2e-53	118/140	84
isogroup00423	isotig00518	504	40S ribosomal protein S15a [Triticum aestivum]	ABA46758.1	256	1e-66	127/127	100
isogroup00424	isotig00519	505	unknown [Glycine max]	ACU16753.1	150	8e-35	97/169	57
isogroup00425	isotig00520	504	EXECUTER1 protein, chloroplast precursor, putative [Ricinus communis]	XP_002511410.1	151	4e-35	68/84	80
isogroup00426	isotig00521	504	DnaJ-like protein [Glycine max]	BAF62127.1	197	3e-49	99/135	73
isogroup00427	isotig00522	503	catalase 1 [Pisum sativum]	BAH37035.1	207	4e-52	97/102	95
isogroup00428	isotig00523	503	calcineurin B-like-interacting protein kinase [Pisum sativum]	AAO17040.1	284	3e-75	157/173	90
isogroup00429	isotig00524	501	unknown [Medicago truncatula]	ABD32715.1	164	5e-39	104/139	74
isogroup00430	isotig00525	500	predicted protein [Populus trichocarpa]	XP_002314994.1	248	3e-64	138/166	83
isogroup00431	isotig00526	499	unknown [Glycine max]	ACU16127.1	218	3e-55	101/119	84
isogroup00432	isotig00527	498	gag/pol polyprotein [Pisum sativum]	AAQ82033.1	80.9	6e-14	39/100	39
isogroup00433	isotig00528	501	unknown [Medicago truncatula]	ACJ86110.1	94.4	5e-18	47/57	82
isogroup00434	isotig00529	499	unknown [Medicago truncatula]	ACJ86187.1	155	2e-36	86/86	100
isogroup00435	isotig00530	500	unknown [Medicago truncatula]	ACJ84389.1	310	6e-83	150/154	97
isogroup00436	isotig00531	500	unknown [Medicago truncatula]	ACJ83279.1	248	2e-64	118/127	92
isogroup00437	isotig00532	498	No hit
isogroup00438	isotig00533	500	No hit
isogroup00439	isotig00534	497	malate dehydrogenase (NADP+) [Pisum sativum]	P21528.2	289	8e-77	141/142	99
isogroup00440	isotig00535	499	predicted protein [Populus trichocarpa]	XP_002309091.1	241	3e-62	112/163	68
isogroup00441	isotig00536	497	hypothetical protein VITISV_016796 [Vitis vinifera]	CAN63851.1	243	5e-63	137/166	82
isogroup00442	isotig00537	491	No hit
isogroup00443	isotig00538	498	transcription regulator, putative [Ricinus communis]	XP_002518574.1	115	2e-24	67/178	37
isogroup00444	isotig00539	498	No hit
isogroup00445	isotig00540	494	fructose-1,6-bisphosphate aldolase [Pisum sativum]	P46256.1	318	2e-85	159/164	96
isogroup00446	isotig00541	494	unknown [Glycine max]	ACU13542.1	235	2e-60	117/171	68
isogroup00447	isotig00542	495	PREDICTED: hypothetical protein [Vitis vinifera]	XP_002281956.1	220	5e-56	106/117	90
isogroup00448	isotig00543	496	RNA and export factor binding protein, putative [Ricinus communis]	XP_002531375.1	114	4e-24	76/128	59
isogroup00449	isotig00544	496	chloroplast Rieske FeS protein [Pisum sativum]	P26291.1	279	1e-73	155/164	94
isogroup00450	isotig00545	493	PREDICTED: hypothetical protein [Vitis vinifera]	XP_002284719.1	56.2	2e-06	35/114	30
isogroup00451	isotig00546	494	glucose-6-phosphate dehydrogenase [Pisum sativum]	ABI97284.1	276	7e-73	133/136	97
isogroup00452	isotig00547	495	class1 chitinase [Pisum sativum]	BAC81645.1	303	6e-81	134/141	95
isogroup00453	isotig00548	494	unknown [Medicago truncatula]	ACJ86025.1	158	5e-56	88/130	67
isogroup00454	isotig00549	493	unknown [Glycine max]	ACU19902.1	147	1e-57	67/74	90
isogroup00455	isotig00550	494	ATP-dependent clp protease [Cucumis melo subsp. melo]	ADN33858.1	323	5e-87	163/164	99
isogroup00456	isotig00551	492	unknown [Glycine max]	ACU20551.1	136	9e-31	66/86	76
isogroup00457	isotig00552	493	predicted protein [Populus trichocarpa]	XP_002322252.1	85.1	2e-34	37/43	86
isogroup00458	isotig00553	491	unknown [Glycine max]	ACU23511.1	154	3e-36	79/85	92
isogroup00459	isotig00554	491	unknown [Medicago truncatula]	ACJ84304.1	297	3e-79	144/160	90
isogroup00460	isotig00555	491	unknown [Glycine max]	ACU14021.1	165	2e-39	86/116	74
isogroup00461	isotig00556	489	unnamed protein product [Vitis vinifera]	XP_002277700.1	305	2e-81	146/163	89
isogroup00462	isotig00557	491	unknown [Glycine max]	ACU23698.1	257	5e-67	129/156	82
isogroup00463	isotig00558	489	unknown [Medicago truncatula]	ACJ85039.1	99.8	1e-19	68/96	70
isogroup00464	isotig00559	485	hypothetical protein SORBIDRAFT_03g011460 [Sorghum bicolor]	XP_002457675.1	88.6	3e-34	44/48	91
isogroup00465	isotig00560	489	predicted protein [Physcomitrella patens subsp. patens]	XP_001782393.1	123	8e-27	58/61	95
isogroup00466	isotig00561	489	cytochrome b6 [Lathyrus sativus]	YP_003587756.1	295	2e-78	151/152	99
isogroup00467	isotig00562	488	unknown [Glycine max]	ACU14818.1	167	6e-40	106/111	95
isogroup00468	isotig00563	485	S-adenosylmethionine decarboxylase [Cicer arietinum]	ACL14489.1	223	1e-56	105/142	73
isogroup00469	isotig00564	488	sucrose synthase isoform 3 [Pisum sativum]	CAC32462.1	317	5e-85	149/154	96
isogroup00470	isotig00565	488	unknown [Glycine max]	ACU23319.1	122	2e-26	66/88	75
isogroup00471	isotig00566	486	putative transcription factor EREBP [Trifolium pratense]	BAE71206.1	143	8e-33	69/89	77
isogroup00472	isotig00567	487	U2 snrnp auxiliary factor, small subunit, putative [Ricinus communis]	XP_002528581.1	237	4e-61	108/125	86
isogroup00473	isotig00568	487	predicted protein [Populus trichocarpa]	XP_002315807.1	69.7	1e-10	34/37	91
isogroup00474	isotig00569	487	signal recognition particle 54 kDa subunit precursor [Pisum sativum]	AAC64109.1	160	7e-76	81/87	93
isogroup00475	isotig00570	483	unknown [Glycine max]	ACU13314.1	95.1	3e-18	59/81	72
isogroup00476	isotig00571	486	unknown [Medicago truncatula]	ACJ84022.1	324	3e-87	161/161	100
isogroup00477	isotig00572	482	polyubiquitin [Mesembryanthemum crystallinum]	BAK18565.1	215	2e-54	109/109	100
isogroup00478	isotig00573	485	unnamed protein product [Vitis vinifera]	CBI19153.3	201	3e-50	96/123	78
isogroup00479	isotig00574	475	unknown [Glycine max]	ACU19200.1	129	1e-28	59/67	88
isogroup00480	isotig00575	482	predicted protein [Populus trichocarpa]	XP_002317443.1	123	4e-38	59/74	79
isogroup00481	isotig00576	484	No hit
isogroup00482	isotig00577	483	unknown [Glycine max]	ACU19740.1	231	2e-59	125/129	96
isogroup00483	isotig00578	484	3-ketoacyl-CoA thiolase B [Mangifera indica]	CAA53078.1	147	7e-63	72/86	83
isogroup00484	isotig00579	480	abscisic acid stress ripening protein homolog [Prunus mume]	BAI94532.1	80.9	6e-14	62/70	88
isogroup00485	isotig00580	484	unknown [Glycine max]	ACU14063.1	156	9e-37	73/93	78
isogroup00486	isotig00581	482	protein kinase [Trifolium repens]	CAA67554.1	337	3e-91	160/160	100
isogroup00487	isotig00582	481	hypothetical protein ARALYDRAFT_495939 [Arabidopsis lyrata subsp. lyrata]	NP_200637.1	310	6e-83	155/156	99
isogroup00488	isotig00583	481	predicted protein [Populus trichocarpa]	XP_002327169.1	143	7e-33	68/82	82
isogroup00489	isotig00584	478	lipid transfer protein 6 precursor [Lens culinaris subsp. culinaris]	A0AT32.1	154	2e-38	77/102	75
isogroup00490	isotig00585	481	AF275639_1 cytosolic phosphoglycerate kinase [Pisum sativum]	AAF85975.1	250	4e-72	128/138	92
isogroup00491	isotig00586	479	No hit
isogroup00492	isotig00587	478	unknown [Glycine max]	ACU17898.1	288	1e-76	141/159	88
isogroup00493	isotig00588	476	unknown [Medicago truncatula]	ACJ84225.1	112	2e-23	53/58	91
isogroup00494	isotig00589	478	alpha-L-arabinofuranosidase [Medicago truncatula]	ADH83380.1	192	2e-57	106/122	86
isogroup00495	isotig00590	473	unknown [Glycine max]	ACU13713.1	168	2e-40	82/90	91
isogroup00496	isotig00591	478	predicted protein [Populus trichocarpa]	XP_002322237.1	176	8e-43	85/90	94
isogroup00497	isotig00592	475	predicted protein [Populus trichocarpa]	XP_002311219.1	72	5e-13	31/34	91
isogroup00498	isotig00593	479	unknown [Glycine max]	ACU15321.1	216	9e-55	109/109	100
isogroup00499	isotig00594	477	albumin 1 [Pisum sativum]	P62931.1	79.3	2e-13	35/59	59
isogroup00500	isotig00595	474	unknown [Medicago truncatula]	ACJ83688.1	57.8	5e-07	29/46	63
isogroup00501	isotig00596	476	No hit
isogroup00502	isotig00597	475	unknown [Medicago truncatula]	ACJ84505.1	192	2e-49	107/120	89
isogroup00503	isotig00598	475	PREDICTED: hypothetical protein [Vitis vinifera]	XP_002281075.1	162	2e-38	79/110	71
isogroup00504	isotig00599	474	unknown [Glycine max]	ACU19697.1	186	1e-45	101/162	62
isogroup00505	isotig00600	474	calcium-regulated/ATP-independent forisome protein [Pisum sativum]	ACV83947.1	271	3e-71	135/156	86
isogroup00506	isotig00601	475	Xylem serine proteinase 1 precursor, putative [Ricinus communis]	XP_002534008.1	283	6e-75	129/157	82
isogroup00507	isotig00602	474	unknown [Glycine max]	ACU14840.1	241	2e-62	132/145	91
isogroup00508	isotig00603	472	unknown [Medicago truncatula]	ACJ84294.1	138	3e-31	71/90	78
isogroup00509	isotig00604	471	Speract/scavenger receptor; Cyclin-like F-box; Galactose oxidase, central [Medicago truncatula]	ABN05839.1	49.3	0.0002	22/24	91
isogroup00510	isotig00605	472	molybdopterin cofactor sulfurase, putative [Ricinus communis]	XP_002522362.1	99.4	4e-21	79/139	56
isogroup00511	isotig00606	473	unnamed protein product [Vitis vinifera]	CBI36212.3	185	2e-45	103/133	77
isogroup00512	isotig00607	472	unknown [Glycine max]	ACU19976.1	258	3e-67	123/153	80
isogroup00513	isotig00608	471	unknown [Glycine max]	ACU22848.1	63.9	7e-09	33/51	64
isogroup00514	isotig00609	470	No hit
isogroup00515	isotig00610	466	unknown [Medicago truncatula]	ACJ85998.1	146	9e-34	75/76	98
isogroup00516	isotig00611	466	A Chain A, Crystal Structure Of Medicago Truncatula Ugt85h2- Insights Into The Structural Basis Of A Multifunctional (Iso) Flavonoid Glycosyltransferase	2PQ6	271	2e-71	125/154	81
isogroup00517	isotig00612	469	unknown [Glycine max]	ACU19020.1	163	9e-39	82/115	71
isogroup00518	isotig00613	467	3-isopropylmalate dehydratase, putative [Ricinus communis]	XP_002528344.1	226	7e-58	105/108	97
isogroup00519	isotig00614	466	putative E3 ubiquitin ligase [Lotus japonicus]	BAF38781.1	280	4e-74	138/150	92
isogroup00520	isotig00615	466	predicted protein [Populus trichocarpa]	XP_002300488.1	53.5	1e-05	45/116	38
isogroup00521	isotig00616	465	chaperonin precursor [Pisum sativum]	P08927.2	218	2e-55	108/109	99
isogroup00522	isotig00617	463	unnamed protein product [Vitis vinifera]	CBI36687.3	89.7	1e-16	41/58	70
isogroup00523	isotig00618	464	cap-binding protein-like protein [Phaseolus vulgaris]	ABU54819.1	229	1e-58	120/146	82
isogroup00524	isotig00619	463	predicted protein [Populus trichocarpa]	XP_002324349.1	166	1e-39	95/153	62
isogroup00525	isotig00620	463	predicted protein [Populus trichocarpa]	XP_002311873.1	133	1e-29	65/113	57
isogroup00526	isotig00621	462	unknown [Medicago truncatula]	ACJ84803.1	246	8e-64	110/124	88
isogroup00527	isotig00622	463	predicted protein [Populus trichocarpa]	XP_002326586.1	165	2e-39	88/146	60
isogroup00528	isotig00623	461	somatic embryogenesis receptor kinase 2 [Medicago truncatula]	ADO15291.1	301	2e-80	148/153	96
isogroup00529	isotig00624	462	unknown [Medicago truncatula]	ABQ32305.1	223	6e-57	109/109	100
isogroup00530	isotig00625	462	No hit
isogroup00531	isotig00626	462	calcium-dependent calmodulin-independent protein kinase isoform 2 [Cicer arietinum]	AAP72282.2	314	2e-84	150/154	97
isogroup00532	isotig00627	459	unknown [Medicago truncatula]	ACJ83920.1	189	1e-46	112/112	100
isogroup00533	isotig00628	438	AF153061_1 MAP kinase 3 [Pisum sativum]	AAF73236.1	152	5e-51	73/73	100
isogroup00534	isotig00629	457	ubiquitin-protein ligase, putative [Ricinus communis]	XP_002530291.1	127	7e-28	55/62	88
isogroup00535	isotig00630	452	unknown [Glycine max]	ACU18686.1	157	6e-39	75/86	87
isogroup00536	isotig00631	460	unnamed protein product [Pisum sativum]	CAA33262.1	244	4e-63	135/135	100
isogroup00537	isotig00632	457	unknown [Medicago truncatula]	ACJ83959.1	261	9e-70	133/141	94
isogroup00538	isotig00633	459	hypothetical protein OsJ_14899 [Oryza sativa Japonica Group]	EEE61046.1	56.2	2e-06	36/89	40
isogroup00539	isotig00634	459	putative chalcone isomerase 4 [Glycine max]	AAT94362.1	228	2e-58	134/152	88
isogroup00540	isotig00635	459	No hit
isogroup00541	isotig00636	447	No hit
isogroup00542	isotig00637	457	No hit
isogroup00543	isotig00638	457	unnamed protein product [Vitis vinifera]	XP_002270273.1	201	3e-50	109/151	72
isogroup00544	isotig00639	454	PsAD2 [Pisum sativum]	BAA90878.1	123	8e-27	78/87	89
isogroup00545	isotig00640	456	chalcone synthase [Pisum sativum]	O23884.1	175	4e-48	84/96	87
isogroup00546	isotig00641	457	VAMP-like protein YKT62 [Zea mays]	ACG41178.1	138	3e-31	69/74	93
isogroup00547	isotig00642	455	unknown [Glycine max]	ACU17614.1	144	3e-33	70/91	76
isogroup00548	isotig00643	456	No hit
isogroup00549	isotig00644	453	unknown [Glycine max]	ACU20059.1	107	8e-22	53/53	100
isogroup00550	isotig00645	455	PREDICTED: hypothetical protein [Vitis vinifera]	XP_002278827.1	207	3e-52	97/151	64
isogroup00551	isotig00646	454	putative hexose transporter [Vitis vinifera]	AAT09978.1	98.2	4e-19	44/70	62
isogroup00552	isotig00647	454	unknown [Medicago truncatula]	ACJ84026.1	198	2e-49	94/109	86
isogroup00553	isotig00648	454	unknown [Glycine max]	ACU19332.1	284	4e-75	140/150	93
isogroup00554	isotig00649	452	protein with unknown function [Ricinus communis]	XP_002514927.1	217	4e-55	109/119	91
isogroup00555	isotig00650	453	predicted protein [Populus trichocarpa]	XP_002332892.1	107	8e-22	51/86	59
isogroup00556	isotig00651	453	vacuolar H+-ATPase B subunit [Medicago truncatula]	ABO61030.1	234	3e-60	118/118	100
isogroup00557	isotig00652	453	predicted protein [Populus trichocarpa]	XP_002304839.1	262	1e-68	124/151	82
isogroup00558	isotig00653	452	unknown protein [Arabidopsis thaliana]	NP_564147.1	265	2e-69	119/145	82
isogroup00559	isotig00654	451	unknown [Glycine max]	ACU15384.1	100	7e-20	66/74	89
isogroup00560	isotig00655	451	AF402609_1 TGA-type basic leucine zipper protein TGA2.2 [Phaseolus vulgaris]	AAK84890.1	263	8e-69	146/150	97
isogroup00561	isotig00656	451	unknown [Medicago truncatula]	Q945F4.1	179	1e-43	87/90	96
isogroup00562	isotig00657	451	unknown [Medicago truncatula]	ACJ83830.1	165	2e-39	77/77	100
isogroup00563	isotig00658	450	No hit
isogroup00564	isotig00659	450	Nucleic acid binding NABP [Medicago truncatula]	ABD33134.1	239	1e-72	116/123	94
isogroup00565	isotig00660	447	predicted protein [Populus trichocarpa]	XP_002323608.1	155	1e-36	84/150	56
isogroup00566	isotig00661	449	heat shock protein 70 [Medicago sativa]	AAV98051.1	144	6e-33	70/74	94
isogroup00567	isotig00662	444	unknown [Glycine max]	ACU19883.1	116	2e-37	59/89	66
isogroup00568	isotig00663	447	predicted protein [Populus trichocarpa]	XP_002328619.1	95.9	2e-39	44/56	78
isogroup00569	isotig00664	447	No hit
isogroup00570	isotig00665	447	No hit
isogroup00571	isotig00666	443	PREDICTED: hypothetical protein [Vitis vinifera]	XP_002285843.1	167	4e-51	77/105	73
isogroup00572	isotig00667	445	PREDICTED: hypothetical protein [Vitis vinifera]	XP_002285249.1	114	6e-24	55/90	61
isogroup00573	isotig00668	446	unknown [Medicago truncatula]	ACJ85359.1	261	3e-68	130/145	89
isogroup00574	isotig00669	444	unknown [Medicago truncatula]	ACJ84159.1	129	1e-28	54/70	77
isogroup00575	isotig00670	444	unknown [Glycine max]	ACU13912.1	206	1e-51	100/123	81
isogroup00576	isotig00671	366	DnaJ-like protein 1 [Astragalus sinicus]	ADK35105.1	229	8e-59	109/122	89
isogroup00577	isotig00672	440	unknown [Medicago truncatula]	ACJ84213.1	185	2e-45	111/147	75
isogroup00578	isotig00673	441	defensin-like protein [Vicia faba]	ACI02059.1	127	5e-28	71/74	95
isogroup00579	isotig00674	441	unknown [Medicago truncatula]	ACJ84577.1	255	1e-66	146/147	99
isogroup00580	isotig00675	439	PREDICTED: hypothetical protein [Vitis vinifera]	XP_002266449.1	174	4e-42	86/101	85
isogroup00581	isotig00676	440	unknown [Glycine max]	ACU13888.1	82	3e-14	46/82	56
isogroup00582	isotig00677	437	pleiotropic drug resistance protein [Cucumis sativus]	ACU82514.1	189	9e-47	103/145	71
isogroup00583	isotig00678	436	No hit
isogroup00584	isotig00679	438	vacuolar-H+-pumping ATPase 16 kDa proteolipid subunit 2 [Arabidopsis lyrata subsp. lyrata]	XP_002890358.1	109	1e-22	91/92	98
isogroup00585	isotig00680	439	hypothetical protein VITISV_037044 [Vitis vinifera]	CAN74845.1	219	1e-59	104/127	81
isogroup00586	isotig00681	439	unknown [Glycine max]	ACU21125.1	173	9e-42	83/93	89
isogroup00587	isotig00682	435	unknown [Glycine max]	ACU19200.1	154	5e-36	84/119	70
isogroup00588	isotig00683	436	PNDKN1 [Pisum sativum]	BAA12982.1	201	2e-50	97/98	98
isogroup00589	isotig00684	435	unknown [Glycine max]	ACU21078.1	152	2e-35	75/83	90
isogroup00590	isotig00685	435	coatomer beta subunit, putative [Ricinus communis]	XP_002528189.1	62.4	2e-08	30/37	81
isogroup00591	isotig00686	432	Membrane protein PB1A10.07c, putative [Ricinus communis]	XP_002512768.1	184	3e-45	89/107	83
isogroup00592	isotig00687	435	unnamed protein product [Vitis vinifera]	XP_002282252.1	122	2e-26	57/62	91
isogroup00593	isotig00688	434	No hit
isogroup00594	isotig00689	433	unknown [Glycine max]	ACU23085.1	118	3e-25	70/80	87
isogroup00595	isotig00690	430	ribosomal protein L23 [Spinacia oleracea]	CAA63107.1	166	8e-40	96/97	98
isogroup00596	isotig00691	432	AF404404_1 acyl-CoA oxidase [Glycine max]	AAL01888.1	197	6e-49	92/109	84
isogroup00597	isotig00692	429	No hit
isogroup00598	isotig00693	432	hypothetical protein SORBIDRAFT_04g025140 [Sorghum bicolor]	NP_001141633.1	134	4e-30	68/68	100
isogroup00599	isotig00694	431	AF172681_1 amine oxidase [Canavalia lineata]	AAD49420.1	212	1e-53	94/106	88
isogroup00600	isotig00695	423	hypothetical protein [Trifolium pratense]	BAE71223.1	142	2e-32	66/87	75
isogroup00601	isotig00696	430	ADP-glucose pyrophosphorylase large subunit 1 [Citrullus lanatus subsp. vulgaris]	AAB91467.1	231	3e-59	110/129	85
isogroup00602	isotig00697	429	predicted protein [Populus trichocarpa]	XP_002320820.1	197	2e-57	106/119	89
isogroup00603	isotig00698	429	hypothetical protein VITISV_036406 [Vitis vinifera]	CAN76054.1	92.4	2e-17	44/90	48
isogroup00604	isotig00699	429	unknown [Medicago truncatula]	ACJ84206.1	235	1e-60	101/133	75
isogroup00605	isotig00700	428	unknown [Glycine max]	ACU22671.1	142	4e-38	68/75	90
isogroup00606	isotig00701	426	unknown [Medicago truncatula]	ACJ85877.1	193	8e-48	105/111	94
isogroup00607	isotig00702	426	unknown [Medicago truncatula]	ACJ84736.1	184	4e-45	89/95	93
isogroup00608	isotig00703	424	C2; Peptidase, cysteine peptidase active site [Medicago truncatula]	ABD28731.1	276	7e-73	128/141	90
isogroup00609	isotig00704	424	Tic21 [Pisum sativum]	ABG00264.1	76.3	1e-12	38/39	97
isogroup00610	isotig00705	423	zinc/iron transporter, putative [Ricinus communis]	XP_002514504.1	229	8e-59	126/141	89
isogroup00611	isotig00706	420	No hit
isogroup00612	isotig00707	419	No hit
isogroup00613	isotig00708	418	dehydration responsive element-binding protein 3 [Glycine max]	AAZ03388.1	48.1	1e-10	31/48	64
isogroup00614	isotig00709	419	No hit
isogroup00615	isotig00710	415	unknown [Glycine max]	ACU15321.1	129	4e-39	63/63	100
isogroup00616	isotig00711	416	ADP/ATP translocator [Solanum lycopersicum]	AAB49700.1	38.1	1e-05	16/18	88
isogroup00617	isotig00712	413	unnamed protein product [Vitis vinifera]	CBI24333.3	140	5e-32	70/70	100
isogroup00618	isotig00713	416	hypothetical protein MELLADRAFT_87680 [Melampsora larici-populina 98AG31]	EGG05881.1	130	6e-29	65/65	100
isogroup00619	isotig00714	413	unknown [Glycine max]	ACU19043.1	182	8e-52	89/104	85
isogroup00620	isotig00715	414	40S ribosomal protein s24 [Cucumis melo subsp. melo]	ADN33912.1	134	4e-30	64/65	98
isogroup00621	isotig00716	414	unknown [Glycine max]	ACU24018.1	233	7e-60	118/140	84
isogroup00622	isotig00717	411	ABC transporter family protein [Populus trichocarpa]	XP_002331473.1	138	2e-54	66/73	90
isogroup00623	isotig00718	411	zeaxanthin epoxidase [Glycine max]	ADK26569.1	70.9	6e-11	33/46	71
isogroup00624	isotig00719	410	unknown [Glycine max]	ACU14028.1	124	5e-27	56/66	84
isogroup00625	isotig00720	411	binding protein [Arabidopsis lyrata subsp. lyrata]	XP_002889492.1	55.5	3e-06	36/51	70
isogroup00626	isotig00721	408	hypothetical protein VITISV_016190 [Vitis vinifera]	XP_002281282.1	144	4e-33	86/92	93
isogroup00627	isotig00722	410	ribosomal protein P1 [Lysiphlebus testaceipes]	AAX62429.1	116	1e-24	55/65	84
isogroup00628	isotig00723	407	unknown [Medicago truncatula]	ACJ85806.1	221	4e-56	117/133	87
isogroup00629	isotig00724	406	unknown [Medicago truncatula]	ACJ86232.1	160	8e-38	81/91	89
isogroup00630	isotig00725	407	polyubiquitin [Mesembryanthemum crystallinum]	BAK18565.1	150	5e-35	76/76	100
isogroup00631	isotig00726	406	putative glycine rich protein precursor [Pisum sativum]	CAH40798.1	48.1	0.0004	33/67	49
isogroup00632	isotig00727	405	unknown [Medicago truncatula]	ACJ85713.1	65.9	2e-09	33/44	75
isogroup00633	isotig00728	405	PREDICTED: similar to RPL16A (ribosomal protein large subunit 16A); structural constituent of ribosome [Vitis vinifera]	XP_002281886.1	119	1e-51	56/58	96
isogroup00634	isotig00729	405	No hit
isogroup00635	isotig00730	404	unknown [Glycine max]	ACU14000.1	171	3e-41	87/134	64
isogroup00636	isotig00731	401	No hit
isogroup00637	isotig00732	397	No hit
isogroup00638	isotig00733	400	unknown [Glycine max]	ACU15864.1	193	8e-48	108/132	81
isogroup00639	isotig00734	395	hypothetical protein OsI_24516 [Oryza sativa Indica Group]	EEC81336.1	230	6e-59	123/131	93
isogroup00640	isotig00735	398	unnamed protein product [Vitis vinifera]	CBI37495.3	125	3e-30	60/84	71
isogroup00641	isotig00736	397	ribosomal protein L30e [Pisum sativum]	ABU75308.1	142	2e-32	65/65	100
isogroup00642	isotig00737	395	protein kinase [Trifolium repens]	CAA67554.1	101	3e-20	45/47	95
isogroup00643	isotig00738	394	predicted protein [Populus trichocarpa]	XP_002303553.1	76.6	1e-12	36/45	80
isogroup00644	isotig00739	392	unknown [Medicago truncatula]	ACJ83362.1	109	1e-22	55/61	90
isogroup00645	isotig00740	390	aldolase [Pisum sativum]	Q01516.1	182	1e-44	90/92	97
isogroup00646	isotig00741	390	adenosine nucleotide translocator [Arabidopsis lyrata subsp. lyrata]	XP_002884685.1	229	1e-58	119/129	92
isogroup00647	isotig00742	390	No hit
isogroup00648	isotig00743	388	unknown [Medicago truncatula]	ACJ85728.1	145	2e-33	95/100	95
isogroup00649	isotig00744	388	No hit
isogroup00650	isotig00745	389	hypothetical protein SORBIDRAFT_10g016920 [Sorghum bicolor]	XP_002438408.1	169	1e-52	80/90	88
isogroup00651	isotig00746	387	unnamed protein product [Vitis vinifera]	XP_002285688.1	162	2e-38	77/85	90
isogroup00652	isotig00747	386	unnamed protein product [Vitis vinifera]	XP_002270792.1	125	2e-27	64/113	56
isogroup00653	isotig00748	381	pyruvate dehydrogenase [Glycine max]	BAJ51946.1	144	6e-33	70/71	98
isogroup00654	isotig00749	374	peroxidase [Pisum sativum]	BAD97438.1	156	1e-36	81/89	91
isogroup00655	isotig00750	382	unknown [Medicago truncatula]	ACJ86143.1	160	8e-38	76/90	84
isogroup00656	isotig00751	382	No hit
isogroup00657	isotig00752	377	No hit
isogroup00658	isotig00753	377	unknown [Glycine max]	ACU21063.1	172	1e-41	85/95	89
isogroup00659	isotig00754	376	trehalose-6-phosphate synthase, putative [Ricinus communis]	XP_002527520.1	133	1e-29	65/75	86
isogroup00660	isotig00755	373	No hit
isogroup00661	isotig00756	371	unknown [Glycine max]	ACU14380.1	89.7	1e-16	43/44	97
isogroup00662	isotig00757	370	No hit
isogroup00663	isotig00758	370	nine-cis-epoxycarotenoid dioxygenase4 [Pisum sativum]	BAC10552.1	65.9	2e-09	31/31	100
isogroup00664	isotig00759	366	No hit
isogroup00665	isotig00760	364	No hit
isogroup00666	isotig00761	368	unknown [Glycine max]	ACU18113.1	226	9e-58	103/122	84
isogroup00667	isotig00762	363	unknown [Glycine max]	ACU20296.1	116	1e-24	61/77	79
isogroup00668	isotig00763	361	GAMMA-ADAPTIN 1 [Arabidopsis lyrata subsp. lyrata]	XP_002890600.1	52	3e-05	23/30	76
isogroup00669	isotig00764	361	nine-cis-epoxycarotenoid dioxygenase4 [Pisum sativum]	BAC10552.1	66.2	1e-09	32/36	88
isogroup00670	isotig00765	362	conserved hypothetical protein [Ricinus communis]	XP_002527260.1	108	3e-22	58/97	59
isogroup00671	isotig00766	361	unknown [Glycine max]	ACU18643.1	207	3e-52	95/116	81
isogroup00672	isotig00767	358	beta-tubulin [Neosinocalamus affinis]	ABY75516.1	139	1e-57	67/73	91
isogroup00673	isotig00768	358	unknown [Glycine max]	ACU24451.1	65.1	3e-09	30/48	62
isogroup00674	isotig00769	354	putative phenylalanine ammonia lyase [Trifolium pratense]	BAE71252.1	97.1	8e-19	42/45	93
isogroup00675	isotig00770	352	predicted protein [Populus trichocarpa]	XP_002326174.1	53.9	8e-06	23/25	92
isogroup00676	isotig00771	331	No hit
isogroup00677	isotig00772	352	unknown [Glycine max]	ACU13646.1	136	1e-30	85/118	72
isogroup00678	isotig00773	349	No hit
isogroup00679	isotig00774	348	No hit
isogroup00680	isotig00775	346	unknown [Medicago truncatula]	ACJ85977.1	90.9	6e-17	46/46	100
isogroup00681	isotig00776	347	oligopeptide transporter OPT family [Populus trichocarpa]	XP_002336800.1	85.5	2e-15	39/45	86
isogroup00682	isotig00777	344	S-adenosylmethionine synthetase [Cicer arietinum]	ACL14491.1	238	2e-61	114/114	100
isogroup00683	isotig00778	341	unnamed protein product [Vitis vinifera]	CBI24333.3	133	1e-29	66/66	100
isogroup00684	isotig00779	336	No hit
isogroup00685	isotig00780	337	No hit
isogroup00686	isotig00781	330	At5g10770/T30N20_40 [Arabidopsis thaliana]	NP_196638.2	107	8e-25	50/77	64
isogroup00687	isotig00782	337	putative alto/keto reductase [Glycine max]	ACN56468.1	106	1e-21	50/67	74
isogroup00688	isotig00783	334	microtubule associated protein [Cicer arietinum]	CAD33929.1	120	5e-26	59/60	98
isogroup00689	isotig00784	330	unknown [Glycine max]	ACU20777.1	224	4e-57	102/109	93
isogroup00690	isotig00785	330	phloem specific protein [Pisum sativum]	ABN41201.1	141	3e-32	98/109	89
isogroup00691	isotig00786	329	unknown [Glycine max]	ACU19433.1	124	4e-27	59/65	90
isogroup00692	isotig00787	328	magnesium protoporphyrin IX chelatase [Onobrychis viciifolia]	AAB81993.1	201	2e-50	100/104	96
isogroup00693	isotig00788	327	No hit
isogroup00694	isotig00789	327	PREDICTED: hypothetical protein [Vitis vinifera]	XP_002274774.1	124	6e-27	70/120	58
isogroup00695	isotig00790	327	No hit
isogroup00696	isotig00791	327	unknown [Glycine max]	ACU14948.1	177	6e-43	82/97	84
isogroup00697	isotig00792	321	No hit
isogroup00698	isotig00793	313	predicted protein [Populus trichocarpa]	XP_002304180.1	125	3e-27	67/98	68
isogroup00699	isotig00794	310	hypothetical protein ARALYDRAFT_496673 [Arabidopsis lyrata subsp. lyrata]	XP_002866625.1	120	5e-26	58/61	95
isogroup00700	isotig00795	310	elongation factor Tu family protein [Arabidopsis lyrata subsp. lyrata]	XP_002885535.1	77.4	6e-13	38/42	90
isogroup00701	isotig00796	302	HMGL_VICFA RecName: Full=HMG1/2-like protein	P40620.1	100	7e-20	53/81	65
isogroup00702	isotig00797	296	PREDICTED: tropomyosin-2-like isoform 1 [Acyrthosiphon pisum]	XP_001947820.1	166	1e-39	98/98	100
isogroup00703	isotig00798	294	leucine-rich repeat family protein [Glycine max]	ACM89483.1	184	3e-45	86/97	88
isogroup00704	isotig00799	293	No hit
isogroup00705	isotig00800	292	cation diffusion facilitator family transporter [Shewanella sp. ANA-3]	YP_869866.1	35	0.0006	20/52	38
isogroup00706	isotig00801	284	unknown [Medicago truncatula]	ACJ86042.1	107	6e-22	50/50	100
isogroup00707	isotig00802	273	predicted protein [Populus trichocarpa]	XP_002304448.1	97.4	6e-25	45/63	71
isogroup00708	isotig00803	276	hypothetical protein VITISV_042270 [Vitis vinifera]	CAN65608.1	119	1e-25	53/71	74
isogroup00709	isotig00804	271	No hit
isogroup00710	isotig00805	274	No hit
isogroup00711	isotig00806	271	No hit
isogroup00712	isotig00807	272	No hit
isogroup00713	isotig00808	267	No hit
isogroup00714	isotig00809	261	No hit
isogroup00715	isotig00810	259	immunophilin [Vicia faba]	O04287.1	97.8	8e-39	44/45	97
isogroup00716	isotig00811	255	ribosomal petrp-like protein [Camellia sinensis]	AEC10957.1	66.6	1e-09	30/30	100
isogroup00717	isotig00812	254	unknown [Medicago truncatula]	ACJ84747.1	164	5e-39	78/84	92
isogroup00718	isotig00813	246	predicted protein [Populus trichocarpa]	XP_002323024.1	93.2	1e-17	52/75	69
isogroup00719	isotig00814	243	unknown [Glycine max]	ACU14702.1	129	1e-28	62/66	93
isogroup00720	isotig00815	235	unknown [Glycine max]	ACU20357.1	141	3e-32	66/77	85
isogroup00721	isotig00816	233	No hit
isogroup00722	isotig00817	227	No hit
isogroup00723	isotig00818	218	unknown [Glycine max]	ACU16195.1	53.1	1e-05	32/66	48
isogroup00724	isotig00819	213	No hit
isogroup00725	isotig00820	210	H2A1_PEA RecName: Full=Histone H2A.1	P25470.1	63.5	2e-18	31/35	88
isogroup00726	isotig00821	208	No hit
isogroup00727	isotig00822	208	predicted protein [Populus trichocarpa]	XP_002315711.1	80.9	6e-14	35/47	74
isogroup00728	isotig00823	205	zinc finger protein, putative [Ricinus communis]	XP_002525195.1	59.7	1e-07	28/44	63
isogroup00729	isotig00824	199	AF467900_3 hypothetical protein [Prunus persica]	AAO14626.1	119	2e-25	55/65	84
isogroup00730	isotig00825	200	unknown [Medicago truncatula]	ACJ85441.1	117	6e-25	60/63	95
isogroup00731	isotig00826	183	receptor-like protein kinase [Glycine max]	ACM89557.1	60.8	6e-08	35/61	57
isogroup00732	isotig00827	184	No hit
isogroup00733	isotig00828	182	L-ascorbate peroxidase 1 [Solanum nigrum]	ADW66154.1	49.3	0.0002	23/23	100
isogroup00734	isotig00829	181	No hit
isogroup00735	isotig00830	181	No hit
isogroup00736	isotig00831	169	No hit
isogroup00737	isotig00832	156	No hit
isogroup00738	isotig00833	146	unknown [Medicago truncatula]	ACJ86291.1	79	2e-13	36/48	75
isogroup00739	isotig00834	120	No hit
isogroup00740	isotig00835	119	unknown [Medicago truncatula]	ACJ85140.1	70.1	1e-10	32/35	91
isogroup00741	isotig00836	100	No hit
isogroup00742	isotig00837	64	No hit
singleton	G7OXQHF01AU5ER	303	unknown [Glycine max]	ACU22608.1	182	2e-44	89/100	89
singleton	G7OXQHF01AZQA3	394	unnamed protein product [Vitis vinifera]	XP_002274287.1	86.7	4e-21	38/62	61
singleton	G7OXQHF01ALTR5	423	subtilisin-like protease 2 [Phaseolus vulgaris]	ADW11233.1	98.6	9e-51	45/50	90
singleton	G7OXQHF01A1GMD	473	unnamed protein product [Vitis vinifera]	CBI40077.3	159	2e-37	80/101	79
singleton	G7OXQHF01BATRC	452	unknown [Medicago truncatula]	ACJ83905.1	100	8e-26	62/72	86
singleton	G7OXQHF01A61RT	350	hypothetical protein SORBIDRAFT_04g034650 [Sorghum bicolor]	XP_002452903.1	106	1e-21	49/64	76
singleton	G7OXQHF01AS9Y9	259	unknown [Glycine max]	ACU13224.1	140	8e-32	64/79	81
singleton	G7OXQHF01A7S4P	505	PREDICTED: fatty acid synthase-like [Acyrthosiphon pisum]	XP_003244253.1	197	5e-64	93/119	78
singleton	G7OXQHF01A3W1W	318	Na+/H+ antiporter NHX1 [Medicago sativa subsp. falcata]	ADB27460.1	61.6	4e-08	27/27	100
singleton	G7OXQHF01A34KG	487	unknown [Glycine max]	ACU13919.1	163	9e-39	87/129	67
singleton	G7OXQHF01AN1JT	401	sieve element occlusion c [Medicago truncatula]	ADN32808.1	205	2e-51	94/101	93
singleton	G7OXQHF01AJL52	460	hypothetical protein SELMODRAFT_154779 [Selaginella moellendorffii]	XP_002981842.1	49.7	0.0001	20/20	100
singleton	G7OXQHF01BC2SS	354	tpg|DAA06358.1| TPA_inf: ARO1-like protein 1 [Medicago truncatula]	687	6e-22	80/89	89	82/89
singleton	G7OXQHF01AJTCH	403	unknown [Medicago truncatula]	ACJ85472.1	136	3e-50	65/68	95
singleton	G7OXQHF01APVMV	259	unknown [Medicago truncatula]	ACJ84123.1	45.8	3e-07	43/47	91
singleton	G7OXQHF01AUQ1G	454	cytochrome P450 [Populus trichocarpa]	XP_002318814.1	217	3e-59	95/121	78
singleton	G7OXQHF01AOMOE	196	Protein kinase [Medicago truncatula]	ABE80154.1	70.9	6e-11	39/71	54
singleton	G7OXQHF01AWNUI	469	hypothetical protein SNOG_12445 [Phaeosphaeria nodorum SN15]	XP_001802668.1	86.3	1e-15	49/121	40
singleton	G7OXQHF01AY6FI	322	predicted protein [Populus trichocarpa]	XP_002313976.1	112	1e-30	51/64	79
singleton	G7OXQHF01BC2CT	516	No hit
singleton	G7OXQHF01A5TUE	434	diaminopimelate decarboxylase [Glycine max]	ACU26531.1	259	7e-68	128/143	89
singleton	G7OXQHF01A8G1K	385	lipoamide acyltransferase component of branched-chain alpha-keto acid dehydrogenase, putative [Ricinus communis]	XP_002516951.1	198	2e-50	98/118	83
singleton	G7OXQHF01APXUS	352	predicted protein [Hordeum vulgare subsp. vulgare]	BAK08045.1	202	2e-50	115/117	98
singleton	G7OXQHF01BCXB4	439	UDP-glucuronic acid decarboxylase 2 [Populus tomentosa]	AAX37335.1	197	4e-55	92/102	90
singleton	G7OXQHF01AV93T	123	No hit
singleton	G7OXQHF01AY471	404	OAS-TL3 cysteine synthase [Glycine max]	ABQ88337.1	214	3e-54	107/116	92
singleton	G7OXQHF01A84EN	172	No hit
singleton	G7OXQHF01APKCN	132	cytochrome P450 like_TBP [Nicotiana tabacum]	BAA10929.1	63.2	1e-08	31/42	73
singleton	G7OXQHF01AK4QA	470	predicted protein [Populus trichocarpa]	XP_002313864.1	61.6	2e-19	32/53	60
singleton	G7OXQHF01A8WDF	438	unknown [Glycine max]	ACU19400.1	62	3e-08	29/34	85
singleton	G7OXQHF01A7IZZ	451	geranylgeranyl-diphosphate synthase [Medicago sativa]	ADG01841.1	174	4e-47	129/135	95
singleton	G7OXQHF01A6QD6	400	glycosyltransferase GT12P06 [Pueraria montana var. lobata]	ADV71368.1	150	6e-35	87/133	65
singleton	G7OXQHF01AZA49	417	No hit
singleton	G7OXQHF01A3CGX	220	No hit
singleton	G7OXQHF01AOG03	467	unknown [Glycine max]	ACU14772.1	100	6e-20	50/57	87
singleton	G7OXQHF01A1LTY	336	No hit
singleton	G7OXQHF01ANHYN	307	hypothetical protein [Trifolium pratense]	BAE71291.1	64.3	6e-09	42/94	44
singleton	G7OXQHF01AWZXQ	259	unknown [Medicago truncatula]	ACJ84123.1	63.9	6e-19	31/34	91
singleton	G7OXQHF01ATY6M	302	No hit
singleton	G7OXQHF01A83YB	435	unknown [Glycine max]	ACU23358.1	177	4e-43	102/123	82
singleton	G7OXQHF01A8LA1	350	anther-specific protein [Pisum sativum]	AAM12036.1	58.2	4e-07	31/61	50
singleton	G7OXQHF01BCYSD	455	unknown [Glycine max]	ACU22935.1	74.7	4e-12	64/138	46
singleton	G7OXQHF01AYTXA	421	No hit
singleton	G7OXQHF01AVT1U	290	putative sorbitol transporter [Nicotiana langsdorffii x Nicotiana sanderae]	AAZ80876.1	65.5	3e-12	31/36	86
singleton	G7OXQHF01A78U4	132	No hit
singleton	G7OXQHF01ARM3K	434	unknown [Medicago truncatula]	ACJ84867.1	85.9	2e-15	36/47	76
singleton	G7OXQHF01AU9IH	499	ubiquitin activating enzyme E1 [Cicer arietinum]	CAC12987.1	180	1e-49	104/115	90
singleton	G7OXQHF01A45RG	447	No hit
singleton	G7OXQHF01AZPRA	409	unknown [Medicago truncatula]	ACJ84438.1	178	4e-44	87/105	82
singleton	G7OXQHF01AJTWN	452	hypothetical protein ARALYDRAFT_491312 [Arabidopsis lyrata subsp. lyrata]	XP_002867163.1	139	6e-56	77/88	87
singleton	G7OXQHF01A5FDF	182	No hit
singleton	G7OXQHF01A89NG	303	transcription factor, putative [Ricinus communis]	XP_002521436.1	124	6e-27	62/98	63
singleton	G7OXQHF01ASFNR	378	unnamed protein product [Vitis vinifera]	XP_002281422.1	87.4	6e-16	40/51	78
singleton	G7OXQHF01A0C24	279	unnamed protein product [Vitis vinifera]	XP_002274807.1	183	8e-45	86/92	93
singleton	G7OXQHF01AP5BS	364	unknown [Medicago truncatula]	ACJ84406.1	108	2e-22	60/71	84
singleton	G7OXQHF01AURUI	465	hypothetical protein VITISV_003522 [Vitis vinifera]	CAN60703.1	164	9e-48	92/126	73
singleton	G7OXQHF01A5SLZ	318	predicted protein [Arabidopsis lyrata subsp. lyrata]	NP_189984.1	90.5	8e-17	39/41	95
singleton	G7OXQHF01AS9NY	306	AF229849_1 pectin methylesterase isoform alpha [Vigna radiata]	AAF35897.1	133	2e-40	58/67	86
singleton	G7OXQHF01AWTIY	432	putative U1 snRNP 70K protein [Trifolium pratense]	BAE71300.1	148	2e-34	65/74	87
singleton	G7OXQHF01AZKVD	372	conserved hypothetical protein [Ricinus communis]	XP_002529154.1	126	1e-27	64/118	54
singleton	G7OXQHF01AVNMG	107	No hit
singleton	G7OXQHF01BB5OZ	283	predicted protein [Populus trichocarpa]	XP_002310871.1	88.6	3e-16	38/50	76
singleton	G7OXQHF01AYRL3	416	unknown [Glycine max]	ACU20370.1	105	1e-28	51/59	86
singleton	G7OXQHF01A2E2B	198	Rho GTPase activator, putative [Ricinus communis]	XP_002526044.1	73.6	9e-12	55/67	82
singleton	G7OXQHF01AOK9D	447	glutamate receptor [Malus hupehensis]	ABO28526.1	114	9e-43	50/68	73
singleton	G7OXQHF01AZ1V4	427	unnamed protein product [Vitis vinifera]	CBI27263.3	190	2e-58	96/116	82
singleton	G7OXQHF01A0Q6J	212	unnamed protein product [Vitis vinifera]	CBI19260.3	58.9	2e-07	24/24	100
singleton	G7OXQHF01ARJ3L	265	PREDICTED: 26S proteasome non-ATPase regulatory subunit 2-like [Acyrthosiphon pisum]	XP_001945112.2	86.7	1e-15	51/79	64
singleton	G7OXQHF01ASWPR	115	Pc13g05540 [Penicillium chrysogenum Wisconsin 54-1255]	XP_002558988.1	74.7	4e-12	33/38	86
singleton	G7OXQHF01A345Y	181	unknown [Medicago truncatula]	ACJ85592.1	74.7	4e-12	32/40	80
singleton	G7OXQHF01AS6TM	401	photosystem II protein D2 [Asclepias syriaca]	ADZ52315.1	248	2e-64	130/130	100
singleton	G7OXQHF01A8F1U	375	katanin [Gossypium hirsutum]	AAP83637.1	237	5e-61	113/122	92
singleton	G7OXQHF01AZSZE	246	unknown [Glycine max]	ACU20941.1	56.6	1e-06	50/66	75
singleton	G7OXQHF01A3L3N	512	No hit
singleton	G7OXQHF01A4UI2	236	AF089851_1 peroxisomal copper-containing amine oxidase [Glycine max]	AAD40979.1	118	3e-25	57/78	73
singleton	G7OXQHF01AWX0J	391	unknown [Medicago truncatula]	ACJ84879.1	236	6e-61	110/117	94
singleton	G7OXQHF01AW2I3	157	No hit
singleton	G7OXQHF01A3Y9I	422	unnamed protein product [Vitis vinifera]	CBI27263.3	238	3e-61	119/141	84
singleton	G7OXQHF01A8JMJ	262	No hit
singleton	G7OXQHF01A9TGL	464	unnamed protein product [Vitis vinifera]	CBI23064.3	160	5e-38	77/97	79
singleton	G7OXQHF01AQJ4L	353	tpg|DAA06358.1| TPA_inf: ARO1-like protein 1 [Medicago truncatula]	687	2e-12	67/98	68	72/98
singleton	G7OXQHF01A0ZZ5	217	abscisic insensitive 1B [Populus tremula]	CAM84273.1	80.5	7e-26	37/40	92
singleton	G7OXQHF01A9EOB	365	sucrose transport protein SUT1 [Phaseolus vulgaris]	ABB30164.1	200	3e-50	94/112	83
singleton	G7OXQHF01AX08N	453	unnamed protein product [Vitis vinifera]	CBI21359.3	134	4e-30	65/72	90
singleton	G7OXQHF01APATM	250	No hit
singleton	G7OXQHF01BACCE	137	No hit
singleton	G7OXQHF01A5LQD	475	No hit
singleton	G7OXQHF01A76QZ	397	unknown [Glycine max]	ACU18595.1	130	8e-29	63/78	80
singleton	G7OXQHF01AWW5T	358	PREDICTED: hypothetical protein [Vitis vinifera]	XP_002266580.1	199	1e-50	97/112	86
singleton	G7OXQHF01A7H5O	358	No hit
singleton	G7OXQHF01A9FK9	431	Agglutinin-2 precursor, putative [Ricinus communis]	XP_002527882.1	137	5e-31	67/140	47
singleton	G7OXQHF01BAN1W	510	CBL-interacting serine/threonine-protein kinase, putative [Ricinus communis]	XP_002517716.1	232	1e-63	110/151	72
singleton	G7OXQHF01ANW90	382	elongation factor EF-2 [Pisum sativum]	BAB86847.1	261	3e-68	123/127	96
singleton	G7OXQHF01AYX03	103	No hit
singleton	G7OXQHF01A8BLA	377	No hit
singleton	G7OXQHF01A3AUU	368	GTP-binding protein typa/bipa, putative [Ricinus communis]	XP_002525152.1	167	4e-40	82/107	76
singleton	G7OXQHF01A9EO0	373	Protein kinase [Medicago truncatula]	ABN08500.1	199	1e-49	97/119	81
singleton	G7OXQHF01AYP8J	232	No hit
singleton	G7OXQHF01AMHXB	164	unknown [Glycine max]	ACU24631.1	69.3	2e-10	34/48	70
singleton	G7OXQHF01A0VUD	365	unknown [Medicago truncatula]	ACJ84739.1	193	6e-48	110/117	94
singleton	G7OXQHF01AQP4H	485	PREDICTED: fatty acid synthase-like [Acyrthosiphon pisum]	XP_003244253.1	204	3e-63	98/121	80
singleton	G7OXQHF01A4UNT	323	No hit
singleton	G7OXQHF01A0S6B	434	unnamed protein product [Vitis vinifera]	XP_002264247.1	209	8e-53	115/144	79
singleton	G7OXQHF01AYBGS	333	No hit
singleton	G7OXQHF01AUHL1	442	No hit
singleton	G7OXQHF01APDZC	190	No hit
singleton	G7OXQHF01AVEJB	210	predicted protein [Populus trichocarpa]	XP_002299826.1	87.4	6e-16	39/54	72
singleton	G7OXQHF01AW6V6	293	unnamed protein product [Vitis vinifera]	CBI32447.3	62.8	2e-08	47/97	48
singleton	G7OXQHF01A22DP	328	tpg|DAA06358.1| TPA_inf: ARO1-like protein 1 [Medicago truncatula]	687	3e-17	43/53	81	47/53
singleton	G7OXQHF01A1GDM	469	unnamed protein product [Vitis vinifera]	XP_002270542.1	215	2e-54	138/149	92
singleton	G7OXQHF01A7A6W	487	unknown [Glycine max]	ACU20760.1	230	6e-59	113/115	98
singleton	G7OXQHF01A4XC5	345	unknown [Glycine max]	ACU20760.1	214	3e-54	106/107	99
singleton	G7OXQHF01BBSTT	118	unknown [Medicago truncatula]	ACJ85725.1	42.4	4e-08	21/23	91
singleton	G7OXQHF01ALDWR	182	No hit
singleton	G7OXQHF01AQ5QT	489	beta-ketoacyl-acyl carrier protein synthase III [Pisum sativum]	CAC08184.1	235	1e-60	130/138	94
singleton	G7OXQHF01ASZP0	391	unknown [Medicago truncatula]	ACJ84879.1	236	6e-61	110/117	94
singleton	G7OXQHF01BDAN9	467	unnamed protein product [Vitis vinifera]	CBI21303.3	150	8e-35	83/111	74
singleton	G7OXQHF01A7AOU	482	predicted protein [Populus trichocarpa]	XP_002313864.1	65.9	1e-13	34/64	53
singleton	G7OXQHF01A02DJ	291	No hit
singleton	G7OXQHF01A0USO	357	unknown [Medicago truncatula]	ACJ86221.1	205	2e-51	101/119	84
singleton	G7OXQHF01AZFZK	421	unnamed protein product [Vitis vinifera]	XP_002263179.1	168	1e-58	82/83	98
singleton	G7OXQHF01ASJVK	208	No hit
singleton	G7OXQHF01BDN2O	442	protein binding protein, putative [Ricinus communis]	XP_002532286.1	77	8e-13	38/44	86
singleton	G7OXQHF01A92SK	420	unknown [Glycine max]	ACU22935.1	92	3e-17	66/104	63
singleton	G7OXQHF01AXSFD	443	unknown [Medicago truncatula]	ACJ83304.1	180	6e-44	92/106	86
singleton	G7OXQHF01AJS7O	486	hypothetical protein OsJ_20070 [Oryza sativa Japonica Group]	NP_001056754.1	129	2e-29	77/136	56
singleton	G7OXQHF01AS6X9	481	obalt-zinc-cadmium resistance protein [Rhodococcus erythropolis SK121]	ZP_04386614.1	156	8e-37	93/93	100
singleton	G7OXQHF01A54BS	152	No hit
singleton	G7OXQHF01A72SH	375	unknown [Glycine max]	ACU24318.1	53.9	8e-06	28/76	36
singleton	G7OXQHF01ASN0N	350	hypothetical protein SORBIDRAFT_04g034650 [Sorghum bicolor]	XP_002452903.1	106	1e-21	49/64	76
singleton	G7OXQHF01AX8NO	303	No hit
singleton	G7OXQHF01A34AC	264	unknown [Glycine max]	ACU20524.1	75.1	3e-12	32/53	60
singleton	G7OXQHF01A3KV2	345	heat shock protein 90 [Catharanthus roseus]	P35016.1	213	8e-54	106/114	92
singleton	G7OXQHF01A6KP6	409	adenosylhomocysteinase [Medicago truncatula]	AAO89238.1	265	2e-69	129/135	95
singleton	G7OXQHF01A3ZA5	435	No hit
singleton	G7OXQHF01ATTDO	238	ubiquitin-protein ligase, putative [Ricinus communis]	XP_002510330.1	102	9e-24	44/68	64
singleton	G7OXQHF01A5ARB	306	PREDICTED: hypothetical protein [Vitis vinifera]	XP_002265739.1	45.8	3e-08	22/41	53
singleton	G7OXQHF01ARL53	339	conserved hypothetical protein [Ricinus communis]	XP_002513710.1	40.4	2e-06	22/48	45
singleton	G7OXQHF01AJTQJ	189	unnamed protein product [Vitis vinifera]	CBI25934.3	71.6	4e-13	32/44	72
singleton	G7OXQHF01BDM7W	271	No hit
singleton	G7OXQHF01BC1XE	416	unnamed protein product [Aspergillus niger]	XP_001396709.1	88.2	4e-16	76/101	75
singleton	G7OXQHF01ASCJK	451	predicted protein [Populus trichocarpa]	XP_002314727.1	48.1	1e-07	26/66	39
singleton	G7OXQHF01A2IRJ	320	GTP-binding protein alpha subunit, gna, putative [Ricinus communis]	XP_002518995.1	97.4	2e-26	43/67	64
singleton	G7OXQHF01AZDQF	325	predicted protein [Populus trichocarpa]	XP_002300001.1	116	1e-24	54/67	80
singleton	G7OXQHF01BAWD0	345	hypothetical protein BDDG_08501 [Ajellomyces dermatitidis ATCC 18188]	EGE85556.1	89	2e-16	42/58	72
singleton	G7OXQHF01AMU3X	351	beta-1,3-glucuronosyltransferase [Medicago truncatula]	CAI93174.2	240	6e-62	113/117	96
singleton	G7OXQHF01ALMS4	116	No hit
singleton	G7OXQHF01AW4LP	426	cytochrome P450 [Cicer arietinum]	CAB43505.1	167	4e-40	79/94	84
singleton	G7OXQHF01ATM1P	322	predicted protein [Populus trichocarpa]	XP_002302817.1	95.1	1e-27	61/77	79
singleton	G7OXQHF01AJOZL	242	fiber protein Fb12 [Gossypium barbadense]	AAN77151.1	129	2e-28	57/80	71
singleton	G7OXQHF01AI7HZ	434	core protein [Pisum sativum]	CAA97910.1	138	2e-31	83/89	93
singleton	G7OXQHF01ARXCD	194	predicted protein [Populus trichocarpa]	XP_002334088.1	84.7	4e-15	39/59	66
singleton	G7OXQHF01A8DJ4	234	1604467A disease response resistance gene	P14710.1	70.1	1e-10	31/34	91
singleton	G7OXQHF01A5QW2	392	PREDICTED: ATP-binding cassette sub-family G member 4-like isoform 2 [Acyrthosiphon pisum]	XP_001949518.1	243	5e-63	119/127	93
singleton	G7OXQHF01APHTI	355	unnamed protein product [Vitis vinifera]	CBI37730.3	154	4e-36	73/79	92
singleton	G7OXQHF01A4H8L	489	Heat shock factor protein, putative [Ricinus communis]	XP_002510816.1	62.8	2e-08	38/84	45
singleton	G7OXQHF01A2WHN	212	predicted protein [Hordeum vulgare subsp. vulgare]	BAJ96385.1	117	4e-25	56/56	100
singleton	G7OXQHF01AJDWS	481	unknown [Glycine max]	ACU22777.1	93.2	2e-21	51/70	72
singleton	G7OXQHF01A648Y	428	zinc finger protein, putative [Ricinus communis]	XP_002533583.1	123	1e-32	55/84	65
singleton	G7OXQHF01AX3GQ	391	unknown [Medicago truncatula]	ACJ84879.1	236	6e-61	110/117	94
singleton	G7OXQHF01A9R9U	375	CPRD46 protein [Vigna unguiculata]	BAA13542.1	85.1	1e-30	39/53	73
singleton	G7OXQHF01A8K2R	469	unknown [Glycine max]	ACU22776.1	235	2e-60	130/155	83
singleton	G7OXQHF01AWFXJ	333	unknown [Medicago truncatula]	ACJ85571.1	171	3e-41	99/108	91
singleton	G7OXQHF01A8BWS	183	No hit
singleton	G7OXQHF01AVA31	380	predicted protein [Populus trichocarpa]	XP_002321958.1	98.2	9e-24	47/66	71
singleton	G7OXQHF01A407C	422	No hit
singleton	G7OXQHF01A0N1Q	116	No hit
singleton	G7OXQHF01ALKCO	448	unknown [Glycine max]	AAF91336.1	204	7e-57	114/127	89
singleton	G7OXQHF01AZDEF	510	ATP-citrate lyase/succinyl-CoA ligase [Medicago truncatula]	ABN07962.1	168	4e-41	86/100	86
singleton	G7OXQHF01AQ6B7	343	unknown [Glycine max]	ACU20272.1	165	2e-39	77/84	91
singleton	G7OXQHF01A43UY	489	unknown [Medicago truncatula]	ACJ85568.1	199	1e-49	103/151	68
singleton	G7OXQHF01AJGF1	305	unknown [Glycine max]	ACU23600.1	148	2e-34	67/83	80
singleton	G7OXQHF01ANK0V	441	No hit
singleton	G7OXQHF01AOFZ5	273	No hit
singleton	G7OXQHF01AI1IR	272	unknown [Medicago truncatula]	ACJ85019.1	115	8e-32	56/60	93
singleton	G7OXQHF01AVKSI	458	catalase [Camellia sinensis]	AAT68776.1	160	6e-38	85/153	55
singleton	G7OXQHF01ASIWZ	441	No hit
singleton	G7OXQHF01AY5TI	466	No hit
singleton	G7OXQHF01AOFK8	409	unknown [Glycine max]	ACU16640.1	90.5	7e-17	47/58	81
singleton	G7OXQHF01BET11	307	GAGA-binding transcriptional activator [Medicago truncatula]	ABL10371.1	199	9e-50	90/91	98
singleton	G7OXQHF01AZB29	243	No hit
singleton	G7OXQHF01AJROR	106	No hit
singleton	G7OXQHF01AQV7C	183	No hit
singleton	G7OXQHF01A6KW7	514	unnamed protein product [Vitis vinifera]	XP_002273327.1	187	5e-57	88/108	81
singleton	G7OXQHF01AT03P	378	No hit
singleton	G7OXQHF01AY9HV	481	2-methyl-6-geranylgeranylbenzoquinone methyltranferase [Hevea brasiliensis]	BAH10643.1	248	1e-66	129/142	90
singleton	G7OXQHF01AOW2Y	488	unknown [Glycine max]	ACU24318.1	54.7	5e-06	35/101	34
singleton	G7OXQHF01BDYRM	295	unknown [Glycine max]	ACU20643.1	105	2e-21	51/81	62
singleton	G7OXQHF01A7JS3	478	f-box family protein [Populus trichocarpa]	XP_002300140.1	239	1e-61	111/141	78
singleton	G7OXQHF01AVSQC	154	No hit
singleton	G7OXQHF01A6QX9	462	bZIP transcription factor bZIP16 [Glycine max]	ABI34676.1	87	8e-16	49/73	67
singleton	G7OXQHF01A166X	307	Xylem serine proteinase 1 precursor, putative [Ricinus communis]	XP_002533167.1	86.7	6e-26	38/51	74
singleton	G7OXQHF01AUX4P	461	predicted protein [Populus trichocarpa]	XP_002304312.1	320	4e-86	149/152	98
singleton	G7OXQHF01AKJWI	275	No hit
singleton	G7OXQHF01BADMI	308	unnamed protein product [Vitis vinifera]	CBI32447.3	62.8	2e-08	47/97	48
singleton	G7OXQHF01A5BGR	327	unnamed protein product [Vitis vinifera]	CBI15435.3	141	4e-32	58/93	62
singleton	G7OXQHF01ASDK0	260	ACYPI009786 [Acyrthosiphon pisum]	NP_001156306.1	83.6	9e-15	37/39	94
singleton	G7OXQHF01ASTDK	138	No hit
singleton	G7OXQHF01AKUBZ	345	AF082894_1 threonine synthase [Solanum tuberosum]	Q9MT28.1	149	9e-48	71/88	80
singleton	G7OXQHF01AM9MS	419	chloroplastic outer envelope membrane protein (OEP75) [Pisum sativum]	Q43715.1	114	4e-24	55/55	100
singleton	G7OXQHF01BC5I7	503	CBL-interacting serine/threonine-protein kinase, putative [Ricinus communis]	XP_002517716.1	148	2e-57	66/74	89
singleton	G7OXQHF01AS807	389	26S proteasome regulatory subunit [Gossypium hirsutum]	ABR14734.1	49.3	6e-07	45/69	65
singleton	G7OXQHF01AVVWN	223	RSP67.2 [Raphanus sativus]	CAC01941.1	44.3	6e-07	22/50	44
singleton	G7OXQHF01BA9NN	383	PREDICTED: hypothetical protein [Vitis vinifera]	XP_002265739.1	65.9	2e-09	37/85	43
singleton	G7OXQHF01A3OXV	427	cytochrome P450 DDWF1 [Gossypium hirsutum]	ABA01477.1	174	2e-53	84/104	80
singleton	G7OXQHF01AMHZC	144	No hit
singleton	G7OXQHF01AOMI0	452	nucleic acid binding protein, putative [Ricinus communis]	XP_002516000.1	229	8e-59	107/150	71
singleton	G7OXQHF01AKV2Z	484	unknown [Glycine max]	ACU15857.1	107	6e-22	70/125	56
singleton	G7OXQHF01ALILX	407	unknown [Medicago truncatula]	ACJ84036.1	184	4e-45	83/91	91
singleton	G7OXQHF01AXDXN	406	AF336287_1 WD1521 [Gossypium hirsutum]	AAK19620.1	220	2e-61	106/109	97
singleton	G7OXQHF01BCW8C	441	unnamed protein product [Vitis vinifera]	CBI15593.3	69.3	6e-13	39/90	43
singleton	G7OXQHF01AXFIX	318	pseudo response regulator 37 [Pisum sativum]	ACU42263.1	123	1e-26	59/74	79
singleton	G7OXQHF01ALT1Y	236	unknown [Medicago truncatula]	ACJ86187.1	139	2e-31	64/64	100
singleton	G7OXQHF01A4TWO	240	unknown [Glycine max]	ACU19628.1	71.6	2e-19	30/46	65
singleton	G7OXQHF01A88Z5	464	unknown [Medicago truncatula]	ACJ84627.1	210	5e-53	109/148	73
singleton	G7OXQHF01AXESV	211	predicted protein [Hordeum vulgare subsp. vulgare]	BAJ96385.1	116	1e-24	55/55	100
singleton	G7OXQHF01BAB6I	233	predicted protein [Populus trichocarpa]	XP_002327149.1	52	3e-05	34/49	69
singleton	G7OXQHF01A9HR7	396	No hit
singleton	G7OXQHF01BADX2	419	unknown [Glycine max]	ACU18911.1	232	2e-62	108/130	83
singleton	G7OXQHF01A2FTO	434	elongation factor-1 alpha [Nicotiana tabacum]	BAA09709.1	63.5	7e-22	37/57	64
singleton	G7OXQHF01A7T1L	152	No hit
singleton	G7OXQHF01ARORZ	248	No hit
singleton	G7OXQHF01AN0ST	248	unnamed protein product [Vitis vinifera]	CBI25746.3	58.5	3e-07	28/51	54
singleton	G7OXQHF01A68OB	284	No hit
singleton	G7OXQHF01BAE5J	458	unknown [Glycine max]	ACU18911.1	231	3e-59	112/139	80
singleton	G7OXQHF01ALALK	343	predicted protein [Populus trichocarpa]	XP_002330718.1	42.7	4e-05	24/56	42
singleton	G7OXQHF01AQNJ7	269	No hit
singleton	G7OXQHF01AM28R	245	predicted protein [Populus trichocarpa]	XP_002320821.1	42.4	8e-06	17/20	85
singleton	G7OXQHF01AP9N8	418	allene oxide synthase [Glycine max]	ABB91776.1	102	2e-42	50/73	68
singleton	G7OXQHF01ATACQ	500	alphacpn60 precursor [Pisum sativum]	P08926.2	315	2e-84	163/166	98
singleton	G7OXQHF01AOMX6	168	No hit
singleton	G7OXQHF01A1TXA	366	nodulin 26-like protein [Medicago truncatula]	AAT35231.1	165	2e-39	114/118	96
singleton	G7OXQHF01BAFOL	125	No hit
singleton	G7OXQHF01AJ1KW	100	No hit
singleton	G7OXQHF01A5GJQ	402	No hit
singleton	G7OXQHF01AT0OX	230	unknown [Medicago truncatula]	ACJ84244.1	49.3	0.0002	25/36	69
singleton	G7OXQHF01BC2PV	385	WRKY27 [Glycine max]	ABC26917.1	95.1	4e-25	64/116	55
singleton	G7OXQHF01A2OV6	422	unknown [Glycine max]	ACU22875.1	144	1e-57	68/76	89
singleton	G7OXQHF01A26J8	490	unknown [Glycine max]	ACU20267.1	226	9e-58	121/163	74
singleton	G7OXQHF01AKLS5	362	ACYPI006272 [Acyrthosiphon pisum]	NP_001156206.1	122	5e-28	61/62	98
singleton	G7OXQHF01ANOCX	479	PREDICTED: hypothetical protein [Vitis vinifera]	XP_002283802.1	130	5e-29	86/168	51
singleton	G7OXQHF01AQAK3	477	putative basic helix-loop-helix protein BHLH7 [Lotus japonicus]	ACN21632.1	178	2e-43	99/134	73
singleton	G7OXQHF01A7TBM	444	unknown [Medicago truncatula]	ACJ85528.1	114	6e-24	56/61	91
singleton	G7OXQHF01AXRG2	412	unknown [Glycine max]	ACU19580.1	208	2e-52	112/115	97
singleton	G7OXQHF01AROH6	477	EBP1 [Ammopiptanthus mongolicus]	ABF66654.1	87	3e-26	59/77	76
singleton	G7OXQHF01BCHTV	357	unknown [Glycine max]	ACU24648.1	155	2e-45	71/90	78
singleton	G7OXQHF01AJ5CJ	391	receptor kinase-like protein [Arabidopsis thaliana]	NP_191154.1	78.6	3e-13	45/67	67
singleton	G7OXQHF01A4K7S	485	PREDICTED: hypothetical protein [Vitis vinifera]	XP_002276208.1	241	3e-62	115/159	72
singleton	G7OXQHF01A9GKA	407	PREDICTED: hypothetical protein [Vitis vinifera]	XP_002272937.1	258	7e-69	121/124	97
singleton	G7OXQHF01A60QU	396	40S ribosomal protein S13, putative [Ricinus communis]	XP_002511695.1	90.5	2e-34	44/49	89
singleton	G7OXQHF01A6N9Q	347	unknown [Glycine max]	ACU14339.1	107	5e-33	50/60	83
singleton	G7OXQHF01A7ZLB	449	unknown [Glycine max]	ACU17818.1	165	2e-39	76/115	66
singleton	G7OXQHF01A1ZKS	435	unknown [Glycine max]	AAC70787.1	65.5	3e-09	29/43	67
singleton	G7OXQHF01AM04F	262	hypothetical protein VITISV_001840 [Vitis vinifera]	CAN65763.1	66.6	1e-09	32/35	91
singleton	G7OXQHF01AQ3FM	489	papain-like cysteine proteinase-like protein 2 [Lotus japonicus]	CAE45589.1	179	9e-54	89/130	68
singleton	G7OXQHF01ARLE1	200	No hit
singleton	G7OXQHF01AV32T	415	unnamed protein product [Vitis vinifera]	XP_002278879.1	155	2e-36	72/92	78
singleton	G7OXQHF01BC7O6	354	conserved hypothetical protein [Ricinus communis]	XP_002534376.1	150	5e-35	71/87	81
singleton	G7OXQHF01A2713	505	unknown [Glycine max]	ACU20885.1	199	9e-50	117/155	75
singleton	G7OXQHF01AJGS9	500	aldehyde reductase 1 [Aspergillus niger CBS 513.88]	XP_001394119.2	276	9e-73	141/171	82
singleton	G7OXQHF01A4SOE	375	nodulin 26-like protein [Medicago truncatula]	AAT35231.1	183	7e-45	120/125	96
singleton	G7OXQHF01APGLE	132	No hit
singleton	G7OXQHF01ANOJV	226	cleavage and polyadenylation specificity factor, putative [Ricinus communis]	XP_002509740.1	139	1e-32	56/66	84
singleton	G7OXQHF01A9H0M	471	unknown [Medicago truncatula]	ACJ85147.1	311	2e-83	151/156	96
singleton	G7OXQHF01A2658	369	No hit
singleton	G7OXQHF01BDJKO	311	unknown [Picea sitchensis]	ACN39846.1	53.9	8e-06	23/37	62
singleton	G7OXQHF01A7EOC	351	unknown [Glycine max]	ACU23109.1	62	5e-10	32/55	58
singleton	G7OXQHF01A2VBX	407	PREDICTED: similar to ENSANGP00000009968 [Nasonia vitripennis]	XP_001607735.1	178	9e-51	84/102	82
singleton	G7OXQHF01A6VF7	428	cell division control protein [Paracoccidioides brasiliensis Pb01]	XP_002789657.1	115	2e-24	57/100	57
singleton	G7OXQHF01APE48	391	Pto kinase interactor [Glycine max]	ACM89569.1	236	8e-61	128/128	100
singleton	G7OXQHF01AP2SR	390	unnamed protein product [Vitis vinifera]	CBI32821.3	178	3e-43	83/103	80
singleton	G7OXQHF01A3FYM	383	PREDICTED: hypothetical protein [Vitis vinifera]	XP_002275897.1	158	2e-37	76/127	59
singleton	G7OXQHF01AMVIN	253	No hit
singleton	G7OXQHF01AS3X4	347	unnamed protein product [Vitis vinifera]	CBI21198.3	96.3	1e-18	47/61	77
singleton	G7OXQHF01BDVQ0	233	predicted protein [Populus trichocarpa]	XP_002319953.1	53.5	6e-06	20/26	76
singleton	G7OXQHF01AW1QV	463	eukaryotic initiation factor 5 [Phaseolus vulgaris]	P48724.1	143	1e-32	79/128	61
singleton	G7OXQHF01A2ZVH	406	unknown [Medicago truncatula]	ACJ85036.1	63.2	1e-08	38/82	46
singleton	G7OXQHF01A11SH	364	Heat shock protein DnaJ [Medicago truncatula]	ABN08160.1	162	1e-38	79/97	81
singleton	G7OXQHF01AR0WY	249	No hit
singleton	G7OXQHF01AOKO2	199	putative ATP synthase-like protein [Toxoptera citricida]	AAU84934.1	124	5e-27	63/63	100
singleton	G7OXQHF01A6I3T	410	predicted protein [Populus trichocarpa]	XP_002313976.1	215	2e-54	100/132	75
singleton	G7OXQHF01BBDU4	317	unknown [Glycine max]	ACU14457.1	99.4	2e-19	48/91	52
singleton	G7OXQHF01BCKFV	329	hypothetical protein VITISV_036944 [Vitis vinifera]	CAN75059.1	153	2e-40	69/89	77
singleton	G7OXQHF01BDREP	236	unnamed protein product [Vitis vinifera]	XP_002264920.1	53.9	2e-14	24/39	61
singleton	G7OXQHF01ANHFZ	405	ankyrin-like protein [Vitis vinifera]	XP_002270297.1	84.3	5e-15	46/84	54
singleton	G7OXQHF01AVULJ	335	No hit
singleton	G7OXQHF01ATJOB	416	No hit
singleton	G7OXQHF01A2TP7	149	No hit
singleton	G7OXQHF01AQCR0	367	unknown [Glycine max]	ACU21399.1	181	4e-44	88/96	91
singleton	G7OXQHF01AVKFR	234	unknown [Glycine max]	ACU24027.1	100	7e-20	48/55	87
singleton	G7OXQHF01AU4BO	427	predicted protein [Populus trichocarpa]	XP_002315316.1	110	5e-53	54/66	81
singleton	G7OXQHF01AQGQW	117	No hit
singleton	G7OXQHF01A8JYN	280	No hit
singleton	G7OXQHF01ALABE	338	unnamed protein product [Vitis vinifera]	CBI37730.3	141	3e-32	67/73	91
singleton	G7OXQHF01AKDTX	188	regulatory particle triple-A ATPase 2 [Sophora flavescens]	BAJ79010.1	53.1	3e-13	25/26	96
singleton	G7OXQHF01A8TRZ	428	unnamed protein product [Vitis vinifera]	XP_002273100.1	135	2e-30	67/77	87
singleton	G7OXQHF01AQKAB	447	hypothetical protein OsI_01023 [Oryza sativa Indica Group]	EEC70241.1	105	6e-40	50/77	64
singleton	G7OXQHF01A8ZZ9	302	PsHSC71.0 [Pisum sativum]	CAA83548.1	114	4e-24	57/65	87
singleton	G7OXQHF01AZG86	179	No hit
singleton	G7OXQHF01A520E	408	unknown [Medicago truncatula]	ACJ83906.1	102	6e-21	50/52	96
singleton	G7OXQHF01A8I55	352	tpg|DAA06358.1| TPA_inf: ARO1-like protein 1 [Medicago truncatula]	687	3e-23	59/63	93	60/63
singleton	G7OXQHF01AIGJ5	281	No hit
singleton	G7OXQHF01AQSUW	465	actin depolymerizing factor, putative [Ricinus communis]	XP_002510785.1	55.8	2e-06	23/58	39
singleton	G7OXQHF01AZCJV	160	No hit
singleton	G7OXQHF01AUMCW	259	No hit
singleton	G7OXQHF01A7D8F	377	No hit
singleton	G7OXQHF01ASAKS	256	unknown [Medicago truncatula]	ACJ85562.1	91.7	3e-17	41/43	95
singleton	G7OXQHF01AKE0H	259	PREDICTED: bleomycin hydrolase-like [Acyrthosiphon pisum]	XP_001951564.1	136	2e-35	63/64	98
singleton	G7OXQHF01BDOWU	397	Protein C6orf55, putative [Ricinus communis]	XP_002531202.1	121	3e-26	64/89	71
singleton	G7OXQHF01AYKYU	316	Glucan endo-1,3-beta-glucosidase precursor, putative [Ricinus communis]	XP_002528007.1	159	2e-37	69/102	67
singleton	G7OXQHF01APKWJ	223	unnamed protein product [Oikopleura dioica]	CBY32469.1	87.4	6e-16	41/49	83
singleton	G7OXQHF01A5R4P	437	unknown [Glycine max]	ACU23262.1	175	4e-55	86/94	91
singleton	G7OXQHF01AT774	473	beta-ketoacyl-acyl carrier protein synthase III [Pisum sativum]	CAC08184.1	229	8e-59	127/133	95
singleton	G7OXQHF01AVWR5	429	Protein kinase [Medicago truncatula]	ABN08500.1	212	2e-53	103/126	81
singleton	G7OXQHF01AOPAQ	343	unnamed protein product [Vitis vinifera]	CBI31242.3	45.8	2e-06	21/27	77
singleton	G7OXQHF01BCTNU	389	hypothetical protein VITISV_000846 [Vitis vinifera]	CAN68178.1	125	1e-35	56/98	57
singleton	G7OXQHF01A2IML	381	RHO protein GDP dissociation inhibitor [Medicago truncatula]	CAF02296.1	121	4e-26	55/59	93
singleton	G7OXQHF01AU11V	323	predicted protein [Populus trichocarpa]	XP_002320819.1	58.9	2e-07	28/38	73
singleton	G7OXQHF01A4TTX	154	predicted protein [Populus trichocarpa]	XP_002318664.1	54.7	3e-07	27/38	71
singleton	G7OXQHF01A7NPX	226	unknown [Medicago truncatula]	ACJ86236.1	68.2	1e-14	31/37	83
singleton	G7OXQHF01A1P8W	405	hypothetical protein ARALYDRAFT_471925 [Arabidopsis lyrata subsp. lyrata]	XP_002890212.1	192	1e-47	96/117	82
singleton	G7OXQHF01BAMDT	419	predicted protein [Populus trichocarpa]	XP_002309560.1	161	9e-41	81/100	81
singleton	G7OXQHF01BDUDC	353	predicted protein [Populus trichocarpa]	XP_002322973.1	87.4	6e-16	48/117	41
singleton	G7OXQHF01AOGF9	485	unknown [Glycine max]	ACU13608.1	50.8	7e-05	24/33	72
singleton	G7OXQHF01BBPAR	384	unnamed protein product [Vitis vinifera]	XP_002273927.1	53.1	1e-05	22/27	81
singleton	G7OXQHF01A6IEW	259	Dilute [Medicago truncatula]	ABN08189.1	174	4e-42	81/86	94
singleton	G7OXQHF01A3I8C	220	No hit
singleton	G7OXQHF01A880M	247	Cucumisin precursor, putative [Ricinus communis]	XP_002533857.1	83.2	1e-14	43/63	68
singleton	G7OXQHF01AQW10	336	GTP-binding protein alpha subunit, gna, putative [Ricinus communis]	XP_002518995.1	135	3e-30	62/101	61
singleton	G7OXQHF01BD4VM	406	cyclic nucleotide-gated channel A [Phaseolus vulgaris]	AAN65364.1	175	4e-50	83/99	83
singleton	G7OXQHF01A62DA	371	No hit
singleton	G7OXQHF01A11DN	434	hypothetical protein VITISV_010381 [Vitis vinifera]	CAN72877.1	62.8	2e-08	41/95	43
singleton	G7OXQHF01AWLXO	504	unknown [Glycine max]	ACU19693.1	188	2e-57	85/120	70
singleton	G7OXQHF01AK7FU	113	No hit
singleton	G7OXQHF01A5M5F	332	unknown [Medicago truncatula]	ACJ85571.1	154	2e-39	80/86	93
singleton	G7OXQHF01AO0FE	107	No hit
singleton	G7OXQHF01BATGB	439	CRK1 protein [Beta vulgaris subsp. vulgaris]	CAB89490.1	167	6e-49	71/115	61
singleton	G7OXQHF01BDS08	430	hypothetical protein ARALYDRAFT_328390 [Arabidopsis lyrata subsp. lyrata]	XP_002867175.1	117	4e-42	55/86	63
singleton	G7OXQHF01AOEW2	363	PUM4_ARATH RecName: Full=Pumilio homolog 4; Short=APUM-4; Short=AtPUM4	NP_187647.2	90.1	1e-16	44/46	95
singleton	G7OXQHF01A2OGH	471	UDP-D-glucuronate carboxy-lyase [Pisum sativum]	BAB40967.1	46.2	1e-10	23/26	88
singleton	G7OXQHF01AQY7N	434	PREDICTED: hypothetical protein [Vitis vinifera]	XP_002279815.1	184	5e-45	94/144	65
singleton	G7OXQHF01A24TY	241	No hit
singleton	G7OXQHF01BD40F	169	conserved hypothetical protein [Ricinus communis]	XP_002528011.1	86.3	1e-15	38/52	73
singleton	G7OXQHF01AP0M5	111	No hit
singleton	G7OXQHF01AYM5Q	404	RHO protein GDP dissociation inhibitor [Medicago truncatula]	CAF02296.1	121	4e-26	55/59	93
singleton	G7OXQHF01AJPAD	299	chloroplast inner envelope protein, 110 kD (IEP110) [Pisum sativum]	CAA92823.1	132	5e-35	71/81	87
singleton	G7OXQHF01BDHQL	164	unnamed protein product [Vitis vinifera]	CBI32062.3	62.8	2e-08	29/41	70
singleton	G7OXQHF01A29NU	239	unknown [Glycine max]	ACU19628.1	94	9e-23	42/56	75
singleton	G7OXQHF01ATXQT	468	unknown [Glycine max]	ACU20370.1	175	2e-42	85/97	87
singleton	G7OXQHF01ARPOO	293	No hit
singleton	G7OXQHF01A0DEF	474	ribosomal protein S27-2 [Acyrthosiphon pisum]	NP_001129417.1	128	3e-28	61/73	83
singleton	G7OXQHF01A7EJV	335	GTP-binding protein alpha subunit, gna, putative [Ricinus communis]	XP_002518995.1	97.4	2e-26	43/67	64
singleton	G7OXQHF01BC1U3	359	P protein [Pisum sativum]	P26969.1	89.7	1e-16	40/46	86
singleton	G7OXQHF01AW9NL	138	No hit
singleton	G7OXQHF01AKRLF	445	cation diffusion facilitator 8 [Stylosanthes hamata]	AAO38707.1	263	6e-69	125/137	91
singleton	G7OXQHF01ANSGJ	369	2-nitropropane dioxygenase precursor, putative [Ricinus communis]	XP_002525846.1	184	5e-45	89/122	72
singleton	G7OXQHF01A92DT	317	unknown [Glycine max]	ACU13795.1	62.4	2e-08	57/62	91
singleton	G7OXQHF01AJYPC	406	predicted protein [Populus trichocarpa]	XP_002309560.1	170	7e-41	109/135	80
singleton	G7OXQHF01A4JA1	320	No hit
singleton	G7OXQHF01AQAW5	477	unknown [Medicago truncatula]	ACJ85520.1	320	4e-86	154/158	97
singleton	G7OXQHF01AVR0U	366	predicted protein [Populus trichocarpa]	XP_002300298.1	208	2e-55	95/107	88
singleton	G7OXQHF01AS9TP	447	hypothetical protein TRIADDRAFT_50201 [Trichoplax adhaerens]	XP_002112024.1	126	1e-52	57/66	86
singleton	G7OXQHF01AN8B4	493	CM0216.500.nc [Lotus japonicus]	BAF98584.1	207	4e-52	102/144	70
singleton	G7OXQHF01ARWC4	338	predicted protein [Populus trichocarpa]	XP_002302935.1	114	7e-28	50/58	86
singleton	G7OXQHF01BC31W	435	unknown [Glycine max]	ACU14745.1	52.4	2e-05	21/38	55
singleton	G7OXQHF01AP191	426	photosystem II protein D2 [Asclepias syriaca]	ADZ52315.1	239	8e-62	126/126	100
singleton	G7OXQHF01ALTP8	394	glycine dehydrogenase, putative [Ricinus communis]	XP_002516446.1	99	8e-20	42/48	87
singleton	G7OXQHF01AZCMY	341	unknown [Medicago truncatula]	ACJ84919.1	229	1e-58	111/112	99
singleton	G7OXQHF01A3KOG	371	unknown [Glycine max]	ACU20461.1	151	9e-41	74/101	73
singleton	G7OXQHF01AKXV0	426	No hit
singleton	G7OXQHF01A5E3N	363	tpg|DAA06358.1| TPA_inf: ARO1-like protein 1 [Medicago truncatula]	687	8e-13	69/98	70	74/98
singleton	G7OXQHF01A1YLM	430	Heparanase-2, putative [Ricinus communis]	XP_002514696.1	128	2e-28	60/95	63
singleton	G7OXQHF01A5R7A	400	unknown [Glycine max]	ACU16948.1	146	2e-49	62/72	86
singleton	G7OXQHF01AXAZM	469	PREDICTED: hypothetical protein [Vitis vinifera]	XP_002266449.1	239	1e-61	117/156	75
singleton	G7OXQHF01A7UHC	455	predicted protein [Populus trichocarpa]	XP_002317870.1	188	7e-70	92/103	89
singleton	G7OXQHF01A24HQ	427	Receptor protein kinase CLAVATA1 precursor, putative [Ricinus communis]	XP_002510007.1	36.6	2e-05	13/36	36
singleton	G7OXQHF01A3892	300	subtilisin-like protease 2 [Phaseolus vulgaris]	ADW11233.1	114	1e-31	53/72	73
singleton	G7OXQHF01AKTXX	243	unknown [Medicago truncatula]	ACJ83912.1	95.9	2e-18	44/55	80
singleton	G7OXQHF01A3YRT	361	unknown [Medicago truncatula]	ACJ85645.1	110	7e-23	53/57	92
singleton	G7OXQHF01AM2Y9	390	No hit
singleton	G7OXQHF01BAOG8	475	Protein kinase [Medicago truncatula]	ABN08500.1	209	1e-52	102/125	81
singleton	G7OXQHF01A4ZYF	273	predicted protein [Populus trichocarpa]	XP_002324099.1	113	1e-33	53/62	85
singleton	G7OXQHF01AZAD3	313	AF324244_1 translation initiation factor 2 [Phaseolus vulgaris]	P57997.1	95.1	1e-28	47/56	83
singleton	G7OXQHF01A6WOF	105	No hit
singleton	G7OXQHF01AKOI9	331	hydrolase, hydrolyzing O-glycosyl compounds, putative [Ricinus communis]	XP_002525141.1	56.6	2e-11	28/62	45
singleton	G7OXQHF01ALEPP	474	glutamyl-tRNA(gln) amidotransferase subunit A, putative [Ricinus communis]	XP_002525893.1	225	2e-61	115/132	87
singleton	G7OXQHF01A483L	201	No hit
singleton	G7OXQHF01BDD2E	417	predicted protein [Populus trichocarpa]	XP_002300585.1	55.1	3e-15	25/30	83
singleton	G7OXQHF01AP5YH	228	unnamed protein product [Vitis vinifera]	CBI24012.3	109	2e-22	58/71	81
singleton	G7OXQHF01BBI6Z	467	AF403292_1 RNA-binding protein AKIP1 [Vicia faba]	AAM73765.1	149	1e-34	118/121	97
singleton	G7OXQHF01AVDWD	263	fiber protein fb11 [Camellia sinensis]	AEC10991.1	102	2e-20	48/64	75
singleton	G7OXQHF01A0K2B	483	hypothetical protein SORBIDRAFT_02g004770 [Sorghum bicolor]	XP_002461563.1	201	4e-50	101/161	62
singleton	G7OXQHF01AMV0I	462	unknown [Glycine max]	ACU23358.1	194	4e-48	110/132	83
singleton	G7OXQHF01AS0W6	376	proline transporter [Populus trichocarpa]	XP_002307630.1	82.4	2e-14	56/108	51
singleton	G7OXQHF01A1D29	425	No hit
singleton	G7OXQHF01AJPEZ	380	unknown [Medicago truncatula]	ACJ85273.1	107	9e-41	64/88	72
singleton	G7OXQHF01A7H9D	505	TPA: ATP synthase beta chain, mitochondrial (Eurofung) [Aspergillus nidulans FGSC A4]	CBF86592.1	316	8e-85	161/167	96
singleton	G7OXQHF01AR9O1	197	transcription factor [Arabidopsis thaliana]	NP_177117.2	94.4	5e-18	47/64	73
singleton	G7OXQHF01BCJMV	366	P protein [Pisum sativum]	P26969.1	105	2e-21	46/46	100
singleton	G7OXQHF01A08ET	357	ribulose-phosphate 3-epimerase transit form [Expression vector pFL505]	AAC24709.1	85.5	7e-27	40/41	97
singleton	G7OXQHF01APEYL	455	unknown [Glycine max]	ACU20932.1	243	9e-63	142/142	100
singleton	G7OXQHF01AYH7B	425	ubiquitin-protein ligase, putative [Ricinus communis]	XP_002521570.1	56.2	1e-10	34/93	36
singleton	G7OXQHF01AYGIC	481	Ribosomal protein S6e [Medicago truncatula]	ABD32373.1	97.8	4e-32	71/73	97
singleton	G7OXQHF01AZLYQ	214	No hit
singleton	G7OXQHF01A2MFO	204	proline-rich protein [Pisum sativum]	CAB63486.1	58.9	2e-07	25/48	52
singleton	G7OXQHF01BBPB1	374	unnamed protein product [Vitis vinifera]	CBI24251.3	59.7	1e-07	43/96	44
singleton	G7OXQHF01AZOAU	125	No hit
singleton	G7OXQHF01AQ1BN	446	unknown [Medicago truncatula]	ACJ85727.1	246	8e-64	138/148	93
singleton	G7OXQHF01A9SEE	404	unknown [Glycine max]	ACU21427.1	164	5e-41	74/101	73
singleton	G7OXQHF01A80GN	374	No hit
singleton	G7OXQHF01A3T7U	297	hypothetical protein SORBIDRAFT_07g021980 [Sorghum bicolor]	XP_002445584.1	68.6	3e-10	32/42	76
singleton	G7OXQHF01ANGVS	293	No hit
singleton	G7OXQHF01AYRYG	205	hypothetical protein VITISV_021498 [Vitis vinifera]	CAN62009.1	50.8	7e-05	28/51	54
singleton	G7OXQHF01A1NX0	381	unknown [Glycine max]	ACU18540.1	161	3e-38	81/102	79
singleton	G7OXQHF01A0QFJ	506	unknown [Medicago truncatula]	ACJ85891.1	57	9e-07	25/28	89
singleton	G7OXQHF01A5A21	333	hypothetical protein [Trifolium pratense]	BAE71291.1	97.8	5e-19	53/90	58
singleton	G7OXQHF01BCKTM	368	ACYPI006272 [Acyrthosiphon pisum]	NP_001156206.1	170	7e-41	87/88	98
singleton	G7OXQHF01BDHZ1	221	No hit
singleton	G7OXQHF01BCP9E	254	PREDICTED: hypothetical protein [Vitis vinifera]	XP_002273118.1	56.6	2e-10	25/36	69
singleton	G7OXQHF01ALJMQ	173	unknown [Glycine max]	ACU19257.1	87.4	6e-16	37/46	80
singleton	G7OXQHF01ALLHR	208	No hit
singleton	G7OXQHF01A9VCG	444	unknown [Glycine max]	ACU23132.1	249	7e-67	120/133	90
singleton	G7OXQHF01ATFM0	153	No hit
singleton	G7OXQHF01BCTBB	383	unnamed protein product [Vitis vinifera]	CBI37730.3	171	4e-41	81/88	92
singleton	G7OXQHF01A5FRY	473	major intrinsic protein NIP5;1 [Lotus japonicus]	ABY19373.1	260	4e-68	142/157	90
singleton	G7OXQHF01ANG11	290	ACYPI006272 [Acyrthosiphon pisum]	NP_001156206.1	104	2e-23	52/53	98
singleton	G7OXQHF01A7RBE	471	unknown [Glycine max]	ACU13205.1	239	1e-61	113/150	75
singleton	G7OXQHF01AY1PC	204	AF243378_1 glutathione S-transferase GST 23 [Glycine max]	AAG34813.1	115	2e-24	53/68	77
singleton	G7OXQHF01A2VQR	416	metal ion binding protein [Phaseolus vulgaris]	ADT78695.1	93.6	9e-18	39/46	84
singleton	G7OXQHF01AQ549	183	predicted protein [Populus trichocarpa]	XP_002300635.1	93.2	1e-17	46/60	76
singleton	G7OXQHF01BBVXC	363	unknown [Medicago truncatula]	ACJ84214.1	174	4e-42	82/102	80
singleton	G7OXQHF01AYKAM	428	hypothetical protein SELMODRAFT_91068 [Selaginella moellendorffii]	XP_002968864.1	47.8	0.0006	20/22	90
singleton	G7OXQHF01A3A2Q	443	unknown [Medicago truncatula]	ACJ85853.1	137	7e-31	78/90	86
singleton	G7OXQHF01AKB7M	507	C2-H2 zinc finger protein [Glycine max]	ABX56674.1	350	3e-95	158/163	96
singleton	G7OXQHF01A1SX6	401	unknown [Glycine max]	ACU20838.1	206	9e-52	106/129	82
singleton	G7OXQHF01AZJ2Y	146	No hit
singleton	G7OXQHF01AX52A	383	AF324244_1 translation initiation factor 2 [Phaseolus vulgaris]	P57997.1	183	8e-45	92/109	84
singleton	G7OXQHF01BAL4X	231	No hit
singleton	G7OXQHF01BC43F	327	No hit
singleton	G7OXQHF01AWNFO	196	CXE carboxylesterase [Actinidia arguta]	ABB89014.1	102	2e-20	45/65	69
singleton	G7OXQHF01AS1TI	358	t-snare [Medicago truncatula]	ABD33270.1	62.4	2e-08	28/31	90
singleton	G7OXQHF01BBYY8	431	No hit
singleton	G7OXQHF01AMGY4	376	unnamed protein product [Vitis vinifera]	CBI24700.3	126	1e-27	61/79	77
singleton	G7OXQHF01A5MQT	281	No hit
singleton	G7OXQHF01A989R	388	PREDICTED: hypothetical protein [Vitis vinifera]	XP_002275485.1	111	2e-26	61/104	58
singleton	G7OXQHF01A1W3R	423	PAD4 [Glycine max]	ACQ57001.1	94	1e-20	72/99	72
singleton	G7OXQHF01AMXH7	221	No hit
singleton	G7OXQHF01AT2IQ	308	glutathione S-transferase-like protein [Toxoptera citricida]	AAV31410.1	60.1	9e-11	23/45	51
singleton	G7OXQHF01A7E27	394	type 2 metallothionein [Pisum sativum]	BAD18383.1	80.9	6e-14	34/37	91
singleton	G7OXQHF01A4TVZ	429	predicted protein [Populus trichocarpa]	XP_002320507.1	230	6e-59	118/139	84
singleton	G7OXQHF01AXKDX	203	lectin [Lens culinaris]	CAC42122.1	92	3e-17	46/65	70
singleton	G7OXQHF01AKCDX	202	No hit
singleton	G7OXQHF01AOOAN	241	unknown [Picea sitchensis]	ABK22249.1	87.4	6e-28	43/45	95
singleton	G7OXQHF01A06JJ	322	No hit
singleton	G7OXQHF01AKCUR	365	unknown [Glycine max]	ACU14887.1	205	2e-51	101/103	98
singleton	G7OXQHF01BC6SE	514	predicted protein [Populus trichocarpa]	XP_002330169.1	61.6	6e-20	29/29	100
singleton	G7OXQHF01AWNMA	218	AF243378_1 glutathione S-transferase GST 23 [Glycine max]	AAG34813.1	122	2e-26	56/72	77
singleton	G7OXQHF01ARSX5	463	PREDICTED: hypothetical protein [Vitis vinifera]	XP_002280212.1	213	8e-54	103/146	70
singleton	G7OXQHF01ALHTP	403	unnamed protein product [Vitis vinifera]	CBI27263.3	190	3e-49	96/116	82
singleton	G7OXQHF01ANUFW	380	Xyloglucan galactosyltransferase KATAMARI1, putative [Ricinus communis]	XP_002526536.1	120	5e-26	60/86	69
singleton	G7OXQHF01AOYC5	303	No hit
singleton	G7OXQHF01A65C3	420	type 2 metallothionein [Pisum sativum]	BAD18383.1	80.9	6e-14	34/37	91
singleton	G7OXQHF01ARNSQ	347	unknown [Glycine max]	ACU15819.1	150	6e-35	69/81	85
singleton	G7OXQHF01A9J95	412	No hit
singleton	G7OXQHF01AVHVS	259	No hit
singleton	G7OXQHF01AT2OF	475	3-deoxy-D-arabino-heptulosonate 7-phosphate synthase [Medicago sativa]	AAA93479.1	124	1e-46	71/112	63
singleton	G7OXQHF01AZHD8	309	glutamine synthase [Oryza sativa Indica Group]	ABR25429.1	45.4	3e-09	20/34	58
singleton	G7OXQHF01A3YPL	421	No hit
singleton	G7OXQHF01A7Z5C	467	unknown [Glycine max]	ACU24318.1	57	9e-07	38/117	32
singleton	G7OXQHF01ATASE	238	No hit
singleton	G7OXQHF01BBMKO	444	acetohydroxy acid isomeroreductase [Pisum sativum]	CAB61890.1	150	6e-71	74/78	94
singleton	G7OXQHF01A5H75	321	No hit
singleton	G7OXQHF01BCOMU	352	No hit
singleton	G7OXQHF01AJLV6	452	unnamed protein product [Vitis vinifera]	XP_002276812.1	146	1e-33	81/124	65
singleton	G7OXQHF01AW98Z	367	predicted protein [Populus trichocarpa]	XP_002327057.1	220	5e-56	100/121	82
singleton	G7OXQHF01A506D	216	unknown [Medicago truncatula]	ACJ85972.1	72.8	2e-11	40/55	72
singleton	G7OXQHF01BAR0D	331	No hit
singleton	G7OXQHF01A8NRU	238	unknown [Medicago truncatula]	ACJ84123.1	62.8	2e-08	52/55	94
singleton	G7OXQHF01A7QSJ	332	unknown [Medicago truncatula]	ACJ85571.1	155	2e-37	90/101	89
singleton	G7OXQHF01BB8YU	426	putative U1 snRNP 70K protein [Trifolium pratense]	BAE71300.1	183	8e-45	80/90	88
singleton	G7OXQHF01A6076	219	cleavage and polyadenylation specificity factor, putative [Ricinus communis]	XP_002509740.1	153	7e-36	63/72	87
singleton	G7OXQHF01A58U9	138	No hit
singleton	G7OXQHF01AYVHJ	282	predicted protein [Populus trichocarpa]	XP_002304339.1	151	4e-35	69/93	74
singleton	G7OXQHF01A9RMJ	441	No hit
singleton	G7OXQHF01AU1AI	478	AF243378_1 glutathione S-transferase GST 23 [Glycine max]	AAG34813.1	174	4e-42	81/112	72
singleton	G7OXQHF01A92DI	254	No hit
singleton	G7OXQHF01A600F	340	CM0545.410.nc [Lotus japonicus]	BAF98594.1	85.9	2e-15	45/77	58
singleton	G7OXQHF01AKV2A	212	No hit
singleton	G7OXQHF01AQFX8	165	No hit
singleton	G7OXQHF01AQLBD	268	hypothetical protein ARALYDRAFT_915427 [Arabidopsis lyrata subsp. lyrata]	XP_002868284.1	48.5	6e-12	21/44	47
singleton	G7OXQHF01A1SH3	413	f-box family protein [Populus trichocarpa]	XP_002326406.1	223	3e-58	102/128	79
singleton	G7OXQHF01ATB7Q	171	No hit
singleton	G7OXQHF01AN3KR	447	predicted protein [Populus trichocarpa]	XP_002313032.1	98.2	4e-19	51/72	70
singleton	G7OXQHF01AMAR8	413	SCL domain class transcription factor [Malus x domestica]	ADL36813.1	211	2e-58	100/122	81
singleton	G7OXQHF01ARX44	472	similar to sterol 24-c-methyltransferase [Leptosphaeria maculans]	CBX91076.1	315	2e-84	148/156	94
singleton	G7OXQHF01A0L3O	428	blue light photoreceptor [Fragaria x ananassa]	ACQ42250.1	102	6e-26	48/58	82
singleton	G7OXQHF01ALQXV	440	subtilisin-like protease 1 [Phaseolus vulgaris]	ADW11232.1	268	2e-70	127/148	85
singleton	G7OXQHF01A68BG	382	tpg|DAA06358.1| TPA_inf: ARO1-like protein 1 [Medicago truncatula]	687	2e-32	95/104	91	97/104
singleton	G7OXQHF01AS138	360	unknown [Picea sitchensis]	ADE75663.1	191	7e-57	94/97	96
singleton	G7OXQHF01A0ET8	212	unnamed protein product [Vitis vinifera]	CBI19260.3	58.9	2e-07	24/24	100
singleton	G7OXQHF01A81KX	316	No hit
singleton	G7OXQHF01ANZYI	420	predicted protein [Populus trichocarpa]	XP_002313033.1	206	1e-58	101/112	90
singleton	G7OXQHF01AUOQX	295	No hit
singleton	G7OXQHF01AKV03	390	catalase 1 [Pisum sativum]	BAH37035.1	218	7e-57	103/119	86
singleton	G7OXQHF01ATBKE	406	conserved hypothetical protein [Ricinus communis]	XP_002516571.1	166	1e-39	84/97	86
singleton	G7OXQHF01AN0IZ	330	unknown [Medicago truncatula]	ACJ84406.1	108	2e-22	60/71	84
singleton	G7OXQHF01BBCSH	109	No hit
singleton	G7OXQHF01A4Y2J	431	No hit
singleton	G7OXQHF01AYNNJ	466	receptor protein kinase, putative [Ricinus communis]	XP_002532173.1	112	2e-26	66/119	55
singleton	G7OXQHF01AWBMG	157	unknown [Medicago truncatula]	ACJ85920.1	98.2	4e-19	48/49	97
singleton	G7OXQHF01AXVH6	406	condensin complex components subunit [Populus trichocarpa]	XP_002326795.1	115	3e-24	66/114	57
singleton	G7OXQHF01BBRI9	218	No hit
singleton	G7OXQHF01A6WRD	358	No hit
singleton	G7OXQHF01A4WU2	306	unknown [Medicago truncatula]	ACJ83863.1	107	8e-22	48/62	77
singleton	G7OXQHF01AXGHU	366	hypothetical protein [Lotus japonicus]	BAC41321.1	97.8	5e-19	58/95	61
singleton	G7OXQHF01AYCO3	281	ureide permease 3 [Arabidopsis thaliana]	NP_001118257.1	47.8	7e-10	22/27	81
singleton	G7OXQHF01AUPNQ	299	No hit
singleton	G7OXQHF01AYL3B	203	hypothetical protein [Ophiocordyceps unilateralis]	ADI72904.1	132	1e-29	62/65	95
singleton	G7OXQHF01AV4BN	445	unknown [Glycine max]	ACU16925.1	226	9e-58	107/124	86
singleton	G7OXQHF01A3VRV	432	cystathionine gamma-synthase, putative [Ricinus communis]	XP_002518910.1	235	1e-60	116/143	81
singleton	G7OXQHF01AI270	364	hypothetical protein SS1G_10353 [Sclerotinia sclerotiorum 1980 UF-70]	XP_001588805.1	47.8	0.0005	35/63	55
singleton	G7OXQHF01AJG0D	279	unknown [Medicago truncatula]	ACJ83745.1	55.8	2e-06	36/45	80
singleton	G7OXQHF01A3CXP	364	hypothetical protein MtrDRAFT_AC161864g5v2 [Medicago truncatula]	ABE86673.1	80.5	8e-14	43/78	55
singleton	G7OXQHF01BBTLI	412	unnamed protein product [Vitis vinifera]	CBI15593.3	81.3	4e-14	45/98	45
singleton	G7OXQHF01BBCNE	412	No hit
singleton	G7OXQHF01BBKP4	478	ACYPI007065 [Acyrthosiphon pisum]	NP_001155690.1	242	1e-62	110/114	96
singleton	G7OXQHF01A7UXP	397	PREDICTED: hypothetical protein [Vitis vinifera]	XP_002285446.1	79.3	2e-22	45/110	40
singleton	G7OXQHF01ANCEQ	389	PREDICTED: hypothetical protein [Vitis vinifera]	XP_002285446.1	79.3	1e-25	45/110	40
singleton	G7OXQHF01A7VZR	466	unknown [Glycine max]	ACU23358.1	196	1e-48	111/133	83
singleton	G7OXQHF01A3I6A	355	sterol 24-C methyltransferase 2-2 [Glycine max]	ACS93764.1	120	7e-26	54/61	88
singleton	G7OXQHF01BCX84	391	unknown [Medicago truncatula]	ACJ84948.1	170	7e-41	86/111	77
singleton	G7OXQHF01A6TF6	363	unknown [Medicago truncatula]	ACJ85327.1	120	2e-48	57/66	86
singleton	G7OXQHF01A97B5	473	predicted protein [Populus trichocarpa]	XP_002321059.1	58.5	7e-18	33/55	60
singleton	G7OXQHF01AZDS7	420	Protein C6orf55, putative [Ricinus communis]	XP_002531202.1	119	2e-25	63/88	71
singleton	G7OXQHF01BCU59	478	Chaperone protein dnaJ, putative [Ricinus communis]	XP_002515306.1	72.8	2e-11	37/50	74
singleton	G7OXQHF01AXVIU	344	similar to C6 transcription factor [Leptosphaeria maculans]	CBX97926.1	112	2e-23	55/75	73
singleton	G7OXQHF01AVPSF	143	unknown [Glycine max]	ACU21010.1	49.3	0.0002	36/47	76
singleton	G7OXQHF01A9U7Q	471	zinc finger protein, putative [Ricinus communis]	XP_002533583.1	157	6e-37	72/110	65
singleton	G7OXQHF01AME7A	493	predicted protein [Populus trichocarpa]	XP_002309560.1	177	5e-43	112/142	78
singleton	G7OXQHF01A534W	405	predicted protein [Populus trichocarpa]	XP_002327268.1	212	2e-60	104/111	93
singleton	G7OXQHF01A77BN	441	unknown [Medicago truncatula]	ACJ84709.1	137	7e-31	62/66	93
singleton	G7OXQHF01A38HG	435	PREDICTED: hypothetical protein [Vitis vinifera]	XP_002277309.1	261	3e-70	129/135	95
singleton	G7OXQHF01AVS0E	399	phosphate transporter 5 [Medicago truncatula]	ABM69111.1	234	2e-60	116/131	88
singleton	G7OXQHF01AUCAU	236	unnamed protein product [Vitis vinifera]	CBI15435.3	114	4e-24	49/78	62
singleton	G7OXQHF01AZYCM	339	predicted protein [Populus trichocarpa]	XP_002325410.1	181	3e-44	84/100	84
singleton	G7OXQHF01ATQOQ	483	hypothetical protein [Trifolium pratense]	BAE71238.1	47.4	0.0007	17/21	80
singleton	G7OXQHF01BDE81	217	No hit
singleton	G7OXQHF01A4YEU	454	conserved hypothetical protein [Ricinus communis]	XP_002530838.1	98.6	3e-19	46/71	64
singleton	G7OXQHF01A96YG	178	unknown [Glycine max]	ACU24082.1	97.8	5e-19	44/59	74
singleton	G7OXQHF01A1ZIG	363	unknown [Glycine max]	ACU23109.1	65.5	3e-09	33/48	68
singleton	G7OXQHF01APK6S	378	PREDICTED: hypothetical protein [Vitis vinifera]	XP_002265739.1	45.8	3e-08	22/41	53
singleton	G7OXQHF01ALD9X	214	alpha-dioxygenase [Pisum sativum]	CAH05011.1	61.2	5e-11	26/50	52
singleton	G7OXQHF01A2XYS	393	receptor-like protein kinase [Glycine max]	ACM89561.1	214	3e-54	107/134	79
singleton	G7OXQHF01A3RKI	501	4-coumarate-CoA ligase-like protein [Coffea arabica]	CAJ41420.1	184	2e-71	87/106	82
singleton	G7OXQHF01AZWM4	420	unnamed protein product [Vitis vinifera]	CBI39732.3	118	3e-25	55/81	67
singleton	G7OXQHF01A6ODJ	367	unnamed protein product [Vitis vinifera]	XP_002264247.1	172	2e-41	84/103	81
singleton	G7OXQHF01AYAG0	446	1-deoxy-D-xylulose 5-phosphate reductoisomerase [Glycine max]	AEB91528.1	260	2e-71	128/133	96
singleton	G7OXQHF01AUOOB	450	predicted protein [Populus trichocarpa]	XP_002299869.1	177	6e-43	87/114	76
singleton	G7OXQHF01A52MZ	421	predicted protein [Populus trichocarpa]	XP_002314547.1	159	4e-41	77/125	61
singleton	G7OXQHF01A3ZGA	474	predicted protein [Hordeum vulgare subsp. vulgare]	BAK08045.1	290	6e-77	156/157	99
singleton	G7OXQHF01BBIFW	269	conserved hypothetical protein [Ricinus communis]	XP_002530838.1	98.6	3e-19	46/71	64
singleton	G7OXQHF01AM1RZ	454	No hit
singleton	G7OXQHF01BAZA9	431	casein kinase II alpha [Triticum aestivum]	BAB59136.1	191	4e-47	102/152	67
singleton	G7OXQHF01A6LL4	454	pseudo response regulator 37 [Pisum sativum]	ACU42263.1	123	3e-53	59/65	90
singleton	G7OXQHF01A4GI5	352	FERONIA receptor-like kinase [Glycine max]	ACM89471.1	88.2	4e-16	60/119	50
singleton	G7OXQHF01AMZPY	489	AF410880_1 cysteine protease CP7 precursor [Frankliniella occidentalis]	AAL02220.1	212	1e-53	99/125	79
singleton	G7OXQHF01ATYQH	303	No hit
singleton	G7OXQHF01BASAA	491	predicted protein [Populus trichocarpa]	XP_002325478.1	146	2e-69	64/81	79
singleton	G7OXQHF01A25FN	501	No hit
singleton	G7OXQHF01A2PNE	417	conserved hypothetical protein [Ricinus communis]	XP_002521154.1	156	1e-36	77/87	88
singleton	G7OXQHF01A9UBK	174	cytochrome P450 monooxygenase CYP83E8 [Medicago truncatula]	ABC59082.1	99.4	2e-19	42/57	73
singleton	G7OXQHF01A2INK	410	cytosolic purine 5-nucleotidase, putative [Ricinus communis]	XP_002510387.1	80.9	6e-14	57/127	44
singleton	G7OXQHF01AVQIJ	356	No hit
singleton	G7OXQHF01A0SGB	112	No hit
singleton	G7OXQHF01AW7PH	317	unknown [Glycine max]	ACU22935.1	67.4	7e-10	34/46	73
singleton	G7OXQHF01A038G	334	phytochelatin synthetase-like protein [Phaseolus vulgaris]	AAR13304.1	115	2e-24	57/72	79
singleton	G7OXQHF01A0HZU	388	unknown [Glycine max]	ACU24450.1	121	3e-26	73/128	57
singleton	G7OXQHF01BC97O	321	unnamed protein product [Vitis vinifera]	XP_002284046.1	134	2e-33	60/73	82
singleton	G7OXQHF01A0HWH	466	No hit
singleton	G7OXQHF01AK7PB	207	AT3G63400 [Arabidopsis thaliana]	BAH57223.1	99.8	1e-19	43/64	67
singleton	G7OXQHF01BADKV	398	UDP-glucose dehydrogenase [Bambusa oldhamii]	AAX08057.1	154	4e-52	78/91	85
singleton	G7OXQHF01AVROB	276	unknown [Solanum lycopersicum]	AAK84478.1	76.6	1e-12	38/56	67
singleton	G7OXQHF01AS851	472	metacaspase type II [Picea abies]	CAD59226.2	60.5	1e-08	28/47	59
singleton	G7OXQHF01A8EGD	471	unknown [Glycine max]	ACU22935.1	113	1e-23	81/142	57
singleton	G7OXQHF01AVYO5	349	unnamed protein product [Vitis vinifera]	CBI15435.3	167	6e-40	71/112	63
singleton	G7OXQHF01A6N2F	426	No hit
singleton	G7OXQHF01A0TC9	418	predicted protein [Populus trichocarpa]	XP_002309560.1	174	4e-42	111/139	79
singleton	G7OXQHF01A90DK	458	AF137353_1 lipid transfer protein precursor [Pisum sativum]	AAF61436.1	219	8e-56	101/115	87
singleton	G7OXQHF01A5VLQ	444	unnamed protein product [Vitis vinifera]	XP_002276508.1	41.2	4e-06	19/31	61
singleton	G7OXQHF01A9BES	157	cytochrome P450 monooxygenase CYP83E8 [Medicago truncatula]	ABC59082.1	87.8	5e-16	36/52	69
singleton	G7OXQHF01AWZAF	188	No hit
singleton	G7OXQHF01A60V1	471	conserved hypothetical protein [Ricinus communis]	XP_002530952.1	168	3e-40	83/87	95
singleton	G7OXQHF01A6Y6D	339	Na+/H+ antiporter NHX1 [Medicago sativa subsp. falcata]	ADB27460.1	77.8	5e-13	34/34	100
singleton	G7OXQHF01A7UTX	510	TPA: lectin family integral membrane protein, putative (AFU_orthologue; AFUA_2G12180) [Aspergillus nidulans FGSC A4]	XP_663911.1	201	3e-50	91/117	77
singleton	G7OXQHF01AWQT0	451	putative protein [Arabidopsis thaliana]	CAB82966.1	87.4	6e-16	56/151	37
singleton	G7OXQHF01A5Y4L	318	Na+/H+ antiporter NHX1 [Medicago sativa subsp. falcata]	ADB27460.1	65.5	3e-09	29/30	96
singleton	G7OXQHF01AT5KJ	334	No hit
singleton	G7OXQHF01AU51V	405	metal ion binding protein [Phaseolus vulgaris]	ADT78695.1	93.6	9e-18	39/46	84
singleton	G7OXQHF01A6YOH	224	unnamed protein product [Vitis vinifera]	CBI39849.3	63.5	1e-08	30/51	58
singleton	G7OXQHF01AZHAM	127	AC079374_19 unknown protein [Arabidopsis thaliana]	AAG03130.1	35.8	0.0002	13/18	72
singleton	G7OXQHF01ANTUX	491	zinc finger protein, putative [Ricinus communis]	XP_002533583.1	157	6e-37	72/110	65
singleton	G7OXQHF01AUT0U	472	ubiquitin activating enzyme E1 [Lupinus albus]	ABD61728.1	254	4e-66	136/153	88
singleton	G7OXQHF01A6395	133	unnamed protein product [Vitis vinifera]	XP_002267471.1	65.1	1e-11	27/33	81
singleton	G7OXQHF01AVBO9	102	No hit
singleton	G7OXQHF01AM58O	390	No hit
singleton	G7OXQHF01AXLYR	157	thioredoxin h [Pisum sativum]	CAC42084.1	100	1e-19	48/51	94
singleton	G7OXQHF01A3GB3	452	unknown [Glycine max]	ACU22935.1	73.2	1e-11	63/137	45
singleton	G7OXQHF01A94N3	438	No hit
singleton	G7OXQHF01AX87R	260	predicted protein [Populus trichocarpa]	XP_002300001.1	116	1e-24	54/67	80
singleton	G7OXQHF01A2ZOW	241	Metalloproteinase inhibitor 3 [Camponotus floridanus]	EFN65977.1	54.3	6e-06	25/52	48
singleton	G7OXQHF01ASESO	251	unknown [Medicago truncatula]	ACJ86187.1	139	2e-31	64/64	100
singleton	G7OXQHF01AXK2R	448	unknown [Glycine max]	ACU19331.1	165	2e-39	95/148	64
singleton	G7OXQHF01AWSFV	371	GTP-binding protein alpha subunit, gna, putative [Ricinus communis]	XP_002518995.1	97.4	5e-28	43/67	64
singleton	G7OXQHF01A73M2	229	No hit
singleton	G7OXQHF01A6JMN	335	No hit
singleton	G7OXQHF01AMGML	386	PREDICTED: hypothetical protein [Vitis vinifera]	XP_002277986.1	178	2e-51	83/103	80
singleton	G7OXQHF01AZSV3	301	hypothetical protein [Trifolium pratense]	BAE71291.1	51.2	5e-13	25/32	78
singleton	G7OXQHF01AUXO1	390	multicatalytic endopeptidase complex [Cicer arietinum]	Q9SXU1.1	208	2e-52	105/122	86
singleton	G7OXQHF01AKRX6	475	predicted protein [Populus trichocarpa]	XP_002313976.1	231	4e-59	109/153	71
singleton	G7OXQHF01AUEFC	511	No hit
singleton	G7OXQHF01AQ06E	132	No hit
singleton	G7OXQHF01A1ZJX	265	predicted protein [Populus trichocarpa]	XP_002332006.1	82.8	5e-21	33/39	84
singleton	G7OXQHF01AVYDS	444	unknown [Populus trichocarpa]	ABK94932.1	105	2e-21	84/148	56
singleton	G7OXQHF01A1EF1	514	40S ribosomal protein S2, putative [Ricinus communis]	XP_002513481.1	227	9e-67	113/119	94
singleton	G7OXQHF01BDJ90	440	unknown [Glycine max]	ACU14886.1	124	9e-57	64/81	79
singleton	G7OXQHF01AKVBF	338	unknown [Glycine max]	ACU14183.1	165	2e-39	80/108	74
singleton	G7OXQHF01AKYIE	367	glutamate decarboxylase [Glycine max]	BAF80895.1	127	5e-28	68/90	75
singleton	G7OXQHF01ALN7J	208	unnamed protein product [Vitis vinifera]	CBI15581.3	55.1	3e-06	38/68	55
singleton	G7OXQHF01A8CBO	369	unknown [Glycine max]	ACU23026.1	144	3e-33	69/80	86
singleton	G7OXQHF01ALUSC	391	unknown [Medicago truncatula]	ACJ84879.1	236	6e-61	110/117	94
singleton	G7OXQHF01A6DM4	377	PREDICTED: hypothetical protein [Vitis vinifera]	XP_002265739.1	52.8	2e-05	36/87	41
singleton	G7OXQHF01AQH1X	417	unknown [Medicago truncatula]	ACJ84381.1	266	6e-70	130/134	97
singleton	G7OXQHF01A6Q5F	423	unnamed protein product [Vitis vinifera]	XP_002280602.1	151	4e-35	76/82	92
singleton	G7OXQHF01AXQTJ	223	hypothetical protein SNOG_11601 [Phaeosphaeria nodorum SN15]	XP_001801840.1	68.2	3e-13	30/34	88
singleton	G7OXQHF01ANH32	258	No hit
singleton	G7OXQHF01A6Q9F	342	unknown [Medicago truncatula]	ACJ84926.1	161	3e-38	85/113	75
singleton	G7OXQHF01AQJH9	262	No hit
singleton	G7OXQHF01ATLFA	415	protein translocase, putative [Ricinus communis]	XP_002530763.1	177	5e-43	90/137	65
singleton	G7OXQHF01A2RXT	418	unknown [Glycine max]	ACU22935.1	128	3e-28	88/125	70
singleton	G7OXQHF01AIT1C	457	3-hydroxyacyl-CoA dehyrogenase, putative [Ricinus communis]	XP_002514279.1	238	2e-61	111/134	82
singleton	G7OXQHF01A6757	339	unnamed protein product [Vitis vinifera]	CBI21303.3	150	8e-35	83/111	74
singleton	G7OXQHF01AL0BJ	164	unnamed protein product [Vitis vinifera]	CBI34157.3	86.7	1e-15	33/49	67
singleton	G7OXQHF01ATEIS	389	PREDICTED: ATP-binding cassette sub-family G member 4-like isoform 2 [Acyrthosiphon pisum]	XP_001949518.1	243	5e-63	119/127	93
singleton	G7OXQHF01A4MUI	388	No hit
singleton	G7OXQHF01ANEJ9	167	AMP-activated protein kinase, gamma regulatory subunit, putative [Ricinus communis]	XP_002516895.1	48.1	0.0004	29/49	59
singleton	G7OXQHF01AT281	460	PREDICTED: fatty acid synthase-like [Acyrthosiphon pisum]	XP_003244253.1	221	2e-56	107/128	83
singleton	G7OXQHF01A0Z0J	479	unknown [Medicago truncatula]	ACJ84488.1	142	6e-56	70/85	82
singleton	G7OXQHF01ALUHK	269	No hit
singleton	G7OXQHF01ARD83	106	No hit
singleton	G7OXQHF01ANBH3	474	predicted protein [Populus trichocarpa]	XP_002313864.1	115	3e-24	63/130	48
singleton	G7OXQHF01AYX2L	466	unknown [Glycine max]	ACU19041.1	53.5	4e-12	27/40	67
singleton	G7OXQHF01A7ZQB	252	unknown [Medicago truncatula]	ACJ84244.1	50.8	7e-05	26/37	70
singleton	G7OXQHF01BAZRA	437	Ca2+/H+-exchanging protein [Galega orientalis]	ADK26060.1	133	3e-43	102/108	94
singleton	G7OXQHF01AVYAV	372	unknown [Glycine max]	ACU19822.1	192	1e-47	90/123	73
singleton	G7OXQHF01AJ13D	191	No hit
singleton	G7OXQHF01AY4H5	490	unnamed protein product [Vitis vinifera]	CBI32023.3	131	4e-29	92/118	77
singleton	G7OXQHF01AYJW8	261	unknown [Medicago truncatula]	ACJ84123.1	65.5	3e-20	32/35	91
singleton	G7OXQHF01AVJ8X	261	unknown [Glycine max]	ACU23383.1	163	7e-39	75/86	87
singleton	G7OXQHF01AWHY6	381	PREDICTED: hypothetical protein [Vitis vinifera]	XP_002265739.1	65.9	2e-09	37/85	43
singleton	G7OXQHF01ALGDI	379	unnamed protein product [Vitis vinifera]	CBI23064.3	160	5e-38	77/97	79
singleton	G7OXQHF01AJQDY	317	No hit
singleton	G7OXQHF01AOMDJ	113	No hit
singleton	G7OXQHF01AVDBT	244	predicted protein [Populus trichocarpa]	XP_002326496.1	134	6e-30	60/81	74
singleton	G7OXQHF01A15VI	473	unnamed protein product [Vitis vinifera]	CBI21359.3	134	4e-30	65/72	90
singleton	G7OXQHF01ASDYB	389	unknown [Medicago truncatula]	ACJ84534.1	228	2e-58	107/129	82
singleton	G7OXQHF01ATEPG	219	No hit
singleton	G7OXQHF01A6F7F	297	putative basic PR1 [Pisum sativum]	CAE51954.1	179	9e-44	77/85	90
singleton	G7OXQHF01BB6NV	323	S-adenosylmethionine synthetase-2 [Pisum sativum]	BAC81655.1	96.7	2e-25	46/48	95
singleton	G7OXQHF01AZ865	214	unknown [Glycine max]	ACU20496.1	54.7	9e-09	30/54	55
singleton	G7OXQHF01A73ZO	279	hypothetical protein ARALYDRAFT_482529 [Arabidopsis lyrata subsp. lyrata]	XP_002879566.1	62.8	2e-08	29/45	64
singleton	G7OXQHF01AQWIB	455	predicted protein [Populus trichocarpa]	XP_002323384.1	266	8e-70	137/151	90
singleton	G7OXQHF01A1B8O	112	No hit
singleton	G7OXQHF01AWYQP	340	unknown [Glycine max]	ACU18546.1	123	1e-29	68/105	64
singleton	G7OXQHF01BAM2G	419	catalytic subunit of protein phosphatase 1 [Vicia faba]	BAF31130.1	239	1e-61	115/126	91
singleton	G7OXQHF01A3JOB	442	beta-hexosaminidase 2 [Solanum lycopersicum]	ABY83273.1	236	7e-61	103/137	75
singleton	G7OXQHF01ALT36	428	No hit
singleton	G7OXQHF01A7UCY	310	zinc ion transmembrane transporter [Medicago sativa]	ACR54455.1	143	3e-37	71/85	83
singleton	G7OXQHF01APR78	445	No hit
singleton	G7OXQHF01AU7XZ	284	No hit
singleton	G7OXQHF01A0SUL	274	auxin influx carrier protein [Medicago truncatula]	Q8L883.1	162	2e-38	81/91	89
singleton	G7OXQHF01A43RK	381	ACYPI008243 [Acyrthosiphon pisum]	NP_001155749.1	188	2e-46	106/117	90
singleton	G7OXQHF01A4TIA	368	lupus la ribonucleoprotein, putative [Ricinus communis]	XP_002516568.1	161	3e-38	84/123	68
singleton	G7OXQHF01ATV8T	335	AF410880_1 cysteine protease CP7 precursor [Frankliniella occidentalis]	AAL02220.1	108	8e-29	46/52	88
singleton	G7OXQHF01A667D	214	unknown [Medicago truncatula]	Q1SU99.3	127	4e-28	66/66	100
singleton	G7OXQHF01ARYIW	135	predicted protein [Populus trichocarpa]	XP_002321708.1	51.6	4e-05	24/33	72
singleton	G7OXQHF01A18U1	489	SCL domain class transcription factor [Malus x domestica]	ADL36813.1	211	2e-72	100/122	81
singleton	G7OXQHF01AXKKS	136	No hit
singleton	G7OXQHF01ALLT8	423	RNA binding protein, putative [Ricinus communis]	XP_002533159.1	227	2e-59	102/125	81
singleton	G7OXQHF01A9B15	327	unknown [Medicago truncatula]	ACJ84616.1	177	6e-43	85/90	94
singleton	G7OXQHF01ATTFW	518	unknown [Glycine max]	ACU20760.1	238	2e-61	116/118	98
singleton	G7OXQHF01A2SYH	160	No hit
singleton	G7OXQHF01A56YH	488	S10e ribosomal protein [Xenopsylla cheopis]	ABM55456.1	194	4e-48	97/124	78
singleton	G7OXQHF01A7MQJ	469	unknown [Glycine max]	ACU20139.1	107	9e-45	48/53	90
singleton	G7OXQHF01A1BYB	284	No hit
singleton	G7OXQHF01ASH37	219	No hit
singleton	G7OXQHF01A2XA7	493	unknown [Glycine max]	ACU20760.1	238	2e-61	116/118	98
singleton	G7OXQHF01AJ83B	470	putative sugar transporter [Prunus armeniaca]	AAB88879.1	173	7e-42	103/117	88
singleton	G7OXQHF01APHP6	385	OAS-TL3 cysteine synthase [Glycine max]	ABQ88337.1	203	6e-51	101/110	91
singleton	G7OXQHF01A8JR5	221	No hit
singleton	G7OXQHF01AOBUG	452	unnamed protein product [Vitis vinifera]	XP_002263478.1	187	3e-46	104/118	88
singleton	G7OXQHF01A3DCO	363	transcription factor, putative [Ricinus communis]	XP_002509888.1	69.7	1e-10	39/91	42
singleton	G7OXQHF01A77KT	344	similar to C6 transcription factor [Leptosphaeria maculans]	CBX97926.1	112	2e-23	55/75	73
singleton	G7OXQHF01BDK68	484	putative UDP-glucose pyrophosphorylase [Trifolium pratense]	BAE71250.1	241	3e-62	139/161	86
singleton	G7OXQHF01A5MWX	457	PREDICTED: ATP-binding cassette sub-family G member 4-like isoform 2 [Acyrthosiphon pisum]	XP_001949518.1	243	5e-63	119/127	93
singleton	G7OXQHF01AQXQ8	113	No hit
singleton	G7OXQHF01AQ540	380	PREDICTED: bleomycin hydrolase-like [Acyrthosiphon pisum]	XP_001951564.1	167	6e-40	78/80	97
singleton	G7OXQHF01A1SXV	370	unknown [Glycine max]	ACU14772.1	100	5e-20	50/57	87
singleton	G7OXQHF01A0V5Q	275	ribosomal protein L36 [Rheum australe]	ACH63218.1	88.2	4e-16	44/44	100
singleton	G7OXQHF01AR3B7	335	unknown [Glycine max]	ACU18902.1	192	1e-50	88/101	87
singleton	G7OXQHF01AQGX2	193	No hit
singleton	G7OXQHF01A2S2Z	393	unknown [Glycine max]	ACU19879.1	196	1e-48	93/121	76
singleton	G7OXQHF01A5O6V	255	histone H2B.2 [Camellia sinensis]	AEC10951.1	80.5	8e-14	39/39	100
singleton	G7OXQHF01AKKCV	478	unknown [Medicago truncatula]	ACJ84614.1	289	4e-77	142/146	97
singleton	G7OXQHF01A4Y4K	459	unknown [Medicago truncatula]	ACJ84564.1	293	7e-78	148/152	97
singleton	G7OXQHF01A46ZG	107	No hit
singleton	G7OXQHF01AW6L6	370	Heavy metal transport/detoxification protein [Medicago truncatula]	ABN08030.1	139	1e-31	78/124	62
singleton	G7OXQHF01A8506	462	hypothetical protein BC1G_13371 [Botryotinia fuckeliana B05.10]	XP_001548181.1	186	8e-46	95/149	63
singleton	G7OXQHF01A1N6W	386	PREDICTED: hypothetical protein [Vitis vinifera]	XP_002278916.1	67.4	7e-10	32/62	51
singleton	G7OXQHF01AP18Y	423	unknown [Glycine max]	ACU22678.1	167	6e-40	81/96	84
singleton	G7OXQHF01BBQWK	423	nitrate transporter, putative [Ricinus communis]	XP_002517267.1	238	3e-61	112/140	80
singleton	G7OXQHF01AQ58B	394	putative cytoplasmic aconitate hydratase [Trifolium pratense]	BAE71240.1	248	3e-64	113/125	90
singleton	G7OXQHF01AOFT5	112	No hit
singleton	G7OXQHF01BCM4L	372	unknown [Glycine max]	ACU20650.1	65.9	2e-09	36/59	61
singleton	G7OXQHF01ALVO4	281	unknown [Medicago truncatula]	ACJ83822.1	160	4e-38	79/84	94
singleton	G7OXQHF01BCJI0	358	No hit
singleton	G7OXQHF01A6PAY	143	DELLA protein GAI, putative [Ricinus communis]	XP_002513664.1	68.2	4e-10	32/44	72
singleton	G7OXQHF01BBG6S	405	hypothetical protein SORBIDRAFT_03g003020 [Sorghum bicolor]	XP_002455017.1	161	3e-38	77/128	60
singleton	G7OXQHF01A3PL5	397	unnamed protein product [Vitis vinifera]	CBI21629.3	179	9e-44	90/133	67
singleton	G7OXQHF01ASGYE	444	conserved hypothetical protein [Ricinus communis]	XP_002531072.1	193	6e-48	100/144	69
singleton	G7OXQHF01A4PBI	404	unknown [Glycine max]	ACU15001.1	144	6e-33	74/89	83
singleton	G7OXQHF01AW82T	346	No hit
singleton	G7OXQHF01A2LXG	481	predicted protein [Populus trichocarpa]	XP_002306145.1	282	1e-74	139/156	89
singleton	G7OXQHF01A6FOJ	339	predicted protein [Populus trichocarpa]	XP_002314643.1	72.4	2e-11	34/68	50
singleton	G7OXQHF01AQUWG	390	unknown [Glycine max]	ACU18909.1	193	6e-48	95/125	76
singleton	G7OXQHF01AMDLF	334	No hit
singleton	G7OXQHF01BAKDK	200	No hit
singleton	G7OXQHF01A5I4M	266	putative mitochondrial glyoxalase II [Cicer arietinum]	CAC10212.1	55.8	2e-06	27/32	84
singleton	G7OXQHF01A3IJI	348	unknown [Glycine max]	ACU22935.1	87.8	5e-16	64/101	63
singleton	G7OXQHF01AWCR0	391	tpg|DAA06358.1| TPA_inf: ARO1-like protein 1 [Medicago truncatula]	687	2e-32	95/104	91	97/104
singleton	G7OXQHF01ATOJD	210	PREDICTED: similar to ribosomal protein L18e [Nasonia vitripennis]	XP_001607758.1	133	1e-29	64/70	91
singleton	G7OXQHF01AVCX4	372	TCP domain-like protein I [Gossypium barbadense]	ABD72481.1	69.7	1e-10	45/84	53
singleton	G7OXQHF01AX11F	142	unknown [Glycine max]	ACU19257.1	88.6	3e-16	37/47	78
singleton	G7OXQHF01A75JZ	350	No hit
singleton	G7OXQHF01AS9PS	402	predicted protein [Populus trichocarpa]	XP_002330895.1	129	2e-28	60/70	85
singleton	G7OXQHF01A6LHS	228	No hit
singleton	G7OXQHF01A3RCW	376	conserved hypothetical protein [Ricinus communis]	XP_002521750.1	87.8	5e-16	38/55	69
singleton	G7OXQHF01A9LMG	441	albumin 1 [Medicago truncatula]	CAE00461.1	87.8	5e-16	40/82	48
singleton	G7OXQHF01AJVXB	284	No hit
singleton	G7OXQHF01A8T35	365	predicted protein [Populus trichocarpa]	XP_002302129.1	116	4e-28	58/91	63
singleton	G7OXQHF01AIZ0Z	267	unknown [Glycine max]	ACU20318.1	125	2e-27	59/75	78
singleton	G7OXQHF01A7NN5	483	Heat shock factor protein, putative [Ricinus communis]	XP_002510816.1	62.8	2e-08	38/84	45
singleton	G7OXQHF01BCBCC	211	unknown protein [Arabidopsis thaliana]	NP_198866.2	69.3	7e-16	34/46	73
singleton	G7OXQHF01AI32L	437	unknown [Medicago truncatula]	ACJ84387.1	214	3e-54	121/148	81
singleton	G7OXQHF01AY93X	276	No hit
singleton	G7OXQHF01A0E8W	319	unnamed protein product [Vitis vinifera]	XP_002266482.1	104	4e-21	49/63	77
singleton	G7OXQHF01BBO5A	429	predicted protein [Populus trichocarpa]	XP_002301144.1	158	2e-38	74/124	59
singleton	G7OXQHF01AJM3S	331	predicted protein [Populus trichocarpa]	XP_002327417.1	199	1e-49	89/98	90
singleton	G7OXQHF01A4PSD	233	No hit
singleton	G7OXQHF01A3UXO	511	unknown [Glycine max]	ACU14228.1	211	5e-56	98/106	92
singleton	G7OXQHF01AS23J	450	predicted protein [Populus trichocarpa]	XP_002299869.1	177	6e-43	87/114	76
singleton	G7OXQHF01ATYTS	107	cax51 [Capsella bursa-pastoris]	AAT70233.1	65.1	3e-09	29/34	85
singleton	G7OXQHF01AQ8HI	174	hypothetical protein PTT_13677 [Pyrenophora teres f. teres 0-1]	EFQ89905.1	101	3e-20	50/52	96
singleton	G7OXQHF01A3DP7	396	proline dehydrogenase [Medicago sativa]	AAT45084.1	97.4	6e-19	53/97	54
singleton	G7OXQHF01AXO25	352	hypothetical protein MtrDRAFT_AC161864g5v2 [Medicago truncatula]	ABE86673.1	69.3	2e-13	44/67	65
singleton	G7OXQHF01AS8MA	430	unknown [Glycine max]	ACU18770.1	89.7	1e-16	45/65	69
singleton	G7OXQHF01A2NDA	415	unnamed protein product [Vitis vinifera]	CBI32153.3	111	4e-23	49/49	100
singleton	G7OXQHF01A93J7	451	ribosomal protein L9e [Cicindela litorea]	CAJ17250.1	255	2e-66	125/148	84
singleton	G7OXQHF01A7KMH	256	No hit
singleton	G7OXQHF01AOCY6	456	nucleic acid binding protein, putative [Ricinus communis]	XP_002516000.1	223	6e-57	107/152	70
singleton	G7OXQHF01AN3OY	441	PREDICTED: hypothetical protein [Vitis vinifera]	XP_002270843.1	110	7e-31	55/74	74
singleton	G7OXQHF01BFJNE	232	No hit
singleton	G7OXQHF01BDRHI	445	unknown [Glycine max]	ACU17789.1	115	2e-24	53/70	75
singleton	G7OXQHF01AV2K0	257	PPF-1 protein [Pisum sativum]	CAC04249.1	97.1	4e-27	47/63	74
singleton	G7OXQHF01A1Z19	434	unknown [Glycine max]	ACU19088.1	92.4	4e-32	44/67	65
singleton	G7OXQHF01AZ81D	308	unknown [Glycine max]	C6SZ04.1	113	8e-24	57/95	60
singleton	G7OXQHF01ASNA4	385	unknown [Medicago truncatula]	ACJ84149.1	87.4	6e-16	40/53	75
singleton	G7OXQHF01APBP8	478	unknown [Medicago truncatula]	ACJ85304.1	84.7	4e-15	41/61	67
singleton	G7OXQHF01BCNB3	178	magnesium chelatase subunit [Glycine max]	CAA04526.1	118	3e-25	55/59	93
singleton	G7OXQHF01AYO1A	139	Structural maintenance of chromosome, putative [Ricinus communis]	XP_002510963.1	90.9	6e-17	45/45	100
singleton	G7OXQHF01AONS7	479	unnamed protein product [Vitis vinifera]	XP_002266482.1	104	4e-21	49/63	77
singleton	G7OXQHF01AP3HX	305	rubisco activase precursor [Spinacia oleracea]	AAA34038.1	60.8	6e-08	25/33	75
singleton	G7OXQHF01AWSE9	124	No hit
singleton	G7OXQHF01AVGRS	340	No hit
singleton	G7OXQHF01A90M8	237	peroxidase [Trifolium repens]	CAA09881.1	151	4e-35	75/79	94
singleton	G7OXQHF01AR02I	343	transcription initiation factor iia (tfiia), gamma chain, putative [Ricinus communis]	XP_002527359.1	55.8	2e-06	27/30	90
singleton	G7OXQHF01AS7IS	489	OAS-TL3 cysteine synthase [Glycine max]	ABQ88337.1	247	5e-64	123/137	89
singleton	G7OXQHF01APRYC	186	No hit
singleton	G7OXQHF01AZEI3	356	No hit
singleton	G7OXQHF01AIJQ4	414	conserved hypothetical protein [Ricinus communis]	XP_002530838.1	67.8	9e-14	30/51	58
singleton	G7OXQHF01AKBLY	480	predicted protein [Populus trichocarpa]	XP_002309560.1	161	1e-41	81/100	81
singleton	G7OXQHF01A17YH	474	photosystem I-N subunit [Phaseolus vulgaris]	2WSC	182	2e-44	104/135	77
singleton	G7OXQHF01A7F0K	281	conserved hypothetical protein [Ricinus communis]	XP_002522185.1	54.7	4e-06	27/37	72
singleton	G7OXQHF01ANFIQ	430	temperature-induced lipocalin' [Medicago truncatula]	ABB02385.1	189	9e-57	106/122	86
singleton	G7OXQHF01BBYMT	401	unknown [Glycine max]	ACU19580.1	208	2e-52	112/115	97
singleton	G7OXQHF01A2K6Z	204	neutral/alkaline invertase 1 [Hevea brasiliensis]	ADC68261.1	66.2	1e-09	32/34	94
singleton	G7OXQHF01BAKXL	428	unknown [Glycine max]	ACU24183.1	176	4e-65	76/88	86
singleton	G7OXQHF01AM68L	495	hypothetical protein VITISV_039256 [Vitis vinifera]	CAN70164.1	120	1e-30	56/90	62
singleton	G7OXQHF01A7EDH	336	No hit
singleton	G7OXQHF01A4FWP	421	proline dehydrogenase [Medicago sativa]	AAT45084.1	120	7e-26	61/93	65
singleton	G7OXQHF01ATXPZ	282	No hit
singleton	G7OXQHF01A2BJ2	302	No hit
singleton	G7OXQHF01A8B9B	394	No hit
singleton	G7OXQHF01BB2PG	434	unknown [Glycine max]	ACU20646.1	235	2e-60	112/123	91
singleton	G7OXQHF01A0X6Y	102	xyloglucan endotransglucosylase/hydrolase 6 [Malus x domestica]	ACD03230.1	77	9e-13	34/34	100
singleton	G7OXQHF01A8XR4	429	No hit
singleton	G7OXQHF01BALIQ	123	No hit
singleton	G7OXQHF01A8CD7	476	synaptojanin [Arachis hypogaea]	ACF74317.1	187	6e-46	97/122	79
singleton	G7OXQHF01BBJRV	452	nucleic acid binding protein, putative [Ricinus communis]	XP_002516000.1	229	8e-59	107/150	71
singleton	G7OXQHF01A4RMX	373	AF172172_1 non-symbiotic hemoglobin [Medicago sativa]	Q9FVL0.1	62.4	2e-08	29/36	80
singleton	G7OXQHF01ALJ81	225	unknown [Glycine max]	ACU18625.1	125	2e-27	64/74	86
singleton	G7OXQHF01A2AT8	349	hypothetical protein [Cicer arietinum]	CAA07228.1	72.8	2e-11	36/37	97
singleton	G7OXQHF01A9FRX	462	unnamed protein product [Vitis vinifera]	CBI38400.3	179	9e-44	88/150	58
singleton	G7OXQHF01ANUSY	449	predicted protein [Populus trichocarpa]	XP_002304312.1	312	9e-84	146/149	97
singleton	G7OXQHF01AT0TH	438	PREDICTED: hypothetical protein [Vitis vinifera]	XP_002278367.1	130	9e-30	85/128	66
singleton	G7OXQHF01AYFWZ	526	unknown [Medicago truncatula]	ACJ85019.1	294	4e-78	147/165	89
singleton	G7OXQHF01AY2H5	316	malic enzyme, putative [Ricinus communis]	XP_002526507.1	96.7	1e-18	45/45	100
singleton	G7OXQHF01ARRLA	417	beta-ketoacyl-CoA synthase [Helianthus annuus]	ACC60973.1	125	5e-42	56/75	74
singleton	G7OXQHF01AJ6X7	129	No hit
singleton	G7OXQHF01AY74P	440	subtilisin-like protease 1 [Phaseolus vulgaris]	ADW11232.1	268	2e-70	127/148	85
singleton	G7OXQHF01A3VX2	443	Organic cation transporter, putative [Ricinus communis]	XP_002530918.1	170	2e-55	74/113	65
singleton	G7OXQHF01AJ2ZX	441	unknown [Glycine max]	ACU22935.1	67.4	6e-19	34/46	73
singleton	G7OXQHF01APFKW	500	conserved hypothetical protein [Ricinus communis]	XP_002522170.1	115	2e-24	75/128	58
singleton	G7OXQHF01AZM7P	493	cysteine protease 8 [Trifolium repens]	AAP32196.1	211	6e-71	102/114	89
singleton	G7OXQHF01AXX6S	130	predicted protein [Populus trichocarpa]	XP_002318832.1	72.4	2e-11	33/35	94
singleton	G7OXQHF01AS4I9	197	Protein cdcH, putative [Ricinus communis]	XP_002522707.1	48.1	0.0004	25/49	51
singleton	G7OXQHF01AR7ER	264	unknown [Glycine max]	ACU17073.1	65.1	3e-09	27/35	77
singleton	G7OXQHF01AZU3Z	399	unknown [Medicago truncatula]	ACJ83859.1	144	6e-33	74/87	85
singleton	G7OXQHF01AXKUG	419	putative U1 snRNP 70K protein [Trifolium pratense]	BAE71300.1	48.1	0.0004	20/22	90
singleton	G7OXQHF01A8SK8	373	unknown [Medicago truncatula]	ACJ85005.1	199	6e-56	99/102	97
singleton	G7OXQHF01A21ID	451	Dilute [Medicago truncatula]	ABN08189.1	299	1e-79	145/150	96
singleton	G7OXQHF01ATVDY	260	No hit
singleton	G7OXQHF01AX9PO	228	unknown [Glycine max]	ACU18956.1	47.8	0.0006	22/30	73
singleton	G7OXQHF01BB2DG	318	unknown [Glycine max]	ACU24083.1	213	6e-54	97/106	91
singleton	G7OXQHF01AQMZU	319	Transitional endoplasmic reticulum ATPase, putative [Ricinus communis]	XP_002519500.1	115	4e-32	66/82	80
singleton	G7OXQHF01AJJ1B	287	No hit
singleton	G7OXQHF01AM2K0	130	No hit
singleton	G7OXQHF01A8C3E	412	No hit
singleton	G7OXQHF01A8JRH	230	unknown [Medicago truncatula]	ACJ84244.1	49.3	0.0002	25/36	69
singleton	G7OXQHF01A8ODK	349	unnamed protein product [Vitis vinifera]	CBI15435.3	167	6e-40	71/112	63
singleton	G7OXQHF01A7N8C	470	hypothetical protein SELMODRAFT_154779 [Selaginella moellendorffii]	XP_002981842.1	49.7	0.0001	20/20	100
singleton	G7OXQHF01BDCMP	272	unknown [Medicago truncatula]	ACJ84398.1	55.5	5e-18	24/32	75
singleton	G7OXQHF01AYXDU	421	unnamed protein product [Vitis vinifera]	XP_002277104.1	172	3e-59	83/105	79
singleton	G7OXQHF01BCNQL	274	conserved hypothetical protein [Ricinus communis]	XP_002513943.1	61.6	4e-08	27/30	90
singleton	G7OXQHF01A4WTM	178	magnesium chelatase subunit [Glycine max]	CAA04526.1	118	3e-25	55/59	93
singleton	G7OXQHF01AZV92	339	No hit
singleton	G7OXQHF01AMC8P	352	proline transporter [Populus trichocarpa]	XP_002307630.1	125	5e-34	59/81	72
singleton	G7OXQHF01BAYUL	336	unknown [Glycine max]	ACU14772.1	113	8e-24	77/86	89
singleton	G7OXQHF01BCUUV	433	F10A5.19 [Arabidopsis lyrata subsp. lyrata]	XP_002868941.1	129	1e-28	70/85	82
singleton	G7OXQHF01AVM41	379	PREDICTED: 40S ribosomal protein S4-like [Acyrthosiphon pisum]	XP_001949785.1	190	7e-47	99/112	88
singleton	G7OXQHF01AJFL9	260	unknown [Medicago truncatula]	ACJ85609.1	164	3e-39	75/86	87
singleton	G7OXQHF01BABVJ	421	subtilisin-like protease 1 [Phaseolus vulgaris]	ADW11232.1	256	6e-67	122/142	85
singleton	G7OXQHF01A0HRT	489	No hit
singleton	G7OXQHF01AQQ5S	437	No hit
singleton	G7OXQHF01A48CA	427	predicted protein [Populus trichocarpa]	XP_002309924.1	104	5e-21	52/91	57
singleton	G7OXQHF01A3U22	232	No hit
singleton	G7OXQHF01BAM3F	451	calcium-dependent protein kinase, putative [Ricinus communis]	XP_002511506.1	82.8	2e-14	38/45	84
singleton	G7OXQHF01A51BD	440	ferrous ion membrane transport protein DMT1 [Glycine max]	AAO39834.1	233	7e-60	117/145	80
singleton	G7OXQHF01AW1FA	358	No hit
singleton	G7OXQHF01A1GFG	365	No hit
singleton	G7OXQHF01ARLQQ	492	PREDICTED: hypothetical protein [Vitis vinifera]	XP_002277955.1	140	7e-54	64/78	82
singleton	G7OXQHF01A8M3O	183	predicted protein [Populus trichocarpa]	XP_002326153.1	89.7	1e-16	40/59	67
singleton	G7OXQHF01AOWJP	485	predicted protein [Populus trichocarpa]	XP_002313596.1	189	2e-49	92/101	91
singleton	G7OXQHF01AIQG5	259	No hit
singleton	G7OXQHF01AKERN	469	predicted protein [Populus trichocarpa]	XP_002321058.1	283	5e-75	139/156	89
singleton	G7OXQHF01BBJJP	224	unknown [Glycine max]	ACU19628.1	121	3e-26	55/74	74
singleton	G7OXQHF01BA6IU	168	No hit
singleton	G7OXQHF01A3FYJ	303	No hit
singleton	G7OXQHF01A7QL7	264	No hit
singleton	G7OXQHF01ANOR5	232	No hit
singleton	G7OXQHF01BDM2V	487	unknown [Medicago truncatula]	ACJ85820.1	241	3e-62	130/161	80
singleton	G7OXQHF01BCSP6	369	unknown [Glycine max]	ACU14247.1	108	3e-22	47/63	74
singleton	G7OXQHF01AVPWQ	356	AF506028_3 CTV.2 [Citrus trifoliata]	AAN62336.1	207	3e-52	94/118	79
singleton	G7OXQHF01A582B	123	No hit
singleton	G7OXQHF01A4DN7	194	unknown [Glycine max]	ACU21203.1	80.1	5e-15	34/42	80
singleton	G7OXQHF01BCT8D	460	unknown [Glycine max]	ACU19112.1	52.4	2e-05	23/50	46
singleton	G7OXQHF01AVVIZ	461	unknown [Glycine max]	ACU19693.1	115	3e-40	50/70	71
singleton	G7OXQHF01ATZB5	261	putative beta-glucosidase [Oryza sativa Japonica Group]	AAS79741.1	44.3	0.0001	20/38	52
singleton	G7OXQHF01AJFXJ	399	putative branched-chain alpha-keto acid dehydrogenase E2 subunit [Capsicum annuum]	ACF17642.1	110	3e-49	57/70	81
singleton	G7OXQHF01ALGNB	117	No hit
singleton	G7OXQHF01A3ER3	435	unknown [Medicago truncatula]	ACJ84940.1	286	7e-76	134/144	93
singleton	G7OXQHF01BC145	360	unknown [Medicago truncatula]	ACJ85502.1	243	9e-63	117/119	98
singleton	G7OXQHF01A2FQC	496	auxin influx carrier protein [Medicago truncatula]	Q9FEL6.1	285	8e-89	131/134	97
singleton	G7OXQHF01ANF2E	238	predicted protein [Populus trichocarpa]	XP_002307213.1	147	7e-34	66/78	84
singleton	G7OXQHF01BDE1I	284	predicted protein [Populus trichocarpa]	XP_002324099.1	79	3e-33	36/41	87
singleton	G7OXQHF01AQMHU	336	No hit
singleton	G7OXQHF01AUBTQ	472	CREB-like protein [Vicia faba]	AAB02138.1	280	5e-74	155/156	99
singleton	G7OXQHF01A7306	455	RNA- or ssDNA-binding protein [Vicia faba var. minor]	CAA66479.1	149	1e-34	73/104	70
singleton	G7OXQHF01BARQW	418	unknown [Glycine max]	ACU19500.1	126	5e-60	60/68	88
singleton	G7OXQHF01A3G90	417	unknown [Glycine max]	ACU13479.1	141	4e-32	72/76	94
singleton	G7OXQHF01AUPQ7	305	unknown [Medicago truncatula]	ACJ86221.1	176	1e-42	86/101	85
singleton	G7OXQHF01BB6XM	353	hypothetical protein SORBIDRAFT_09g003090 [Sorghum bicolor]	XP_002439246.1	80.9	6e-14	44/88	50
singleton	G7OXQHF01BANYR	470	hypothetical protein [Leptosphaeria maculans]	CBY02157.1	188	3e-46	95/95	100
singleton	G7OXQHF01AQTA6	390	unknown [Glycine max]	ACU23916.1	183	6e-45	87/106	82
singleton	G7OXQHF01A1KI4	364	No hit
singleton	G7OXQHF01A3X2C	488	unnamed protein product [Vitis vinifera]	XP_002283560.1	174	1e-52	83/112	74
singleton	G7OXQHF01AMCOT	315	extracellular Cu/Zn superoxide dismutase [Gossypium hirsutum]	ACC93639.1	192	1e-47	91/101	90
singleton	G7OXQHF01AJ58X	506	predicted protein [Populus trichocarpa]	XP_002305942.1	144	5e-36	69/118	58
singleton	G7OXQHF01AKN77	360	unknown [Medicago truncatula]	ACJ85185.1	117	9e-35	62/82	75
singleton	G7OXQHF01ARZ17	481	PREDICTED: eukaryotic initiation factor 4A-like [Acyrthosiphon pisum]	XP_001952053.1	297	3e-79	151/153	98
singleton	G7OXQHF01AOMUJ	318	plastidic 2-oxoglutarate/malate translocator [Pisum sativum]	CAX65044.1	93.6	9e-18	52/83	62
singleton	G7OXQHF01AZTXC	243	putative nitrate-induced NOI protein [Vicia faba]	BAJ78239.1	125	2e-27	58/60	96
singleton	G7OXQHF01A6XRC	384	unknown [Glycine max]	ACU17720.1	161	2e-41	80/106	75
singleton	G7OXQHF01AS5I6	137	No hit
singleton	G7OXQHF01AN19U	432	putative cysteine proteinase [Medicago truncatula]	AAQ63885.1	276	6e-73	129/143	90
singleton	G7OXQHF01BAXL4	101	No hit
singleton	G7OXQHF01AVPA6	359	PREDICTED: MAP kinase-interacting serine/threonine-protein kinase 1-like [Acyrthosiphon pisum]	XP_001951545.1	82	1e-24	40/42	95
singleton	G7OXQHF01A37EN	207	No hit
singleton	G7OXQHF01AK2BC	347	unknown [Medicago truncatula]	ABG27020.1	209	9e-53	103/113	91
singleton	G7OXQHF01APJ2L	418	hypothetical protein BC1G_13371 [Botryotinia fuckeliana B05.10]	XP_001548181.1	176	8e-43	91/141	64
singleton	G7OXQHF01A4820	337	predicted protein [Populus trichocarpa]	XP_002304060.1	65.5	2e-19	32/45	71
singleton	G7OXQHF01ATUJA	472	xyloglucan galactosyltransferase KATAMARI 1 [Zea mays]	NP_001147481.1	212	5e-63	97/128	75
singleton	G7OXQHF01AJ6PI	169	No hit
singleton	G7OXQHF01A1XNS	303	unknown [Glycine max]	ACU22608.1	182	2e-44	89/100	89
singleton	G7OXQHF01BB03P	522	predicted protein [Populus trichocarpa]	XP_002313006.1	184	2e-47	130/144	90
singleton	G7OXQHF01AXX4E	463	receptor protein kinase, putative [Ricinus communis]	XP_002510995.1	209	1e-52	106/152	69
singleton	G7OXQHF01A9LOC	513	No hit
singleton	G7OXQHF01A24J3	436	glutamate receptor 2 plant, putative [Ricinus communis]	XP_002515378.1	178	2e-43	98/141	69
singleton	G7OXQHF01A1THO	535	No hit
singleton	G7OXQHF01A6682	446	squalene epoxidase [Medicago sativa]	ABC94943.1	188	3e-46	92/95	96
singleton	G7OXQHF01AZHND	324	unknown [Glycine max]	ACU14772.1	113	8e-24	77/86	89
singleton	G7OXQHF01ANZ94	402	predicted protein [Populus trichocarpa]	XP_002305701.1	115	3e-24	62/119	52
singleton	G7OXQHF01AMRC0	344	unknown [Glycine max]	ACU23563.1	90.5	8e-17	44/44	100
singleton	G7OXQHF01BDH29	514	heat shock protein binding protein, putative [Ricinus communis]	XP_002513637.1	168	4e-58	80/104	76
singleton	G7OXQHF01A8SQ4	296	unknown [Medicago truncatula]	ACJ84547.1	111	3e-23	76/99	76
singleton	G7OXQHF01A8YEN	344	No hit
singleton	G7OXQHF01AV3UN	452	predicted protein [Populus trichocarpa]	XP_002306145.1	225	6e-64	110/133	82
singleton	G7OXQHF01ARRE8	455	beta-alanine n-methyltransferase related [Populus trichocarpa]	XP_002326388.1	203	8e-51	96/122	78
singleton	G7OXQHF01AMJIT	456	nucleic acid binding protein, putative [Ricinus communis]	XP_002516000.1	174	4e-42	84/125	67
singleton	G7OXQHF01AI6Z1	130	No hit
singleton	G7OXQHF01A1VBL	496	PREDICTED: hypothetical protein [Vitis vinifera]	XP_002283638.1	214	3e-54	110/163	67
singleton	G7OXQHF01AUMYF	156	No hit
singleton	G7OXQHF01AIMPE	105	protease inhibitor [Glycine max]	AAC97524.1	58.5	3e-07	22/26	84
singleton	G7OXQHF01AY1S1	470	unknown [Glycine max]	ACU17651.1	141	4e-32	68/73	93
singleton	G7OXQHF01A4ZHK	378	CRT/DRE binding factor 2 [Medicago truncatula]	ABX80063.1	142	2e-32	91/123	73
singleton	G7OXQHF01APM22	251	No hit
singleton	G7OXQHF01BB6WS	443	AF410880_1 cysteine protease CP7 precursor [Frankliniella occidentalis]	AAL02220.1	191	2e-47	87/109	79
singleton	G7OXQHF01AOK7W	344	No hit
singleton	G7OXQHF01A76PT	381	ACYPI008243 [Acyrthosiphon pisum]	NP_001155749.1	188	2e-46	106/117	90
singleton	G7OXQHF01AOVDF	430	hypothetical protein ARALYDRAFT_897000 [Arabidopsis lyrata subsp. lyrata]	XP_002882576.1	129	1e-30	60/76	78
singleton	G7OXQHF01AWPWP	323	unnamed protein product [Vitis vinifera]	CBI20194.3	85.1	3e-15	49/70	70
singleton	G7OXQHF01AZ2YC	458	No hit
singleton	G7OXQHF01AU0E1	138	glutaredoxin-1, grx1, putative [Ricinus communis]	XP_002520770.1	51.6	4e-05	18/35	51
singleton	G7OXQHF01A6R0E	374	No hit
singleton	G7OXQHF01AKAUF	431	cak1, putative [Ricinus communis]	XP_002514275.1	177	2e-53	81/107	75
singleton	G7OXQHF01AJMK4	445	unnamed protein product [Oryza sativa Japonica Group]	NP_001056794.1	162	6e-43	71/88	80
singleton	G7OXQHF01AIQSM	403	unknown [Glycine max]	ACU20650.1	65.9	2e-09	36/59	61
singleton	G7OXQHF01APGT6	472	hypothetical protein VITISV_020300 [Vitis vinifera]	XP_002284346.1	167	2e-65	80/89	89
singleton	G7OXQHF01AP6KY	356	chromatin binding protein, putative [Ricinus communis]	XP_002524929.1	144	6e-37	70/89	78
singleton	G7OXQHF01BBUT0	293	S-adenosylmethionine decarboxylase [Vicia faba]	Q9M4D8.1	157	1e-38	81/81	100
singleton	G7OXQHF01BAEHL	388	unknown [Glycine max]	ACU17818.1	89	2e-36	36/46	78
singleton	G7OXQHF01AP6UK	284	unnamed protein product [Vitis vinifera]	XP_002281571.1	179	2e-43	85/93	91
singleton	G7OXQHF01AJRRO	174	No hit
singleton	G7OXQHF01A9L3U	389	conserved hypothetical protein [Ricinus communis]	XP_002516571.1	166	1e-39	84/97	86
singleton	G7OXQHF01AWC3K	283	No hit
singleton	G7OXQHF01A9JH4	231	No hit
singleton	G7OXQHF01A2PEF	210	unknown [Glycine max]	ACU16217.1	108	3e-22	54/69	78
singleton	G7OXQHF01AT3FH	443	unknown [Glycine max]	ACU21506.1	182	2e-44	103/123	83
singleton	G7OXQHF01AJCKE	194	No hit
singleton	G7OXQHF01A807E	430	unknown [Medicago truncatula]	ACJ85006.1	138	3e-31	69/71	97
singleton	G7OXQHF01AT05F	195	No hit
singleton	G7OXQHF01ATCA0	259	unnamed protein product [Vitis vinifera]	XP_002271704.1	86.7	1e-15	36/57	63
singleton	G7OXQHF01A02X1	475	unknown [Glycine max]	ACU24318.1	53.9	8e-06	28/76	36
singleton	G7OXQHF01A6EVT	238	unnamed protein product [Vitis vinifera]	CBI40073.3	52.8	2e-05	30/74	40
singleton	G7OXQHF01AT7T7	426	No hit
singleton	G7OXQHF01BBFGX	371	predicted protein [Populus trichocarpa]	XP_002320216.1	54.7	5e-06	25/41	60
singleton	G7OXQHF01BCDLU	366	predicted protein [Populus trichocarpa]	XP_002310029.1	82.4	2e-14	44/68	64
singleton	G7OXQHF01APD71	275	No hit
singleton	G7OXQHF01A2T41	279	No hit
singleton	G7OXQHF01AVICB	362	predicted protein [Populus trichocarpa]	XP_002301682.1	182	2e-44	88/123	71
singleton	G7OXQHF01BDOMP	316	unknown [Glycine max]	ACU13143.1	103	1e-20	49/67	73
singleton	G7OXQHF01BDP2Y	436	photosystem II 47 kDa protein [Lathyrus sativus]	YP_003587760.1	259	9e-68	143/144	99
singleton	G7OXQHF01A2DF7	336	conserved hypothetical protein [Ricinus communis]	XP_002527674.1	61.6	4e-08	23/42	54
singleton	G7OXQHF01A49HZ	458	unknown [Medicago truncatula]	ACJ84546.1	281	3e-74	138/152	90
singleton	G7OXQHF01A97FT	446	unknown [Glycine max]	ACU21161.1	226	7e-58	112/115	97
singleton	G7OXQHF01AUZ86	224	hypothetical protein SORBIDRAFT_08g021850 [Sorghum bicolor]	XP_002443577.1	48.5	0.0003	25/42	59
singleton	G7OXQHF01AJF1X	445	ethylene receptor [Glycine max]	ABP87900.1	246	6e-64	121/147	82
singleton	G7OXQHF01A2X42	245	1604467A disease response resistance gene	P14710.1	70.1	1e-10	31/34	91
singleton	G7OXQHF01A186S	487	conserved hypothetical protein [Ricinus communis]	XP_002517866.1	74.7	4e-18	35/41	85
singleton	G7OXQHF01AZZF1	501	conserved hypothetical protein [Ricinus communis]	XP_002510718.1	130	4e-35	67/117	57
singleton	G7OXQHF01AQ5O1	420	predicted protein [Populus trichocarpa]	XP_002305542.1	122	1e-37	60/89	67
singleton	G7OXQHF01A8F57	389	unknown [Medicago truncatula]	ACJ84534.1	228	2e-58	107/129	82
singleton	G7OXQHF01BAIER	438	unnamed protein product [Vitis vinifera]	CBI21307.3	50.8	6e-05	36/73	49
singleton	G7OXQHF01ALXR8	231	B Chain B, Crystal Structure Of An Engineered Ferredoxin Nadp Reductase (Fnr) From Pisum Sativum	2XNC	105	2e-21	49/49	100
singleton	G7OXQHF01AJFL4	314	beta-substituted ala synthase 3_1 [Arabidopsis lyrata subsp. lyrata]	XP_002883653.1	102	1e-25	49/59	83
singleton	G7OXQHF01A6WUX	432	Spotted leaf protein, putative [Ricinus communis]	XP_002534105.1	248	3e-64	123/143	86
singleton	G7OXQHF01A34KZ	396	unknown [Glycine max]	ACU18152.1	138	3e-41	64/80	80
singleton	G7OXQHF01A0FAK	441	unnamed protein product [Vitis vinifera]	CBI40077.3	161	3e-38	82/101	81
singleton	G7OXQHF01ARLC7	398	peroxiredoxin [Pisum sativum]	CAQ56034.1	182	3e-50	87/88	98
singleton	G7OXQHF01A5QTY	469	hypothetical protein ARALYDRAFT_486467 [Arabidopsis lyrata subsp. lyrata]	XP_002878308.1	308	1e-82	146/156	93
singleton	G7OXQHF01AW33N	278	No hit
singleton	G7OXQHF01A4O0E	478	cullin, putative [Ricinus communis]	XP_002522416.1	291	1e-78	137/151	90
singleton	G7OXQHF01A8JJ9	476	unknown [Glycine max]	ACU19405.1	137	1e-41	74/100	74
singleton	G7OXQHF01A6V1J	379	caax prenyl protease ste24, putative [Ricinus communis]	XP_002511907.1	170	6e-41	79/87	90
singleton	G7OXQHF01ASS9Z	370	Helix-loop-helix DNA-binding [Medicago truncatula]	ABN06010.1	174	4e-42	96/126	76
singleton	G7OXQHF01BDRF9	458	unknown [Glycine max]	ACU20370.1	105	5e-36	51/59	86
singleton	G7OXQHF01A9FD4	318	P protein [Pisum sativum]	P26969.1	59.3	7e-09	25/25	100
singleton	G7OXQHF01AONI3	485	predicted protein [Populus trichocarpa]	XP_002308148.1	97.4	6e-19	50/65	76
singleton	G7OXQHF01AX24X	542	Fb37 [Gossypium hirsutum]	AAR07599.1	139	1e-31	74/133	55
singleton	G7OXQHF01A457T	394	V-ATPase subunit C [Medicago truncatula]	ABD32569.1	170	4e-45	86/93	92
singleton	G7OXQHF01AOCVB	323	unknown [Medicago truncatula]	ACJ86185.1	50.4	9e-05	24/33	72
singleton	G7OXQHF01A8FUQ	240	No hit
singleton	G7OXQHF01AT0N1	357	Cf-4/9 disease resistance-like protein [Pisum sativum]	AAQ02916.1	47.8	0.0006	21/30	70
singleton	G7OXQHF01AWS6P	439	Peptidase A1, pepsin [Medicago truncatula]	ABD33216.1	243	7e-63	110/133	82
singleton	G7OXQHF01A9KCH	468	unknown [Medicago truncatula]	ACJ84559.1	41.6	1e-06	17/19	89
singleton	G7OXQHF01BBL3G	212	No hit
singleton	G7OXQHF01AYPUW	512	unknown [Glycine max]	ACU13919.1	183	9e-45	96/130	73
singleton	G7OXQHF01A3UU3	246	unknown [Medicago truncatula]	ACJ83912.1	95.9	2e-18	44/55	80
singleton	G7OXQHF01A4HKQ	232	No hit
singleton	G7OXQHF01AJW4U	401	No hit
singleton	G7OXQHF01BA1UM	473	hypothetical protein RCOM_1311830 [Ricinus communis]	XP_002518850.1	103	8e-21	66/134	49
singleton	G7OXQHF01AWPIE	242	No hit
singleton	G7OXQHF01ASEHQ	166	predicted protein [Populus trichocarpa]	XP_002305564.1	78.6	2e-17	36/40	90
singleton	G7OXQHF01ARJD9	122	cytochrome P450 monooxygenase CYP93B12 [Medicago truncatula]	ABC59104.2	71.2	5e-11	33/40	82
singleton	G7OXQHF01A3GNV	501	unknown [Medicago truncatula]	ACJ85820.1	202	8e-62	114/146	78
singleton	G7OXQHF01ANUEG	456	putative lipoic acid synthase [Pisum sativum]	Q3LSN4.1	275	2e-72	137/141	97
singleton	G7OXQHF01AQAHI	252	unknown [Glycine max]	ACU24125.1	99.4	8e-26	45/53	84
singleton	G7OXQHF01BA2ZG	449	major intrinsic protein NIP5;1 [Lotus japonicus]	ABY19373.1	242	2e-62	135/148	91
singleton	G7OXQHF01AVAL6	434	unknown [Glycine max]	ACU21427.1	87.4	1e-39	39/64	60
singleton	G7OXQHF01BAD7P	402	predicted protein [Populus trichocarpa]	XP_002311674.1	59.3	2e-07	28/30	93
singleton	G7OXQHF01BCU16	415	unknown [Glycine max]	ACU22935.1	67.4	3e-20	34/46	73
singleton	G7OXQHF01AUR43	420	conserved hypothetical protein [Ricinus communis]	XP_002530838.1	98.6	3e-19	46/71	64
singleton	G7OXQHF01A5MMT	214	unknown [Glycine max]	ACU22935.1	67.4	7e-10	34/46	73
singleton	G7OXQHF01AQA8M	401	PREDICTED: metalloproteinase inhibitor 2-like [Apis mellifera]	XP_003250045.1	69.7	1e-10	34/74	45
singleton	G7OXQHF01A5GRR	273	cyclophilin [Pseudotsuga menziesii]	CAA10766.1	142	2e-39	64/71	90
singleton	G7OXQHF01A4OVV	398	unnamed protein product [Vitis vinifera]	CBI20238.3	189	1e-46	90/125	72
singleton	G7OXQHF01ATJZV	332	ACYPI009532 [Acyrthosiphon pisum]	NP_001155807.1	177	5e-43	83/84	98
singleton	G7OXQHF01APV24	120	No hit
singleton	G7OXQHF01A2IBF	259	ACYPI009786 [Acyrthosiphon pisum]	NP_001156306.1	83.6	9e-15	37/39	94
singleton	G7OXQHF01A198N	238	predicted protein [Populus trichocarpa]	XP_002312342.1	69.3	2e-10	30/31	96
singleton	G7OXQHF01AK30M	391	unknown [Medicago truncatula]	ACJ84879.1	236	6e-61	110/117	94
singleton	G7OXQHF01A8XP0	340	aminoaldehyde dehydrogenase [Pisum sativum]	3IWJ	159	6e-53	75/78	96
singleton	G7OXQHF01A6HGZ	489	predicted protein [Populus trichocarpa]	XP_002329159.1	250	4e-65	128/171	74
singleton	G7OXQHF01AJQDE	453	unnamed protein product [Vitis vinifera]	CBI36473.3	138	2e-31	70/97	72
singleton	G7OXQHF01A7XAM	311	unnamed protein product [Vitis vinifera]	XP_002284046.1	166	1e-39	75/88	85
singleton	G7OXQHF01A6877	249	No hit
singleton	G7OXQHF01ARL27	354	predicted protein [Populus trichocarpa]	XP_002316368.1	52	3e-05	23/29	79
singleton	G7OXQHF01ARN59	513	No hit
singleton	G7OXQHF01AY7MW	194	No hit
singleton	G7OXQHF01A7BXD	453	unknown [Glycine max]	ACU23358.1	189	2e-46	107/129	82
singleton	G7OXQHF01A3VJM	190	No hit
singleton	G7OXQHF01A6MLS	419	predicted protein [Populus trichocarpa]	XP_002316643.1	177	9e-63	81/89	91
singleton	G7OXQHF01A32JK	394	No hit
singleton	G7OXQHF01ANG49	114	predicted protein [Populus trichocarpa]	XP_002299526.1	69.7	1e-10	31/35	88
singleton	G7OXQHF01A9MUP	432	unknown [Medicago truncatula]	ACJ85311.1	154	5e-36	77/79	97
singleton	G7OXQHF01ASLO0	404	predicted protein [Populus trichocarpa]	XP_002301560.1	202	2e-50	89/121	73
singleton	G7OXQHF01AJMPV	410	Protein kinase [Medicago truncatula]	ABN08500.1	209	1e-52	102/125	81
singleton	G7OXQHF01AQ27K	489	predicted protein [Populus trichocarpa]	XP_002314813.1	276	6e-73	131/162	80
singleton	G7OXQHF01A4GVT	441	unknown [Glycine max]	ACU19112.1	62.8	2e-08	29/66	43
singleton	G7OXQHF01AVOWD	460	hypothetical protein SORBIDRAFT_06g013940 [Sorghum bicolor]	XP_002446307.1	168	2e-40	74/96	77
singleton	G7OXQHF01AP9Z3	482	seryl-tRNA synthetase, putative [Ricinus communis]	XP_002514398.1	308	2e-82	142/160	88
singleton	G7OXQHF01ATUTD	434	hypothetical protein VITISV_000846 [Vitis vinifera]	CAN68178.1	139	1e-39	63/105	60
singleton	G7OXQHF01AW9N8	464	unknown [Glycine max]	ACU13519.1	110	5e-23	71/128	55
singleton	G7OXQHF01AUJ7G	413	putative carbohydrate kinase [Propionibacterium acnes HL099PA1]	EFS36315.1	91.3	4e-29	66/118	55
singleton	G7OXQHF01AUW87	370	ATP-dependent RNA helicase, putative [Ricinus communis]	XP_002520424.1	114	2e-45	54/70	77
singleton	G7OXQHF01AW5TV	469	predicted protein [Populus trichocarpa]	XP_002312565.1	139	4e-61	65/83	78
singleton	G7OXQHF01AR3A6	187	unnamed protein product [Vitis vinifera]	CBI21838.3	61.6	4e-08	34/70	48
singleton	G7OXQHF01ATPL6	446	peroxisomal glycolate oxidase [Glycine max]	BAG09373.1	215	1e-55	113/131	86
singleton	G7OXQHF01AYDK0	417	proline dehydrogenase [Medicago sativa]	AAT45084.1	131	3e-29	65/96	67
singleton	G7OXQHF01BAM9J	418	PREDICTED: hypothetical protein [Vitis vinifera]	XP_002266715.1	85.5	2e-15	54/67	80
singleton	G7OXQHF01AL3R0	309	predicted protein [Populus trichocarpa]	XP_002300001.1	116	1e-24	54/67	80
singleton	G7OXQHF01AROZN	462	photosystem II protein D2 [Lactuca sativa]	BAE47589.1	248	2e-75	130/130	100
singleton	G7OXQHF01BC133	495	Cellulose synthase [Medicago truncatula]	ABD32407.1	97.1	1e-35	56/70	80
singleton	G7OXQHF01AZK8N	498	ubiquitin-protein ligase, putative [Ricinus communis]	XP_002511457.1	179	2e-43	102/163	62
singleton	G7OXQHF01AOCCN	254	No hit
singleton	G7OXQHF01A9FO5	156	predicted protein [Populus trichocarpa]	XP_002302935.1	66.2	2e-09	24/35	68
singleton	G7OXQHF01A2QOU	369	ABC1 family protein [Arabidopsis lyrata subsp. lyrata]	XP_002873199.1	159	9e-44	80/98	81
singleton	G7OXQHF01A0G7C	509	AF397903_1 AAA-metalloprotease FtsH [Pisum sativum]	AAK77908.1	215	2e-54	120/128	93
singleton	G7OXQHF01A6Z7S	424	ACYPI009884 [Acyrthosiphon pisum]	NP_001155818.1	206	9e-52	105/109	96
singleton	G7OXQHF01BDJ7P	112	unknown [Glycine max]	ACU14499.1	81.6	4e-14	35/36	97
singleton	G7OXQHF01AMN6M	452	conserved hypothetical protein [Ricinus communis]	XP_002521831.1	231	3e-59	110/150	73
singleton	G7OXQHF01AZRL2	296	No hit
singleton	G7OXQHF01AL2DD	468	No hit
singleton	G7OXQHF01BAHEZ	450	unknown [Glycine max]	ACU13826.1	166	1e-39	93/112	83
singleton	G7OXQHF01AQYYH	428	No hit
singleton	G7OXQHF01ALDUP	428	No hit
singleton	G7OXQHF01ASUE6	236	similar to C6 transcription factor [Leptosphaeria maculans]	CBX97926.1	71.2	5e-11	41/76	53
singleton	G7OXQHF01A0S6N	265	unknown [Medicago truncatula]	ACJ85853.1	61.6	5e-10	35/43	81
singleton	G7OXQHF01A4N26	451	predicted protein [Populus trichocarpa]	XP_002304312.1	315	1e-84	147/150	98
singleton	G7OXQHF01A5J31	345	unnamed protein product [Vitis vinifera]	CBI20889.3	179	1e-43	84/115	73
singleton	G7OXQHF01AZSH8	370	leucine aminopeptidase, putative [Ricinus communis]	XP_002529380.1	126	1e-27	84/123	68
singleton	G7OXQHF01BDXU1	325	predicted protein [Populus trichocarpa]	XP_002329357.1	120	5e-26	48/82	58
singleton	G7OXQHF01AWFRW	414	General substrate transporter; Sugar transporter superfamily [Medicago truncatula]	ABN09011.1	243	5e-63	119/137	86
singleton	G7OXQHF01BD1W2	181	No hit
singleton	G7OXQHF01ATV80	212	unnamed protein product [Vitis vinifera]	CBI19260.3	58.9	2e-07	24/24	100
singleton	G7OXQHF01AS4NP	431	hypothetical protein VITISV_000846 [Vitis vinifera]	CAN68178.1	139	2e-39	64/110	58
singleton	G7OXQHF01AW0IS	240	unknown [Medicago truncatula]	ACJ85491.1	156	1e-36	75/80	93
singleton	G7OXQHF01A1UWJ	408	unnamed protein product [Aspergillus niger]	XP_001396709.1	88.2	4e-16	76/101	75
singleton	G7OXQHF01AYL7Q	311	No hit
singleton	G7OXQHF01AWKVA	382	AC008113_28 F12A21.3 [Arabidopsis thaliana]	AAG28912.1	189	9e-47	90/120	75
singleton	G7OXQHF01ATMNP	457	unnamed protein product [Vitis vinifera]	XP_002266542.1	55.1	1e-11	30/56	53
singleton	G7OXQHF01AYAUO	421	Structural maintenance of chromosome, putative [Ricinus communis]	XP_002510963.1	100	9e-38	49/84	58
singleton	G7OXQHF01AR8EJ	480	phosphofructokinase, putative [Ricinus communis]	XP_002510738.1	246	1e-63	118/140	84
singleton	G7OXQHF01AWOMX	388	methionine aminopeptidase 1 [Ananas comosus]	ABB91774.1	259	1e-67	122/128	95
singleton	G7OXQHF01A30AR	428	Methylcrotonoyl-CoA carboxylase beta chain, mitochondrial precursor, putative [Ricinus communis]	XP_002518755.1	278	3e-73	129/142	90
singleton	G7OXQHF01A35NJ	430	PSII 47KDa protein [Lobularia maritima]	YP_001123751.1	171	2e-56	100/101	99
singleton	G7OXQHF01AVY5G	431	hypothetical protein VITISV_000846 [Vitis vinifera]	CAN68178.1	114	1e-37	50/84	59
singleton	G7OXQHF01BCODS	276	predicted protein [Populus trichocarpa]	XP_002329846.1	47.8	0.0005	22/31	70
singleton	G7OXQHF01AT8RT	401	temperature-induced lipocalin [Elaeis guineensis]	ACF06575.1	166	8e-40	95/131	72
singleton	G7OXQHF01ALATR	436	No hit
singleton	G7OXQHF01AYFZP	138	No hit
singleton	G7OXQHF01AX3D2	526	predicted protein [Populus trichocarpa]	XP_002305942.1	160	2e-56	76/98	77
singleton	G7OXQHF01ASP6A	384	unknown [Glycine max]	ACU18820.1	167	5e-40	80/129	62
singleton	G7OXQHF01A7W0S	317	type 2 metallothionein [Pisum sativum]	BAD18383.1	80.9	6e-14	34/37	91
singleton	G7OXQHF01A361F	479	ubiquitin-protein ligase, putative [Ricinus communis]	XP_002511457.1	232	1e-59	121/157	77
singleton	G7OXQHF01A31CH	477	unnamed protein product [Vitis vinifera]	CBI30476.3	206	1e-51	112/161	69
singleton	G7OXQHF01A613E	403	unknown [Picea sitchensis]	ACN39846.1	69.3	2e-10	29/42	69
singleton	G7OXQHF01A6EUA	311	LysM type receptor kinase [Lotus japonicus]	BAI79278.1	103	1e-29	52/75	69
singleton	G7OXQHF01AJP4Y	437	predicted protein [Populus trichocarpa]	XP_002304312.1	288	2e-76	137/146	93
singleton	G7OXQHF01A1BTL	137	No hit
singleton	G7OXQHF01BAKIE	390	No hit
singleton	G7OXQHF01AJ8OI	151	No hit
singleton	G7OXQHF01AXMAB	201	tpg|DAA05769.1| TPA_inf: class III HD-Zip protein CNA2 [Medicago truncatula]	287	6e-08	25/25	100	25/25
singleton	G7OXQHF01BDEKV	316	No hit
singleton	G7OXQHF01A0BI6	324	unknown [Glycine max]	ACU17868.1	103	7e-21	44/55	80
singleton	G7OXQHF01ALW2K	341	No hit
singleton	G7OXQHF01A43NM	158	No hit
singleton	G7OXQHF01A8814	330	unknown [Glycine max]	ACU20529.1	210	6e-53	106/109	97
singleton	G7OXQHF01BDMDU	322	No hit
singleton	G7OXQHF01BDOSC	434	unknown [Glycine max]	ACU16925.1	224	4e-57	106/122	86
singleton	G7OXQHF01AJF8A	159	No hit
singleton	G7OXQHF01AQJDR	473	unknown [Glycine max]	ACU13919.1	183	8e-45	96/130	73
singleton	G7OXQHF01AL60X	492	gamma-glutamyl hydrolase 2 [Arabidopsis lyrata subsp. lyrata]	XP_002887752.1	231	4e-59	108/158	68
singleton	G7OXQHF01AQYD3	396	unknown [Medicago truncatula]	ACJ84203.1	185	2e-45	89/94	94
singleton	G7OXQHF01A2ZA9	133	unnamed protein product [Vitis vinifera]	XP_002278084.1	51.6	4e-05	23/26	88
singleton	G7OXQHF01ATVI5	484	Protein of unknown function DUF946, plant [Medicago truncatula]	ABN08111.1	131	5e-45	63/102	61
singleton	G7OXQHF01BB8C4	234	predicted protein [Populus trichocarpa]	XP_002322243.1	47	0.001	33/88	37
singleton	G7OXQHF01BDLLN	258	ribosomal protein S3 [Cicer arietinum]	YP_002149770.1	63.5	1e-08	34/65	52
singleton	G7OXQHF01AZ5RL	420	putative L24 ribosomal protein [Arachis hypogaea]	ACF74333.1	154	3e-36	105/114	92
singleton	G7OXQHF01AWQIY	449	predicted protein [Populus trichocarpa]	XP_002304312.1	279	4e-79	130/133	97
singleton	G7OXQHF01BDSNK	255	ORF1 [Pisum sativum]	ACX37122.1	60.1	1e-07	29/57	50
singleton	G7OXQHF01ANE19	375	No hit
singleton	G7OXQHF01BBT84	403	unnamed protein product [Vitis vinifera]	XP_002276812.1	146	1e-33	81/124	65
singleton	G7OXQHF01A8DAE	458	predicted protein [Populus trichocarpa]	XP_002321038.1	107	1e-44	49/69	71
singleton	G7OXQHF01A56AT	471	General substrate transporter; Sugar transporter superfamily [Medicago truncatula]	ABN09011.1	261	3e-68	133/157	84
singleton	G7OXQHF01BAPC6	173	unknown [Glycine max]	ACU24082.1	76.3	1e-12	33/43	76
singleton	G7OXQHF01A46DD	487	L-asparaginase [Lupinus albus]	P50288.1	225	1e-60	119/145	82
singleton	G7OXQHF01A72M0	423	transporter, putative [Ricinus communis]	XP_002522753.1	56.2	2e-06	45/83	54
singleton	G7OXQHF01AP1U8	410	predicted protein [Populus trichocarpa]	XP_002322973.1	69.7	9e-19	38/105	36
singleton	G7OXQHF01AXWMV	489	conserved hypothetical protein [Ricinus communis]	XP_002521962.1	200	5e-50	106/164	64
singleton	G7OXQHF01A65PI	388	unknown [Glycine max]	ACU14697.1	88.2	4e-16	49/70	70
singleton	G7OXQHF01BDMGW	282	No hit
singleton	G7OXQHF01A0WKW	304	unnamed protein product [Vitis vinifera]	CBI15435.3	146	1e-33	62/97	63
singleton	G7OXQHF01A9S8D	426	unknown [Glycine max]	ACU22680.1	91.3	4e-17	55/142	38
singleton	G7OXQHF01AS7BR	406	unnamed protein product [Vitis vinifera]	CBI17819.3	133	8e-30	67/87	77
singleton	G7OXQHF01AMPDO	465	predicted protein [Populus trichocarpa]	XP_002304567.1	287	4e-76	141/154	91
singleton	G7OXQHF01ATMG6	416	unnamed protein product [Aspergillus niger]	XP_001396709.1	88.2	4e-16	76/101	75
singleton	G7OXQHF01AVLAS	252	unknown [Medicago truncatula]	ACJ83906.1	90.9	6e-17	44/46	95
singleton	G7OXQHF01A7W3W	295	No hit
singleton	G7OXQHF01A1850	464	unknown [Glycine max]	ACU13878.1	191	3e-59	116/116	100
singleton	G7OXQHF01BBS01	393	cation-transporting atpase 13a1, putative [Ricinus communis]	XP_002513245.1	123	8e-27	53/65	81
singleton	G7OXQHF01AQBU2	494	sucrose transport protein SUT1 [Phaseolus vulgaris]	ABB30164.1	195	1e-73	92/109	84
singleton	G7OXQHF01A8OED	154	No hit
singleton	G7OXQHF01A86E4	481	DEAD box RNA helicase [Pisum sativum]	AAN74636.1	301	7e-81	150/150	100
singleton	G7OXQHF01ATJN7	392	No hit
singleton	G7OXQHF01AZITX	351	No hit
singleton	G7OXQHF01BAN0M	433	predicted protein [Populus trichocarpa]	XP_002301560.1	163	9e-39	84/139	60
singleton	G7OXQHF01AX04N	249	unknown [Medicago truncatula]	ACJ85140.1	75.9	6e-14	36/37	97
singleton	G7OXQHF01AZWWY	464	Heat shock factor protein, putative [Ricinus communis]	XP_002510816.1	62.8	2e-08	38/84	45
singleton	G7OXQHF01AYRUK	333	cyclic nucleotide gated channel [Malus x domestica]	BAF95185.1	100	5e-20	48/60	80
singleton	G7OXQHF01AZU2D	462	unknown [Glycine max]	ACU18459.1	118	1e-42	57/68	83
singleton	G7OXQHF01A6MSG	439	unknown [Medicago truncatula]	ACJ84075.1	112	2e-23	53/57	92
[truncated: 16,810 more rows]
