# Supplementary material for: Transcriptome Analysis of Two Vicia sativa Subspecies: Mining Molecular Markers to Enhance Genomic Resources for Vetch Improvement
Source: Genes (Basel). 2015 Nov 2;6(4):1164–82. doi: 10.3390/genes6041164 (PMC4690033; doi:10.3390/genes6041164)
Supplement: Supplementary File 1 [file genes-06-01164-s001.zip › Table S7.xlsx]

## Sheet: Sheet1
V.sativa spp.	ID	Length	Description	Locus	Score
					Bit	E-Value
sativa	isotig02627	296	Putative nitrilase-associated protein [Arachis hypogaea]	ACF74272.1	107	6e-22
sativa	isotig02399	444	Putative gamma-glutamyl transferase [Populus tremula x Populus alba]	ABB59572.1	152	2e-35
sativa	isotig00826	985	Cysteine synthase [Glycine max]	ABQ88337.1	542	2e-152
nigra	G7OXQHF01APLWW	454	Cysteine synthase [Glycine max]	ABQ88337.1	118	6e-57
