# Supplementary material for: Transcriptome Analysis of Two Vicia sativa Subspecies: Mining Molecular Markers to Enhance Genomic Resources for Vetch Improvement
Source: Genes (Basel). 2015 Nov 2;6(4):1164–82. doi: 10.3390/genes6041164 (PMC4690033; doi:10.3390/genes6041164)
Supplement: Supplementary File 1 [file genes-06-01164-s001.zip › Table S8.xlsx]

## Sheet: Table S8
	Table S8. Primer information used for marker efficiencies of Vicia sativa var. sativa SSRs.
	SSR locus	Primer Sequence(5'-3')		SSR Motif	Repeat type	Repeat number	Tm	Accessions								PICa
		Forward	Reverse					K193581	K193582	K193583	K193584	K193585	K193586	K193587	K193588
	23	CCTGCATTCACAACCATTT	CGCCATCGATGTTTTGTT	ATC/TCA/CAT	Tri	5	55	174	174	178	176	176	176	176	174	0.51
	57	GAGGTTTCCGGTGAGGAG	GTTCCAGCAGGTGAAGCA	GGT/GTG//TGG	Tri	7	55	272	274	274	276	278	276	274	274	0.61
	67	TCAAACTTGTCACCACATATACAA	GGTGGTCACTAGTGGAGGTG	ACC/CCA/CAC	Tri	5	55	260	258	256	256	256	256	256	256	0.37
	73	CCTCCCAATCCTCCATTC	CCCTAGTCCTCCAATTTCG	GTT/TTG/TGT	Tri	5	55	204	196	198	204	204	204	204	194	0.52
	75	TTCAGCAAGCCCATCATT	CGTCCGTCCAATCAACAA	ATT/TTA/TAT	Tri	6	55	254	252	254	254	258	254	252	250	0.71
	90	AGACGCACCACAACAGAAA	GGGCTAGACATGGCACAA	AGC/GCA/CAG	Tri	6	55	183	179	183	196	183	183	185	183	0.52
	91	CCAAACCAGCAAGAGCAG	GAGCAGCGTTGTCTCGTC	CCT/CTC/TCC	Tri	5	55	189	187	185	185	185	185	185	185	0.3
	99	ATCCATGCCTCTTTTGCC	AGCCTCATTTCAGCAGCA	CTT/TTC/TCT	Tri	5	55	226	226	228	230	230	228	226	226	0.55
	102	TTCAACGGAGATGGATCG	CGTCTTCTTTCAGAGGCG	GTT/TTG/TGT	Tri	5	55	252	252	252	262	252	254	264	258	0.65
	117	CGGTGCACTAAGTGGGAA	TTAATGATGGTGGCGAGG	AGG/GGA/GAG	Tri	5	55	351	349	369	349	351	367	347	347	0.75
	119	CACCACCAAGACCTCCAA	CCATCATCATCACCAGCC	ACC/CCA/CAC	Tri	5	55	262	260	260	262	262	260	260	262	0.38
	125	GGCCGGTATTCGTCAACT	CCCCGTATTTTCTCGGTC	GGT/GTG//TGG	Tri	5	55	222	222	224	224	224	222	222	224	0.38
	126	TGGCGCTTATCGCTATGT	TCCACTCATTCCACTCGT	GT/TG	Di	7	55	240	238	246	238	246	240	240	246	0.58
	129	AGGAGAGGCAAGGACCAG	CTTTTTCTCTAACTCATTCATGTC	AG/GA	Di	10	55	228	218	224	228	222	218	222	220	0.75
	172	GCTTTGGAAGAGCCCAAT	TCCAGGATTGTAACCCCC	GGT/GTG//TGG	Tri	5	55	287	285	285	283	283	283	283	287	0.55
	182	GCGTTGTGGCGTATTTCT	TGGAGGAAAGGAAACTACTCA	AGC/GCA/CAG	Tri	6	55	217	219	219	323	323	321	319	321	0.75
	185	CTCCTCAATTTTCCCCCA	TTTGGTGCGATTGTTTCC	ATC/TCA/CAT	Tri	5	55	321	323	310	323	323	321	321	329	0.71
	203	TCCATCTGGTTGGTGGTG	GAAAGCCAATTTTTCAGCAA	GTT/TTG/TGT	Tri	7	55	291	291	291	295	293	295	293	295	0.67
	249	AAAACATGGTTGAGTGTTTTTG	TAACCCTCTCGGTTTCGG	AAT/ATA/TAA	Tri	5	55	316	312	310	310	312	312	312	312	0.47
	251	TGGTGGACGTCACTATGGA	CATGGTGCTTCCGACAAT	GGT/GTG//TGG	Tri	5	55	286	286	283	290	290	286	282	286	0.55
	262	ATTGGGCCCTCTTTTTGA	GGGGGTAGAAAAGTTGCG	AT/TA	Di	7	55	252	244	244	244	244	244	256	246	0.52
	301	AACCAAACAACAATGGGTT	TCAACCGGTGAAAGATGG	AAC/ACA/CAA	Tri	5	55	219	221	221	221	221	219	221	223	0.47
	305	CATGAAAGAGTTTTGCACCTT	CCGACGACGAGATTGAGA	AGC/GCA/CAG	Tri	5	55	255	255	255	258	258	255	255	255	0.37
	Average PIC															0.54
		a Polymorphic information content
