# Supplementary material for: Transcriptome Analysis of Two Vicia sativa Subspecies: Mining Molecular Markers to Enhance Genomic Resources for Vetch Improvement
Source: Genes (Basel). 2015 Nov 2;6(4):1164–82. doi: 10.3390/genes6041164 (PMC4690033; doi:10.3390/genes6041164)
Supplement: Supplementary File 1 [file genes-06-01164-s001.zip › Table S9.xlsx]

## Sheet: Table S9
	Table S9. Primer information used for marker efficiencies of Vicia sativa var. nigra SSRs.
	SSR locus	Sequence (5'-3')		SSR motif	Repeat type	Repeat motif	Tm	Accessions								PICa
		Forward	Reverse					K193549	K193550	K193551	K193552	K193553	K193554	K193555	K193556
	3	CGATAGCGAGACAAATGGA	AGCAAACTATTTGCCACCA	AAG/AGA/GAA	Tri	5	55	169	166	166	166	166	169	166	166	0.3
	47	GAGTTCAGCAAAGCCGTG	CCACCAAACAGTACGCGA	AGC/GCA/CAG	Tri	4	55	226	223	223	223	223	223	220	223	0.52
	50	CTCCATGTCCACCACCAC	TTGGCCATGGTTGTTCTC	ACC/CCA/CAC	Tri	4	55	282	282	214	285	285	282	282	282	0.47
	76	TGGCGGAGATGAAAAACA	CAAGCATTGGGGTTCTCA	GGT/GTG//TGG	Tri	6	55	101	104	101	101	113	113	116	107	0.71
	82	ACCATTTGGCCTGTTCCT	GGCCTTCAACAAGAGGGT	GGT/GTG//TGG	Tri	5	55	237	231	234	231	231	234	234	234	0.51
	86	TCACCACCATCGTCAACA	TTCCTGCAACATTTTCTCAA	CGG/GGC/GCG	Tri	4	55	189	189	189	189	189	189	189	192	0.19
	113	CGCTCCACTCGACTCAAC	CCGTTTGTTCCTCCACAA	CCG/CGC/GCC	Tri	4	55	231	225	234	240	237	234	231	231	0.82
	128	TGACTCGGTTGAGTCGCT	ATCGAACCCGGTCTGACT	ATG/TGA/GAT	Tri	4	55	221	215	215	212	212	212	212	212	0.47
	134	CGTCCTCCAAGGAAACCT	TGGGCCAAGCATATGAAG	CCT/CTC/TCC	Tri	5	55	361	361	364	370	367	361	361	361	0.52
	207	CACCACCAAGACCTCCAA	CCATCATCATCACCAGCC	ACC/CCA/CAC	Tri	5	55	272	269	269	269	269	266	269	266	0.47
	231	GCCTCATACCGGAAAGAAC	TGCGGGAAAGTTACCTGA	AAC/ACA/CAA	Tri	5	55	223	217	223	217	223	223	223	223	0.47
	238	TCCTTTGCGTTGCTGTTT	GCAAGATGCCAACCGTTA	ATC/TCA/CAT	Tri	5	55	537	537	540	528	537	531	540	537	0.61
	262	CCCAAGTGTTTTCTGTTACAATC	CTTACGTGGGGCAGAATG	AAT/ATA/TAA	Tri	6	55	299	296	302	296	299	299	299	302	0.55
	264	AAATCTGCAAAGCCTCGT	CTCCATGTTGGGAATTCAA	ATG/TGA/GAT	Tri	5	55	189	189	189	189	186	189	189	189	0.19
	266	TGGCGGAGATGAAAAACA	ACAAGCATTGGGGGTTCT	GGT/GTG//TGG	Tri	6	55	217	217	217	217	220	223	220	220	0.51
	266	TGGCGGAGATGAAAAACA	ACAAGCATTGGGGGTTCT	GGT/GTG//TGG	Tri	6	55	217	217	217	217	220	223	220	220	0.61
	301	GGGATCCGACCCTAGTCA	AAAACCAATGGCCCAATC	CT/TC	Di	8	55	246	250	246	256	248	248	248	244	0.71
	Average PIC															0.51
		a Polymorphic information content
