# Supplementary material for: Transcriptome Analysis of Two Vicia sativa Subspecies: Mining Molecular Markers to Enhance Genomic Resources for Vetch Improvement
Source: Genes (Basel). 2015 Nov 2;6(4):1164–82. doi: 10.3390/genes6041164 (PMC4690033; doi:10.3390/genes6041164)
Supplement: Supplementary File 1 [file genes-06-01164-s001.zip › Table S10.xlsx]

## Sheet: Sativa
Query				NR																		GO																	COG
				Query			Subject						Score		Identities		Positives		Gaps		Frame	Query			Subject					Score		Identities		Positives		Gaps		Frame
Isogroup	serial #	ID	Length	Start	End	Coverage	Description	Accession	Length	Start	End	Coverage	Bit	E-Value	Match/Total	Pct.(%)	Match/Total	Pct.(%)	Match/Total	Pct.(%)	Query	Start	End	Coverage	Description	Length	Start	End	Coverage	Bit	E-Value	Match/Total	Pct.(%)	Match/Total	Pct.(%)	Match/Total	Pct.(%)	Query	Name	Gene(Locus)	COG name	COG class	Identity(%)	Alignment Length	Mismatches	Gap Openings	Seq.Start	Seq.End	Gene.Start
isogroup00564	isotig00815	isotig00815	988	986	3	99.5951	unknown [Populus trichocarpa]	ABK94273.1	457	118	439	70.4595	486	2e-135	253/328	77	287/328	87	6/328	1	-3	986	3	99.5951	TAIR|locus:2061961 - symbol:AT2G47590 "AT2G47590" species:3702 "Arabidopsis thaliana" [GO:0005575 "cellular_component" evidence=ND] [GO:0003913 "DNA photolyase activity" evidence=NAS] [GO:0006281 "DNA repair" evidence=ISS] InterPro:IPR005101 InterPro:IPR006050 Pfam:PF00875 Pfam:PF03441 GenomeReviews:CT485783_GR GO:GO:0006281 GO:GO:0018298 GO:GO:0009881 InterPro:IPR014729 Gene3D:G3DSA:3.40.50.620 …	447	109	429	71.8121	470	4e-132	241/329	73	280/329	85	9/329	2	-3	isotig00815_3_635_-3_633_211_9	Syn	[L] COG0415 Deoxyribodipyrimidine photolyase	sll1629	36.27	204	96	8	14	211	94
isogroup01365	isotig01616	isotig01616	604	54	527	78.4768	glutamine synthetase [Vibrio cholerae V52]	ZP_01682797.1	326	168	324	48.1595	120	1e-25	71/161	44	94/161	58	7/161	4	3	207	455	41.2252	TAIR|locus:2091662 - symbol:AT3G14460 "AT3G14460" species:3702 "Arabidopsis thaliana" [GO:0006952 "defense response" evidence=ISS] Pfam:PF00560 InterPro:IPR001611 InterPro:IPR000767 InterPro:IPR002182 Pfam:PF00931 PRINTS:PR00364 GO:GO:0005515 GO:GO:0005524 GenomeReviews:BA000014_GR GO:GO:0006952 GO:GO:0006915 eggNOG:KOG4658 HOGENOM:HBG749068 EMBL:AB028617 IPI:IPI00537428 RefSeq:NP_188064.1 UniGen…	1424	1073	1152	5.61798	49.7	7e-06	33/85	38	41/85	48	7/85	8	3	isotig01616_99_539_+3_441_146_2	Mac	[R] COG3291 FOG: PKD repeat	MA4289	32.26	93	54	3	30	119	592
isogroup01229	isotig01480	isotig01480	658	1	498	75.6839	unknown [Glycine max]	ACU13592.1	181	17	181	91.1602	309	2e-82	155/166	93	161/166	96	1/166	0	1	1	477	72.4924	TAIR|locus:2015929 - symbol:AT1G27400 "AT1G27400" species:3702 "Arabidopsis thaliana" [GO:0005840 "ribosome" evidence=ISS] [GO:0003735 "structural constituent of ribosome" evidence=ISS] [GO:0006412 "translation" evidence=ISS] [GO:0022625 "cytosolic large ribosomal subunit" evidence=IDA] InterPro:IPR001063 InterPro:IPR005721 InterPro:IPR018260 Pfam:PF00237 PROSITE:PS00464 GenomeReviews:CT485782_GR…	176	17	175	90.3409	289	6e-78	141/159	88	149/159	93	0/159	0	1	isotig01480_373_501_+1_129_42_1	Sce	[J] COG0091 Ribosomal protein L22	YJL177w	60	25	10	0	2	26	141
isogroup01258	isotig01509	isotig01509	647	3	476	73.2612	unknown [Glycine max]	ACU15193.1	156	1	156	100	266	1e-69	131/158	82	140/158	88	2/158	1	3	12	476	71.8702	TAIR|locus:2183134 - symbol:AT5G19590 "AT5G19590" species:3702 "Arabidopsis thaliana" [GO:0003674 "molecular_function" evidence=ND] [GO:0008150 "biological_process" evidence=ND] GenomeReviews:BA000015_GR InterPro:IPR007493 Gene3D:G3DSA:2.30.240.10 Pfam:PF04398 HOGENOM:HBG749450 EMBL:BT002457 EMBL:BT006550 IPI:IPI00539762 RefSeq:NP_197460.1 UniGene:At.31281 STRING:Q8GUJ9 PRIDE:Q8GUJ9 GeneID:832079…	151	2	151	99.3377	186	4e-47	95/155	61	118/155	76	5/155	3	3		No Match
isogroup02209	isotig02460	isotig02460	417	1	159	38.1295	fiber protein Fb15 [Gossypium barbadense]	AAP34362.1	90	35	87	58.8889	95.1	3e-18	43/53	81	47/53	88	0/53	0	1	1	159	38.1295	TAIR|locus:2126475 - symbol:AT4G30010 "AT4G30010" species:3702 "Arabidopsis thaliana" [GO:0003674 "molecular_function" evidence=ND] [GO:0008150 "biological_process" evidence=ND] [GO:0005739 "mitochondrion" evidence=IDA] [GO:0009536 "plastid" evidence=IDA] GO:GO:0005739 GenomeReviews:CT486007_GR EMBL:AL161576 EMBL:AL078464 GO:GO:0009536 EMBL:AF380650 EMBL:AY054143 EMBL:AY086876 IPI:IPI00529995 PIR…	90	35	87	58.8889	87.8	1e-17	37/53	69	46/53	86	0/53	0	1		No Match
isogroup00075	isotig00214	isotig00214	505	3	503	99.2079	unknown [Medicago truncatula]	ACJ83983.1	185	20	185	89.7297	235	2e-60	140/167	83	149/167	89	1/167	0	3	189	500	61.7822	TAIR|locus:2156937 - symbol:AT5G66040 "AT5G66040" species:3702 "Arabidopsis thaliana" [GO:0007568 "aging" evidence=ISS] [GO:0004792 "thiosulfate sulfurtransferase activity" evidence=IDA] [GO:0009507 "chloroplast" evidence=IDA] PROSITE:PS00683 Pfam:PF00581 GenomeReviews:BA000015_GR GO:GO:0009507 InterPro:IPR001763 Gene3D:G3DSA:3.40.250.10 SMART:SM00450 SUPFAM:SSF52821 PROSITE:PS50206 EMBL:AB011474…	120	16	119	86.6667	145	5e-35	69/104	66	83/104	79	0/104	0	3	isotig00214_30_503_+3_474_158_7	Mac	[P] COG0607 Rhodanese-related sulfurtransferase	MA0746	34.07	91	59	1	65	155	59
isogroup00239	isotig00490	isotig00490	1691	1233	283	56.2389	vacuolar H+-ATPase B subunit [Medicago truncatula]	ABO61030.1	489	172	489	65.0307	608	0	308/318	96	311/318	97	1/318	0	-3	1233	283	56.2389	TAIR|locus:2121209 - symbol:AT4G38510 "AT4G38510" species:3702 "Arabidopsis thaliana" [GO:0046933 "hydrogen ion transporting ATP synthase activity, rotational mechanism" evidence=ISS] InterPro:IPR000194 InterPro:IPR000793 InterPro:IPR004100 InterPro:IPR005723 InterPro:IPR020003 Pfam:PF00006 Pfam:PF00306 Pfam:PF02874 PROSITE:PS00152 GO:GO:0005886 GenomeReviews:CT486007_GR GO:GO:0009941 GO:GO:00057…	487	171	487	65.0924	603	0	304/317	95	308/317	97	0/317	0	-3	isotig00490_1163_1447_-2_285_94_3	Sce	[C] COG1156 Archaeal/vacuolar-type H+-ATPase subunit B	YBR127c	67.74	93	30	0	1	93	108
																																							isotig00490_280_1227_-3_948_315_10	Spo	[C] COG1156 Archaeal/vacuolar-type H+-ATPase subunit B	SPAC637.05c	79.22	308	61	1	7	314	183
isogroup01714	isotig01965	isotig01965	529	1	528	99.811	granule-bound starch synthase [Pisum sativum]	CAC69955.1	613	424	599	28.7113	316	1e-84	169/176	96	173/176	98	0/176	0	1	1	528	99.811	TAIR|locus:2037950 - symbol:AT1G32900 "AT1G32900" species:3702 "Arabidopsis thaliana" [GO:0016757 "transferase activity, transferring glycosyl groups" evidence=ISS] [GO:0005515 "protein binding" evidence=IPI] InterPro:IPR001296 InterPro:IPR011835 Pfam:PF00534 GO:GO:0005515 GenomeReviews:CT485782_GR GO:GO:0009507 CAZy:GT5 InterPro:IPR013534 Pfam:PF08323 EMBL:AC006424 HOGENOM:HBG596384 GO:GO:000901…	610	421	596	28.8525	236	2e-62	123/176	69	145/176	82	0/176	0	1	isotig01965_67_528_+1_462_154_6	Tma	[G] COG0297 Glycogen synthase	TM0895	41.26	143	66	3	2	136	341
isogroup02353	isotig02604	isotig02604	332	2	94	28.012	t-complex protein alpha subunit of chaperonin [Arabidopsis lyrata subsp. lyrata]	XP_002885354.1	545	514	544	5.68807	56.2	2e-06	29/31	93	29/31	93	0/31	0	2	2	94	28.012	TAIR|locus:2087605 - symbol:AT3G20050 "AT3G20050" species:3702 "Arabidopsis thaliana" [GO:0005575 "cellular_component" evidence=ND] InterPro:IPR002194 InterPro:IPR002423 InterPro:IPR012715 Pfam:PF00118 PROSITE:PS00750 PROSITE:PS00751 PROSITE:PS00995 GO:GO:0005524 GO:GO:0005737 GenomeReviews:BA000014_GR GO:GO:0006457 GO:GO:0051082 EMBL:AP000383 PANTHER:PTHR11353 SUPFAM:SSF48592 HOGENOM:HBG497503 I…	545	514	544	5.68807	56.2	3e-08	29/31	93	29/31	93	0/31	0	2		No Match
isogroup00016	isotig00085	isotig00085	227	227	3	99.1189	predicted protein [Populus trichocarpa]	XP_002310225.1	633	509	583	11.8483	117	6e-25	70/75	93	73/75	97	0/75	0	-1	227	3	99.1189	TAIR|locus:2062146 - symbol:AT2G18450 "AT2G18450" species:3702 "Arabidopsis thaliana" [GO:0005739 "mitochondrion" evidence=IDA] [GO:0000104 "succinate dehydrogenase activity" evidence=TAS] [GO:0005749 "mitochondrial respiratory chain complex II" evidence=ISS] [GO:0006121 "mitochondrial electron transport, succinate to ubiquinone" evidence=TAS] InterPro:IPR003952 InterPro:IPR003953 InterPro:IPR004…	632	508	582	11.8671	115	5e-26	67/75	89	72/75	96	0/75	0	-1		No Match
isogroup00740	isotig00991	isotig00991	856	89	544	53.271	PREDICTED: hypothetical protein [Vitis vinifera]	XP_002285124.1	357	99	249	42.2969	218	1e-91	109/154	70	128/154	83	5/154	3	2	89	541	52.9206	TAIR|locus:2082538 - symbol:AT3G57340 "AT3G57340" species:3702 "Arabidopsis thaliana" [GO:0006457 "protein folding" evidence=ISS] InterPro:IPR001623 InterPro:IPR003095 InterPro:IPR018253 Pfam:PF00226 PRINTS:PR00625 PROSITE:PS00636 PROSITE:PS50076 SMART:SM00271 GO:GO:0005886 GO:GO:0006457 GO:GO:0051082 EMBL:AL137080 GO:GO:0031072 InterPro:IPR015609 Gene3D:G3DSA:1.10.287.110 PANTHER:PTHR11821 SUPFA…	367	99	257	43.3243	184	2e-83	99/163	60	121/163	74	16/163	9	2	isotig00991_17_856_+2_840_280_5	Spo	[O] COG2214 DnaJ-class molecular chaperone	SPBC17A3.05c	33.83	201	105	7	13	191	85
isogroup01551	isotig01802	isotig01802	567	30	566	94.709	PREDICTED: hypothetical protein [Vitis vinifera]	XP_002274406.1	242	18	194	73.1405	302	2e-80	143/179	79	159/179	88	2/179	1	3	12	563	97.3545	TAIR|gene:2085541 - symbol:AT3G10940.1 species:3702 "Arabidopsis thaliana" [GO:0006470 "protein amino acid dephosphorylation" evidence=IEA] [GO:0016311 "dephosphorylation" evidence=IEA] [GO:0016791 "phosphatase activity" evidence=IEA] [GO:0008138 "protein tyrosine/serine/threonine phosphatase activity" evidence=IEA] [GO:0009507 "chloroplast" evidence=IDA] InterPro:IPR000340 InterPro:IPR000387 Int…	282	46	233	66.6667	297	1e-80	137/188	72	159/188	84	4/188	2	3	isotig01802_63_566_+3_504_168_9	Pho	[T] COG2453 Predicted protein-tyrosine phosphatase	PH1732	34.21	76	48	2	89	164	53
isogroup00035	isotig00137	isotig00137	523	2	499	95.2199	unknown [Glycine max]	ACU21471.1	290	25	190	57.2414	281	3e-74	150/166	90	160/166	96	0/166	0	2	2	499	95.2199	TAIR|gene:2165609 - symbol:AT5G57280.1 species:3702 "Arabidopsis thaliana" [GO:0008152 "metabolic process" evidence=IEA] [GO:0008168 "methyltransferase activity" evidence=IEA] InterPro:IPR013216 Pfam:PF08241 GenomeReviews:BA000015_GR GO:GO:0008152 GO:GO:0008168 HOGENOM:HBG444343 OMA:KKSREWV InterPro:IPR022238 Pfam:PF12589 EMBL:AB019233 EMBL:AY065258 EMBL:AY096365 IPI:IPI00518038 RefSeq:NP_200538.…	289	25	190	57.4394	256	3e-68	138/166	83	150/166	90	0/166	0	2	isotig00137_182_511_+2_330_109_4	Spo	[QR] COG0500 SAM-dependent methyltransferases	SPAC26A3.06	57.01	107	45	1	1	106	81
isogroup00417	isotig00668	isotig00668	1156	1113	256	74.2215	MYB transcription factor MYB2 [Medicago truncatula]	ABR28329.1	287	1	287	100	368	8e-100	236/291	81	248/291	85	9/291	3	-2	1116	295	71.1073	TAIR|locus:2027181 - symbol:AT1G74840 "AT1G74840" species:3702 "Arabidopsis thaliana" [GO:0003677 "DNA binding" evidence=ISS] [GO:0003700 "transcription factor activity" evidence=ISS] [GO:0006355 "regulation of transcription, DNA-dependent" evidence=ISS] [GO:0009651 "response to salt stress" evidence=IEP] [GO:0009723 "response to ethylene stimulus" evidence=IEP] [GO:0009733 "response to auxin sti…	265	6	262	96.9811	159	1e-38	131/284	46	161/284	56	37/284	13	-2	isotig00668_253_1113_-2_861_286_8	Ecu	[KAD] COG5147 Myb superfamily proteins, including transcription factors and mRNA splicing factors	ECU06g1020	43.59	39	21	1	83	121	209
isogroup02035	isotig02286	isotig02286	473	37	204	35.518	predicted protein [Arabidopsis lyrata subsp. lyrata]	NP_189984.1	56	1	56	100	123	8e-27	53/56	94	53/56	94	0/56	0	1	37	204	35.518	TAIR|locus:505006550 - symbol:AT4G33865 "AT4G33865" species:3702 "Arabidopsis thaliana" [GO:0005840 "ribosome" evidence=ISS] [GO:0003735 "structural constituent of ribosome" evidence=ISS] [GO:0006412 "translation" evidence=ISS] [GO:0022627 "cytosolic small ribosomal subunit" evidence=IDA] InterPro:IPR001209 Pfam:PF00253 GenomeReviews:CT486007_GR GenomeReviews:BA000014_GR GO:GO:0008270 GO:GO:00064…	56	1	56	100	123	2e-28	53/56	94	53/56	94	0/56	0	1	isotig02286_37_207_+1_171_56_1	Sce	[J] COG0199 Ribosomal protein S14	YLR388w	66.07	56	19	0	1	56	1
isogroup01668	isotig01919	isotig01919	538				No hit																		No hit															No Match
isogroup02110	isotig02361	isotig02361	456	454	5	98.6842	unnamed protein product [Vitis vinifera]	XP_002270765.1	418	171	320	35.8852	275	1e-72	134/150	89	140/150	93	0/150	0	-3	454	2	99.3421	TAIR|locus:2204639 - symbol:AT1G30620 "AT1G30620" species:3702 "Arabidopsis thaliana" [GO:0003824 "catalytic activity" evidence=ISS] [GO:0009225 "nucleotide-sugar metabolic process" evidence=ISS] [GO:0019567 "arabinose biosynthetic process" evidence=IMP] [GO:0005794 "Golgi apparatus" evidence=IDA] [GO:0050373 "UDP-arabinose 4-epimerase activity" evidence=IDA] [GO:0009832 "plant-type cell wall bio…	419	171	321	36.0382	273	2e-73	134/151	88	139/151	92	0/151	0	-3	isotig02361_2_418_-3_417_139_5	Mlo	[M] COG1087 UDP-glucose 4-epimerase	mll7878	50	136	64	1	4	139	109
isogroup02083	isotig02334	isotig02334	463	463	32	93.3045	predicted protein [Populus trichocarpa]	XP_002317325.1	320	179	320	44.375	188	3e-46	102/144	70	107/144	74	2/144	1	-1	463	38	92.0086	TAIR|locus:2091936 - symbol:AT3G20800 "AT3G20800" species:3702 "Arabidopsis thaliana" [GO:0003674 "molecular_function" evidence=ND] [GO:0007275 "multicellular organismal development" evidence=ISS] [GO:0005575 "cellular_component" evidence=ND] Pfam:PF04078 OMA:RSFEYLR InterPro:IPR007216 PANTHER:PTHR12262 UniGene:At.48685 UniGene:At.66456 EMBL:AY091082 EMBL:AY122953 IPI:IPI00525457 RefSeq:NP_188716…	316	178	316	43.9873	150	1e-36	85/142	59	95/142	66	3/142	2	-1	isotig02334_276_461_-3_186_61_0	Sce	[R] COG5209 Uncharacterized protein involved in cell differentiation/sexual development	YNL288w	74.19	31	7	1	17	47	262
																																							isotig02334_29_367_-1_339_112_4	Spo	[R] COG5209 Uncharacterized protein involved in cell differentiation/sexual development	SPAC29B12.06c	59.49	79	32	0	15	93	198
isogroup01076	isotig01327	isotig01327	705	697	5	98.2979	signal recognition particle 54 kDa subunit precursor [Pisum sativum]	AAC64109.1	525	255	485	44	412	2e-113	215/231	93	224/231	96	0/231	0	-3	697	2	98.7234	TAIR|gene:2150619 - symbol:CPSRP54 "CHLOROPLAST SIGNAL RECOGNITION PARTICLE 54 KDA SUBUNIT" species:3702 "Arabidopsis thaliana" [GO:0009507 "chloroplast" evidence=IDA] InterPro:IPR000897 InterPro:IPR003593 InterPro:IPR004125 InterPro:IPR004780 InterPro:IPR013822 Pfam:PF00448 Pfam:PF02881 Pfam:PF02978 PROSITE:PS00300 SMART:SM00382 UniProt:P37107 GO:GO:0005525 GO:GO:0005515 GenomeReviews:BA000015_G…	564	296	527	41.1348	385	7e-107	198/232	85	214/232	92	0/232	0	-3	isotig01327_2_688_-3_687_229_16	Syn	[U] COG0541 Signal recognition particle GTPase	slr1531	58.71	201	83	0	1	201	223
isogroup00126	isotig00315	isotig00315	763	763	2	99.8689	purple acid phosphatase [Medicago truncatula]	AAX20028.1	465	33	286	54.6237	479	2e-133	224/254	88	236/254	92	0/254	0	-1	751	2	98.2962	TAIR|gene:2042688 - symbol:PAP10 "PURPLE ACID PHOSPHATASE 10" species:3702 "Arabidopsis thaliana" [GO:0005618 "cell wall" evidence=IDA] [GO:0009505 "plant-type cell wall" evidence=IDA] InterPro:IPR004843 InterPro:IPR008963 InterPro:IPR015914 Pfam:PF00149 GO:GO:0005737 GenomeReviews:CT485783_GR GO:GO:0005576 GO:GO:0005506 GO:GO:0008270 GO:GO:0009505 GO:GO:0003993 EMBL:AC007047 Gene3D:G3DSA:2.60.40…	468	41	290	53.4188	393	3e-109	178/250	71	206/250	82	0/250	0	-1	isotig00315_2_745_-1_744_248_2	Mtu	[R] COG1409 Predicted phosphohydrolases	Rv2577	25.31	245	147	10	20	240	68
isogroup02050	isotig02301	isotig02301	472	471	13	97.2458	FBD [Medicago truncatula]	ABD33093.1	255	99	245	57.6471	107	8e-22	71/160	44	93/160	58	20/160	12	-2	468	85	81.3559	TAIR|locus:2155327 - symbol:AT5G44950 "AT5G44950" species:3702 "Arabidopsis thaliana" [GO:0005575 "cellular_component" evidence=ND] [GO:0003674 "molecular_function" evidence=ND] [GO:0008150 "biological_process" evidence=ND] Pfam:PF00646 INTERPRO:IPR001810 GenomeReviews:BA000015_GR PROSITE:PS50181 EMBL:AB010693 InterPro:IPR006566 SMART:SM00579 InterPro:IPR013596 Pfam:PF08387 HOGENOM:HBG316570 IPI:…	438	283	406	28.3105	51.6	1e-06	37/138	26	63/138	45	24/138	17	-2	isotig02301_1_297_-2_297_99_2	-	-	-	31.03	58	36	1	43	96	1813
isogroup00782	isotig01033	isotig01033	834	2	832	99.6403	unknown [Medicago truncatula]	ACJ85375.1	318	5	285	88.3648	415	4e-114	232/282	82	250/282	88	6/282	2	2	2	832	99.6403	TAIR|locus:2092875 - symbol:AT3G13410 "AT3G13410" species:3702 "Arabidopsis thaliana" [GO:0003674 "molecular_function" evidence=ND] [GO:0008150 "biological_process" evidence=ND] [GO:0005783 "endoplasmic reticulum" evidence=IDA] GO:GO:0005783 EMBL:AY035027 EMBL:AY059100 EMBL:BT006188 EMBL:BT000749 IPI:IPI00536719 RefSeq:NP_566456.3 UniGene:At.23723 UniGene:Rra.4578 UniGene:Rsa.2599 STRING:Q93WB8 P…	321	12	287	85.9813	218	3e-56	128/280	45	182/280	65	7/280	2	2		No Match
isogroup00548	isotig00799	isotig00799	1004	66	815	74.7012	ascorbate peroxidase [Pisum sativum]	P48534.2	250	1	250	100	427	2e-117	238/250	95	245/250	98	0/250	0	3	66	815	74.7012	TAIR|gene:2026615 - symbol:APX1 "ascorbate peroxidase 1" species:3702 "Arabidopsis thaliana" [GO:0009570 "chloroplast stroma" evidence=IDA] [GO:0005618 "cell wall" evidence=IDA] [GO:0046686 "response to cadmium ion" evidence=IEP] [GO:0005886 "plasma membrane" evidence=IDA] [GO:0009651 "response to salt stress" evidence=IEP] [GO:0009507 "chloroplast" evidence=IDA] InterPro:IPR002016 InterPro:IPR00…	250	1	250	100	363	4e-100	199/250	79	229/250	91	0/250	0	3	isotig00799_66_818_+3_753_250_2	Sce	[P] COG0376 Catalase (peroxidase I)	YKR066c	36.19	268	145	6	2	248	80
isogroup02421	isotig02672	isotig02672	229	229	2	99.5633	unnamed protein product [Vitis vinifera]	XP_002280069.1	986	367	442	7.70791	93.2	1e-17	57/76	75	62/76	81	0/76	0	-1	229	2	99.5633	TAIR|locus:2005507 - symbol:AT2G26330 "AT2G26330" species:3702 "Arabidopsis thaliana" [GO:0005739 "mitochondrion" evidence=IDA] [GO:0050832 "defense response to fungus" evidence=IMP] [GO:0010103 "stomatal complex morphogenesis" evidence=IMP] [GO:0009965 "leaf morphogenesis" evidence=IMP] [GO:0030155 "regulation of cell adhesion" evidence=IMP] [GO:0019199 "transmembrane receptor protein kinase act…	976	368	443	7.78689	86.3	2e-17	52/76	68	60/76	78	0/76	0	-1		No Match
isogroup01248	isotig01499	isotig01499	646	2	307	47.3684	predicted protein [Populus trichocarpa]	XP_002308030.1	443	116	217	23.0248	132	9e-61	62/102	60	84/102	82	0/102	0	2	2	307	47.3684	TAIR|locus:2125359 - symbol:AT4G35910 "AT4G35910" species:3702 "Arabidopsis thaliana" [GO:0005575 "cellular_component" evidence=ND] [GO:0008150 "biological_process" evidence=ND] [GO:0003674 "molecular_function" evidence=ND] GenomeReviews:CT486007_GR GO:GO:0005737 EMBL:AL031986 EMBL:AL161588 GO:GO:0008033 EMBL:AL022373 EMBL:AK175937 EMBL:AK220738 EMBL:BT029183 EMBL:AY085266 IPI:IPI00521356 PIR:T04…	458	115	216	22.2707	121	4e-56	57/102	55	78/102	76	0/102	0	2		No Match
isogroup01142	isotig01393	isotig01393	688	687	1	99.8547	multidrug resistance protein 1, 2, putative [Ricinus communis]	XP_002519488.1	1352	1060	1288	16.9379	395	3e-108	206/229	89	222/229	96	0/229	0	-2	687	1	99.8547	TAIR|gene:2057960 - symbol:ABCB1 "ATP BINDING CASSETTE SUBFAMILY B1" species:3702 "Arabidopsis thaliana" [GO:0005886 "plasma membrane" evidence=IDA] InterPro:IPR001140 InterPro:IPR003439 InterPro:IPR003593 InterPro:IPR011527 InterPro:IPR017871 Pfam:PF00005 Pfam:PF00664 PROSITE:PS00211 PROSITE:PS50893 SMART:SM00382 UniProt:Q9ZR72 GO:GO:0005515 GO:GO:0016021 GO:GO:0005886 GO:GO:0005524 GenomeReview…	1286	999	1227	17.8072	376	3e-104	191/229	83	220/229	96	0/229	0	-2	isotig01393_1_567_-2_567_189_3	Cac	[V] COG1132 ABC-type multidrug transport system, ATPase and permease components	CAC1613	58.29	187	78	0	3	189	353
isogroup02410	isotig02661	isotig02661	258	257	3	98.8372	conserved hypothetical protein [Ricinus communis]	XP_002525192.1	401	13	92	19.9501	73.2	1e-11	56/85	65	67/85	78	5/85	5	-2	257	3	98.8372	TAIR|locus:2151266 - symbol:AT5G02850 "AT5G02850" species:3702 "Arabidopsis thaliana" [GO:0003674 "molecular_function" evidence=ND] [GO:0008150 "biological_process" evidence=ND] EMBL:AL162973 IPI:IPI00523563 PIR:T48306 RefSeq:NP_195905.1 UniGene:At.4977 PRIDE:Q9LZ00 GeneID:831762 KEGG:ath:AT5G02850 NMPDR:fig|3702.1.peg.22365 TAIR:At5g02850 InParanoid:Q9LZ00 OMA:YTTFAPP Genevestigator:Q9LZ00 Unipr…	426	13	122	25.8216	56.6	2e-08	56/110	50	67/110	60	25/110	22	-2		No Match
isogroup01716	isotig01967	isotig01967	529	1	528	99.811	unknown [Medicago truncatula]	ACJ85296.1	474	246	420	36.9198	213	7e-54	147/176	83	162/176	92	1/176	0	1	1	525	99.2439	TAIR|gene:504953864 - symbol:AT2G25737.1 species:3702 "Arabidopsis thaliana" [GO:0012505 "endomembrane system" evidence=IEA] [GO:0016021 "integral to membrane" evidence=IEA] InterPro:IPR002781 Pfam:PF01925 GO:GO:0016021 GenomeReviews:CT485783_GR eggNOG:euNOG19281 EMBL:AY136387 EMBL:BT002106 EMBL:BT005381 EMBL:AK117723 IPI:IPI00518569 RefSeq:NP_850068.1 UniGene:At.44601 GeneID:817116 KEGG:ath:AT2G…	476	251	425	36.7647	154	1e-37	109/175	62	145/175	82	0/175	0	1	isotig01967_283_528_+1_246_82_4	Pab	[R] COG0730 Predicted permeases	PAB1010	28.79	66	47	0	16	81	160
isogroup01171	isotig01422	isotig01422	676	671	3	98.9645	plasma membrane receptor-like kinase [Medicago truncatula]	ACF70844.1	597	374	596	37.3534	438	3e-121	218/223	97	220/223	98	0/223	0	-3	671	3	98.9645	TAIR|locus:2160644 - symbol:AT5G63710 "AT5G63710" species:3702 "Arabidopsis thaliana" [GO:0005575 "cellular_component" evidence=ND] [GO:0005524 "ATP binding" evidence=ISS] [GO:0004674 "protein serine/threonine kinase activity" evidence=ISS] [GO:0006468 "protein amino acid phosphorylation" evidence=ISS] [GO:0007169 "transmembrane receptor protein tyrosine kinase signaling pathway" evidence=ISS] Pf…	614	390	613	36.4821	348	7e-96	177/225	78	197/225	87	3/225	1	-3	isotig01422_3_506_-3_504_168_5	Sce	[RTKL] COG0515 Serine/threonine protein kinase	YBR274w	37.31	67	40	1	4	68	176
isogroup02418	isotig02669	isotig02669	237	232	56	74.6835	unknown [Glycine max]	ACU16195.1	238	53	113	25.6303	56.6	1e-06	33/64	51	36/64	56	8/64	12	-3	226	38	79.7468	DICTYBASE|DDB_G0283327 - symbol:eppA "Erk2-dependent phosphoprotein" species:44689 "Dictyostelium discoideum" [GO:0045335 "phagocytic vesicle" evidence=IDA] [GO:0030587 "sorocarp development" evidence=IMP] [GO:0043327 "chemotaxis to cAMP" evidence=IMP] [GO:0043326 "chemotaxis to folate" evidence=IMP] [GO:0008283 "cell proliferation" evidence=IMP] [GO:0003674 "molecular_function" evidence=ND] [GO:…	402	162	215	13.4328	42	0.0005	23/63	36	27/63	42	9/63	14	-3		No Match
isogroup01808	isotig02059	isotig02059	509	504	121	75.442	21 kDa protein precursor, putative [Ricinus communis]	XP_002527780.1	208	82	207	60.5769	176	1e-42	87/128	67	103/128	80	2/128	1	-3	504	118	76.0314	TAIR|locus:2049597 - symbol:AT2G01610 "AT2G01610" species:3702 "Arabidopsis thaliana" [GO:0008150 "biological_process" evidence=ND] [GO:0046910 "pectinesterase inhibitor activity" evidence=ISS] InterPro:IPR006501 Pfam:PF04043 SMART:SM00856 GO:GO:0004857 EMBL:AC006069 EMBL:AC005560 GO:GO:0030599 SUPFAM:SSF101148 TIGRFAMs:TIGR01614 Gene3D:G3DSA:1.20.140.40 EMBL:BT030064 IPI:IPI00526890 PIR:H84426 R…	222	86	222	61.7117	136	4e-32	74/137	54	97/137	70	8/137	5	-3		No Match
isogroup01838	isotig02089	isotig02089	505	486	1	96.2376	unknown [Medicago truncatula]	ACJ84355.1	230	1	164	71.3043	260	5e-68	144/164	87	150/164	91	2/164	1	-2	486	1	96.2376	TAIR|locus:2157538 - symbol:AT5G54680 "AT5G54680" species:3702 "Arabidopsis thaliana" [GO:0003677 "DNA binding" evidence=ISS] [GO:0003700 "transcription factor activity" evidence=ISS] [GO:0045449 "regulation of transcription" evidence=TAS] InterPro:IPR001092 InterPro:IPR011598 Pfam:PF00010 PROSITE:PS50888 SMART:SM00353 GenomeReviews:BA000015_GR GO:GO:0005634 GO:GO:0003677 GO:GO:0006350 GO:GO:0045…	234	1	166	70.9402	213	3e-55	120/171	70	136/171	79	14/171	8	-2		No Match
isogroup01174	isotig01425	isotig01425	676	676	2	99.8521	PREDICTED: myosin heavy chain, muscle isoform 1 [Acyrthosiphon pisum]	XP_001952092.2	1969	1311	1535	11.4271	388	4e-106	224/225	99	224/225	99	0/225	0	-1	676	5	99.4083	FB|FBgn0086783 - symbol:Mhc "Myosin heavy chain" species:7227 "Drosophila melanogaster" [GO:0008307 "structural constituent of muscle" evidence=IMP;TAS] [GO:0006941 "striated muscle contraction" evidence=TAS] [GO:0005863 "striated muscle thick filament" evidence=IDA] [GO:0005859 "muscle myosin complex" evidence=ISS;IDA] [GO:0030017 "sarcomere" evidence=IDA] [GO:0042803 "protein homodimerization a…	1962	1304	1527	11.4169	362	6e-100	203/224	90	212/224	94	0/224	0	-1	isotig01425_2_676_-1_675_225_0	-	-	-	19.62	209	146	4	21	208	497
isogroup00147	isotig00358	isotig00358	487	471	1	96.7146	unknown [Glycine max]	ACU23274.1	241	1	157	65.1452	257	4e-67	132/157	84	145/157	92	0/157	0	-2	471	1	96.7146	TAIR|gene:2052463 - symbol:AT2G21870.1 species:3702 "Arabidopsis thaliana" [GO:0005739 "mitochondrion" evidence=IDA] [GO:0005730 "nucleolus" evidence=IDA] [GO:0016020 "membrane" evidence=IDA] [GO:0009507 "chloroplast" evidence=IDA] GO:GO:0005743 GO:GO:0009507 GenomeReviews:CT485783_GR GO:GO:0005730 GO:GO:0008270 GO:GO:0005507 GO:GO:0050897 GO:GO:0015992 EMBL:AC007019 GO:GO:0045263 EMBL:AY046020 E…	240	1	157	65.4167	196	3e-50	96/157	61	122/157	77	0/157	0	-2		No Match
isogroup01292	isotig01543	isotig01543	636	636	1	100	A Chain A, High Resolution Structure Of A Cherry Allergen Pru Av 2	2AHN	222	3	215	95.9459	349	1e-94	157/213	73	177/213	83	1/213	0	-1	633	1	99.5283	TAIR|locus:2198641 - symbol:AT1G20030 "AT1G20030" species:3702 "Arabidopsis thaliana" [GO:0003674 "molecular_function" evidence=ND] [GO:0051707 "response to other organism" evidence=ISS] [GO:0031225 "anchored to membrane" evidence=TAS] Pfam:PF00314 GO:GO:0031225 EMBL:AC022472 InterPro:IPR001938 InterPro:IPR017949 Gene3D:G3DSA:2.60.110.10 PIRSF:PIRSF002703 PRINTS:PR00347 SMART:SM00205 SUPFAM:SSF49…	316	23	238	68.3544	254	2e-67	120/216	55	148/216	68	5/216	2	-1		No Match
isogroup00718	isotig00969	isotig00969	864	863	291	66.3194	unknown [Glycine max]	ACU18621.1	297	102	292	64.3098	325	5e-87	161/191	84	174/191	91	0/191	0	-2	863	294	65.9722	TAIR|gene:2051352 - symbol:PSB29 species:3702 "Arabidopsis thaliana" [GO:0009941 "chloroplast envelope" evidence=IDA] [GO:0009507 "chloroplast" evidence=IDA] [GO:0009535 "chloroplast thylakoid membrane" evidence=IDA] [GO:0009570 "chloroplast stroma" evidence=IDA] UniProt:Q9SKT0 GO:GO:0005515 GO:GO:0016021 GenomeReviews:CT485783_GR GO:GO:0007186 GO:GO:0009570 GO:GO:0010319 GO:GO:0010027 GO:GO:0010…	300	97	286	63.3333	304	2e-82	146/190	76	171/190	90	0/190	0	-2	isotig00969_300_854_-2_555_184_3	-	-	-	29.28	181	119	2	7	178	46
isogroup02099	isotig02350	isotig02350	457	403	2	87.965	putative flavonoid 3'-hydroxylase [Trifolium pratense]	BAE71221.1	510	359	492	26.2745	207	4e-59	94/134	70	113/134	84	0/134	0	-1	403	2	87.965	TAIR|locus:2142878 - symbol:AT5G07990 "AT5G07990" species:3702 "Arabidopsis thaliana" [GO:0016711 "flavonoid 3'-monooxygenase activity" evidence=IDA;TAS] [GO:0019825 "oxygen binding" evidence=ISS] [GO:0009411 "response to UV" evidence=IEP] [GO:0009813 "flavonoid biosynthetic process" evidence=TAS] InterPro:IPR001128 InterPro:IPR002401 Pfam:PF00067 PRINTS:PR00463 Prosite:PS00086 GenomeReviews:BA00…	513	358	491	26.1209	190	1e-54	88/134	65	103/134	76	0/134	0	-1		No Match
isogroup01810	isotig02061	isotig02061	507	505	104	79.2899	AF503756_1 long chain acyl-CoA synthetase 6 [Arabidopsis thaliana]	AAM28873.1	701	563	696	19.1155	220	5e-56	105/134	78	118/134	88	0/134	0	-3	505	104	79.2899	TAIR|gene:2083012 - symbol:LACS6 "long-chain acyl-CoA synthetase 6" species:3702 "Arabidopsis thaliana" [GO:0016020 "membrane" evidence=IDA] InterPro:IPR000873 Pfam:PF00501 Prosite:PS00455 InterPro:IPR020845 HSSP:P08659 GO:GO:0004467 GO:GO:0008152 GO:GO:0016020 EMBL:AY094418 EMBL:BT001117 IPI:IPI00524146 RefSeq:NP_566265.1 UniGene:At.25229 SMR:Q8LPS1 STRING:Q8LPS1 PRIDE:Q8LPS1 GeneID:819767 KEGG:…	701	563	696	19.1155	220	2e-57	105/134	78	118/134	88	0/134	0	-3	isotig02061_89_391_-3_303_100_6	MtC	[I] COG1022 Long-chain acyl-CoA synthetases (AMP-forming)	MT2667_1	34.78	69	45	0	25	93	562
isogroup02309	isotig02560	isotig02560	370	12	368	96.4865	unknown [Medicago truncatula]	ACJ83619.1	170	30	148	70	167	4e-40	100/119	84	109/119	91	0/119	0	3	9	368	97.2973	TAIR|locus:2077665 - symbol:AT3G58970 "AT3G58970" species:3702 "Arabidopsis thaliana" [GO:0016020 "membrane" evidence=ISS] [GO:0030001 "metal ion transport" evidence=ISS] [GO:0046873 "metal ion transmembrane transporter activity" evidence=ISS] [GO:0015095 "magnesium ion transmembrane transporter activity" evidence=IDA] InterPro:IPR002523 Pfam:PF01544 GO:GO:0005886 GO:GO:0055085 GO:GO:0030001 GO:G…	436	294	414	27.7523	137	1e-32	81/121	66	93/121	76	1/121	0	3	isotig02560_102_368_+3_267_89_3	-	-	-	33.33	81	54	0	1	81	267
isogroup00085	isotig00233	isotig00233	918	637	227	44.7712	unknown [Glycine max]	ACU13224.1	139	1	139	100	261	8e-68	129/139	92	134/139	96	2/139	1	-3	637	227	44.7712	TAIR|locus:2168052 - symbol:AT5G59880 "AT5G59880" species:3702 "Arabidopsis thaliana" [GO:0005622 "intracellular" evidence=ISS] [GO:0005739 "mitochondrion" evidence=IDA] [GO:0006979 "response to oxidative stress" evidence=IDA] InterPro:IPR002108 Pfam:PF00241 PROSITE:PS51263 SMART:SM00102 UniProt:Q9ZSK4 GenomeReviews:BA000015_GR GO:GO:0005739 GO:GO:0005886 GO:GO:0009507 GO:GO:0046686 GO:GO:0003779…	139	1	139	100	239	1e-62	115/139	82	129/139	92	2/139	1	-3	isotig00233_224_637_-3_414_137_5	-	-	-	44.88	127	68	2	6	130	4
isogroup02009	isotig02260	isotig02260	474	48	389	72.1519	defender against death homolog Peadad [Pisum sativum]	Q9ZRA3.1	117	1	114	97.4359	213	6e-54	108/114	94	109/114	95	0/114	0	3	63	389	68.9873	TAIR|locus:2031765 - symbol:AT1G32210 "AT1G32210" species:3702 "Arabidopsis thaliana" [GO:0003674 "molecular_function" evidence=ND] [GO:0005783 "endoplasmic reticulum" evidence=IDA] [GO:0006916 "anti-apoptosis" evidence=IGI] [GO:0016020 "membrane" evidence=ISS] GenomeReviews:CT485782_GR GO:GO:0016021 GO:GO:0006915 GO:GO:0005783 GO:GO:0006916 EMBL:AC084165 EMBL:X95585 EMBL:Y17608 EMBL:BT024553 IPI…	115	4	112	94.7826	201	8e-52	100/109	91	107/109	98	0/109	0	3	isotig02260_48_401_+3_354_117_3	-	-	-	39.81	108	57	1	18	117	15
isogroup00219	isotig00470	isotig00470	1889	70	1737	88.3007	ketol-acid reductoisomerase [Pisum sativum]	O82043.1	581	27	581	95.525	1026	0	537/556	96	544/556	97	1/556	0	1	73	1737	88.1419	TAIR|gene:2076370 - symbol:AT3G58610.1 species:3702 "Arabidopsis thaliana" [GO:0009941 "chloroplast envelope" evidence=IDA] [GO:0009507 "chloroplast" evidence=IDA] [GO:0009570 "chloroplast stroma" evidence=IDA] [GO:0005618 "cell wall" evidence=IDA] [GO:0046686 "response to cadmium ion" evidence=IEP] [GO:0048046 "apoplast" evidence=IDA] InterPro:IPR000506 InterPro:IPR008927 InterPro:IPR013023 Inte…	591	33	591	94.5854	933	0	485/559	86	519/559	92	4/559	0	1	isotig00470_163_1740_+1_1578_525_12	Sce	[EH] COG0059 Ketol-acid reductoisomerase	YLR355c	31.96	316	192	6	71	381	95
isogroup02356	isotig02607	isotig02607	323	149	322	53.87	predicted protein [Populus trichocarpa]	XP_002316513.1	217	34	91	26.7281	101	4e-20	48/58	82	52/58	89	0/58	0	2	149	322	53.87	TAIR|locus:2184367 - symbol:AT5G04600 "AT5G04600" species:3702 "Arabidopsis thaliana" [GO:0003723 "RNA binding" evidence=ISS] [GO:0003676 "nucleic acid binding" evidence=ISS] [GO:0008150 "biological_process" evidence=ND] InterPro:IPR000504 InterPro:IPR012677 Pfam:PF00076 PROSITE:PS50102 SMART:SM00360 GenomeReviews:BA000015_GR GO:GO:0005730 GO:GO:0000166 Gene3D:G3DSA:3.30.70.330 GO:GO:0003676 EMBL…	222	37	95	26.5766	89	4e-18	41/59	69	49/59	83	1/59	1	2		No Match
isogroup01947	isotig02198	isotig02198	488	314	487	35.6557	unknown [Glycine max]	ACU20267.1	377	25	82	15.3846	61.2	5e-08	37/59	62	43/59	72	2/59	3	2				No hit															No Match
isogroup00880	isotig01131	isotig01131	782	747	214	68.2864	unknown [Medicago truncatula]	ACJ84852.1	178	1	178	100	357	8e-97	171/178	96	174/178	97	0/178	0	-3	735	214	66.7519	TAIR|locus:2040914 - symbol:AT2G34480 "AT2G34480" species:3702 "Arabidopsis thaliana" [GO:0005840 "ribosome" evidence=ISS] [GO:0003735 "structural constituent of ribosome" evidence=ISS] [GO:0006412 "translation" evidence=ISS] [GO:0042254 "ribosome biogenesis" evidence=ISS] [GO:0022625 "cytosolic large ribosomal subunit" evidence=IDA] InterPro:IPR002670 InterPro:IPR021138 Pfam:PF01775 UniProt:P514…	178	5	178	97.7528	330	3e-90	155/174	89	164/174	94	0/174	0	-3	isotig01131_211_747_-3_537_178_6	Sce	[J] COG2157 Ribosomal protein L20A (L18A)	YMR242c	54.97	151	67	1	4	153	10
isogroup02069	isotig02320	isotig02320	467				No hit																		No hit															No Match
isogroup01313	isotig01564	isotig01564	627	2	454	72.2488	predicted protein [Populus trichocarpa]	XP_002317864.1	243	84	233	61.7284	201	6e-50	105/152	69	115/152	75	3/152	1	2	2	454	72.2488	TAIR|locus:2088510 - symbol:AT3G17910 "AT3G17910" species:3702 "Arabidopsis thaliana" [GO:0003674 "molecular_function" evidence=ND] [GO:0008535 "respiratory chain complex IV assembly" evidence=ISS] [GO:0005739 "mitochondrion" evidence=IDA] GO:GO:0005739 OMA:GVTENGY InterPro:IPR002994 Pfam:PF02104 PROSITE:PS50895 EMBL:AF182953 EMBL:BT024740 IPI:IPI00546262 RefSeq:NP_566592.1 UniGene:At.8040 PRIDE:…	354	195	344	42.3729	182	1e-45	91/152	59	115/152	75	3/152	1	2		No Match
isogroup01272	isotig01523	isotig01523	643	626	153	73.717	1604467A disease response resistance gene	P14710.1	158	1	158	100	282	3e-74	138/158	87	144/158	91	0/158	0	-3	629	171	71.3841	TAIR|gene:2199931 - symbol:MLP423 "MLP-LIKE PROTEIN 423" species:3702 "Arabidopsis thaliana" [GO:0009607 "response to biotic stimulus" evidence=IEA] [GO:0006952 "defense response" evidence=IEA] [GO:0016020 "membrane" evidence=IDA] InterPro:IPR000916 Pfam:PF00407 PRINTS:PR00634 GenomeReviews:CT485782_GR GO:GO:0006952 GO:GO:0016020 GO:GO:0009607 EMBL:AC002423 HOGENOM:HBG748945 EMBL:AJ306136 EMBL:AY…	155	3	150	95.4839	43.5	0.0006	43/157	27	75/157	47	13/157	8	-3		No Match
isogroup01866	isotig02117	isotig02117	501	2	499	99.4012	unknown [Medicago truncatula]	ACJ84816.1	246	18	183	67.4797	318	2e-85	154/166	92	160/166	96	0/166	0	2	2	499	99.4012	TAIR|locus:2085919 - symbol:AT3G18940 "AT3G18940" species:3702 "Arabidopsis thaliana" [GO:0005575 "cellular_component" evidence=ND] [GO:0003674 "molecular_function" evidence=ND] [GO:0008150 "biological_process" evidence=ND] EMBL:AP000735 InterPro:IPR019151 InterPro:IPR016562 Pfam:PF09754 PIRSF:PIRSF010044 EMBL:BT024704 IPI:IPI00548164 RefSeq:NP_566621.1 UniGene:At.20663 PRIDE:Q9LJ72 GeneID:821426…	281	18	183	59.0747	219	3e-57	102/166	61	134/166	80	0/166	0	2		No Match
isogroup01586	isotig01837	isotig01837	553	516	268	45.0271	hypothetical protein MtrDRAFT_AC148995g28v2 [Medicago truncatula]	ABD32814.1	468	377	468	19.6581	130	7e-29	65/92	70	73/92	79	9/92	9	-2	483	268	39.0597	TAIR|locus:2084021 - symbol:AT3G53400 "AT3G53400" species:3702 "Arabidopsis thaliana" [GO:0003674 "molecular_function" evidence=ND] [GO:0008150 "biological_process" evidence=ND] GenomeReviews:BA000014_GR EMBL:AL132966 UniGene:At.28564 IPI:IPI00520296 PIR:T45880 RefSeq:NP_190908.1 PRIDE:Q9LFH7 GeneID:824508 KEGG:ath:AT3G53400 NMPDR:fig|3702.1.peg.16623 TAIR:At3g53400 HOGENOM:HBG186227 InParanoid:Q…	466	398	466	14.8069	88.2	9e-19	42/72	58	52/72	72	3/72	4	-2		No Match
isogroup00046	isotig00156	isotig00156	1377	635	156	34.8584	putative spindle disassembly related protein CDC48 [Nicotiana tabacum]	ABF59516.1	808	650	808	19.6782	243	2e-104	135/160	84	144/160	90	1/160	0	-2	635	249	28.1046	TAIR|gene:2831843 - symbol:AT5G03340.1 species:3702 "Arabidopsis thaliana" [GO:0005618 "cell wall" evidence=IDA] InterPro:IPR003338 InterPro:IPR003593 InterPro:IPR003959 InterPro:IPR003960 InterPro:IPR004201 InterPro:IPR005938 InterPro:IPR009010 Pfam:PF00004 Pfam:PF02359 Pfam:PF02933 PROSITE:PS00674 SMART:SM00382 GO:GO:0005515 GenomeReviews:BA000015_GR GO:GO:0015031 GO:GO:0005524 GO:GO:0005634 GO…	810	649	777	15.9259	234	2e-102	117/129	90	121/129	93	0/129	0	-2	isotig00156_153_413_-2_261_86_2	Sce	[O] COG0464 ATPases of the AAA+ class	YDL126c	41.49	94	46	1	2	86	742
																																							isotig00156_587_952_-3_366_121_7	Sce	[O] COG0464 ATPases of the AAA+ class	YDL126c	77.55	98	22	0	11	108	560
isogroup00412	isotig00663	isotig00663	1165	1163	207	82.1459	putative glutamine synthetase [Pisum sativum]	CAJ87510.1	356	38	356	89.6067	613	1e-173	303/319	94	316/319	99	0/319	0	-3	1163	207	82.1459	TAIR|gene:2013879 - symbol:ATGSR2 "ARABIDOPSIS THALIANA GLUTAMINE SYNTHASE CLONE R2" species:3702 "Arabidopsis thaliana" [GO:0009941 "chloroplast envelope" evidence=IDA] [GO:0005773 "vacuole" evidence=IDA] [GO:0022626 "cytosolic ribosome" evidence=IDA] [GO:0005507 "copper ion binding" evidence=IDA] [GO:0009651 "response to salt stress" evidence=IEP] [GO:0048046 "apoplast" evidence=IDA] InterPro:I…	356	38	356	89.6067	577	2e-164	280/319	87	307/319	96	0/319	0	-3	isotig00663_204_695_-3_492_163_4	Sce	[E] COG0174 Glutamine synthetase	YPR035w	61.64	159	61	0	1	159	195
isogroup00018	isotig00092	isotig00092	338				No hit																		No hit															No Match
isogroup01358	isotig01609	isotig01609	614	111	488	61.5635	unknown [Medicago truncatula]	ACJ86213.1	142	1	126	88.7324	236	1e-60	113/126	89	118/126	93	0/126	0	3	117	488	60.5863	TAIR|locus:505006135 - symbol:AT1G20693 "AT1G20693" species:3702 "Arabidopsis thaliana" [GO:0003700 "transcription factor activity" evidence=ISS] [GO:0000785 "chromatin" evidence=TAS] [GO:0003682 "chromatin binding" evidence=TAS] [GO:0006333 "chromatin assembly or disassembly" evidence=TAS] [GO:0030527 "structural constituent of chromatin" evidence=TAS] [GO:0003677 "DNA binding" evidence=ISS;IDA]…	144	5	128	86.1111	146	4e-35	76/126	60	99/126	78	4/126	3	3	isotig01609_111_533_+3_423_140_2	Sce	[B] COG5648 Chromatin-associated proteins containing the HMG domain	YBR089c-a	37.35	83	51	1	24	106	14
isogroup01496	isotig01747	isotig01747	581	581	3	99.6558	hypothetical protein MtrDRAFT_AC161864g5v2 [Medicago truncatula]	ABE86673.1	412	4	195	46.6019	281	3e-74	150/197	76	164/197	83	9/197	4	-1	581	3	99.6558	TAIR|locus:2139315 - symbol:AT4G02920 "AT4G02920" species:3702 "Arabidopsis thaliana" [GO:0005575 "cellular_component" evidence=ND] [GO:0003674 "molecular_function" evidence=ND] [GO:0008150 "biological_process" evidence=ND] EMBL:AY081270 IPI:IPI00535006 RefSeq:NP_849293.1 UniGene:At.20854 GeneID:828139 NMPDR:fig|3702.1.peg.18113 TAIR:At4g02920 InParanoid:Q8RXG5 OMA:HQQSHSP Genevestigator:Q8RXG5 U…	419	3	201	47.494	51.6	2e-06	47/201	23	93/201	46	10/201	4	-1		No Match
isogroup01119	isotig01370	isotig01370	692	692	165	76.3006	unnamed protein product [Vitis vinifera]	CBI38698.3	440	260	436	40.2273	288	6e-76	144/177	81	159/177	89	1/177	0	-1	689	177	74.1329	TAIR|locus:2035367 - symbol:AT1G01140 "AT1G01140" species:3702 "Arabidopsis thaliana" [GO:0016301 "kinase activity" evidence=ISS] InterPro:IPR000719 InterPro:IPR002290 InterPro:IPR004041 InterPro:IPR008271 InterPro:IPR017441 InterPro:IPR017442 InterPro:IPR018451 Pfam:PF00069 Pfam:PF03822 PROSITE:PS00107 PROSITE:PS00108 PROSITE:PS50011 PROSITE:PS50816 SMART:SM00220 GenomeReviews:CT485782_GR GO:GO:…	447	267	439	38.7025	261	2e-69	131/173	75	150/173	86	2/173	1	-1		No Match
isogroup02189	isotig02440	isotig02440	425	425	3	99.5294	white-brown-complex ABC transporter family [Populus trichocarpa]	XP_002314084.1	707	279	419	19.9434	209	8e-53	102/141	72	126/141	89	0/141	0	-1	422	39	90.3529	TAIR|locus:2092960 - symbol:AT3G21090 "AT3G21090" species:3702 "Arabidopsis thaliana" [GO:0042626 "ATPase activity, coupled to transmembrane movement of substances" evidence=ISS] InterPro:IPR003439 InterPro:IPR003593 InterPro:IPR013525 InterPro:IPR017871 Pfam:PF00005 Pfam:PF01061 PROSITE:PS00211 PROSITE:PS50893 PROSITE:PS51012 SMART:SM00382 GO:GO:0016021 GO:GO:0005524 GenomeReviews:BA000014_GR GO…	691	256	383	18.5239	194	8e-50	88/128	68	106/128	82	0/128	0	-1		No Match
isogroup01934	isotig02185	isotig02185	489	3	446	90.7975	predicted protein [Populus trichocarpa]	XP_002303439.1	615	383	572	30.8943	140	8e-32	83/190	43	107/190	56	42/190	22	3	3	446	90.7975	TAIR|locus:2031700 - symbol:AT1G32230 "AT1G32230" species:3702 "Arabidopsis thaliana" [GO:0005515 "protein binding" evidence=IPI] [GO:0005634 "nucleus" evidence=ISS;IDA] [GO:0006979 "response to oxidative stress" evidence=IGI] [GO:0000303 "response to superoxide" evidence=IMP] [GO:0009723 "response to ethylene stimulus" evidence=IMP] [GO:0009816 "defense response to bacterium, incompatible intera…	589	390	546	26.6553	113	3e-25	68/157	43	88/157	56	9/157	5	3		No Match
isogroup01875	isotig02126	isotig02126	498	4	498	99.3976	DnaJ-like protein [Glycine max]	BAF62127.1	186	1	161	86.5591	196	1e-48	107/165	64	125/165	75	4/165	2	1	103	498	79.5181	TAIR|locus:2119465 - symbol:AT4G13830 "AT4G13830" species:3702 "Arabidopsis thaliana" [GO:0006457 "protein folding" evidence=ISS] InterPro:IPR001623 InterPro:IPR018253 Pfam:PF00226 PROSITE:PS00636 PROSITE:PS50076 SMART:SM00271 GenomeReviews:CT486007_GR GO:GO:0009507 GO:GO:0031072 InterPro:IPR015609 Gene3D:G3DSA:1.10.287.110 PANTHER:PTHR11821 SUPFAM:SSF46565 EMBL:AL035528 EMBL:AL161537 EMBL:AF2141…	197	44	176	67.5127	155	8e-38	76/133	57	100/133	75	1/133	0	1	isotig02126_4_498_+1_495_165_5	Tma	[O] COG0484 DnaJ-class molecular chaperone with C-terminal Zn finger domain	TM0849	44.93	69	37	1	52	120	4
isogroup01486	isotig01737	isotig01737	582	5	424	72.1649	AF334838_1 ribosomal protein L17 [Castanea sativa]	AAK25758.1	140	1	140	100	283	7e-75	140/140	100	140/140	100	0/140	0	2	5	424	72.1649	TAIR|locus:2100915 - symbol:AT3G04400 "AT3G04400" species:3702 "Arabidopsis thaliana" [GO:0005840 "ribosome" evidence=ISS] [GO:0003735 "structural constituent of ribosome" evidence=ISS] [GO:0006412 "translation" evidence=ISS] [GO:0009793 "embryonic development ending in seed dormancy" evidence=NAS] [GO:0022625 "cytosolic large ribosomal subunit" evidence=IDA] InterPro:IPR000218 Pfam:PF00238 GO:GO…	140	1	140	100	281	1e-75	138/140	98	140/140	100	0/140	0	2	isotig01737_5_427_+2_423_140_6	Spo	[J] COG0093 Ribosomal protein L14	SPCC1322.11	76.64	137	32	0	4	140	3
isogroup01931	isotig02182	isotig02182	491	1	453	92.2607	predicted protein [Populus trichocarpa]	XP_002298549.1	351	201	351	43.0199	260	5e-68	121/151	80	133/151	88	0/151	0	1	1	453	92.2607	TAIR|locus:2157717 - symbol:AT5G50180 "AT5G50180" species:3702 "Arabidopsis thaliana" [GO:0016301 "kinase activity" evidence=ISS] [GO:0004712 "protein serine/threonine/tyrosine kinase activity" evidence=ISS] InterPro:IPR000719 InterPro:IPR008271 InterPro:IPR017441 PROSITE:PS00107 PROSITE:PS00108 PROSITE:PS50011 GenomeReviews:BA000015_GR GO:GO:0005524 GO:GO:0006468 InterPro:IPR011009 SUPFAM:SSF561…	346	196	346	43.6416	232	5e-61	108/151	71	124/151	82	0/151	0	1		No Match
isogroup01751	isotig02002	isotig02002	519	519	1	100	lecithine cholesterol acyltransferase-like protein [Medicago truncatula]	AAP47635.1	680	435	610	25.8824	346	8e-94	163/176	92	169/176	96	3/176	1	-1	519	1	100	TAIR|locus:2173244 - symbol:AT5G13640 "AT5G13640" species:3702 "Arabidopsis thaliana" [GO:0004607 "phosphatidylcholine-sterol O-acyltransferase activity" evidence=ISS] [GO:0006629 "lipid metabolic process" evidence=ISS] [GO:0046027 "phospholipid:diacylglycerol acyltransferase activity" evidence=IDA] [GO:0005783 "endoplasmic reticulum" evidence=IDA] InterPro:IPR003386 Pfam:PF02450 GO:GO:0005773 GO…	671	429	601	25.7824	269	4e-72	122/173	70	147/173	84	0/173	0	-1	isotig02002_1_465_-1_465_155_5	-	-	-	34.46	148	83	5	10	154	457
isogroup01485	isotig01736	isotig01736	583	3	581	99.3139	1-deoxy-D-xylulose 5-phosphate reductoisomerase [Glycine max]	AEB91528.1	474	82	274	40.7173	333	1e-89	184/193	95	190/193	98	0/193	0	3	3	581	99.3139	TAIR|gene:2170772 - symbol:DXR "1-DEOXY-D-XYLULOSE 5-PHOSPHATE REDUCTOISOMERASE" species:3702 "Arabidopsis thaliana" [GO:0046686 "response to cadmium ion" evidence=IEP] [GO:0009507 "chloroplast" evidence=IDA] [GO:0009570 "chloroplast stroma" evidence=IDA] InterPro:IPR003821 InterPro:IPR013512 InterPro:IPR013644 InterPro:IPR016040 Pfam:PF02670 Pfam:PF08436 PIRSF:PIRSF006205 GenomeReviews:BA000015_…	477	85	277	40.4612	323	2e-88	177/193	91	187/193	96	0/193	0	3	isotig01736_3_581_+3_579_193_0	Nos	[I] COG0743 1-deoxy-D-xylulose 5-phosphate reductoisomerase	alr4351	67.36	193	63	0	1	193	7
isogroup01902	isotig02153	isotig02153	492	99	296	40.2439	hypothetical protein ARALYDRAFT_495556 [Arabidopsis lyrata subsp. lyrata]	NP_200287.1	113	48	113	58.4071	105	3e-32	51/66	77	56/66	84	0/66	0	3	99	296	40.2439	TAIR|locus:2160120 - symbol:AT5G54760 "AT5G54760" species:3702 "Arabidopsis thaliana" [GO:0005575 "cellular_component" evidence=ND] [GO:0003743 "translation initiation factor activity" evidence=ISS] [GO:0006413 "translational initiation" evidence=ISS] InterPro:IPR001950 InterPro:IPR005874 Pfam:PF01253 PIRSF:PIRSF004499 PROSITE:PS50296 GenomeReviews:BA000015_GR GO:GO:0006413 GO:GO:0003743 EMBL:AB0…	113	48	113	58.4071	105	9e-34	51/66	77	56/66	84	0/66	0	3	isotig02153_2_121_+2_120_39_0	Sce	[J] COG0023 Translation initiation factor 1 (eIF-1/SUI1) and related proteins	YNL244c	62.07	29	11	0	7	35	17
isogroup00878	isotig01129	isotig01129	782	780	1	99.7442	3-ketoacyl-CoA synthase [Gossypium hirsutum]	ABA01490.1	492	107	366	52.8455	475	3e-132	238/260	91	251/260	96	0/260	0	-3	780	1	99.7442	TAIR|locus:2201262 - symbol:AT1G68530 "AT1G68530" species:3702 "Arabidopsis thaliana" [GO:0000038 "very-long-chain fatty acid metabolic process" evidence=IDA] [GO:0010025 "wax biosynthetic process" evidence=IMP] [GO:0042335 "cuticle development" evidence=IDA] [GO:0009826 "unidimensional cell growth" evidence=IMP] [GO:0005783 "endoplasmic reticulum" evidence=IDA] [GO:0009409 "response to cold" evi…	497	112	371	52.3139	448	8e-126	220/260	84	245/260	94	0/260	0	-3	isotig01129_1_729_-3_729_243_9	Mtu	[Q] COG3424 Predicted naringenin-chalcone synthase	Rv1665	30.58	121	82	2	47	165	88
isogroup00668	isotig00919	isotig00919	897	895	2	99.6656	cytochrome oxidase subunit I [Aphis craccivora]	BAJ09036.1	521	216	513	57.1977	439	3e-121	273/298	91	284/298	95	0/298	0	-3	895	2	99.6656	FB|FBgn0013674 - symbol:mt:CoI "mitochondrial Cytochrome c oxidase subunit I" species:7227 "Drosophila melanogaster" [GO:0005751 "mitochondrial respiratory chain complex IV" evidence=NAS] [GO:0005739 "mitochondrion" evidence=NAS] [GO:0004129 "cytochrome-c oxidase activity" evidence=NAS] [GO:0005743 "mitochondrial inner membrane" evidence=NAS] [GO:0006123 "mitochondrial electron transport, cytochr…	512	208	505	58.2031	354	2e-97	205/298	68	251/298	84	0/298	0	-3		No Match
isogroup00871	isotig01122	isotig01122	787	2	772	97.967	aminoimidazolecarboximide ribonucleotide transformylase/inosine monophosphate cyclohydrolase [Vigna unguiculata]	AAO40252.1	612	356	612	41.9935	491	3e-137	243/257	94	248/257	96	0/257	0	2	2	772	97.967	TAIR|locus:2044807 - symbol:AT2G35040 "AT2G35040" species:3702 "Arabidopsis thaliana" [GO:0003937 "IMP cyclohydrolase activity" evidence=ISS] [GO:0004643 "phosphoribosylaminoimidazolecarboxamide formyltransferase activity" evidence=ISS] [GO:0006164 "purine nucleotide biosynthetic process" evidence=ISS] [GO:0009409 "response to cold" evidence=IEP] [GO:0010319 "stromule" evidence=IDA] InterPro:IPR0…	596	340	596	43.1208	474	1e-133	231/257	89	244/257	94	0/257	0	2	isotig01122_203_775_+2_573_190_4	Spn	[F] COG0138 AICAR transformylase/IMP cyclohydrolase PurH (only IMP cyclohydrolase domain in Aful)	SP0050	46.91	194	97	3	1	190	324
isogroup01655	isotig01906	isotig01906	539	2	538	99.6289	unnamed protein product [Vitis vinifera]	CBI28440.3	1355	883	1061	13.2103	331	3e-89	159/179	88	170/179	94	0/179	0	2	2	538	99.6289	TAIR|gene:3442236 - symbol:G6PD1 "GLUCOSE-6-PHOSPHATE DEHYDROGENASE 1" species:3702 "Arabidopsis thaliana" [GO:0009507 "chloroplast" evidence=IDA] InterPro:IPR001282 InterPro:IPR016040 InterPro:IPR019796 Pfam:PF00479 Pfam:PF02781 PIRSF:PIRSF000110 PRINTS:PR00079 PROSITE:PS00069 GO:GO:0005515 GenomeReviews:BA000015_GR GO:GO:0009507 GO:GO:0055114 Gene3D:G3DSA:3.40.50.720 SUPFAM:SSF51735 GO:GO:00090…	576	106	284	31.0764	306	3e-83	148/179	82	163/179	91	0/179	0	2	isotig01906_86_538_+2_453_151_3	Spo	[G] COG0364 Glucose-6-phosphate 1-dehydrogenase	SPAC3A12.18	42	150	83	3	4	151	58
isogroup02292	isotig02543	isotig02543	378	2	367	96.8254	conserved hypothetical protein [Ricinus communis]	XP_002521563.1	265	55	177	46.4151	142	1e-32	66/124	53	94/124	75	3/124	2	2	2	373	98.4127	TAIR|locus:505006253 - symbol:AT2G18245 "AT2G18245" species:3702 "Arabidopsis thaliana" [GO:0003674 "molecular_function" evidence=ND] [GO:0008150 "biological_process" evidence=ND] [GO:0005575 "cellular_component" evidence=ND] EMBL:AC006439 InterPro:IPR008547 PANTHER:PTHR12265 Pfam:PF05705 EMBL:BT025975 IPI:IPI00529528 RefSeq:NP_565432.1 UniGene:At.40022 PRIDE:Q8S8G6 GeneID:816340 KEGG:ath:AT2G182…	398	185	308	31.1558	130	1e-30	61/124	49	85/124	68	0/124	0	2		No Match
isogroup01753	isotig02004	isotig02004	518	2	448	86.2934	50S ribosomal protein L4, putative [Ricinus communis]	XP_002525600.1	283	120	267	52.2968	157	7e-37	109/149	73	125/149	83	1/149	0	2	2	448	86.2934	TAIR|gene:2025106 - symbol:RPL4 "RIBOSOMAL PROTEIN L4" species:3702 "Arabidopsis thaliana" [GO:0009579 "thylakoid" evidence=IDA] [GO:0005634 "nucleus" evidence=IDA] [GO:0009507 "chloroplast" evidence=IDA] [GO:0009535 "chloroplast thylakoid membrane" evidence=IDA] [GO:0022626 "cytosolic ribosome" evidence=IDA] [GO:0009570 "chloroplast stroma" evidence=IDA] [GO:0016020 "membrane" evidence=IDA] Inte…	282	120	270	53.5461	145	7e-35	94/151	62	116/151	76	2/151	1	2	isotig02004_17_517_+2_501_167_2	Syn	[J] COG0088 Ribosomal protein L4	sll1800	54.07	135	61	1	2	136	76
isogroup01049	isotig01300	isotig01300	713	2	538	75.3156	thioredoxin f [Pisum sativum]	P29450.1	182	4	182	98.3516	280	1e-73	164/179	91	173/179	96	0/179	0	2	173	535	50.9116	TAIR|gene:2171321 - symbol:TRXF2 "THIOREDOXIN F2" species:3702 "Arabidopsis thaliana" [GO:0009507 "chloroplast" evidence=IDA] [GO:0009534 "chloroplast thylakoid" evidence=IDA] [GO:0009570 "chloroplast stroma" evidence=IDA] InterPro:IPR006662 InterPro:IPR013766 InterPro:IPR015467 InterPro:IPR017936 InterPro:IPR017937 Pfam:PF00085 PRINTS:PR00421 PROSITE:PS00194 PROSITE:PS51352 GenomeReviews:BA00001…	185	66	184	64.3243	197	2e-50	97/121	80	110/121	90	2/121	1	2	isotig01300_293_541_+2_249_82_1	Spo	[OC] COG0526 Thiol-disulfide isomerase and thioredoxins	SPAC7D4.07c	39.47	76	45	1	1	76	25
isogroup01405	isotig01656	isotig01656	604	2	604	99.8344	transcription factor [Vicia faba var. minor]	CAA66481.1	370	113	302	51.3514	202	2e-50	176/202	87	179/202	88	13/202	6	2	158	604	74.0066	TAIR|locus:2129191 - symbol:AT4G16830 "AT4G16830" species:3702 "Arabidopsis thaliana" [GO:0003723 "RNA binding" evidence=ISS] [GO:0008150 "biological_process" evidence=ND] [GO:0005634 "nucleus" evidence=IDA] [GO:0005737 "cytoplasm" evidence=IDA] Pfam:PF04774 GenomeReviews:CT486007_GR GO:GO:0005634 GO:GO:0005737 EMBL:Z97342 EMBL:AL161545 InterPro:IPR006861 EMBL:AF110227 EMBL:AY063896 EMBL:AY096500…	355	155	288	37.7465	123	4e-28	85/149	57	106/149	71	15/149	10	2		No Match
isogroup01513	isotig01764	isotig01764	576	417	46	64.5833	wall-associated kinase [Glycine max]	ACM89513.1	860	741	859	13.8372	139	2e-31	80/125	64	92/125	73	7/125	5	-1	417	43	65.1042	TAIR|locus:2031230 - symbol:AT1G25390 "AT1G25390" species:3702 "Arabidopsis thaliana" [GO:0016301 "kinase activity" evidence=ISS] InterPro:IPR000719 InterPro:IPR008271 InterPro:IPR017441 InterPro:IPR017442 Pfam:PF00069 PROSITE:PS00107 PROSITE:PS00108 PROSITE:PS50011 GO:GO:0005886 GO:GO:0005524 EMBL:AC079281 GO:GO:0006468 InterPro:IPR011009 SUPFAM:SSF56112 GO:GO:0004674 HSSP:P00523 IPI:IPI00529428…	629	515	626	17.806	95.9	8e-20	55/125	44	71/125	56	13/125	10	-1		No Match
isogroup02443	isotig02694	isotig02694	114				No hit																		No hit															No Match
isogroup01911	isotig02162	isotig02162	493	3	467	94.3205	multidrug resistance pump, putative [Ricinus communis]	XP_002530955.1	488	322	476	31.7623	174	3e-42	109/155	70	136/155	87	0/155	0	3	3	488	98.5801	TAIR|locus:2037980 - symbol:AT1G33090 "AT1G33090" species:3702 "Arabidopsis thaliana" [GO:0016020 "membrane" evidence=ISS] [GO:0015297 "antiporter activity" evidence=ISS] [GO:0005215 "transporter activity" evidence=ISS] InterPro:IPR002528 Pfam:PF01554 GenomeReviews:CT485782_GR GO:GO:0016020 GO:GO:0015238 GO:GO:0006855 GO:GO:0015297 PANTHER:PTHR11206 TIGRFAMs:TIGR00797 eggNOG:KOG1347 HOGENOM:HBG74…	494	325	486	32.7935	155	5e-38	98/162	60	127/162	78	0/162	0	3		No Match
isogroup02322	isotig02573	isotig02573	357				No hit																		No hit															No Match
isogroup00388	isotig00639	isotig00639	1204	1204	236	80.4817	class II KNOX homeobox transcription factor [Medicago truncatula]	ABO33480.1	439	106	439	76.082	566	2e-159	285/334	85	294/334	88	11/334	3	-1	1195	248	78.7375	TAIR|locus:2146945 - symbol:AT5G25220 "AT5G25220" species:3702 "Arabidopsis thaliana" [GO:0003700 "transcription factor activity" evidence=ISS] [GO:0005634 "nucleus" evidence=IDA] [GO:0005829 "cytosol" evidence=IDA] [GO:0009722 "detection of cytokinin stimulus" evidence=IEP] [GO:0016563 "transcription activator activity" evidence=ISS] [GO:0009416 "response to light stimulus" evidence=IEP] InterPr…	431	90	418	76.3341	483	4e-136	260/334	77	276/334	82	23/334	6	-1	isotig00639_233_1018_-1_786_261_8	-	-	-	44.83	58	32	0	183	240	122
isogroup00664	isotig00915	isotig00915	902	103	831	80.8204	unnamed protein product [Vitis vinifera]	XP_002265099.1	402	2	222	54.9751	266	4e-69	156/243	64	181/243	74	22/243	9	1	127	606	53.2151	TAIR|locus:2103237 - symbol:AT3G10770 "AT3G10770" species:3702 "Arabidopsis thaliana" [GO:0005575 "cellular_component" evidence=ND] [GO:0008150 "biological_process" evidence=ND] InterPro:IPR001374 PROSITE:PS51061 GO:GO:0003676 EMBL:AC011708 UniGene:At.21804 UniGene:Rra.1540 GeneID:820246 TAIR:At3g10770 EMBL:AK226352 IPI:IPI00543158 RefSeq:NP_566381.1 SMR:Q9SG83 STRING:Q9SG83 PRIDE:Q9SG83 KEGG:ath…	333	11	169	47.7477	145	1e-34	82/161	50	110/161	68	3/161	1	1		No Match
isogroup01937	isotig02188	isotig02188	490	1	441	90	unknown [Glycine max]	ACU14709.1	164	17	163	89.6341	232	2e-59	115/147	78	130/147	88	0/147	0	1	1	426	86.9388	TAIR|locus:2084525 - symbol:AT3G53990 "AT3G53990" species:3702 "Arabidopsis thaliana" [GO:0005575 "cellular_component" evidence=ND] [GO:0003674 "molecular_function" evidence=ND] [GO:0006950 "response to stress" evidence=ISS] [GO:0009409 "response to cold" evidence=IEP] InterPro:IPR006016 Pfam:PF00582 GenomeReviews:BA000014_GR GO:GO:0009409 EMBL:AL132960 InterPro:IPR014729 Gene3D:G3DSA:3.40.50.620…	160	17	158	88.75	177	1e-44	83/142	58	110/142	77	0/142	0	1	isotig02188_325_429_+1_105_34_1	Lla	[T] COG0589 Universal stress protein UspA and related nucleotide-binding proteins	L1010	57.58	33	14	0	1	33	123
isogroup00085	isotig00234	isotig00234	697	292	5	41.3199	predicted protein [Populus trichocarpa]	XP_002312050.1	363	73	168	26.4463	190	9e-63	87/96	90	93/96	96	0/96	0	-1	292	2	41.7504	TAIR|locus:2039022 - symbol:AT2G20280 "AT2G20280" species:3702 "Arabidopsis thaliana" [GO:0005575 "cellular_component" evidence=ND] [GO:0003676 "nucleic acid binding" evidence=ISS] [GO:0008150 "biological_process" evidence=ND] InterPro:IPR000571 PROSITE:PS50103 SMART:SM00356 GenomeReviews:CT485783_GR GO:GO:0008270 GO:GO:0003677 EMBL:AC006569 IPI:IPI00536607 PIR:C84587 RefSeq:NP_179618.1 UniGene:A…	371	74	171	26.4151	181	5e-59	84/98	85	91/98	92	1/98	1	-1		No Match
isogroup00606	isotig00857	isotig00857	956	710	3	74.0586	unknown [Glycine max]	ACU18065.1	471	211	446	50.1062	394	1e-149	189/236	80	216/236	91	0/236	0	-1	710	3	74.0586	TAIR|locus:2200452 - symbol:AT1G15980 "AT1G15980" species:3702 "Arabidopsis thaliana" [GO:0009535 "chloroplast thylakoid membrane" evidence=IDA] [GO:0009773 "photosynthetic electron transport in photosystem I" evidence=IMP] [GO:0010598 "NAD(P)H dehydrogenase complex (plastoquinone)" evidence=IMP;IDA] GenomeReviews:CT485782_GR GO:GO:0009535 EMBL:AC010924 GO:GO:0010598 GO:GO:0009773 eggNOG:COG0859 …	461	200	436	51.41	346	3e-135	172/237	72	203/237	85	1/237	0	-1	isotig00857_3_722_-1_720_240_4	Syn	[M] COG0859 ADP-heptose:LPS heptosyltransferase	slr0606	24.22	223	138	8	16	231	94
isogroup00078	isotig00220	isotig00220	761	729	1	95.795	ATP-dependent transporter, putative [Ricinus communis]	XP_002517527.1	727	381	628	34.1128	395	4e-108	209/250	83	227/250	90	9/250	3	-3	729	1	95.795	TAIR|locus:505006397 - symbol:AT3G54540 "AT3G54540" species:3702 "Arabidopsis thaliana" [GO:0005215 "transporter activity" evidence=ISS] InterPro:IPR003439 InterPro:IPR003593 InterPro:IPR017871 Pfam:PF00005 PROSITE:PS00211 PROSITE:PS50893 SMART:SM00382 GO:GO:0005524 GenomeReviews:BA000014_GR GO:GO:0016887 GO:GO:0006810 EMBL:AL138656 EMBL:AY054525 EMBL:BT008795 EMBL:AK317763 EMBL:AY084906 IPI:IPI0…	723	376	624	34.4398	380	3e-105	204/251	81	222/251	88	10/251	3	-3	isotig00220_1_435_-3_435_145_3	Spo	[R] COG0488 ATPase components of ABC transporters with duplicated ATPase domains	SPBC16H5.08c	41.67	144	81	2	2	144	375
isogroup00028	isotig00123	isotig00123	387	94	387	75.969	ATP synthase delta subunit [Pisum sativum]	Q02758.1	251	1	102	40.6375	147	4e-34	81/102	79	83/102	81	4/102	3	1	94	387	75.969	TAIR|locus:2136922 - symbol:AT4G09650 "AT4G09650" species:3702 "Arabidopsis thaliana" [GO:0009772 "photosynthetic electron transport in photosystem II" evidence=IMP] [GO:0009773 "photosynthetic electron transport in photosystem I" evidence=IMP] [GO:0015979 "photosynthesis" evidence=IMP] [GO:0010287 "plastoglobule" evidence=IDA] [GO:0009409 "response to cold" evidence=IEP] [GO:0010319 "stromule" e…	234	1	85	36.3248	70.1	2e-12	46/99	46	58/99	58	15/99	15	1		No Match
isogroup00837	isotig01088	isotig01088	801	1	801	100	unknown [Glycine max]	ACU19662.1	405	51	314	65.1852	420	1e-115	226/267	84	244/267	91	3/267	1	1	1	801	100	TAIR|locus:505006342 - symbol:AT3G13235 "AT3G13235" species:3702 "Arabidopsis thaliana" [GO:0005634 "nucleus" evidence=IDA] [GO:0005829 "cytosol" evidence=IDA] InterPro:IPR001995 PROSITE:PS50175 InterPro:IPR000626 Pfam:PF00240 InterPro:IPR000449 GO:GO:0005829 GO:GO:0005634 GO:GO:0046686 GenomeReviews:BA000014_GR GO:GO:0006508 Pfam:PF00627 PROSITE:PS50030 InterPro:IPR019955 SMART:SM00213 PROSITE:P…	414	56	319	63.7681	415	8e-116	222/267	83	243/267	91	3/267	1	1	isotig01088_37_801_+1_765_255_9	-	-	-	53.8	158	71	1	98	255	246
isogroup02272	isotig02523	isotig02523	384	1	243	63.2812	ribonucleoprotein, chloroplast, putative [Ricinus communis]	XP_002513193.1	256	176	256	31.6406	140	5e-32	69/81	85	77/81	95	0/81	0	1	1	243	63.2812	TAIR|locus:2083810 - symbol:AT3G52150 "AT3G52150" species:3702 "Arabidopsis thaliana" [GO:0003723 "RNA binding" evidence=ISS] InterPro:IPR000504 InterPro:IPR012677 Pfam:PF00076 PROSITE:PS50102 SMART:SM00360 GO:GO:0000166 GO:GO:0009570 Gene3D:G3DSA:3.30.70.330 GO:GO:0003676 GO:GO:0009941 GO:GO:0009535 eggNOG:KOG0118 HSSP:Q61474 EMBL:AY070427 EMBL:AY133746 IPI:IPI00523226 RefSeq:NP_001030841.1 RefS…	253	173	253	32.0158	133	2e-31	65/81	80	73/81	90	0/81	0	1	isotig02523_1_246_+1_246_81_0	Tpa	[R] COG0724 RNA-binding proteins (RRM domain)	TP0356	40.79	76	45	0	6	81	20
isogroup00028	isotig00122	isotig00122	482	258	482	46.6805	unknown [Medicago truncatula]	ACJ83278.1	185	24	100	41.6216	112	2e-23	58/77	75	68/77	88	2/77	2	3	315	482	34.8548	TAIR|locus:2136922 - symbol:AT4G09650 "AT4G09650" species:3702 "Arabidopsis thaliana" [GO:0009772 "photosynthetic electron transport in photosystem II" evidence=IMP] [GO:0009773 "photosynthetic electron transport in photosystem I" evidence=IMP] [GO:0015979 "photosynthesis" evidence=IMP] [GO:0010287 "plastoglobule" evidence=IDA] [GO:0009409 "response to cold" evidence=IEP] [GO:0010319 "stromule" e…	234	26	85	25.641	63.2	4e-10	35/60	58	45/60	75	4/60	6	3	isotig00122_85_405_+1_321_106_1	-	-	-	35.71	56	35	1	51	105	28
isogroup02180	isotig02431	isotig02431	432	313	128	43.0556	unknown [Glycine max]	ACU14187.1	223	162	223	27.8027	101	8e-42	49/62	79	58/62	93	0/62	0	-3	431	300	30.5556	TAIR|locus:2101846 - symbol:AT3G60820 "AT3G60820" species:3702 "Arabidopsis thaliana" [GO:0008233 "peptidase activity" evidence=ISS] [GO:0006511 "ubiquitin-dependent protein catabolic process" evidence=TAS] [GO:0005839 "proteasome core complex" evidence=TAS] InterPro:IPR001353 InterPro:IPR016050 Pfam:PF00227 PROSITE:PS00854 GO:GO:0005886 GO:GO:0009507 GO:GO:0005634 GenomeReviews:BA000014_GR EMBL:…	223	123	166	19.7309	90.5	2e-38	42/44	95	43/44	97	0/44	0	-2		No Match
isogroup01497	isotig01748	isotig01748	579	216	557	59.0674	unknown [Medicago truncatula]	ACJ85241.1	285	172	285	40	212	3e-53	105/114	92	108/114	94	0/114	0	3	216	557	59.0674	TAIR|locus:2043844 - symbol:AT2G26660 "AT2G26660" species:3702 "Arabidopsis thaliana" [GO:0003674 "molecular_function" evidence=ND] [GO:0005634 "nucleus" evidence=IDA] [GO:0016036 "cellular response to phosphate starvation" evidence=IEP] GO:GO:0005634 GenomeReviews:CT485783_GR EMBL:AC003105 GO:GO:0016036 InterPro:IPR004331 Pfam:PF03105 PROSITE:PS51382 IPI:IPI00529925 PIR:C84663 RefSeq:NP_180234.1…	287	173	287	40.0697	123	5e-28	75/121	61	88/121	72	13/121	10	3	isotig01748_36_560_+3_525_174_9	Spo	[J] COG2125 Ribosomal protein S6E (S10)	SPAC13G6.07c	76.27	59	14	0	1	59	28
isogroup00558	isotig00809	isotig00809	994	414	61	35.6137	predicted protein [Populus trichocarpa]	XP_002318920.1	724	603	722	16.5746	114	2e-23	60/121	49	89/121	73	4/121	3	-2	990	61	93.5614	TAIR|locus:2074444 - symbol:AT3G05900 "AT3G05900" species:3702 "Arabidopsis thaliana" [GO:0005575 "cellular_component" evidence=ND] [GO:0003674 "molecular_function" evidence=ND] [GO:0008150 "biological_process" evidence=ND] EMBL:AC012393 EMBL:AC013454 IPI:IPI00536125 PRIDE:Q9SFF5 TAIR:At3g05900 InParanoid:Q9SFF5 Genevestigator:Q9SFF5 Uniprot:Q9SFF5	660	366	660	44.697	70.9	7e-12	90/317	28	141/317	44	29/317	9	-2		No Match
isogroup01904	isotig02155	isotig02155	494	488	3	98.3806	zinc finger protein, putative [Ricinus communis]	XP_002523543.1	775	302	470	21.8065	184	4e-45	108/170	63	128/170	75	9/170	5	-1	491	3	98.9879	TAIR|locus:2085059 - symbol:AT3G09850 "AT3G09850" species:3702 "Arabidopsis thaliana" [GO:0005622 "intracellular" evidence=ISS] [GO:0003676 "nucleic acid binding" evidence=ISS] [GO:0008150 "biological_process" evidence=ND] InterPro:IPR000467 Pfam:PF01585 PROSITE:PS50174 SMART:SM00443 GO:GO:0005622 GenomeReviews:BA000014_GR EMBL:AC015985 GO:GO:0003676 EMBL:AY057497 EMBL:BT000646 IPI:IPI00547828 Re…	781	299	467	21.6389	138	7e-33	86/169	50	105/169	62	6/169	3	-1		No Match
isogroup01110	isotig01361	isotig01361	691	688	2	99.4211	leucine-rich repeat resistance protein-like protein [Glycine max]	ACM89605.1	329	24	252	69.6049	427	8e-118	221/229	96	226/229	98	0/229	0	-1	688	2	99.4211	TAIR|locus:2163238 - symbol:AT5G61240 "AT5G61240" species:3702 "Arabidopsis thaliana" [GO:0005515 "protein binding" evidence=ISS;NAS] [GO:0007165 "signal transduction" evidence=IC] [GO:0005794 "Golgi apparatus" evidence=IDA] Pfam:PF00560 InterPro:IPR001611 GO:GO:0005515 GO:GO:0005794 EMBL:AB010073 InterPro:IPR013210 Pfam:PF08263 UniGene:At.49202 UniGene:At.60002 EMBL:AY128350 EMBL:BT000004 IPI:IP…	326	21	249	70.2454	394	2e-109	205/229	89	217/229	94	0/229	0	-1	isotig01361_2_205_-1_204_68_1	Spo	[S] COG4886 Leucine-rich repeat (LRR) protein	SPCC31H12.08c_1	40.91	66	34	2	3	68	195
isogroup00191	contig00653	contig00653	1098	3	977	88.7978	unknown [Medicago truncatula]	ACJ84742.1	455	131	455	71.4286	466	3e-129	295/325	90	314/325	96	0/325	0	3	3	926	84.153	TAIR|locus:2074348 - symbol:AT3G51860 "AT3G51860" species:3702 "Arabidopsis thaliana" [GO:0015368 "calcium:cation antiporter activity" evidence=ISS] [GO:0015491 "cation:cation antiporter activity" evidence=ISS;NAS] [GO:0006812 "cation transport" evidence=ISS] [GO:0009705 "plant-type vacuole membrane" evidence=IDA] [GO:0015369 "calcium:hydrogen antiporter activity" evidence=ISS;IMP;IDA] [GO:000577…	459	129	441	68.1917	372	1e-102	234/314	74	266/314	84	7/314	2	3	contig00653_222_980_+3_759_252_6	Sce	[P] COG0387 Ca2+/H+ antiporter	YDL128w	41	200	115	1	30	226	197
isogroup00335	isotig00586	isotig00586	1290	85	1224	88.3721	AF169022_1 seed maturation protein PM37 [Glycine max]	AAD51625.1	417	30	409	91.1271	515	2e-156	344/383	89	357/383	93	6/383	1	1	85	1149	82.5581	TAIR|gene:2081377 - symbol:ATJ3 "ARABIDOPSIS THALIANA DNAJ HOMOLOGUE 3" species:3702 "Arabidopsis thaliana" [GO:0005730 "nucleolus" evidence=IDA] [GO:0005618 "cell wall" evidence=IDA] [GO:0005886 "plasma membrane" evidence=IDA] InterPro:IPR001305 InterPro:IPR001623 InterPro:IPR002939 InterPro:IPR003095 InterPro:IPR008971 InterPro:IPR012724 InterPro:IPR018253 Pfam:PF00226 Pfam:PF00684 Pfam:PF01556…	420	31	384	84.2857	492	5e-147	305/356	85	333/356	93	3/356	0	1	isotig00586_241_1251_+1_1011_336_10	Spo	[O] COG0484 DnaJ-class molecular chaperone with C-terminal Zn finger domain	SPBC1734.11	45.95	309	161	5	31	336	102
isogroup00359	isotig00610	isotig00610	1246	1	1071	85.9551	unknown [Medicago truncatula]	ACJ84734.1	359	2	359	99.7214	647	0	298/358	83	327/358	91	1/358	0	1	52	1041	79.4543	TAIR|locus:505006093 - symbol:AT1G02305 "AT1G02305" species:3702 "Arabidopsis thaliana" [GO:0008234 "cysteine-type peptidase activity" evidence=ISS] [GO:0006508 "proteolysis" evidence=ISS] InterPro:IPR000169 InterPro:IPR000668 InterPro:IPR012599 InterPro:IPR013128 InterPro:IPR015643 Pfam:PF00112 Pfam:PF08127 PRINTS:PR00705 PROSITE:PS00139 PROSITE:PS00639 SMART:SM00645 GO:GO:0005773 GO:GO:0004197 …	362	23	352	91.1602	545	2e-154	246/330	74	277/330	83	0/330	0	1	isotig00610_4_1074_+1_1071_356_2	Afu	[O] COG4870 Cysteine protease	AF1946_2	28.81	177	93	6	98	262	5
isogroup01225	isotig01476	isotig01476	658	2	580	87.9939	predicted protein [Populus trichocarpa]	XP_002310767.1	901	706	900	21.6426	288	4e-76	153/195	78	174/195	89	2/195	1	2	2	583	88.4498	TAIR|locus:2046738 - symbol:AT2G23460 "AT2G23460" species:3702 "Arabidopsis thaliana" [GO:0004871 "signal transducer activity" evidence=ISS] [GO:0007186 "G-protein coupled receptor protein signaling pathway" evidence=ISS] [GO:0005634 "nucleus" evidence=IDA] [GO:0009737 "response to abscisic acid stimulus" evidence=IGI] [GO:0009744 "response to sucrose stimulus" evidence=IGI] [GO:0009749 "response…	888	704	888	20.8333	236	4e-62	128/194	65	154/194	79	9/194	4	2	isotig01476_53_586_+2_534_177_6	-	-	-	39.02	82	44	1	2	83	213
isogroup00704	isotig00955	isotig00955	881	874	266	69.126	leucine-rich repeat family protein [Glycine max]	ACM89595.1	212	10	212	95.7547	345	6e-93	164/203	80	176/203	86	0/203	0	-2	832	266	64.3587	TAIR|gene:2101063 - symbol:AT3G43740.1 species:3702 "Arabidopsis thaliana" [GO:0012505 "endomembrane system" evidence=IEA] Pfam:PF00560 InterPro:IPR001611 GO:GO:0005515 InterPro:IPR013210 Pfam:PF08263 EMBL:BT010407 EMBL:AK175133 EMBL:AK175524 EMBL:AK176628 EMBL:AK176756 IPI:IPI00539603 RefSeq:NP_189960.2 UniGene:At.36239 SMR:Q6NQP4 GeneID:823485 KEGG:ath:AT3G43740 NMPDR:fig|3702.1.peg.15577 TAIR:…	218	28	217	87.156	263	6e-70	127/190	66	147/190	77	1/190	0	-2	isotig00955_263_547_-2_285_94_1	-	-	-	35.8	81	50	2	1	81	87
isogroup02373	isotig02624	isotig02624	301	65	136	23.9203	unknown [Zea mays]	ACN35918.1	81	13	36	29.6296	51.2	1e-10	23/24	95	23/24	95	0/24	0	2	47	229	60.7973	TAIR|locus:2202810 - symbol:AT1G26910 "AT1G26910" species:3702 "Arabidopsis thaliana" [GO:0005840 "ribosome" evidence=ISS] [GO:0003735 "structural constituent of ribosome" evidence=ISS] [GO:0006412 "translation" evidence=ISS] InterPro:IPR001197 InterPro:IPR016180 InterPro:IPR018255 Pfam:PF00252 PIRSF:PIRSF005590 PROSITE:PS01257 GenomeReviews:CT485782_GR GO:GO:0016020 GO:GO:0006412 GO:GO:0009941 G…	221	146	205	27.1493	56.6	2e-08	32/61	52	37/61	60	1/61	1	2	isotig02624_38_151_+2_114_37_1	Sce	[J] COG0197 Ribosomal protein L16/L10E	YLR075w	76	25	6	0	10	34	152
isogroup00427	isotig00678	isotig00678	1140	54	1124	93.9474	photosystem II protein D1 [Phaseolus vulgaris]	ABH88068.1	359	3	359	99.4429	695	0	353/357	98	357/357	100	0/357	0	3				No hit														isotig00678_66_1127_+3_1062_353_12	-	-	-	86.11	360	43	1	1	353	1
isogroup01397	isotig01648	isotig01648	606	7	528	86.1386	predicted protein [Populus trichocarpa]	XP_002326192.1	535	357	530	32.5234	208	3e-52	119/174	68	139/174	79	0/174	0	1	7	528	86.1386	TAIR|locus:2057996 - symbol:AT2G36990 "AT2G36990" species:3702 "Arabidopsis thaliana" [GO:0003677 "DNA binding" evidence=ISS] [GO:0003899 "DNA-directed RNA polymerase activity" evidence=ISS] [GO:0003700 "transcription factor activity" evidence=ISS] [GO:0006355 "regulation of transcription, DNA-dependent" evidence=ISS] [GO:0006352 "transcription initiation" evidence=TAS] [GO:0009507 "chloroplast" …	547	369	542	31.8099	191	2e-48	104/174	59	141/174	81	0/174	0	1	isotig01648_184_561_+1_378_125_4	Aae	[K] COG0568 DNA-directed RNA polymerase, sigma subunit (sigma70/sigma32)	aq_1490	36.44	118	63	1	6	123	464
isogroup01845	isotig02096	isotig02096	505	503	3	99.2079	hypothetical protein ARALYDRAFT_355122 [Arabidopsis lyrata subsp. lyrata]	XP_002868139.1	737	544	710	22.6594	325	1e-87	147/167	88	156/167	93	0/167	0	-3	503	3	99.2079	TAIR|locus:2130529 - symbol:AT4G16370 "AT4G16370" species:3702 "Arabidopsis thaliana" [GO:0015198 "oligopeptide transporter activity" evidence=ISS] [GO:0006857 "oligopeptide transport" evidence=ISS] [GO:0016020 "membrane" evidence=ISS] [GO:0006875 "cellular metal ion homeostasis" evidence=IMP] InterPro:IPR004648 InterPro:IPR004813 Pfam:PF03169 GO:GO:0016021 GO:GO:0007275 GO:GO:0015031 GenomeRevie…	737	544	710	22.6594	318	4e-87	145/167	86	154/167	92	0/167	0	-3	isotig02096_3_482_-3_480_160_5	-	-	-	42.31	156	86	2	5	160	669
isogroup01596	isotig01847	isotig01847	555	1	339	61.0811	unknown [Medicago truncatula]	ACJ84164.1	240	21	133	47.0833	187	3e-84	94/113	83	97/113	85	0/113	0	1	323	550	41.0811	TAIR|gene:2168595 - symbol:AT5G53490.1 species:3702 "Arabidopsis thaliana" [GO:0031977 "thylakoid lumen" evidence=IDA] [GO:0009579 "thylakoid" evidence=IDA] [GO:0009535 "chloroplast thylakoid membrane" evidence=IDA] [GO:0009507 "chloroplast" evidence=IDA] [GO:0009570 "chloroplast stroma" evidence=IDA] Pfam:PF00805 UniProt:P81760 GO:GO:0005515 GenomeReviews:BA000015_GR GO:GO:0009570 GO:GO:0009535 …	236	124	199	32.2034	129	2e-57	65/76	85	72/76	94	0/76	0	2	isotig01847_314_553_+2_240_80_4	Mac	[S] COG1357 Uncharacterized low-complexity proteins	MA2354	34.18	79	52	0	1	79	204
isogroup02166	isotig02417	isotig02417	433	8	175	38.7991	conserved hypothetical protein [Ricinus communis]	XP_002529938.1	689	88	150	9.14369	89.7	2e-27	43/63	68	47/63	74	7/63	11	2	44	175	30.485	TAIR|locus:2102465 - symbol:AT3G54800 "AT3G54800" species:3702 "Arabidopsis thaliana" [GO:0007165 "signal transduction" evidence=ISS] [GO:0035091 "phosphoinositide binding" evidence=ISS] Pfam:PF00169 INTERPRO:IPR002913 GenomeReviews:BA000014_GR InterPro:IPR011993 InterPro:IPR001849 Gene3D:G3DSA:2.30.29.30 SMART:SM00233 PROSITE:PS50003 Pfam:PF01852 SMART:SM00234 PROSITE:PS50848 InterPro:IPR009769 …	733	137	196	8.18554	59.3	5e-18	32/60	53	34/60	56	16/60	26	2		No Match
isogroup01602	isotig01853	isotig01853	555	1	555	100	predicted protein [Populus trichocarpa]	XP_002301278.1	744	559	743	24.8656	330	8e-89	168/185	90	177/185	95	0/185	0	1	1	555	100	TAIR|locus:2050837 - symbol:AT2G45290 "AT2G45290" species:3702 "Arabidopsis thaliana" [GO:0004802 "transketolase activity" evidence=ISS] InterPro:IPR005476 InterPro:IPR005478 InterPro:IPR009014 InterPro:IPR015941 Pfam:PF02780 InterPro:IPR005475 Pfam:PF00456 Pfam:PF02779 InterPro:IPR005474 GO:GO:0046686 GenomeReviews:CT485783_GR GO:GO:0008152 GO:GO:0009570 EMBL:AC002387 SMART:SM00861 InterPro:IPR0…	634	449	633	29.1798	294	1e-79	145/185	78	166/185	89	0/185	0	1	isotig01853_22_555_+1_534_178_2	Nos	[G] COG0021 Transketolase	alr3344	57.78	180	72	2	1	178	491
isogroup00828	isotig01079	isotig01079	806	747	1	92.6799	predicted protein [Populus trichocarpa]	XP_002325835.1	545	272	520	45.6881	401	1e-117	219/249	87	233/249	93	0/249	0	-3	747	1	92.6799	TAIR|gene:2095947 - symbol:AT3G03960.1 species:3702 "Arabidopsis thaliana" [GO:0051082 "unfolded protein binding" evidence=IEA] [GO:0005524 "ATP binding" evidence=IEA] [GO:0044267 "cellular protein metabolic process" evidence=IEA] [GO:0006457 "protein folding" evidence=IEA] [GO:0005515 "protein binding" evidence=IEA] [GO:0016020 "membrane" evidence=IDA] InterPro:IPR002194 InterPro:IPR002423 Inter…	549	273	521	45.3552	365	4e-108	194/249	77	226/249	90	0/249	0	-3	isotig01079_1_657_-3_657_219_6	Sce	[O] COG0459 Chaperonin GroEL (HSP60 family)	YJL008c	46.78	233	108	6	1	218	308
isogroup00706	isotig00957	isotig00957	876	876	151	82.8767	unknown [Pisum sativum]	ABA29158.1	371	130	371	65.2291	517	7e-145	238/242	98	241/242	99	0/242	0	-1	876	154	82.5342	TAIR|gene:2041573 - symbol:AT2G42570.1 species:3702 "Arabidopsis thaliana" [GO:0005773 "vacuole" evidence=IDA] GO:GO:0005773 EMBL:AC007087 GenomeReviews:CT485783_GR HOGENOM:HBG749997 InterPro:IPR004253 Pfam:PF03005 EMBL:AY034968 EMBL:AY062974 IPI:IPI00547636 PIR:E84855 RefSeq:NP_565975.1 UniGene:At.14364 UniGene:Rra.20240 UniGene:Rra.2542 PRIDE:Q9SIN2 GeneID:818857 KEGG:ath:AT2G42570 NMPDR:fig|37…	367	124	365	65.9401	371	2e-102	158/242	65	199/242	82	1/242	0	-1		No Match
isogroup02194	isotig02445	isotig02445	424				No hit																		No hit															No Match
isogroup01562	isotig01813	isotig01813	564	3	509	89.8936	unknown [Medicago truncatula]	ACJ84747.1	275	104	272	61.4545	327	5e-88	154/169	91	163/169	96	0/169	0	3	3	509	89.8936	TAIR|locus:2045512 - symbol:AT2G32070 "AT2G32070" species:3702 "Arabidopsis thaliana" [GO:0004540 "ribonuclease activity" evidence=ISS] [GO:0009451 "RNA modification" evidence=ISS] InterPro:IPR006941 InterPro:IPR012337 Pfam:PF04857 GO:GO:0005634 GO:GO:0005737 GenomeReviews:CT485783_GR GO:GO:0006350 GO:GO:0045449 GO:GO:0003723 GO:GO:0046872 SUPFAM:SSF53098 eggNOG:KOG0304 GO:GO:0004535 HSSP:P39008 …	275	101	269	61.4545	282	6e-76	129/169	76	150/169	88	0/169	0	3	isotig01813_141_518_+3_378_125_3	Spo	[A] COG5228 mRNA deadenylase subunit	SPCC18.06c	46.72	122	64	1	1	121	151
isogroup00001	isotig00014	isotig00014	777	726	571	20.0772	putative glycine rich protein precursor [Pisum sativum]	CAH40798.1	171	1	50	29.2398	79.7	4e-13	45/52	86	47/52	90	2/52	3	-1				No hit															No Match
isogroup00368	isotig00619	isotig00619	1224	17	961	77.2059	unknown [Populus trichocarpa]	ABK95942.1	328	1	328	100	345	6e-93	207/338	61	252/338	74	33/338	9	2	14	961	77.451	TAIR|locus:2041283 - symbol:AT2G22430 "AT2G22430" species:3702 "Arabidopsis thaliana" [GO:0005634 "nucleus" evidence=ISS] [GO:0006355 "regulation of transcription, DNA-dependent" evidence=ISS] [GO:0009414 "response to water deprivation" evidence=IEP] [GO:0003700 "transcription factor activity" evidence=ISS;TAS] [GO:0043565 "sequence-specific DNA binding" evidence=IDA] [GO:0003677 "DNA binding" ev…	311	1	311	100	241	3e-63	164/344	47	212/344	61	61/344	17	2	isotig00619_17_964_+2_948_315_5	Ecu	[K] COG5576 Homeodomain-containing transcription factor	ECU03g1170	41.82	55	32	0	52	106	32
isogroup01910	isotig02161	isotig02161	495	1	327	66.0606	aminoaldehyde dehydrogenase [Pisum sativum]	3IWK	503	394	502	21.67	216	9e-55	101/109	92	106/109	97	0/109	0	1	1	327	66.0606	TAIR|locus:2100449 - symbol:AT3G48170 "AT3G48170" species:3702 "Arabidopsis thaliana" [GO:0004028 "3-chloroallyl aldehyde dehydrogenase activity" evidence=ISS] InterPro:IPR015590 InterPro:IPR016160 InterPro:IPR016161 InterPro:IPR016162 Pfam:PF00171 PROSITE:PS00070 PROSITE:PS00687 GO:GO:0005739 GenomeReviews:BA000014_GR GO:GO:0005777 GO:GO:0055114 HOGENOM:HBG752218 Gene3D:G3DSA:3.40.605.10 PANTHER…	503	394	502	21.67	192	4e-49	86/109	78	97/109	88	0/109	0	1	isotig02161_97_333_+1_237_78_1	Bsu	[C] COG1012 NAD-dependent aldehyde dehydrogenases	BS_gbsA	53.42	73	34	0	2	74	418
isogroup00932	isotig01183	isotig01183	762	663	304	47.2441	predicted protein [Populus trichocarpa]	XP_002310371.1	444	309	428	27.027	225	3e-70	104/120	86	115/120	95	0/120	0	-1	663	304	47.2441	TAIR|locus:2080527 - symbol:AT3G59920 "AT3G59920" species:3702 "Arabidopsis thaliana" [GO:0005575 "cellular_component" evidence=ND] [GO:0005093 "Rab GDP-dissociation inhibitor activity" evidence=ISS] [GO:0015031 "protein transport" evidence=ISS] InterPro:IPR000806 InterPro:IPR002005 PRINTS:PR00891 PRINTS:PR00892 Pfam:PF00996 UniProt:O24653 GO:GO:0005515 GO:GO:0015031 GenomeReviews:BA000014_GR EMB…	444	309	428	27.027	221	3e-71	103/120	85	111/120	92	0/120	0	-1	isotig01183_253_591_-1_339_112_3	Spo	[O] COG5044 RAB proteins geranylgeranyltransferase component A (RAB escort protein)	SPAC22H10.12c	49	100	51	0	1	100	332
isogroup01680	isotig01931	isotig01931	536	3	341	63.2463	GTP-binding protein [Pisum sativum]	AAA53276.1	879	767	879	12.8555	204	3e-51	111/113	98	112/113	99	0/113	0	3	3	341	63.2463	TAIR|gene:3439448 - symbol:TOC159 "TRANSLOCON AT THE OUTER ENVELOPE MEMBRANE OF CHLOROPLASTS 159" species:3702 "Arabidopsis thaliana" [GO:0009941 "chloroplast envelope" evidence=IDA] [GO:0009507 "chloroplast" evidence=IDA] [GO:0016020 "membrane" evidence=IDA] UniProt:O81283 GO:GO:0005525 GO:GO:0005515 GO:GO:0016021 GenomeReviews:CT486007_GR GO:GO:0005829 GO:GO:0000287 GO:GO:0016787 GO:GO:0045036 …	1503	1390	1503	7.58483	159	6e-39	85/114	74	101/114	88	1/114	0	3		No Match
isogroup01382	isotig01633	isotig01633	598	548	321	38.1271	hypothetical protein [Zea mays]	ACG30543.1	77	1	76	98.7013	146	2e-33	65/76	85	71/76	93	0/76	0	-3	548	321	38.1271	TAIR|locus:2045359 - symbol:AT2G23090 "AT2G23090" species:3702 "Arabidopsis thaliana" [GO:0005575 "cellular_component" evidence=ND] [GO:0003674 "molecular_function" evidence=ND] [GO:0008150 "biological_process" evidence=ND] GenomeReviews:CT485783_GR EMBL:AC004401 UniGene:At.46799 UniGene:At.66416 InterPro:IPR007513 Pfam:PF04419 EMBL:AY052343 EMBL:AY056377 EMBL:AY143800 EMBL:AY085311 IPI:IPI005348…	78	1	77	98.7179	131	2e-30	61/77	79	68/77	88	1/77	1	-3		No Match
isogroup00621	isotig00872	isotig00872	936	79	891	86.859	CM0216.530.nc [Lotus japonicus]	BAF98587.1	728	357	655	41.0714	72.8	5e-13	85/304	27	144/304	47	38/304	12	1	436	891	48.7179	TAIR|locus:2040379 - symbol:AT2G38800 "AT2G38800" species:3702 "Arabidopsis thaliana" [GO:0005575 "cellular_component" evidence=ND] [GO:0005516 "calmodulin binding" evidence=IEP;TAS] GenomeReviews:CT485783_GR GO:GO:0005516 EMBL:AC007133 UniGene:At.24680 InterPro:IPR012417 Pfam:PF07839 IPI:IPI00532940 PIR:E84809 RefSeq:NP_181414.1 UniGene:At.14405 UniGene:At.72541 GeneID:818462 KEGG:ath:AT2G38800 …	612	400	544	23.6928	42.4	5e-05	42/155	27	71/155	45	13/155	8	1		No Match
isogroup01305	isotig01556	isotig01556	628	586	200	61.6242	4-hydroxy-3-methylbut-2-en-1-yl diphosphate synthase [Hevea brasiliensis]	BAF98296.1	740	612	740	17.4324	249	2e-64	119/129	92	123/129	95	0/129	0	-1	586	200	61.6242	TAIR|gene:3442152 - symbol:HDS "4-HYDROXY-3-METHYLBUT-2-ENYL DIPHOSPHATE SYNTHASE" species:3702 "Arabidopsis thaliana" [GO:0009941 "chloroplast envelope" evidence=IDA] [GO:0009507 "chloroplast" evidence=IDA] [GO:0009570 "chloroplast stroma" evidence=IDA] HAMAP:MF_00159 InterPro:IPR004588 InterPro:IPR011005 InterPro:IPR017178 Pfam:PF04551 PIRSF:PIRSF037336 GenomeReviews:BA000015_GR GO:GO:0009617 G…	741	612	740	17.4089	247	3e-65	118/129	91	123/129	95	0/129	0	-1	isotig01556_197_520_-1_324_107_4	Cpn	[I] COG0821 Enzyme involved in the deoxyxylulose pathway of isoprenoid biosynthesis	CPn0373	65.05	103	36	0	1	103	504
isogroup01341	isotig01592	isotig01592	618	617	402	34.9515	hypothetical protein ARALYDRAFT_492801 [Arabidopsis lyrata subsp. lyrata]	XP_002867873.1	1379	108	179	5.22117	127	1e-71	60/72	83	65/72	90	0/72	0	-2	617	402	34.9515	TAIR|locus:2133039 - symbol:AT4G20850 "AT4G20850" species:3702 "Arabidopsis thaliana" [GO:0005737 "cytoplasm" evidence=IDA] [GO:0006508 "proteolysis" evidence=IDA] [GO:0008240 "tripeptidyl-peptidase activity" evidence=IDA] InterPro:IPR000209 Pfam:PF00082 PRINTS:PR00723 PROSITE:PS00137 PROSITE:PS00138 GO:GO:0005886 GenomeReviews:CT486007_GR GO:GO:0009507 GO:GO:0005773 GO:GO:0006508 GO:GO:0004252 G…	1346	75	146	5.34918	123	3e-58	58/72	80	64/72	88	0/72	0	-2	isotig01592_1_384_-1_384_128_2	Spo	[O] COG1404 Subtilisin-like serine proteases	SPAP8A3.12c	28.89	90	55	2	48	128	184
isogroup01940	isotig02191	isotig02191	489	56	388	68.0982	unknown [Glycine max]	ACU16885.1	163	1	110	67.4847	202	3e-60	97/111	87	104/111	93	1/111	0	2	65	427	74.2331	TAIR|locus:2011846 - symbol:AT1G56300 "AT1G56300" species:3702 "Arabidopsis thaliana" [GO:0005575 "cellular_component" evidence=ND] [GO:0006457 "protein folding" evidence=ISS] InterPro:IPR001623 InterPro:IPR018253 Pfam:PF00226 PROSITE:PS00636 PROSITE:PS50076 SMART:SM00271 GenomeReviews:CT485782_GR GO:GO:0031072 InterPro:IPR015609 Gene3D:G3DSA:1.10.287.110 PANTHER:PTHR11821 SUPFAM:SSF46565 HSSP:P0…	156	4	129	80.7692	174	9e-44	86/126	68	101/126	80	5/126	3	2	isotig02191_56_391_+2_336_111_6	Mge	[O] COG0484 DnaJ-class molecular chaperone with C-terminal Zn finger domain	MG019	42.42	99	54	2	14	111	8
isogroup01641	isotig01892	isotig01892	544	1	543	99.8162	AF369889_1 embryo-abundant protein EMB [Pisum sativum]	AAM19356.1	261	44	224	69.3487	353	8e-96	170/181	93	176/181	97	0/181	0	1	1	543	99.8162	TAIR|locus:2040277 - symbol:AT2G41380 "AT2G41380" species:3702 "Arabidopsis thaliana" [GO:0005739 "mitochondrion" evidence=IDA] InterPro:IPR013216 Pfam:PF08241 GO:GO:0005739 GO:GO:0046686 GenomeReviews:CT485783_GR GO:GO:0008152 GO:GO:0008168 EMBL:AC005662 eggNOG:KOG3010 OMA:GIYKNVI HOGENOM:HBG318049 EMBL:AY072367 EMBL:BT006307 IPI:IPI00537094 PIR:A84841 RefSeq:NP_181669.1 UniGene:At.43779 UniGene…	269	45	229	68.7732	232	5e-61	115/185	62	139/185	75	4/185	2	1	isotig01892_124_543_+1_420_140_2	Pae	[QR] COG0500 SAM-dependent methyltransferases	PA2679	33.33	123	75	2	14	136	96
isogroup00914	isotig01165	isotig01165	770	75	770	90.3896	unknown [Glycine max]	ACU17732.1	287	1	233	81.1847	308	4e-82	182/234	77	202/234	86	3/234	1	3	171	770	77.9221	TAIR|locus:2094384 - symbol:AT3G22660 "AT3G22660" species:3702 "Arabidopsis thaliana" [GO:0005575 "cellular_component" evidence=ND] InterPro:IPR008610 GenomeReviews:BA000014_GR GO:GO:0005730 GO:GO:0042254 EMBL:AB022223 EMBL:AY058884 EMBL:BT001010 IPI:IPI00546630 RefSeq:NP_188905.1 UniGene:At.6297 STRING:Q9LUJ5 PRIDE:Q9LUJ5 GeneID:821837 KEGG:ath:AT3G22660 NMPDR:fig|3702.1.peg.14514 TAIR:At3g22660…	293	41	239	67.9181	263	5e-70	144/201	71	174/201	86	3/201	1	3	isotig01165_75_770_+3_696_232_5	-	-	-	33.67	199	127	3	29	223	81
isogroup02287	isotig02538	isotig02538	376	324	184	37.5	unknown [Medicago truncatula]	ACJ83288.1	126	51	97	37.3016	90.5	7e-36	41/47	87	46/47	97	0/47	0	-2	324	184	37.5	TAIR|gene:2080731 - symbol:AT3G11530.1 species:3702 "Arabidopsis thaliana" [GO:0005773 "vacuole" evidence=IDA] Pfam:PF04133 GO:GO:0005773 EMBL:AC008153 InterPro:IPR007262 PANTHER:PTHR12050 IPI:IPI00524848 TAIR:At3g11530 PRIDE:Q9CAX4 NMPDR:fig|3702.1.peg.13205 PhylomeDB:Q9CAX4 Genevestigator:Q9CAX4 Uniprot:Q9CAX4	134	59	105	35.0746	83.2	1e-33	37/47	78	44/47	93	0/47	0	-2		No Match
isogroup00289	isotig00540	isotig00540	1421	1403	237	82.1253	putative transcription factor EREBP [Trifolium pratense]	BAE71206.1	385	1	385	100	556	2e-156	314/391	80	341/391	87	8/391	2	-1	1403	237	82.1253	TAIR|locus:2090975 - symbol:AT3G14230 "AT3G14230" species:3702 "Arabidopsis thaliana" [GO:0006355 "regulation of transcription, DNA-dependent" evidence=ISS] [GO:0003700 "transcription factor activity" evidence=ISS;TAS] [GO:0003677 "DNA binding" evidence=TAS] [GO:0005634 "nucleus" evidence=IC] InterPro:IPR001471 InterPro:IPR016177 Pfam:PF00847 PRINTS:PR00367 PROSITE:PS51032 SMART:SM00380 GO:GO:000…	379	1	379	100	218	6e-56	173/414	41	230/414	55	60/414	14	-1		No Match
isogroup01568	isotig01819	isotig01819	560	559	5	99.1071	cellulose synthase [Leucaena leucocephala]	ACU87559.2	1075	476	660	17.2093	384	5e-105	178/185	96	184/185	99	0/185	0	-2	559	5	99.1071	TAIR|gene:2156788 - symbol:CEV1 "CONSTITUTIVE EXPRESSION OF VSP 1" species:3702 "Arabidopsis thaliana" [GO:0005886 "plasma membrane" evidence=IDA] InterPro:IPR001841 PROSITE:PS50089 SMART:SM00184 Prosite:PS00518 GO:GO:0005515 GenomeReviews:BA000015_GR GO:GO:0016021 GO:GO:0005886 GO:GO:0006952 GO:GO:0008270 GO:GO:0005794 GO:GO:0007047 CAZy:GT2 eggNOG:COG1215 GO:GO:0016760 GO:GO:0030244 HOGENOM:HBG…	1065	467	651	17.3709	370	2e-102	171/185	92	178/185	96	0/185	0	-2	isotig01819_2_559_-2_558_186_6	Nos	[M] COG1215 Glycosyltransferases, probably involved in cell wall biogenesis	alr3757	33.56	146	88	4	20	159	273
isogroup01250	isotig01501	isotig01501	649	3	584	89.6764	predicted protein [Hordeum vulgare subsp. vulgare]	XP_001948685.1	450	247	440	43.1111	403	8e-111	194/194	100	194/194	100	0/194	0	3	3	581	89.2142	FB|FBgn0003884 - symbol:alphaTub84B "alpha-Tubulin at 84B" species:7227 "Drosophila melanogaster" [GO:0005525 "GTP binding" evidence=IEA;NAS] [GO:0045298 "tubulin complex" evidence=NAS] [GO:0005874 "microtubule" evidence=IEA;ISS;NAS] [GO:0005200 "structural constituent of cytoskeleton" evidence=ISS] [GO:0005198 "structural molecule activity" evidence=IEA] [GO:0003924 "GTPase activity" evidence=IE…	450	247	439	42.8889	399	3e-111	191/193	98	193/193	100	0/193	0	3	isotig01501_168_617_+3_450_149_7	Spo	[Z] COG5023 Tubulin	SPBC16A3.15c	78.67	150	31	1	1	149	306
isogroup00018	isotig00091	isotig00091	482	482	90	81.5353	unknown [Glycine max]	ACU19846.1	224	68	188	54.0179	176	8e-43	77/131	58	94/131	71	10/131	7	-1	482	90	81.5353	TAIR|locus:2139777 - symbol:AT4G11650 "AT4G11650" species:3702 "Arabidopsis thaliana" [GO:0051707 "response to other organism" evidence=ISS] [GO:0009816 "defense response to bacterium, incompatible interaction" evidence=ISS] Pfam:PF00314 GenomeReviews:CT486007_GR GO:GO:0009651 EMBL:AL161532 EMBL:AL049500 EMBL:X89008 IPI:IPI00528920 PIR:T04212 RefSeq:NP_192902.1 UniGene:At.25216 STRING:P50700 PRID…	244	67	188	50	165	5e-41	69/131	52	91/131	69	9/131	6	-1		No Match
isogroup00571	isotig00822	isotig00822	988	2	865	87.4494	transcription regulator, putative [Ricinus communis]	XP_002518574.1	391	94	387	75.1918	159	8e-37	105/314	33	172/314	54	46/314	14	2	2	865	87.4494	TAIR|gene:2122658 - symbol:AT4G25210.1 species:3702 "Arabidopsis thaliana" [GO:0009507 "chloroplast" evidence=IDA] [GO:0005730 "nucleolus" evidence=IDA] GO:GO:0009507 GO:GO:0005730 EMBL:AL161562 GO:GO:0030528 EMBL:AL035396 EMBL:AF325095 EMBL:AB493698 IPI:IPI00543879 PIR:T05542 RefSeq:NP_194251.1 UniGene:At.2577 PRIDE:Q9SB42 ProMEX:Q9SB42 GeneID:828624 KEGG:ath:AT4G25210 NMPDR:fig|3702.1.peg.20426…	368	74	367	79.8913	102	2e-21	89/316	28	151/316	47	50/316	15	2		No Match
isogroup00683	isotig00934	isotig00934	887	291	887	67.3055	predicted protein [Populus trichocarpa]	XP_002316320.1	317	74	272	62.776	290	1e-100	141/199	70	170/199	85	0/199	0	3	291	887	67.3055	TAIR|locus:2039677 - symbol:AT2G39420 "AT2G39420" species:3702 "Arabidopsis thaliana" [GO:0003824 "catalytic activity" evidence=ISS] EMBL:AY080774 EMBL:AY122990 IPI:IPI00523128 RefSeq:NP_181474.2 UniGene:At.19572 MEROPS:S33.A20 PRIDE:Q8RXN7 GeneID:818527 KEGG:ath:AT2G39420 NMPDR:fig|3702.1.peg.11057 TAIR:At2g39420 InParanoid:Q8RXN7 OMA:MECSISM Genevestigator:Q8RXN7 Uniprot:Q8RXN7	317	74	272	62.776	276	2e-98	133/199	66	170/199	85	0/199	0	3	isotig00934_327_887_+3_561_187_5	Mtu	[I] COG2267 Lysophospholipase	Rv0183	29.11	158	106	3	28	184	148
isogroup00240	isotig00491	isotig00491	1682	1680	280	83.2937	catalase 1 [Pisum sativum]	BAH37035.1	494	28	494	94.5344	969	0	456/467	97	464/467	99	0/467	0	-3	1680	280	83.2937	TAIR|gene:3439408 - symbol:CAT2 "CATALASE 2" species:3702 "Arabidopsis thaliana" [GO:0009507 "chloroplast" evidence=IDA] [GO:0022626 "cytosolic ribosome" evidence=IDA] [GO:0005777 "peroxisome" evidence=IDA] InterPro:IPR002226 InterPro:IPR010582 InterPro:IPR011614 InterPro:IPR020835 Pfam:PF06628 PROSITE:PS00437 PROSITE:PS00438 PROSITE:PS51402 Pfam:PF00199 UniProt:P25819 GO:GO:0005515 GO:GO:0005739…	492	28	492	94.5122	858	0	400/467	85	439/467	94	2/467	0	-3	isotig00491_277_1317_-3_1041_346_6	Bha	[P] COG0753 Catalase	BH1306	41.91	346	191	3	1	340	157
isogroup01872	isotig02123	isotig02123	499	3	497	99.1984	hypothetical protein [Trifolium pratense]	BAE71298.1	174	3	167	94.8276	333	5e-90	160/165	96	163/165	98	0/165	0	3	3	497	99.1984	TAIR|locus:2007584 - symbol:AT1G03150 "AT1G03150" species:3702 "Arabidopsis thaliana" [GO:0005575 "cellular_component" evidence=ND] [GO:0008080 "N-acetyltransferase activity" evidence=ISS] [GO:0008152 "metabolic process" evidence=ISS] InterPro:IPR000182 Pfam:PF00583 PROSITE:PS51186 GenomeReviews:CT485782_GR GO:GO:0008152 HOGENOM:HBG742014 InterPro:IPR016181 Gene3D:G3DSA:3.40.630.30 SUPFAM:SSF5572…	174	3	167	94.8276	321	6e-88	152/165	92	160/165	96	0/165	0	3	isotig02123_81_497_+3_417_139_7	Spo	[R] COG0456 Acetyltransferases	SPCC16C4.12	54.01	137	56	3	1	131	29
isogroup01281	isotig01532	isotig01532	638	637	233	63.4796	Tic21 [Pisum sativum]	ABG00264.1	283	147	281	47.7032	252	3e-65	129/135	95	132/135	97	0/135	0	-2	634	245	61.1285	TAIR|locus:2049113 - symbol:AT2G15290 "AT2G15290" species:3702 "Arabidopsis thaliana" [GO:0009706 "chloroplast inner membrane" evidence=IDA] [GO:0042803 "protein homodimerization activity" evidence=IPI] [GO:0045037 "protein import into chloroplast stroma" evidence=IMP] [GO:0005381 "iron ion transmembrane transporter activity" evidence=IGI] [GO:0006875 "cellular metal ion homeostasis" evidence=IMP…	296	161	290	43.9189	207	2e-53	103/130	79	121/130	93	0/130	0	-2	isotig01532_224_478_-2_255_84_2	-	-	-	40.3	67	39	1	1	67	121
isogroup00573	isotig00824	isotig00824	984	32	934	91.7683	unknown [Medicago truncatula]	ACJ84246.1	304	1	304	100	542	3e-152	274/304	90	286/304	94	3/304	0	2	41	934	90.8537	TAIR|locus:2065639 - symbol:AT2G37790 "AT2G37790" species:3702 "Arabidopsis thaliana" [GO:0005634 "nucleus" evidence=IDA] [GO:0005829 "cytosol" evidence=IDA] InterPro:IPR001395 InterPro:IPR018170 InterPro:IPR020471 Pfam:PF00248 PRINTS:PR00069 PROSITE:PS00062 PROSITE:PS00063 PROSITE:PS00798 GO:GO:0005829 GO:GO:0005634 GenomeReviews:CT485783_GR GO:GO:0055114 GO:GO:0016491 HSSP:P14550 Gene3D:G3DSA:3…	314	3	313	99.0446	408	1e-113	215/312	68	253/312	81	15/312	4	2	isotig00824_32_937_+2_906_301_5	Spo	[R] COG0656 Aldo/keto reductases, related to diketogulonate reductase	SPAC26F1.07	46.84	269	116	5	9	254	16
isogroup00715	isotig00966	isotig00966	861	1	636	73.8676	unknown [Glycine max]	ACU19454.1	230	19	230	92.1739	316	2e-84	161/212	75	186/212	87	0/212	0	1	28	636	70.7317	TAIR|locus:2131473 - symbol:AT4G26410 "AT4G26410" species:3702 "Arabidopsis thaliana" [GO:0005575 "cellular_component" evidence=ND] [GO:0003674 "molecular_function" evidence=ND] [GO:0008150 "biological_process" evidence=ND] GenomeReviews:CT486007_GR EMBL:BT002964 EMBL:BT004440 IPI:IPI00521531 RefSeq:NP_194371.2 UniGene:At.46172 PRIDE:Q84K90 GeneID:828747 KEGG:ath:AT4G26410 NMPDR:fig|3702.1.peg.20…	263	61	263	77.1863	234	2e-61	117/203	57	162/203	79	0/203	0	1		No Match
isogroup00015	isotig00083	isotig00083	330				No hit																		No hit															No Match
isogroup01302	isotig01553	isotig01553	632	169	540	58.8608	unknown [Medicago truncatula]	ACJ86203.1	144	4	126	85.4167	189	2e-46	90/124	72	104/124	83	1/124	0	1	537	202	53.1646	TAIR|locus:2080963 - symbol:AT3G51030 "AT3G51030" species:3702 "Arabidopsis thaliana" [GO:0005829 "cytosol" evidence=TAS] [GO:0016671 "oxidoreductase activity, acting on sulfur group of donors, disulfide as acceptor" evidence=IDA] InterPro:IPR006662 InterPro:IPR013766 InterPro:IPR015467 InterPro:IPR017936 InterPro:IPR017937 Pfam:PF00085 PRINTS:PR00421 PROSITE:PS00194 PROSITE:PS51352 GO:GO:0005829…	114	1	112	98.2456	135	1e-31	75/112	66	94/112	83	0/112	0	-3	isotig01553_181_537_-3_357_118_2	Sce	[OC] COG0526 Thiol-disulfide isomerase and thioredoxins	YLR043c	44.68	94	52	0	20	113	10
isogroup00490	isotig00741	isotig00741	1053	1053	235	77.7778	unknown [Glycine max]	ACU23464.1	304	32	304	89.8026	409	3e-112	213/278	76	236/278	84	10/278	3	-1	1050	262	74.9288	TAIR|locus:2196120 - symbol:AT1G02560 "AT1G02560" species:3702 "Arabidopsis thaliana" [GO:0009534 "chloroplast thylakoid" evidence=IDA] [GO:0009570 "chloroplast stroma" evidence=IDA] [GO:0009840 "chloroplastic endopeptidase Clp complex" evidence=IDA] InterPro:IPR001907 InterPro:IPR018215 Pfam:PF00574 PRINTS:PR00127 PROSITE:PS00381 PROSITE:PS00382 GenomeReviews:CT485782_GR GO:GO:0005524 GO:GO:0006…	298	35	298	88.5906	390	3e-108	200/268	74	226/268	84	9/268	3	-1	isotig00741_232_837_-1_606_201_8	Nos	[OU] COG0740 Protease subunit of ATP-dependent Clp proteases	alr1238	61.83	186	71	0	4	189	14
isogroup00203	isotig00454	isotig00454	2278	2243	213	89.1572	Psst70 (stress 70 protein) [Pisum sativum]	Q02028.1	706	30	706	95.8924	1183	0	669/677	98	674/677	99	0/677	0	-3	2237	213	88.8938	TAIR|gene:2135896 - symbol:cpHsc70-1 "chloroplast heat shock protein 70-1" species:3702 "Arabidopsis thaliana" [GO:0009579 "thylakoid" evidence=IDA] [GO:0009941 "chloroplast envelope" evidence=IDA] [GO:0005634 "nucleus" evidence=IDA] [GO:0009507 "chloroplast" evidence=IDA] [GO:0009570 "chloroplast stroma" evidence=IDA] [GO:0046686 "response to cadmium ion" evidence=IEP] [GO:0005524 "ATP binding" …	718	39	718	94.7075	1051	0	580/683	84	618/683	90	11/683	1	-3	isotig00454_210_2078_-3_1869_622_6	Syn	[O] COG0443 Molecular chaperone	sll0170	70.97	620	175	1	1	620	19
isogroup01051	isotig01302	isotig01302	712	711	1	99.8596	guanine nucleotide-exchange, putative [Ricinus communis]	XP_002516179.1	1714	141	374	13.6523	370	7e-101	190/237	80	211/237	89	3/237	1	-2	711	13	98.1742	TAIR|locus:2025502 - symbol:AT1G01960 "AT1G01960" species:3702 "Arabidopsis thaliana" [GO:0005085 "guanyl-nucleotide exchange factor activity" evidence=ISS] [GO:0009561 "megagametogenesis" evidence=IMP] [GO:0005634 "nucleus" evidence=IDA] [GO:0005829 "cytosol" evidence=IDA] InterPro:IPR000904 InterPro:IPR016024 Pfam:PF01369 PROSITE:PS50190 SMART:SM00222 GenomeReviews:CT485782_GR GO:GO:0005829 GO:…	1750	102	358	14.6857	108	2e-23	88/266	33	119/266	44	42/266	15	-2	isotig01302_1_612_-2_612_204_8	Spo	[R] COG5307 SEC7 domain proteins	SPAC4D7.01c	29.53	193	102	8	3	195	231
isogroup01179	isotig01430	isotig01430	669	2	457	68.1614	conserved hypothetical protein [Ricinus communis]	XP_002525844.1	284	136	284	52.4648	273	1e-71	125/152	82	134/152	88	3/152	1	2	2	457	68.1614	TAIR|gene:2173427 - symbol:EXL2 "EXORDIUM LIKE 2" species:3702 "Arabidopsis thaliana" [GO:0005618 "cell wall" evidence=IDA] GenomeReviews:BA000015_GR GO:GO:0009505 EMBL:AB008268 HOGENOM:HBG587786 InterPro:IPR006766 Pfam:PF04674 EMBL:AF326891 EMBL:AF339708 EMBL:AF380638 EMBL:AY057739 EMBL:AY087652 IPI:IPI00531827 RefSeq:NP_201231.1 UniGene:At.23633 UniGene:At.67053 UniGene:At.71435 PRIDE:Q9FE06 Ge…	305	152	305	50.4918	266	4e-71	124/154	80	133/154	86	2/154	1	2		No Match
isogroup00030	isotig00127	isotig00127	1734	85	1413	76.6436	phosphoglycerate kinase, putative [Ricinus communis]	XP_002513353.1	479	34	479	93.1106	675	0	389/446	87	418/446	93	3/446	0	1	100	1413	75.7785	TAIR|locus:2205215 - symbol:AT1G56190 "AT1G56190" species:3702 "Arabidopsis thaliana" [GO:0004618 "phosphoglycerate kinase activity" evidence=ISS] [GO:0006096 "glycolysis" evidence=ISS] [GO:0005739 "mitochondrion" evidence=IDA] InterPro:IPR001576 InterPro:IPR015824 InterPro:IPR015901 InterPro:IPR015911 Pfam:PF00162 PRINTS:PR00477 PROSITE:PS00111 GenomeReviews:CT485782_GR GO:GO:0005739 GO:GO:00055…	478	40	478	91.841	654	0	383/439	87	411/439	93	1/439	0	1	isotig00127_199_1416_+1_1218_405_5	Nos	[G] COG0126 3-phosphoglycerate kinase	all4131	74.75	400	101	0	1	400	1
isogroup00403	isotig00654	isotig00654	1178	30	1178	97.5382	transcription factor, putative [Ricinus communis]	XP_002513451.1	416	13	399	93.0288	565	5e-159	285/389	73	325/389	83	8/389	2	3	3	1175	99.5756	TAIR|locus:2091861 - symbol:AT3G20810 "AT3G20810" species:3702 "Arabidopsis thaliana" [GO:0005575 "cellular_component" evidence=ND] [GO:0003700 "transcription factor activity" evidence=ISS] [GO:0008150 "biological_process" evidence=ND] InterPro:IPR003347 GenomeReviews:BA000014_GR SMART:SM00558 PROSITE:PS51184 HSSP:Q9NWT6 HOGENOM:HBG601290 EMBL:AY091769 EMBL:AY125538 IPI:IPI00519943 RefSeq:NP_8506…	429	5	411	94.8718	544	3e-154	283/407	69	321/407	78	16/407	3	3	isotig00654_105_1178_+3_1074_358_9	-	-	-	23.28	262	157	11	128	356	3
isogroup02104	isotig02355	isotig02355	456	456	232	49.3421	unnamed protein product [Vitis vinifera]	XP_002280928.1	449	375	449	16.7038	94.7	4e-18	45/75	60	60/75	80	0/75	0	-1	396	232	36.1842	TAIR|locus:2182172 - symbol:AT5G19180 "AT5G19180" species:3702 "Arabidopsis thaliana" [GO:0005575 "cellular_component" evidence=ND] [GO:0045116 "protein neddylation" evidence=TAS] [GO:0008641 "small protein activating enzyme activity" evidence=IMP;IDA] [GO:0019781 "NEDD8 activating enzyme activity" evidence=IDA] [GO:0046982 "protein heterodimerization activity" evidence=NAS] InterPro:IPR000127 In…	454	399	454	12.3348	65.1	3e-12	33/56	58	42/56	75	1/56	1	-1		No Match
isogroup00109	isotig00281	isotig00281	921	881	195	74.5928	unknown [Medicago truncatula]	ACJ84448.1	363	135	363	63.0854	444	2e-127	216/229	94	220/229	96	0/229	0	-2	881	198	74.2671	TAIR|locus:2098755 - symbol:AT3G50500 "AT3G50500" species:3702 "Arabidopsis thaliana" [GO:0016301 "kinase activity" evidence=ISS;IDA] [GO:0006970 "response to osmotic stress" evidence=IDA] [GO:0009651 "response to salt stress" evidence=IDA] [GO:0009737 "response to abscisic acid stimulus" evidence=IDA] [GO:0004672 "protein kinase activity" evidence=IDA] [GO:0009789 "positive regulation of abscisi…	362	135	362	62.9834	376	2e-108	178/228	78	200/228	87	0/228	0	-2	isotig00281_192_650_-2_459_152_9	Spo	[RTKL] COG0515 Serine/threonine protein kinase	SPCC74.03c	45.21	73	34	2	1	73	224
isogroup01334	isotig01585	isotig01585	621	28	621	95.6522	unnamed protein product [Vitis vinifera]	CBI26348.3	822	551	747	23.9659	322	2e-86	158/198	79	175/198	88	1/198	0	1	28	621	95.6522	TAIR|gene:2129919 - symbol:AT4G14570.1 species:3702 "Arabidopsis thaliana" [GO:0008236 "serine-type peptidase activity" evidence=IEA] [GO:0006508 "proteolysis" evidence=IEA] [GO:0005773 "vacuole" evidence=IDA] [GO:0009507 "chloroplast" evidence=IDA] GenomeReviews:CT486007_GR GO:GO:0009507 GO:GO:0005773 MEROPS:S09.004 BRENDA:3.4.19.1 OMA:IGGKCEL EMBL:AB109759 IPI:IPI00530522 RefSeq:NP_193193.2 Uni…	764	492	688	25.7853	278	8e-75	135/199	67	162/199	81	3/199	1	1		No Match
isogroup00583	isotig00834	isotig00834	971	482	802	33.0587	unknown [Glycine max]	ACU16898.1	218	111	218	49.5413	102	8e-20	79/108	73	93/108	86	1/108	0	2	149	3	15.139	TAIR|locus:2058613 - symbol:AT2G23290 "AT2G23290" species:3702 "Arabidopsis thaliana" [GO:0003677 "DNA binding" evidence=ISS] [GO:0003700 "transcription factor activity" evidence=ISS] [GO:0006355 "regulation of transcription, DNA-dependent" evidence=ISS] InterPro:IPR001005 InterPro:IPR012287 SMART:SM00717 InterPro:IPR009057 Pfam:PF00249 UniProt:O22179 GO:GO:0005515 GO:GO:0005634 GenomeReviews:CT4…	309	1	49	15.8576	94.4	6e-19	42/49	85	45/49	91	0/49	0	-1	isotig00834_3_149_-1_147_49_2	Ecu	[KAD] COG5147 Myb superfamily proteins, including transcription factors and mRNA splicing factors	ECU11g1690	55.26	38	17	0	12	49	19
isogroup02126	isotig02377	isotig02377	450	449	12	97.3333	lipid binding protein, putative [Ricinus communis]	XP_002519855.1	727	325	472	20.3576	207	5e-52	108/148	72	129/148	87	2/148	1	-2	449	3	99.3333	TAIR|gene:2117133 - symbol:EDR2 species:3702 "Arabidopsis thaliana" [GO:0005886 "plasma membrane" evidence=IDA] INTERPRO:IPR002913 GO:GO:0005886 InterPro:IPR011993 InterPro:IPR001849 Gene3D:G3DSA:2.30.29.30 SMART:SM00233 PROSITE:PS50003 EMBL:AL161550 Pfam:PF01852 SMART:SM00234 PROSITE:PS50848 IPI:IPI00891275 RefSeq:NP_001119010.1 UniGene:At.32844 PRIDE:B3H6R3 GeneID:827642 KEGG:ath:AT4G19040 TAIR…	724	331	478	20.442	185	4e-47	95/150	63	117/150	78	3/150	2	-2		No Match
isogroup01408	isotig01659	isotig01659	603	38	196	26.3682	dormancy-associated protein [Pisum sativum]	AAB84194.1	129	1	43	33.3333	56.2	3e-06	34/53	64	40/53	75	10/53	18	2				No hit															No Match
isogroup02261	isotig02512	isotig02512	395	8	394	97.9747	unnamed protein product [Vitis vinifera]	CBI36157.3	784	469	596	16.3265	160	4e-38	87/130	66	100/130	76	3/130	2	2	11	394	97.2152	TAIR|gene:1005715634 - symbol:AT1G79920.2 species:3702 "Arabidopsis thaliana" [GO:0005524 "ATP binding" evidence=IEA] InterPro:IPR001023 PRINTS:PR00301 Pfam:PF00012 GO:GO:0005886 GO:GO:0005524 GO:GO:0005618 InterPro:IPR013126 PANTHER:PTHR19375 eggNOG:KOG0103 IPI:IPI00944283 RefSeq:NP_850984.4 UniGene:At.28629 PRIDE:Q3EC99 ProMEX:Q3EC99 GeneID:844332 NMPDR:fig|3702.1.peg.7572 InParanoid:Q3EC99 Phy…	831	535	663	15.5235	156	2e-38	82/129	63	98/129	75	1/129	0	2	isotig02512_26_394_+2_369_123_6	Sce	[O] COG0443 Molecular chaperone	YBR169c	45.07	71	39	0	53	123	541
isogroup00002	isotig00028	isotig00028	2113	155	1942	84.619	heat shock protein 70-3 [Nicotiana tabacum]	AAR17080.1	648	47	644	92.284	993	0	552/598	92	573/598	95	2/598	0	2	152	1942	84.761	TAIR|gene:2101221 - symbol:HSP70 "HEAT SHOCK PROTEIN 70" species:3702 "Arabidopsis thaliana" [GO:0005618 "cell wall" evidence=IDA] [GO:0046686 "response to cadmium ion" evidence=IEP] [GO:0005524 "ATP binding" evidence=IDA] [GO:0005739 "mitochondrion" evidence=IDA] [GO:0005886 "plasma membrane" evidence=IDA] InterPro:IPR001023 PRINTS:PR00301 Pfam:PF00012 Prosite:PS00297 Prosite:PS00329 Prosite:PS0…	650	46	646	92.4615	979	0	546/601	90	565/601	94	4/601	0	2	isotig00028_146_754_-1_609_202_3	-	-	-	41.49	188	106	2	14	201	1
isogroup01279	isotig01530	isotig01530	638	197	337	22.1003	unknown [Glycine max]	ACU21484.1	221	77	123	21.267	84	1e-16	37/47	78	40/47	85	0/47	0	2	215	337	19.279	TAIR|gene:3701219 - symbol:MOS4 "Modifier of snc1,4" species:3702 "Arabidopsis thaliana" [GO:0005730 "nucleolus" evidence=IDA] UniProt:Q949S9 GO:GO:0005515 GO:GO:0042742 GenomeReviews:BA000014_GR GO:GO:0005730 GO:GO:0050832 GO:GO:0009870 EMBL:AB020749 GO:GO:0010204 EMBL:EF688334 EMBL:AY050910 EMBL:AY091412 EMBL:AY088112 IPI:IPI00548685 RefSeq:NP_566599.1 UniGene:At.22929 IntAct:Q949S9 PRIDE:Q949S…	253	83	124	16.6008	63.2	7e-10	26/42	61	36/42	85	1/42	2	2		No Match
isogroup00010	isotig00068	isotig00068	383	214	2	55.6136	unknown [Medicago truncatula]	ACJ84779.1	240	154	224	29.5833	146	2e-63	67/71	94	71/71	100	0/71	0	-2	214	2	55.6136	TAIR|locus:2126993 - symbol:AT4G00720 "AT4G00720" species:3702 "Arabidopsis thaliana" [GO:0016301 "kinase activity" evidence=ISS] [GO:0005829 "cytosol" evidence=IDA] InterPro:IPR000719 InterPro:IPR002290 InterPro:IPR008271 InterPro:IPR017441 InterPro:IPR017442 Pfam:PF00069 PROSITE:PS00107 PROSITE:PS00108 PROSITE:PS50011 SMART:SM00220 GO:GO:0005524 GenomeReviews:CT486007_GR GO:GO:0005829 GO:GO:000…	472	336	406	15.0424	142	1e-62	64/71	90	68/71	95	0/71	0	-2	isotig00068_183_359_-1_177_58_1	Spo	[RTKL] COG0515 Serine/threonine protein kinase	SPAC1687.15	76.47	51	12	0	1	51	182
isogroup02229	isotig02480	isotig02480	402	2	343	85.0746	wall-associated kinase [Glycine max]	ACM89513.1	860	276	386	12.907	102	2e-20	56/116	48	72/116	62	7/116	6	2				No hit															No Match
isogroup01610	isotig01861	isotig01861	549	3	284	51.3661	CDNA sequence BC003883 [Mus musculus]	NP_001034752.1	310	94	187	30.3226	188	3e-46	85/94	90	93/94	98	0/94	0	3	3	284	51.3661	MGI|MGI:3613758 - symbol:BC003883 "cDNA sequence BC003883" species:10090 "Mus musculus" [GO:0046872 "metal ion binding" evidence=IEA] [GO:0003723 "RNA binding" evidence=IEA] [GO:0008270 "zinc ion binding" evidence=IEA] [GO:0003674 "molecular_function" evidence=ND] [GO:0008150 "biological_process" evidence=ND] [GO:0005575 "cellular_component" evidence=ND] GenBank:NM_001039663.1 Ncbi:NP_001034752	310	94	187	30.3226	188	1e-47	85/94	90	93/94	98	0/94	0	3	isotig01861_45_548_+3_504_168_2	-	-	-	55.84	77	34	0	1	77	103
isogroup00007	isotig00055	isotig00055	740	1	708	95.6757	putative DNA binding protein [Trifolium pratense]	BAE71244.1	402	130	389	64.6766	376	1e-102	199/261	76	211/261	80	26/261	9	1	1	699	94.4595	TAIR|locus:2027372 - symbol:AT1G11650 "AT1G11650" species:3702 "Arabidopsis thaliana" [GO:0003723 "RNA binding" evidence=ISS] InterPro:IPR000504 InterPro:IPR012677 Pfam:PF00076 PROSITE:PS50102 SMART:SM00360 UniProt:Q9SAB3 GO:GO:0005515 GO:GO:0000166 Gene3D:G3DSA:3.30.70.330 GO:GO:0003676 EMBL:AC007296 HSSP:P19339 EMBL:AY093201 EMBL:BT008494 IPI:IPI00536746 PIR:H86249 RefSeq:NP_172630.1 UniGene:At…	405	136	381	60.7407	293	4e-79	163/254	64	182/254	71	29/254	11	1	isotig00055_229_738_+1_510_170_5	Sce	[R] COG0724 RNA-binding proteins (RRM domain)	YHR086w	54.22	83	36	1	32	114	309
isogroup01413	isotig01664	isotig01664	601	600	1	99.8336	Methylenetetrahydrofolate reductase, putative, expressed [Oryza sativa Japonica Group]	ABF99538.1	573	187	386	34.904	361	4e-98	171/200	85	181/200	90	0/200	0	-2	600	1	99.8336	TAIR|locus:2051789 - symbol:AT2G44160 "AT2G44160" species:3702 "Arabidopsis thaliana" [GO:0004489 "methylenetetrahydrofolate reductase (NADPH) activity" evidence=ISS] [GO:0006555 "methionine metabolic process" evidence=ISS] InterPro:IPR003171 InterPro:IPR004621 Pfam:PF02219 GenomeReviews:CT485783_GR GO:GO:0055114 GO:GO:0006555 EMBL:AC004005 HOGENOM:HBG649727 GO:GO:0004489 UniGene:At.23509 BRENDA:…	594	187	386	33.67	338	6e-93	158/200	79	179/200	89	0/200	0	-2	isotig01664_1_462_-2_462_154_4	Spo	[E] COG0685 5,10-methylenetetrahydrofolate reductase	SPAC56F8.10	43.7	135	63	2	8	133	231
isogroup00458	isotig00709	isotig00709	1089	1	1002	92.011	cystathionine gamma-synthase [Medicago sativa]	ABI34092.1	536	203	536	62.3134	618	5e-175	297/334	88	319/334	95	0/334	0	1	1	1002	92.011	TAIR|gene:2102071 - symbol:MTO1 "METHIONINE OVERACCUMULATION 1" species:3702 "Arabidopsis thaliana" [GO:0009507 "chloroplast" evidence=IDA] InterPro:IPR000277 InterPro:IPR015421 InterPro:IPR015422 Pfam:PF01053 PROSITE:PS00868 GO:GO:0009507 GenomeReviews:BA000014_GR GO:GO:0030170 InterPro:IPR015424 Gene3D:G3DSA:3.40.640.10 Gene3D:G3DSA:3.90.1150.10 SUPFAM:SSF53383 GO:GO:0009086 EMBL:AC008261 HOGEN…	563	230	563	59.325	562	8e-160	269/334	80	302/334	90	0/334	0	1	isotig00709_82_1005_+1_924_307_9	Ape	[E] COG0626 Cystathionine beta-lyases/cystathionine gamma-synthases	APE1226	42.16	306	175	2	1	305	78
isogroup01416	isotig01667	isotig01667	597				No hit																		No hit															No Match
isogroup00781	isotig01032	isotig01032	837	836	3	99.6416	beta-tubulin [Citrus maxima]	ACM78033.1	444	158	435	62.6126	566	1e-159	276/278	99	278/278	100	0/278	0	-2	836	6	99.2832	TAIR|gene:3710374 - symbol:TUB8 "TUBULIN BETA 8" species:3702 "Arabidopsis thaliana" [GO:0016020 "membrane" evidence=IDA] [GO:0009651 "response to salt stress" evidence=IEP] InterPro:IPR000217 InterPro:IPR002453 InterPro:IPR003008 InterPro:IPR008280 InterPro:IPR017975 InterPro:IPR018316 Pfam:PF00091 Pfam:PF03953 PRINTS:PR01161 PRINTS:PR01163 PROSITE:PS00227 SMART:SM00865 GO:GO:0005525 GO:GO:00055…	449	158	434	61.6927	557	2e-158	271/277	97	275/277	99	0/277	0	-2	isotig01032_3_821_-2_819_273_17	Ecu	[Z] COG5023 Tubulin	ECU03g0820i	75	272	68	0	1	272	163
isogroup00230	isotig00481	isotig00481	1781	9	776	43.1218	unnamed protein product [Vitis vinifera]	CBI23966.3	944	148	404	27.2246	292	8e-155	145/257	56	188/257	73	1/257	0	3	781	1779	56.0921	TAIR|locus:2057589 - symbol:AT2G33770 "AT2G33770" species:3702 "Arabidopsis thaliana" [GO:0005575 "cellular_component" evidence=ND] [GO:0004842 "ubiquitin-protein ligase activity" evidence=ISS] [GO:0016036 "cellular response to phosphate starvation" evidence=IMP] [GO:0055062 "phosphate ion homeostasis" evidence=IMP] [GO:0006817 "phosphate transport" evidence=IMP] InterPro:IPR000608 Pfam:PF00179 P…	907	399	743	38.0375	240	2e-126	151/366	41	208/366	56	54/366	14	1	isotig00481_865_1779_+1_915_305_4	Sce	[O] COG5078 Ubiquitin-protein ligase	YER100w	30.26	76	53	0	227	302	8
isogroup01137	isotig01388	isotig01388	689	75	689	89.2598	putative U1 snRNP 70K protein [Trifolium pratense]	BAE71300.1	506	1	205	40.5138	280	9e-74	199/205	97	200/205	97	0/205	0	3	75	689	89.2598	TAIR|locus:2101714 - symbol:AT3G50670 "AT3G50670" species:3702 "Arabidopsis thaliana" [GO:0003723 "RNA binding" evidence=ISS] [GO:0005634 "nucleus" evidence=IDA] [GO:0000398 "nuclear mRNA splicing, via spliceosome" evidence=IDA] InterPro:IPR000504 InterPro:IPR012677 Pfam:PF00076 PROSITE:PS50102 SMART:SM00360 UniProt:Q42404 GO:GO:0005515 GO:GO:0005634 GenomeReviews:BA000014_GR GO:GO:0000166 Gene3D…	427	1	204	47.7752	235	9e-62	163/205	79	184/205	89	1/205	0	3	isotig01388_75_689_+3_615_205_3	Spo	[R] COG0724 RNA-binding proteins (RRM domain)	SPAC19A8.13	39.01	141	81	2	62	202	28
isogroup00877	isotig01128	isotig01128	785	785	87	89.0446	S-adenosyl-L-methionine:trans-caffeoyl-CoA 3-O-methyltransferase [Medicago sativa]	Q40313.1	247	15	247	94.332	469	2e-130	228/233	97	233/233	100	0/233	0	-1	785	90	88.6624	TAIR|locus:2124286 - symbol:AT4G34050 "AT4G34050" species:3702 "Arabidopsis thaliana" [GO:0009805 "coumarin biosynthetic process" evidence=IMP] [GO:0042409 "caffeoyl-CoA O-methyltransferase activity" evidence=IDA] [GO:0005829 "cytosol" evidence=TAS] InterPro:IPR002935 Pfam:PF01596 GenomeReviews:CT486007_GR GO:GO:0046686 GO:GO:0046872 EMBL:AL021961 EMBL:AL161584 GO:GO:0009809 GO:GO:0009805 eggNOG:…	259	27	258	89.5753	444	2e-124	210/232	90	226/232	97	0/232	0	-1	isotig01128_84_692_-1_609_202_6	Nos	[R] COG4122 Predicted O-methyltransferase	all5179	43	200	107	3	1	200	27
isogroup01330	isotig01581	isotig01581	622	2	622	99.8392	unnamed protein product [Vitis vinifera]	CBI40270.3	570	199	405	36.3158	311	5e-83	179/207	86	199/207	96	0/207	0	2	2	622	99.8392	TAIR|locus:2090664 - symbol:AT3G19490 "AT3G19490" species:3702 "Arabidopsis thaliana" [GO:0015386 "potassium:hydrogen antiporter activity" evidence=ISS] [GO:0006814 "sodium ion transport" evidence=ISS] [GO:0015385 "sodium:hydrogen antiporter activity" evidence=ISS] InterPro:IPR004680 Pfam:PF03600 GO:GO:0016021 GenomeReviews:BA000014_GR GO:GO:0055085 EMBL:AB025624 GO:GO:0015137 GO:GO:0015746 eggNO…	576	203	409	35.9375	298	9e-81	175/207	84	191/207	92	0/207	0	2	isotig01581_26_622_+2_597_199_7	Cpn	[P] COG1055 Na+/H+ antiporter NhaD and related arsenite permeases	CPn1015	45.37	205	101	5	1	199	72
isogroup00088	isotig00239	isotig00239	810	1	426	52.5926	unknown [Medicago truncatula]	ACJ85656.1	606	208	349	23.4323	178	9e-43	92/142	64	105/142	73	0/142	0	1	1	426	52.5926	TAIR|locus:2031521 - symbol:AT1G73920 "AT1G73920" species:3702 "Arabidopsis thaliana" [GO:0005575 "cellular_component" evidence=ND] [GO:0016298 "lipase activity" evidence=ISS] InterPro:IPR006693 Pfam:PF04083 GenomeReviews:CT485782_GR GO:GO:0006629 HSSP:P07098 HOGENOM:HBG746286 EMBL:AY050984 EMBL:BT004416 IPI:IPI00528390 RefSeq:NP_565075.1 UniGene:At.23253 UniGene:At.67278 SMR:Q949N8 PRIDE:Q949N8 …	704	206	353	21.0227	132	1e-30	73/148	49	91/148	61	6/148	4	1		No Match
isogroup00487	isotig00738	isotig00738	1057	1056	334	68.4011	unknown [Medicago truncatula]	ACJ84681.1	313	73	313	76.9968	422	5e-116	213/241	88	228/241	94	0/241	0	-2	1056	334	68.4011	TAIR|gene:1009021526 - symbol:AT2G37770.2 species:3702 "Arabidopsis thaliana" [GO:0016491 "oxidoreductase activity" evidence=IEA] [GO:0055114 "oxidation reduction" evidence=IEA] InterPro:IPR001395 InterPro:IPR018170 InterPro:IPR020471 Pfam:PF00248 PRINTS:PR00069 PROSITE:PS00062 PROSITE:PS00063 PROSITE:PS00798 UniProt:Q0PGJ6 GO:GO:0055114 Gene3D:G3DSA:3.20.20.100 PANTHER:PTHR11732 SUPFAM:SSF51430 …	315	73	315	77.1429	339	1e-92	170/243	69	205/243	84	2/243	0	-2	isotig00738_331_918_-2_588_195_2	Cac	[R] COG0656 Aldo/keto reductases, related to diketogulonate reductase	CAC1958	42.76	145	78	1	21	165	120
isogroup00303	isotig00554	isotig00554	1373	92	1300	88.0554	fiddlehead-like protein [Pisum sativum]	ABU75309.2	548	145	548	73.7226	768	0	394/404	97	398/404	98	1/404	0	2	95	1297	87.6184	TAIR|locus:2057706 - symbol:AT2G26250 "AT2G26250" species:3702 "Arabidopsis thaliana" [GO:0008415 "acyltransferase activity" evidence=ISS] [GO:0008610 "lipid biosynthetic process" evidence=IMP] [GO:0009913 "epidermal cell differentiation" evidence=IMP] [GO:0000038 "very-long-chain fatty acid metabolic process" evidence=IMP] [GO:0042335 "cuticle development" evidence=IMP] [GO:0005783 "endoplasmic …	550	136	550	75.4545	632	1e-180	312/415	75	359/415	86	14/415	3	2	isotig00554_71_1303_+2_1233_410_16	Dra	[Q] COG3424 Predicted naringenin-chalcone synthase	DRA0326	22.51	311	196	9	80	387	167
isogroup01055	isotig01306	isotig01306	709	705	1	99.4358	predicted protein [Populus trichocarpa]	XP_002311453.1	467	74	298	48.1799	210	2e-52	143/235	60	159/235	67	10/235	4	-2	705	1	99.4358	TAIR|gene:2092069 - symbol:LTA2 species:3702 "Arabidopsis thaliana" [GO:0009941 "chloroplast envelope" evidence=IDA] [GO:0009507 "chloroplast" evidence=IDA] [GO:0022626 "cytosolic ribosome" evidence=IDA] [GO:0016020 "membrane" evidence=IDA] InterPro:IPR001078 InterPro:IPR004167 Pfam:PF00198 Pfam:PF02817 InterPro:IPR000089 Pfam:PF00364 GO:GO:0005515 GO:GO:0009570 GO:GO:0016020 GO:GO:0009941 InterP…	480	83	311	47.7083	202	9e-52	143/235	60	162/235	68	6/235	2	-2	isotig01306_1_657_-2_657_219_4	Syn	[C] COG0508 Pyruvate/2-oxoglutarate dehydrogenase complex, dihydrolipoamide acyltransferase (E2) component, and related enzymes	sll1841	46.4	222	110	5	1	218	46
isogroup02397	isotig02648	isotig02648	272	272	9	97.0588	unnamed protein product [Vitis vinifera]	CBI22400.3	759	655	741	11.4625	84	7e-15	41/89	46	60/89	67	3/89	3	-1				No hit															No Match
isogroup00361	isotig00612	isotig00612	1239	1168	2	94.1889	unnamed protein product [Vitis vinifera]	XP_002271765.1	815	349	745	48.7117	495	5e-138	282/397	71	323/397	81	8/397	2	-3	1168	2	94.1889	TAIR|locus:2089358 - symbol:AT3G16630 "AT3G16630" species:3702 "Arabidopsis thaliana" [GO:0003777 "microtubule motor activity" evidence=ISS] [GO:0005795 "Golgi stack" evidence=IDA] [GO:0010090 "trichome morphogenesis" evidence=IMP] InterPro:IPR001752 InterPro:IPR019821 Pfam:PF00225 PRINTS:PR00380 PROSITE:PS00411 PROSITE:PS50067 SMART:SM00129 GO:GO:0005886 GO:GO:0005524 GO:GO:0005795 GO:GO:0005874…	794	339	724	48.6146	450	4e-126	264/400	66	304/400	76	25/400	6	-3	isotig00612_2_1174_-3_1173_391_6	Ecu	[Z] COG5059 Kinesin-like protein	ECU11g0470	48.68	189	76	3	33	211	339
isogroup00026	isotig00116	isotig00116	451				No hit																		No hit															No Match
isogroup01511	isotig01762	isotig01762	574	153	569	72.6481	unknown [Glycine max]	ACU14063.1	245	89	225	55.9184	233	1e-74	112/139	80	127/139	91	2/139	1	3	153	569	72.6481	TAIR|locus:2092492 - symbol:AT3G12490 "AT3G12490" species:3702 "Arabidopsis thaliana" [GO:0004869 "cysteine-type endopeptidase inhibitor activity" evidence=ISS;IDA] [GO:0009628 "response to abiotic stimulus" evidence=IMP] [GO:0050897 "cobalt ion binding" evidence=IDA] InterPro:IPR000010 Pfam:PF00031 SMART:SM00043 GenomeReviews:BA000014_GR GO:GO:0005576 GO:GO:0006952 GO:GO:0004869 GO:GO:0050897 EM…	234	78	214	58.547	185	9e-61	90/139	64	113/139	81	2/139	1	3		No Match
isogroup01105	isotig01356	isotig01356	698	3	686	97.9943	unnamed protein product [Vitis vinifera]	CBI16305.3	788	220	446	28.8071	307	9e-82	149/229	65	180/229	78	3/229	1	3	99	695	85.5301	TAIR|locus:2056553 - symbol:AT2G28450 "AT2G28450" species:3702 "Arabidopsis thaliana" [GO:0005575 "cellular_component" evidence=ND] [GO:0003676 "nucleic acid binding" evidence=ISS] InterPro:IPR000571 InterPro:IPR010280 Pfam:PF00642 Pfam:PF05958 PROSITE:PS50103 SMART:SM00356 GenomeReviews:CT485783_GR GO:GO:0008270 GO:GO:0003677 GO:GO:0006396 EMBL:AC006283 EMBL:AY128289 EMBL:BT002293 IPI:IPI0052634…	809	247	448	24.9691	260	3e-69	129/202	63	162/202	80	3/202	1	3	isotig01356_198_698_+3_501_167_3	Pho	[J] COG2265 SAM-dependent methyltransferases related to tRNA (uracil-5-)-methyltransferase	PH1137	28.57	98	62	3	41	138	98
isogroup00118	isotig00300	isotig00300	611	2	535	87.3977	ADP-ribosylation factor 1 [Medicago truncatula]	AAR29293.1	181	3	180	98.3425	353	6e-96	174/178	97	178/178	100	0/178	0	2	2	535	87.3977	TAIR|locus:2222677 - symbol:AT5G14670 "AT5G14670" species:3702 "Arabidopsis thaliana" [GO:0005515 "protein binding" evidence=TAS] [GO:0005525 "GTP binding" evidence=ISS;TAS] [GO:0016004 "phospholipase activator activity" evidence=TAS] InterPro:IPR005225 InterPro:IPR006688 InterPro:IPR006689 Pfam:PF00025 PRINTS:PR00328 SMART:SM00177 GO:GO:0005622 GO:GO:0005525 GO:GO:0005515 TIGRFAMs:TIGR00231 Geno…	188	3	180	94.6809	350	2e-96	172/178	96	177/178	99	0/178	0	2	isotig00300_47_538_+2_492_163_4	Spo	[R] COG1100 GTPase SAR1 and related small G proteins	SPBC4F6.18c	87.12	163	21	0	1	163	18
isogroup00530	isotig00781	isotig00781	1016	1013	231	77.0669	unknown protein [Arabidopsis thaliana]	NP_566624.1	349	87	347	74.7851	268	1e-69	142/261	54	181/261	69	0/261	0	-1	1013	231	77.0669	TAIR|locus:2085879 - symbol:AT3G19010 "AT3G19010" species:3702 "Arabidopsis thaliana" [GO:0005575 "cellular_component" evidence=ND] [GO:0009813 "flavonoid biosynthetic process" evidence=ISS] [GO:0045431 "flavonol synthase activity" evidence=ISS] InterPro:IPR002283 InterPro:IPR005123 Pfam:PF03171 PRINTS:PR00682 GO:GO:0055114 GO:GO:0016491 GO:GO:0005506 EMBL:AP000735 HSSP:Q96323 UniGene:At.20707 Un…	349	87	347	74.7851	268	3e-71	142/261	54	181/261	69	0/261	0	-1	isotig00781_222_803_-1_582_193_3	Pae	[R] COG3491 Isopenicillin N synthase and related dioxygenases	PA0147	36.2	163	101	2	11	171	146
isogroup01908	isotig02159	isotig02159	494	3	371	74.6964	ATP-binding cassette transporter, putative [Ricinus communis]	XP_002515971.1	1462	831	958	8.75513	185	4e-62	95/128	74	113/128	88	5/128	3	3	9	371	73.4818	TAIR|gene:2025930 - symbol:PEN3 "PENETRATION 3" species:3702 "Arabidopsis thaliana" [GO:0009941 "chloroplast envelope" evidence=IDA] [GO:0005886 "plasma membrane" evidence=IDA] [GO:0009507 "chloroplast" evidence=IDA] [GO:0005739 "mitochondrion" evidence=IDA] [GO:0016020 "membrane" evidence=IDA] InterPro:IPR003439 InterPro:IPR003593 InterPro:IPR013525 Pfam:PF00005 Pfam:PF01061 PROSITE:PS00211 PROS…	1469	817	931	7.82845	163	3e-58	85/121	70	95/121	78	6/121	4	3	isotig02159_18_395_+3_378_125_9	Sce	[V] COG1131 ABC-type multidrug transport system, ATPase component	YCR011c_2	44.93	69	31	4	53	120	13
isogroup01204	isotig01455	isotig01455	665	3	662	99.2481	AF486839_1 hydroxyisourate hydrolase [Glycine max]	Q8S3J3.1	560	71	290	39.2857	353	8e-96	170/220	77	194/220	88	0/220	0	3	6	665	99.2481	TAIR|locus:2024685 - symbol:AT1G02850 "AT1G02850" species:3702 "Arabidopsis thaliana" [GO:0004553 "hydrolase activity, hydrolyzing O-glycosyl compounds" evidence=ISS] InterPro:IPR001360 InterPro:IPR013781 InterPro:IPR018120 Pfam:PF00232 PRINTS:PR00131 PROSITE:PS00572 PROSITE:PS00653 GenomeReviews:CT485782_GR GO:GO:0043169 GO:GO:0005975 InterPro:IPR017853 Gene3D:G3DSA:3.20.20.80 SUPFAM:SSF51445 PA…	521	63	304	46.4491	296	5e-80	145/243	59	187/243	76	24/243	9	3	isotig01455_90_665_+3_576_192_2	Lin	[G] COG2723 Beta-glucosidase/6-phospho-beta-glucosidase/beta-galactosidase	lin0297	55.37	121	54	0	1	121	71
isogroup00770	isotig01021	isotig01021	844	843	1	99.8815	unknown [Medicago truncatula]	ACJ84618.1	411	129	409	68.3698	531	4e-149	268/281	95	273/281	97	0/281	0	-2	843	16	98.1043	TAIR|locus:2099297 - symbol:AT3G12120 "AT3G12120" species:3702 "Arabidopsis thaliana" [GO:0005783 "endoplasmic reticulum" evidence=NAS] [GO:0016720 "delta12-fatty acid dehydrogenase activity" evidence=IGI] [GO:0045485 "omega-6 fatty acid desaturase activity" evidence=IDA] InterPro:IPR005804 Pfam:PF00487 GO:GO:0016021 GenomeReviews:BA000014_GR GO:GO:0055114 GO:GO:0005789 EMBL:AC069473 GO:GO:000663…	383	108	382	71.8016	457	2e-128	225/276	81	250/276	90	1/276	0	-2	isotig01021_10_192_-2_183_60_3	Nos	[I] COG3239 Fatty acid desaturase	all1597	48.94	47	23	1	1	47	300
isogroup01593	isotig01844	isotig01844	555	483	1	87.027	DNA binding protein, putative [Ricinus communis]	XP_002528468.1	492	266	429	33.3333	184	5e-45	95/164	57	120/164	73	3/164	1	-1	270	1	48.6486	TAIR|locus:2173179 - symbol:AT5G13660 "AT5G13660" species:3702 "Arabidopsis thaliana" [GO:0005575 "cellular_component" evidence=ND] [GO:0003674 "molecular_function" evidence=ND] [GO:0008150 "biological_process" evidence=ND] EMBL:AB006704 IPI:IPI00892118 RefSeq:NP_001119218.1 UniGene:At.32033 UniGene:At.66715 GeneID:831211 KEGG:ath:AT5G13660 TAIR:At5g13660 Genevestigator:B3H544 Uniprot:B3H544	537	383	474	17.1322	135	6e-32	65/92	70	76/92	82	2/92	2	-1		No Match
isogroup00741	isotig00992	isotig00992	858	857	225	73.7762	biotin carboxyl carrier protein 1-2 [Arachis hypogaea]	ACO53610.1	279	65	279	77.0609	192	7e-47	145/215	67	164/215	76	4/215	1	-2	728	225	58.7413	TAIR|gene:2171306 - symbol:CAC1 "CHLOROPLASTIC ACETYLCOENZYME A CARBOXYLASE 1" species:3702 "Arabidopsis thaliana" [GO:0009507 "chloroplast" evidence=IDA] InterPro:IPR001249 InterPro:IPR001882 PRINTS:PR01071 PROSITE:PS00188 InterPro:IPR000089 Pfam:PF00364 GenomeReviews:BA000015_GR GO:GO:0009507 GO:GO:0006633 GO:GO:0003989 GO:GO:0009374 InterPro:IPR011053 SUPFAM:SSF51230 PROSITE:PS50968 GO:GO:0009…	280	107	280	62.1429	164	4e-40	96/174	55	117/174	67	6/174	3	-2	isotig00992_222_572_-2_351_116_4	Nos	[I] COG0511 Biotin carboxyl carrier protein	all5057	47.93	121	49	2	10	116	61
isogroup02169	isotig02420	isotig02420	436	2	436	99.7706	geranylgeranyl-diphosphate synthase [Medicago sativa]	ADG01841.1	370	166	310	39.1892	201	4e-50	140/145	96	143/145	98	0/145	0	2	2	436	99.7706	TAIR|gene:2115449 - symbol:GGPS1 "GERANYLGERANYL PYROPHOSPHATE SYNTHASE 1" species:3702 "Arabidopsis thaliana" [GO:0009507 "chloroplast" evidence=IDA] InterPro:IPR000092 Pfam:PF00348 PROSITE:PS00444 PROSITE:PS00723 GenomeReviews:CT486007_GR GO:GO:0009507 GO:GO:0000287 EMBL:AL161590 GO:GO:0016117 EMBL:Z99708 InterPro:IPR008949 Gene3D:G3DSA:1.10.600.10 SUPFAM:SSF48576 HOGENOM:HBG732667 InterPro:IPR…	371	163	311	40.1617	168	5e-42	120/149	80	137/149	91	4/149	2	2	isotig02420_2_436_+2_435_145_0	Syn	[H] COG0142 Geranylgeranyl pyrophosphate synthase	slr0739	55.86	145	64	0	1	145	99
isogroup00811	isotig01062	isotig01062	818	409	813	49.511	Exostosin-like [Medicago truncatula]	ABN04854.1	303	62	199	45.5446	187	1e-45	108/139	77	122/139	87	5/139	3	1	496	798	37.0416	TAIR|locus:2063494 - symbol:AT2G35100 "AT2G35100" species:3702 "Arabidopsis thaliana" [GO:0016020 "membrane" evidence=ISS] [GO:0003824 "catalytic activity" evidence=ISS] [GO:0016757 "transferase activity, transferring glycosyl groups" evidence=ISS] [GO:0045489 "pectin biosynthetic process" evidence=IMP] InterPro:IPR004263 Pfam:PF03016 GenomeReviews:CT485783_GR GO:GO:0016020 HOGENOM:HBG320039 EMBL…	447	58	159	22.8188	112	1e-24	65/102	63	80/102	78	1/102	0	1		No Match
isogroup00145	isotig00353	isotig00353	569	1	471	82.7768	ATP-dependent protease La, putative [Ricinus communis]	XP_002528799.1	890	442	599	17.7528	268	2e-70	138/158	87	144/158	91	1/158	0	1	1	471	82.7768	TAIR|locus:2171037 - symbol:AT5G47040 "AT5G47040" species:3702 "Arabidopsis thaliana" [GO:0005524 "ATP binding" evidence=ISS] [GO:0004176 "ATP-dependent peptidase activity" evidence=ISS] [GO:0008236 "serine-type peptidase activity" evidence=ISS] [GO:0005777 "peroxisome" evidence=IDA] [GO:0016560 "protein import into peroxisome matrix, docking" evidence=IDA] [GO:0040007 "growth" evidence=IMP] [GO:…	888	439	596	17.7928	259	5e-69	132/158	83	142/158	89	1/158	0	1	isotig00353_295_567_+1_273_91_3	Ccr	[O] COG0466 ATP-dependent Lon protease, bacterial type	CC1960	46.43	84	45	0	1	84	481
																																							isotig00353_46_174_+1_129_42_2	Pae	[O] COG0466 ATP-dependent Lon protease, bacterial type	PA1803	59.46	37	15	0	1	37	398
isogroup00132	isotig00328	isotig00328	483	3	365	75.1553	PREDICTED: hypothetical protein isoform 1 [Vitis vinifera]	XP_002275393.1	244	123	241	48.7705	110	7e-23	70/122	57	89/122	72	4/122	3	3	3	353	72.6708	TAIR|locus:2198253 - symbol:AT1G29950 "AT1G29950" species:3702 "Arabidopsis thaliana" [GO:0003700 "transcription factor activity" evidence=ISS] [GO:0030528 "transcription regulator activity" evidence=TAS] InterPro:IPR001092 InterPro:IPR011598 PROSITE:PS50888 SMART:SM00353 GenomeReviews:CT485782_GR GO:GO:0005634 GO:GO:0003677 GO:GO:0006350 GO:GO:0045449 GO:GO:0030528 SUPFAM:SSF47459 EMBL:AC008030 …	251	119	244	50.1992	80.5	2e-15	54/128	42	72/128	56	13/128	10	3		No Match
isogroup01597	isotig01848	isotig01848	553	46	378	60.217	similar to PSI-K subunit of photosystem I from barley [Medicago sativa]	Q9ZT05.1	129	1	111	86.0465	207	4e-52	104/111	93	108/111	97	0/111	0	1	46	435	70.5244	TAIR|locus:2204207 - symbol:AT1G30380 "AT1G30380" species:3702 "Arabidopsis thaliana" [GO:0016020 "membrane" evidence=ISS] [GO:0009522 "photosystem I" evidence=ISS] [GO:0003674 "molecular_function" evidence=ND] [GO:0015979 "photosynthesis" evidence=ISS] InterPro:IPR000549 Pfam:PF01241 PROSITE:PS01026 GenomeReviews:CT485782_GR GO:GO:0016021 EMBL:AC025295 GO:GO:0009535 GO:GO:0015979 GO:GO:0009522 U…	130	1	130	100	175	7e-44	106/131	80	118/131	90	2/131	1	1	isotig01848_46_438_+1_393_130_6	-	-	-	38.46	65	35	1	71	130	22
isogroup00001	isotig00003	isotig00003	819	768	613	19.0476	putative glycine rich protein precursor [Pisum sativum]	CAH40798.1	171	1	50	29.2398	79.7	4e-13	45/52	86	47/52	90	2/52	3	-1	401	520	14.652	DICTYBASE|DDB_G0272436 - symbol:DDB_G0272436 "Similar to Volvox carteri f. nagariensis. Pherophorin-dz1 protein." species:44689 "Dictyostelium discoideum" [GO:0005198 "structural molecule activity" evidence=IEA] [GO:0005199 "structural constituent of cell wall" evidence=IEA] [GO:0007155 "cell adhesion" evidence=IEA] [GO:0015629 "actin cytoskeleton" evidence=IEA] dictyBase:DDB_G0272436 EMBL:AAFI02…	242	60	99	16.5289	57.4	6e-08	27/40	67	27/40	67	0/40	0	2		No Match
isogroup00170	isotig00404	isotig00404	247	189	43	59.5142	coatomer alpha subunit, putative [Ricinus communis]	XP_002529504.1	1217	1065	1113	4.02629	86.3	8e-21	40/49	81	43/49	87	0/49	0	-2	189	43	59.5142	TAIR|locus:2036823 - symbol:AT1G62020 "AT1G62020" species:3702 "Arabidopsis thaliana" [GO:0005215 "transporter activity" evidence=ISS] [GO:0006888 "ER to Golgi vesicle-mediated transport" evidence=ISS] [GO:0030126 "COPI vesicle coat" evidence=ISS] [GO:0080008 "CUL4 RING ubiquitin ligase complex" evidence=ISS] InterPro:IPR006692 InterPro:IPR010714 Pfam:PF04053 Pfam:PF06957 InterPro:IPR001680 Pfam:…	1216	1065	1113	4.02961	85.9	2e-22	41/49	83	42/49	85	0/49	0	-2		No Match
isogroup00165	isotig00394	isotig00394	421	421	2	99.7625	catalytic subunit of protein phosphatase 1 [Vicia faba]	BAF31131.1	326	114	253	42.9448	301	3e-80	139/140	99	140/140	100	0/140	0	-1	421	2	99.7625	TAIR|locus:2063942 - symbol:AT2G39840 "AT2G39840" species:3702 "Arabidopsis thaliana" [GO:0000164 "protein phosphatase type 1 complex" evidence=ISS] [GO:0004722 "protein serine/threonine phosphatase activity" evidence=ISS] [GO:0006470 "protein amino acid dephosphorylation" evidence=TAS] InterPro:IPR004843 InterPro:IPR006186 Pfam:PF00149 PRINTS:PR00114 PROSITE:PS00125 SMART:SM00156 GenomeReviews:C…	321	128	267	43.6137	274	7e-74	122/140	87	131/140	93	0/140	0	-1	isotig00394_2_259_-1_258_86_2	Spo	[T] COG0639 Diadenosine tetraphosphatase and related serine/threonine protein phosphatases	SPCC31H12.05c	81.4	86	16	0	1	86	168
isogroup02436	isotig02687	isotig02687	126				No hit																		No hit															No Match
isogroup02051	isotig02302	isotig02302	472	196	471	58.4746	unknown [Glycine max]	ACU13681.1	198	105	196	46.4646	153	4e-60	71/92	77	86/92	93	0/92	0	1	196	465	57.2034	TAIR|gene:2044640 - symbol:COR413-PM1 "COLD REGULATED 413 PLASMA MEMBRANE 1" species:3702 "Arabidopsis thaliana" [GO:0005773 "vacuole" evidence=IDA] GO:GO:0009737 GO:GO:0005773 GenomeReviews:CT485783_GR GO:GO:0042631 GO:GO:0009631 EMBL:AC006438 UniGene:At.22305 HOGENOM:HBG595418 InterPro:IPR008892 Pfam:PF05562 EMBL:AF283004 EMBL:AY093767 EMBL:AY088558 EMBL:AY143813 EMBL:AB044404 IPI:IPI00547690 P…	197	107	196	45.6853	130	7e-55	59/90	65	78/90	86	0/90	0	1		No Match
isogroup00320	isotig00571	isotig00571	1326	1	1083	81.6742	1803516A glycolate oxidase		371	11	371	97.3046	649	0	339/361	93	352/361	97	0/361	0	1	4	1068	80.3167	TAIR|locus:2091642 - symbol:AT3G14420 "AT3G14420" species:3702 "Arabidopsis thaliana" [GO:0008891 "glycolate oxidase activity" evidence=ISS;IMP] InterPro:IPR000262 InterPro:IPR008259 InterPro:IPR012133 InterPro:IPR013785 Pfam:PF01070 PIRSF:PIRSF000138 PROSITE:PS00557 PROSITE:PS51349 GO:GO:0048046 GO:GO:0005634 GenomeReviews:BA000014_GR GO:GO:0005777 GO:GO:0055114 Gene3D:G3DSA:3.20.20.70 GO:GO:000…	367	12	366	96.7302	620	4e-177	321/355	90	340/355	95	0/355	0	1	isotig00571_28_1086_+1_1059_352_8	Nos	[C] COG1304 L-lactate dehydrogenase (FMN-dependent) and related alpha-hydroxy acid dehydrogenases	all0170	52.52	337	151	3	1	330	24
isogroup01256	isotig01507	isotig01507	642	640	2	99.5327	unknown [Glycine max]	ACU23082.1	396	75	286	53.5354	332	2e-89	157/213	73	184/213	86	1/213	0	-3	637	5	98.5981	TAIR|locus:2031427 - symbol:AT1G77420 "AT1G77420" species:3702 "Arabidopsis thaliana" [GO:0016787 "hydrolase activity" evidence=ISS] EMBL:AC078898 EMBL:AC010704 EMBL:BT005416 EMBL:AK118892 IPI:IPI00546165 PIR:E96803 RefSeq:NP_177867.1 UniGene:At.27845 SMR:Q9FVW6 MEROPS:S33.A39 PRIDE:Q9FVW6 GeneID:844079 KEGG:ath:AT1G77420 NMPDR:fig|3702.1.peg.7283 TAIR:At1g77420 InParanoid:Q9FVW6 OMA:LDHCLFK Phyl…	382	62	271	54.9738	288	8e-78	129/211	61	170/211	80	1/211	0	-3	isotig01507_2_484_-3_483_161_7	Pae	[R] COG1073 Hydrolases of the alpha/beta superfamily	PA3695	31.07	103	66	2	5	107	64
isogroup00011	isotig00069	isotig00069	3849	495	965	12.2369	unknown [Medicago truncatula]	ACJ85262.1	157	1	157	100	318	3e-84	154/157	98	154/157	98	0/157	0	3	1436	1807	9.66485	RGD|727924 - symbol:LOC257642 "rRNA promoter binding protein" species:10116 "Rattus norvegicus" [GO:0003690 "double-stranded DNA binding" evidence=IDA] [GO:0003700 "transcription factor activity" evidence=IDA] [GO:0008134 "transcription factor binding" evidence=IDA] [GO:0008283 "cell proliferation" evidence=IDA] [GO:0009303 "rRNA transcription" evidence=IDA] RGD:727924 GO:GO:0003700 GO:GO:0003690…	295	154	285	44.7458	81.6	2e-14	56/137	40	65/137	47	18/137	13	2	isotig00069_2901_3374_+3_474_157_2	-	-	-	50	98	49	0	10	107	6
isogroup02277	isotig02528	isotig02528	388				No hit																		No hit															No Match
isogroup00124	isotig00312	isotig00312	411	375	289	21.1679	unnamed protein product [Vitis vinifera]	CBI28362.3	531	194	222	5.46139	46.6	3e-11	18/29	62	23/29	79	0/29	0	-1	375	283	22.6277	TAIR|locus:2042124 - symbol:AT2G27680 "AT2G27680" species:3702 "Arabidopsis thaliana" [GO:0004033 "aldo-keto reductase activity" evidence=ISS] InterPro:IPR001395 Pfam:PF00248 GO:GO:0055114 GO:GO:0016491 GO:GO:0009570 Gene3D:G3DSA:3.20.20.100 PANTHER:PTHR11732 SUPFAM:SSF51430 GO:GO:0009941 GO:GO:0009505 EMBL:AC005824 OMA:IGDCGDE EMBL:AF385689 EMBL:AY078008 IPI:IPI00516871 PIR:F84675 RefSeq:NP_5656…	384	47	77	8.07292	44.7	8e-11	17/31	54	24/31	77	0/31	0	-1		No Match
isogroup02348	isotig02599	isotig02599	334	333	1	99.7006	unknown [Glycine max]	ACU19500.1	433	323	433	25.6351	187	4e-46	88/111	79	101/111	90	0/111	0	-2	333	1	99.7006	TAIR|locus:2126739 - symbol:AT4G31040 "AT4G31040" species:3702 "Arabidopsis thaliana" [GO:0008150 "biological_process" evidence=ND] InterPro:IPR004282 Pfam:PF03040 GO:GO:0016021 UniGene:At.42944 EMBL:AY080750 EMBL:BT006145 EMBL:AK175421 EMBL:AK175545 EMBL:AK176540 EMBL:AK176545 EMBL:AK176829 EMBL:AK230354 IPI:IPI00541174 RefSeq:NP_567865.1 STRING:Q8RXP7 PRIDE:Q8RXP7 GeneID:829231 KEGG:ath:AT4G310…	438	328	438	25.3425	178	3e-45	83/111	74	98/111	88	0/111	0	-2		No Match
isogroup01928	isotig02179	isotig02179	492	490	2	99.3902	unknown [Medicago truncatula]	ACJ85532.1	432	253	414	37.5	195	2e-48	138/163	84	150/163	92	1/163	0	-3	241	11	46.9512	TAIR|locus:2173937 - symbol:AT5G55530 "AT5G55530" species:3702 "Arabidopsis thaliana" [GO:0003674 "molecular_function" evidence=ND] [GO:0008150 "biological_process" evidence=ND] InterPro:IPR000008 InterPro:IPR008973 Pfam:PF00168 SMART:SM00239 SUPFAM:SSF49562 EMBL:AB015479 IPI:IPI00542957 SMR:Q9FJ58 PRIDE:Q9FJ58 NMPDR:fig|3702.1.peg.27475 TAIR:At5g55530 InParanoid:Q9FJ58 Genevestigator:Q9FJ58 Unip…	439	341	416	17.3121	89.4	5e-18	46/77	59	58/77	75	1/77	1	-3		No Match
isogroup00543	isotig00794	isotig00794	1007	80	799	71.4995	unknown [Glycine max]	ACU19337.1	246	8	246	97.1545	324	1e-86	208/240	86	220/240	91	1/240	0	2	92	793	69.712	TAIR|locus:2007509 - symbol:AT1G03070 "AT1G03070" species:3702 "Arabidopsis thaliana" [GO:0005575 "cellular_component" evidence=ND] [GO:0016595 "glutamate binding" evidence=ISS] [GO:0008150 "biological_process" evidence=ND] GenomeReviews:CT485782_GR GO:GO:0016021 EMBL:AC006550 InterPro:IPR006214 PANTHER:PTHR23291 Pfam:PF01027 HOGENOM:HBG595196 OMA:AAVMILM eggNOG:KOG2322 EMBL:BT010903 EMBL:AK17544…	247	10	246	95.9514	202	2e-51	124/238	52	163/238	68	5/238	2	2	isotig00794_23_802_+2_780_259_8	Spo	[R] COG0670 Integral membrane protein, interacts with FtsH	SPCC576.04	33.18	214	140	1	46	259	52
isogroup02266	isotig02517	isotig02517	395	394	2	99.4937	predicted protein [Populus trichocarpa]	XP_002325158.1	520	74	171	18.8462	121	4e-26	77/131	58	89/131	67	33/131	25	-2	394	2	99.4937	TAIR|locus:2132213 - symbol:AT4G02050 "AT4G02050" species:3702 "Arabidopsis thaliana" [GO:0016020 "membrane" evidence=ISS] [GO:0015144 "carbohydrate transmembrane transporter activity" evidence=ISS] [GO:0005351 "sugar:hydrogen symporter activity" evidence=ISS] InterPro:IPR003663 InterPro:IPR005829 PRINTS:PR00171 PROSITE:PS00216 PROSITE:PS00217 GO:GO:0016021 GO:GO:0005886 GenomeReviews:CT486007_GR…	513	74	171	19.1033	114	1e-25	74/131	56	87/131	66	33/131	25	-2		No Match
isogroup02062	isotig02313	isotig02313	469	467	39	91.4712	putative serine protease-like protein [Arabidopsis thaliana]	NP_193443.3	434	289	434	33.6406	256	8e-67	126/146	86	132/146	90	3/146	2	-3	461	48	88.2729	ZFIN|ZDB-GENE-050522-373 - symbol:zgc:110053 "zgc:110053" species:7955 "Danio rerio" [GO:0005575 "cellular_component" evidence=ND] [GO:0008150 "biological_process" evidence=ND] [GO:0003674 "molecular_function" evidence=ND] ZFIN:ZDB-GENE-050522-373 InterPro:IPR018998 Pfam:PF09412 EMBL:BC095160 IPI:IPI00498394 RefSeq:NP_001018398.1 UniGene:Dr.91933 SMR:Q503V9 Ensembl:ENSDART00000014538 GeneID:55358…	282	136	275	49.6454	120	1e-27	60/141	42	82/141	58	4/141	2	-3		No Match
isogroup00185	isotig00433	isotig00433	280	1	243	86.7857	unknown [Medicago truncatula]	ABD32715.1	180	99	179	45	123	1e-26	68/81	83	78/81	96	0/81	0	1	1	237	84.6429	TAIR|gene:2044334 - symbol:PSI-P "PHOTOSYSTEM I P SUBUNIT" species:3702 "Arabidopsis thaliana" [GO:0009941 "chloroplast envelope" evidence=IDA] [GO:0009535 "chloroplast thylakoid membrane" evidence=IDA] [GO:0009507 "chloroplast" evidence=IDA] [GO:0009295 "nucleoid" evidence=IDA] [GO:0009579 "thylakoid" evidence=IDA] GenomeReviews:CT485783_GR GO:GO:0009941 EMBL:AC005310 GO:GO:0009508 GO:GO:0009773…	174	94	172	45.4023	106	2e-23	59/79	74	70/79	88	0/79	0	1	isotig00433_1_249_+1_249_82_0	Nos	[J] COG0525 Valyl-tRNA synthetase	all1318	30.43	69	46	1	13	79	850
isogroup00517	isotig00768	isotig00768	1020	2	1018	99.7059	P-type H+-ATPase [Vicia faba]	CAC29436.1	951	10	348	35.6467	567	8e-160	336/339	99	337/339	99	0/339	0	2	5	1018	99.4118	TAIR|locus:2165600 - symbol:AT5G57350 "AT5G57350" species:3702 "Arabidopsis thaliana" [GO:0016887 "ATPase activity" evidence=ISS] [GO:0008553 "hydrogen-exporting ATPase activity, phosphorylative mechanism" evidence=IDA] [GO:0005886 "plasma membrane" evidence=IDA] InterPro:IPR000695 InterPro:IPR001757 InterPro:IPR004014 InterPro:IPR005834 InterPro:IPR006534 InterPro:IPR008250 InterPro:IPR018303 Pf…	949	10	347	35.6164	524	2e-148	305/338	90	324/338	95	0/338	0	2	isotig00768_173_1018_+2_846_282_10	Mac	[P] COG0474 Cation transport ATPase	MA2833	43.73	279	150	1	1	279	72
isogroup02188	isotig02439	isotig02439	426	66	182	27.4648	conserved hypothetical protein [Ricinus communis]	XP_002534297.1	388	333	371	10.0515	72.8	3e-16	34/39	87	39/39	100	0/39	0	3	66	182	27.4648	TAIR|gene:2092353 - symbol:TGD2 "TRIGALACTOSYLDIACYLGLYCEROL2" species:3702 "Arabidopsis thaliana" [GO:0009941 "chloroplast envelope" evidence=IDA] [GO:0016020 "membrane" evidence=IDA] [GO:0009507 "chloroplast" evidence=IDA] Pfam:PF02470 GO:GO:0016021 GenomeReviews:BA000014_GR GO:GO:0005543 GO:GO:0009706 GO:GO:0005319 EMBL:AB024036 InterPro:IPR003399 EMBL:AY048230 EMBL:AY094020 EMBL:AY085722 IPI:…	381	326	364	10.2362	71.2	1e-16	33/39	84	39/39	100	0/39	0	3	isotig02439_72_236_+3_165_54_2	Nos	[Q] COG1463 ABC-type transport system involved in resistance to organic solvents, periplasmic component	alr0181	34.62	52	34	0	3	54	336
isogroup00012	isotig00074	isotig00074	507	32	505	93.4911	hypothetical protein VITISV_006813 [Vitis vinifera]	CAN60931.1	231	18	171	66.6667	137	5e-31	77/162	47	108/162	66	12/162	7	2	68	502	85.7988	TAIR|locus:2118066 - symbol:AT4G12060 "AT4G12060" species:3702 "Arabidopsis thaliana" [GO:0005524 "ATP binding" evidence=ISS] InterPro:IPR004176 Pfam:PF02861 GO:GO:0005515 GenomeReviews:CT486007_GR GO:GO:0009570 GO:GO:0009941 GO:GO:0019538 eggNOG:COG0542 EMBL:AK119030 IPI:IPI00530058 RefSeq:NP_567386.1 UniGene:At.43268 SMR:Q8GW78 PRIDE:Q8GW78 ProMEX:Q8GW78 GeneID:826814 KEGG:ath:AT4G12060 NMPDR:f…	241	40	180	58.5062	131	1e-30	75/147	51	96/147	65	8/147	5	2	isotig00074_272_505_+2_234_78_3	Nos	[O] COG0542 ATPases with chaperone activity, ATP-binding subunit	alr2999	35.21	71	41	1	5	70	110
isogroup01153	isotig01404	isotig01404	683	6	497	72.0351	unknown [Medicago truncatula]	ACJ83940.1	191	23	191	88.4817	248	4e-64	123/169	72	133/169	78	5/169	2	3	9	428	61.4934	TAIR|gene:2060409 - symbol:AT2G22170.1 species:3702 "Arabidopsis thaliana" [GO:0009507 "chloroplast" evidence=IDA] [GO:0009579 "thylakoid" evidence=IDA] [GO:0016020 "membrane" evidence=IDA] InterPro:IPR001024 GO:GO:0009507 GO:GO:0016020 GO:GO:0009579 EMBL:AC007168 InterPro:IPR008976 Gene3D:G3DSA:2.60.60.20 Pfam:PF01477 SUPFAM:SSF49723 PROSITE:PS50095 EMBL:BT002824 EMBL:BT004384 IPI:IPI00537274 PI…	183	28	167	76.5027	213	5e-55	97/140	69	114/140	81	0/140	0	3		No Match
isogroup00360	isotig00611	isotig00611	1245	1243	194	84.3373	phosphoribulokinase [Pisum sativum]	CAA72118.1	352	3	352	99.4318	694	0	345/350	98	348/350	99	0/350	0	-3	1237	194	83.8554	TAIR|gene:2195365 - symbol:PRK "PHOSPHORIBULOKINASE" species:3702 "Arabidopsis thaliana" [GO:0009941 "chloroplast envelope" evidence=IDA] [GO:0009507 "chloroplast" evidence=IDA] [GO:0009535 "chloroplast thylakoid membrane" evidence=IDA] [GO:0009570 "chloroplast stroma" evidence=IDA] [GO:0009579 "thylakoid" evidence=IDA] [GO:0042742 "defense response to bacterium" evidence=IEP] [GO:0016020 "membra…	395	49	395	87.8481	627	2e-179	309/348	88	333/348	95	1/348	0	-3	isotig00611_191_1183_-3_993_330_6	Syn	[F] COG0572 Uridine kinase	sll1525	64.51	324	96	3	1	324	25
isogroup01797	isotig02048	isotig02048	510	3	509	99.4118	apyrase [Pisum sativum]	BAD13518.1	455	4	171	36.9231	312	1e-83	160/169	94	165/169	97	1/169	0	3	15	509	97.0588	TAIR|locus:2172349 - symbol:AT5G18280 "AT5G18280" species:3702 "Arabidopsis thaliana" [GO:0016887 "ATPase activity" evidence=IDA] [GO:0017110 "nucleoside-diphosphatase activity" evidence=IDA] [GO:0009846 "pollen germination" evidence=IGI] [GO:0005794 "Golgi apparatus" evidence=IDA] InterPro:IPR000407 Pfam:PF01150 PROSITE:PS01238 GO:GO:0005794 GO:GO:0016787 EMBL:AB012246 GO:GO:0009846 PANTHER:PTHR…	472	34	198	34.9576	156	3e-38	81/165	49	115/165	69	0/165	0	3	isotig02048_6_509_+3_504_168_2	Spo	[GO] COG5371 Golgi nucleoside diphosphatase	SPAC824.08	44.27	131	71	1	38	168	131
isogroup00398	isotig00649	isotig00649	1188	6	1049	87.8788	protochlorophyllide reductase [Pisum sativum]	Q01289.1	399	52	399	87.218	613	1e-173	342/348	98	347/348	99	0/348	0	3	3	1049	88.1313	TAIR|gene:2124043 - symbol:PORB "PROTOCHLOROPHYLLIDE OXIDOREDUCTASE B" species:3702 "Arabidopsis thaliana" [GO:0009941 "chloroplast envelope" evidence=IDA] [GO:0009507 "chloroplast" evidence=IDA] [GO:0009535 "chloroplast thylakoid membrane" evidence=IDA] [GO:0016020 "membrane" evidence=IDA] InterPro:IPR002198 InterPro:IPR002347 InterPro:IPR005979 InterPro:IPR016040 Pfam:PF00106 PRINTS:PR00081 Gen…	401	54	401	86.783	549	6e-156	302/349	86	328/349	93	1/349	0	3	isotig00649_198_1052_+3_855_284_6	Nos	[IQR] COG1028 Dehydrogenases with different specificities (related to short-chain alcohol dehydrogenases)	all1743	54.7	287	124	2	1	283	35
isogroup02345	isotig02596	isotig02596	334	2	334	99.7006	unknown [Glycine max]	ACU17623.1	371	109	219	29.9191	204	3e-51	93/111	83	103/111	92	0/111	0	2	2	334	99.7006	TAIR|locus:2150886 - symbol:AT5G15140 "AT5G15140" species:3702 "Arabidopsis thaliana" [GO:0004034 "aldose 1-epimerase activity" evidence=ISS] [GO:0006012 "galactose metabolic process" evidence=ISS] InterPro:IPR008183 InterPro:IPR011013 InterPro:IPR014718 InterPro:IPR015443 Pfam:PF01263 GO:GO:0016853 GO:GO:0030246 Gene3D:G3DSA:2.70.98.10 SUPFAM:SSF74650 GO:GO:0019318 EMBL:AL353993 PANTHER:PTHR1009…	490	237	347	22.6531	141	5e-34	64/111	57	83/111	74	0/111	0	2	isotig02596_215_334_+2_120_40_1	Eco	[G] COG2017 Galactose mutarotase and related enzymes	galM	41.18	34	19	1	6	39	164
isogroup01230	isotig01481	isotig01481	655	562	284	42.5954	unknown [Glycine max]	ACU14748.1	163	5	94	55.2147	133	8e-58	66/93	70	81/93	87	3/93	3	-1	273	79	29.771	TAIR|locus:2096089 - symbol:AT3G62550 "AT3G62550" species:3702 "Arabidopsis thaliana" [GO:0003674 "molecular_function" evidence=ND] [GO:0006950 "response to stress" evidence=ISS] InterPro:IPR006016 Pfam:PF00582 GO:GO:0005773 GO:GO:0006950 GenomeReviews:BA000014_GR InterPro:IPR014729 Gene3D:G3DSA:3.40.50.620 HOGENOM:HBG733992 InterPro:IPR006015 PRINTS:PR01438 EMBL:AY035146 EMBL:AY059079 IPI:IPI005…	162	93	157	40.1235	98.6	9e-42	46/65	70	54/65	83	0/65	0	-2	isotig01481_269_550_-1_282_93_4	Lla	[T] COG0589 Universal stress protein UspA and related nucleotide-binding proteins	L1010	28.42	95	59	2	1	89	1
isogroup00421	isotig00672	isotig00672	1149	344	949	52.7415	unknown [Medicago truncatula]	ACJ83279.1	224	29	224	87.5	320	3e-85	178/202	88	187/202	92	6/202	2	2	413	949	46.7363	TAIR|locus:2197515 - symbol:AT1G31330 "AT1G31330" species:3702 "Arabidopsis thaliana" [GO:0009538 "photosystem I reaction center" evidence=ISS] [GO:0003674 "molecular_function" evidence=ND] [GO:0015979 "photosynthesis" evidence=ISS] [GO:0010287 "plastoglobule" evidence=IDA] InterPro:IPR003666 Pfam:PF02507 GenomeReviews:CT485782_GR GO:GO:0016021 GO:GO:0009941 EMBL:AC007654 UniGene:At.68506 GO:GO:0…	221	43	221	80.9955	286	1e-76	151/179	84	169/179	94	0/179	0	2	isotig00672_1_552_-1_552_184_7	Bsu	[GEPR] COG0477 Permeases of the major facilitator superfamily	BS_yxcC	40.54	111	55	4	72	182	183
isogroup02384	isotig02635	isotig02635	289				No hit																		No hit															No Match
isogroup00220	isotig00471	isotig00471	1877	1829	792	55.301	hypothetical protein ARALYDRAFT_314752 [Arabidopsis lyrata subsp. lyrata]	XP_002891825.1	879	331	677	39.4767	357	7e-137	203/347	58	263/347	75	1/347	0	-1	1829	792	55.301	TAIR|locus:2035726 - symbol:AT1G55250 "AT1G55250" species:3702 "Arabidopsis thaliana" [GO:0005634 "nucleus" evidence=IDA] [GO:0010162 "seed dormancy" evidence=IMP] [GO:0010390 "histone monoubiquitination" evidence=IMP] [GO:0009965 "leaf morphogenesis" evidence=IMP] [GO:0010228 "vegetative to reproductive phase transition of meristem" evidence=IMP] [GO:0033523 "histone H2B ubiquitination" evidence…	900	352	698	38.5556	359	2e-138	204/347	58	263/347	75	1/347	0	-1	isotig00471_167_349_-2_183_60_2	-	-	-	39.29	28	17	0	1	28	472
isogroup01462	isotig01713	isotig01713	590	3	590	99.661	predicted protein [Populus trichocarpa]	XP_002299157.1	510	222	424	39.8039	154	9e-36	93/203	45	119/203	58	7/203	3	3	3	584	98.6441	TAIR|locus:2047480 - symbol:AT2G24100 "AT2G24100" species:3702 "Arabidopsis thaliana" [GO:0003674 "molecular_function" evidence=ND] EMBL:AY042896 EMBL:AY054224 EMBL:BT008764 IPI:IPI00519736 PIR:F84632 RefSeq:NP_565562.2 UniGene:At.13397 GeneID:816944 KEGG:ath:AT2G24100 NMPDR:fig|3702.1.peg.9435 TAIR:At2g24100 InParanoid:Q9ZUI1 OMA:PKFLFNI Genevestigator:Q9ZUI1 Uniprot:Q9ZUI1	466	233	390	33.9056	82.4	9e-16	64/194	32	89/194	45	36/194	18	3		No Match
isogroup00307	isotig00558	isotig00558	1356	296	1354	78.0973	AF332134_1 FtsH protease [Medicago sativa]	Q9BAE0.1	706	194	546	50	624	0	348/353	98	352/353	99	0/353	0	2	299	1354	77.8761	TAIR|gene:2011951 - symbol:FTSH1 "FtsH protease 1" species:3702 "Arabidopsis thaliana" [GO:0031977 "thylakoid lumen" evidence=IDA] [GO:0009507 "chloroplast" evidence=IDA] [GO:0009535 "chloroplast thylakoid membrane" evidence=IDA] [GO:0016020 "membrane" evidence=IDA] InterPro:IPR000642 InterPro:IPR003593 InterPro:IPR003959 InterPro:IPR003960 InterPro:IPR005936 Pfam:PF00004 Pfam:PF01434 PROSITE:PS0…	716	203	555	49.3017	601	0	332/353	94	339/353	96	1/353	0	2	isotig00558_413_1354_+2_942_314_5	Nos	[O] COG0465 ATP-dependent Zn proteases	alr1261	81.21	314	59	0	1	314	138
isogroup01062	isotig01313	isotig01313	709	708	1	99.859	unnamed protein product [Vitis vinifera]	CBI27077.3	969	694	928	24.2518	413	1e-113	212/236	89	226/236	95	1/236	0	-2	708	1	99.859	TAIR|locus:2102385 - symbol:AT3G25690 "AT3G25690" species:3702 "Arabidopsis thaliana" [GO:0009707 "chloroplast outer membrane" evidence=IDA] [GO:0009902 "chloroplast relocation" evidence=IMP] GenomeReviews:BA000014_GR EMBL:AP001313 EMBL:AB087408 IPI:IPI00541711 RefSeq:NP_189197.2 UniGene:At.27741 PRIDE:Q9LI74 GeneID:822157 KEGG:ath:AT3G25690 NMPDR:fig|3702.1.peg.14825 TAIR:At3g25690 HOGENOM:HBG58…	1004	717	953	23.6056	398	8e-111	201/237	84	222/237	93	1/237	0	-2		No Match
isogroup00266	isotig00517	isotig00517	1529	2	1315	85.9385	glyceraldehyde-3-phosphate dehydrogenase B subunit [Pisum sativum]	P12859.2	451	14	451	97.1175	773	0	422/438	96	430/438	98	0/438	0	2	11	1315	85.3499	TAIR|gene:2009863 - symbol:GAPB "GLYCERALDEHYDE-3-PHOSPHATE DEHYDROGENASE B SUBUNIT" species:3702 "Arabidopsis thaliana" [GO:0009941 "chloroplast envelope" evidence=IDA] [GO:0009507 "chloroplast" evidence=IDA] [GO:0009535 "chloroplast thylakoid membrane" evidence=IDA] [GO:0009570 "chloroplast stroma" evidence=IDA] [GO:0046686 "response to cadmium ion" evidence=IEP] [GO:0016020 "membrane" evidence…	447	17	447	96.4206	687	0	382/437	87	407/437	93	8/437	1	2	isotig00517_365_1318_+2_954_317_5	Nos	[G] COG0057 Glyceraldehyde-3-phosphate dehydrogenase/erythrose-4-phosphate dehydrogenase	all5062	67.36	288	92	2	1	288	51
isogroup00346	isotig00597	isotig00597	1280	1265	240	80.1562	S-adenosylmethionine decarboxylase [Vicia faba]	Q9M4D8.1	353	1	342	96.8839	620	1e-175	339/342	99	341/342	99	0/342	0	-1	1265	240	80.1562	TAIR|locus:2094473 - symbol:AT3G25570 "AT3G25570" species:3702 "Arabidopsis thaliana" [GO:0005575 "cellular_component" evidence=ND] [GO:0004014 "adenosylmethionine decarboxylase activity" evidence=ISS] InterPro:IPR001985 InterPro:IPR016067 Pfam:PF01536 GenomeReviews:BA000014_GR HOGENOM:HBG610629 GO:GO:0004014 GO:GO:0008295 GO:GO:0006597 InterPro:IPR018167 InterPro:IPR018166 Gene3D:G3DSA:3.60.90.1…	349	1	345	98.8539	438	2e-122	240/345	69	276/345	80	3/345	0	-1	isotig00597_204_1265_-1_1062_353_10	-	-	-	32.21	357	179	15	8	309	20
isogroup00026	isotig00115	isotig00115	689				No hit																		No hit															No Match
isogroup01962	isotig02213	isotig02213	483	3	263	54.0373	unknown [Medicago truncatula]	ACJ85167.1	203	117	203	42.8571	167	4e-40	78/87	89	81/87	93	0/87	0	3	3	263	54.0373	TAIR|locus:2128018 - symbol:AT4G35750 "AT4G35750" species:3702 "Arabidopsis thaliana" [GO:0005575 "cellular_component" evidence=ND] [GO:0003674 "molecular_function" evidence=ND] [GO:0008150 "biological_process" evidence=ND] GenomeReviews:CT486007_GR EMBL:AL161588 InterPro:IPR001251 SMART:SM00516 EMBL:AL031135 eggNOG:KOG2633 OMA:ENFPGIS EMBL:AY065148 EMBL:BT008444 IPI:IPI00544223 PIR:T04685 RefSeq…	202	117	202	42.5743	140	1e-33	67/87	77	77/87	88	1/87	1	3		No Match
isogroup00444	isotig00695	isotig00695	1118	74	988	81.8426	predicted protein [Populus trichocarpa]	XP_002309627.1	437	1	301	68.8787	242	6e-70	157/313	50	187/313	59	20/313	6	2	98	988	79.6959	TAIR|locus:2127771 - symbol:AT4G32330 "AT4G32330" species:3702 "Arabidopsis thaliana" [GO:0005575 "cellular_component" evidence=ND] [GO:0003674 "molecular_function" evidence=ND] [GO:0008150 "biological_process" evidence=ND] InterPro:IPR009675 Pfam:PF06886 EMBL:AY035182 EMBL:AY113894 IPI:IPI00540676 RefSeq:NP_001119094.1 RefSeq:NP_567893.1 UniGene:At.20919 PRIDE:Q94C48 GeneID:829367 KEGG:ath:AT4G3…	437	1	288	65.9039	196	5e-55	132/307	42	172/307	56	29/307	9	2		No Match
isogroup00456	isotig00707	isotig00707	1097	1096	290	73.5643	nine-cis-epoxycarotenoid dioxygenase4 [Pisum sativum]	BAC10552.1	574	236	504	46.8641	535	0	256/269	95	267/269	99	0/269	0	-2	1096	290	73.5643	TAIR|locus:2134796 - symbol:AT4G19170 "AT4G19170" species:3702 "Arabidopsis thaliana" [GO:0010287 "plastoglobule" evidence=IDA] UniProt:O49675 GO:GO:0005515 GenomeReviews:CT486007_GR GO:GO:0055114 GO:GO:0005506 EMBL:AL021687 EMBL:AL161550 GO:GO:0010287 GO:GO:0016702 InterPro:IPR004294 PANTHER:PTHR10543 Pfam:PF03055 eggNOG:KOG1285 HOGENOM:HBG559594 EMBL:AY136353 EMBL:BT008785 EMBL:AY056789 EMBL:AK…	595	249	524	46.3866	409	1e-138	190/276	68	236/276	85	7/276	2	-2	isotig00707_242_997_-2_756_251_12	Nos	[Q] COG3670 Lignostilbene-alpha,beta-dioxygenase and related enzymes	all1106	28.87	239	160	6	2	234	169
isogroup02201	isotig02452	isotig02452	421	419	3	99.0499	hypothetical protein ARALYDRAFT_477999 [Arabidopsis lyrata subsp. lyrata]	XP_002882494.1	824	34	171	16.7476	209	1e-52	101/139	72	119/139	85	1/139	0	-3	419	3	99.0499	TAIR|locus:2083328 - symbol:AT3G06810 "AT3G06810" species:3702 "Arabidopsis thaliana" [GO:0016491 "oxidoreductase activity" evidence=ISS] [GO:0003995 "acyl-CoA dehydrogenase activity" evidence=IGI] InterPro:IPR006090 InterPro:IPR006091 InterPro:IPR006092 InterPro:IPR009075 InterPro:IPR009100 InterPro:IPR013764 InterPro:IPR013786 Pfam:PF00441 Pfam:PF02770 Pfam:PF02771 Pfam:PF01636 GO:GO:0055114 In…	824	34	171	16.7476	205	3e-53	99/139	71	117/139	84	1/139	0	-3	isotig02452_3_350_-3_348_116_2	Ccr	[R] COG3173 Predicted aminoglycoside phosphotransferase	CC0299	53.77	106	48	1	11	116	66
isogroup00163	isotig00389	isotig00389	474	472	29	93.6709	AF089851_1 peroxisomal copper-containing amine oxidase [Glycine max]	AAD40979.1	701	554	701	21.1127	253	9e-66	118/148	79	126/148	85	0/148	0	-3	472	29	93.6709	TAIR|locus:2041589 - symbol:AT2G42490 "AT2G42490" species:3702 "Arabidopsis thaliana" [GO:0005507 "copper ion binding" evidence=ISS] [GO:0005777 "peroxisome" evidence=IDA] InterPro:IPR000269 InterPro:IPR015798 InterPro:IPR015801 InterPro:IPR015802 InterPro:IPR016182 Pfam:PF01179 Pfam:PF02728 GO:GO:0005777 GO:GO:0055114 GO:GO:0005507 GO:GO:0008131 GO:GO:0048038 GO:GO:0009308 Gene3D:G3DSA:3.10.450.…	776	625	776	19.5876	215	4e-56	101/152	66	118/152	77	4/152	2	-3	isotig00389_26_256_-3_231_76_5	Nos	[Q] COG3733 Cu2+-containing amine oxidase	alr3431	63.04	46	17	0	5	50	614
isogroup00840	isotig01091	isotig01091	801	3	800	99.6255	unknown [Glycine max]	ACU18326.1	369	25	286	71.0027	365	4e-99	202/266	75	224/266	84	4/266	1	3	3	794	98.8764	TAIR|gene:2093705 - symbol:PMP "PUTATIVE TYPE 1 MEMBRANE PROTEIN" species:3702 "Arabidopsis thaliana" [GO:0005886 "plasma membrane" evidence=IDA] [GO:0016020 "membrane" evidence=IDA] GO:GO:0005886 GenomeReviews:BA000014_GR GO:GO:0005783 EMBL:AB028621 EMBL:AF104329 EMBL:AY053413 EMBL:AY085022 EMBL:AY133587 IPI:IPI00547534 PIR:T52336 RefSeq:NP_189058.1 UniGene:At.20418 STRING:Q9ZSJ7 PRIDE:Q9ZSJ7 Ge…	364	20	279	71.4286	185	1e-46	125/275	45	177/275	64	26/275	9	3		No Match
isogroup00046	isotig00155	isotig00155	1780	1777	632	64.382	putative spindle disassembly related protein CDC48 [Nicotiana tabacum]	ABF59516.1	808	269	650	47.2772	709	0	369/382	96	377/382	98	0/382	0	-1	1777	632	64.382	TAIR|gene:2831843 - symbol:AT5G03340.1 species:3702 "Arabidopsis thaliana" [GO:0005618 "cell wall" evidence=IDA] InterPro:IPR003338 InterPro:IPR003593 InterPro:IPR003959 InterPro:IPR003960 InterPro:IPR004201 InterPro:IPR005938 InterPro:IPR009010 Pfam:PF00004 Pfam:PF02359 Pfam:PF02933 PROSITE:PS00674 SMART:SM00382 GO:GO:0005515 GenomeReviews:BA000015_GR GO:GO:0015031 GO:GO:0005524 GO:GO:0005634 GO…	810	268	649	47.1605	709	0	366/382	95	379/382	99	0/382	0	-1	isotig00155_153_413_-3_261_86_2	Sce	[O] COG0464 ATPases of the AAA+ class	YDL126c	41.49	94	46	1	2	86	742
isogroup00156	isotig00375	isotig00375	478	241	2	50.2092	unnamed protein product [Vitis vinifera]	CBI32433.3	1098	1017	1096	7.28597	88.2	4e-16	65/80	81	72/80	90	0/80	0	-1	241	2	50.2092	TAIR|gene:2094137 - symbol:ATPREP1 "PRESEQUENCE PROTEASE 1" species:3702 "Arabidopsis thaliana" [GO:0009941 "chloroplast envelope" evidence=IDA] [GO:0009507 "chloroplast" evidence=IDA] [GO:0009570 "chloroplast stroma" evidence=IDA] [GO:0046686 "response to cadmium ion" evidence=IEP] [GO:0048046 "apoplast" evidence=IDA] InterPro:IPR007863 InterPro:IPR011237 InterPro:IPR011249 InterPro:IPR011765 In…	1080	999	1078	7.40741	77.8	1e-14	56/80	70	71/80	88	0/80	0	-1		No Match
isogroup00762	isotig01013	isotig01013	844	843	160	81.0427	unknown [Glycine max]	ACU19332.1	260	32	259	87.6923	400	1e-109	213/228	93	225/228	98	0/228	0	-2	843	160	81.0427	TAIR|gene:2081714 - symbol:AT3G62870.1 species:3702 "Arabidopsis thaliana" [GO:0022626 "cytosolic ribosome" evidence=IDA] [GO:0005886 "plasma membrane" evidence=IDA] [GO:0016020 "membrane" evidence=IDA] InterPro:IPR004037 PROSITE:PS01082 InterPro:IPR001921 InterPro:IPR004038 Pfam:PF01248 GO:GO:0005886 GenomeReviews:BA000014_GR GO:GO:0042254 EMBL:AL162651 InterPro:IPR018492 PRINTS:PR00881 GO:GO:00…	256	28	255	89.0625	387	3e-107	201/228	88	221/228	96	0/228	0	-2	isotig01013_154_426_-2_273_90_4	Spo	[J] COG1358 Ribosomal protein HS6-type (S12/L30/L7a)	SPBC29A3.04	61.97	71	27	0	1	71	173
isogroup01630	isotig01881	isotig01881	546	1	201	36.8132	unknown [Medicago truncatula]	ACJ83850.1	197	110	176	34.0102	142	3e-32	66/67	98	66/67	98	0/67	0	1	1	198	36.2637	TAIR|locus:2136373 - symbol:AT4G39220 "AT4G39220" species:3702 "Arabidopsis thaliana" [GO:0003674 "molecular_function" evidence=ND] [GO:0006890 "retrograde vesicle-mediated transport, Golgi to ER" evidence=IMP] [GO:0005794 "Golgi apparatus" evidence=IDA] InterPro:IPR004932 Pfam:PF03248 PIRSF:PIRSF016013 GO:GO:0016021 GenomeReviews:CT486007_GR GO:GO:0005794 EMBL:AL161594 GO:GO:0006890 EMBL:AL05035…	191	109	174	34.555	140	3e-33	63/66	95	65/66	98	0/66	0	1	isotig01881_67_264_+1_198_65_3	Sce	[U] COG5249 Golgi protein involved in Golgi-to-ER retrieval	YCL001w	68.63	51	16	0	1	51	134
isogroup01073	isotig01324	isotig01324	705	1	222	31.4894	predicted protein [Populus trichocarpa]	XP_002302271.1	321	230	303	23.053	128	8e-28	58/74	78	69/74	93	0/74	0	1	1	222	31.4894	TAIR|locus:2035957 - symbol:AT1G36320 "AT1G36320" species:3702 "Arabidopsis thaliana" [GO:0003674 "molecular_function" evidence=ND] [GO:0008150 "biological_process" evidence=ND] EMBL:AC021199 EMBL:AY057493 EMBL:AY085614 EMBL:AY103296 IPI:IPI00539746 PIR:D86484 RefSeq:NP_564471.1 UniGene:At.18045 UniGene:Rsa.1751 STRING:Q9C8X8 PRIDE:Q9C8X8 GeneID:840539 KEGG:ath:AT1G36320 NMPDR:fig|3702.1.peg.3921…	414	323	396	17.8744	105	1e-22	47/74	63	63/74	85	0/74	0	1		No Match
isogroup00973	isotig01224	isotig01224	745	744	1	99.8658	unknown [Glycine max]	ACU19513.1	404	146	393	61.3861	417	6e-115	229/248	92	242/248	97	0/248	0	-2	744	1	99.8658	TAIR|locus:2063484 - symbol:AT2G35260 "AT2G35260" species:3702 "Arabidopsis thaliana" [GO:0003674 "molecular_function" evidence=ND] [GO:0008150 "biological_process" evidence=ND] GenomeReviews:CT485783_GR EMBL:AC004667 EMBL:AF361619 EMBL:AY081832 IPI:IPI00545114 PIR:D84766 RefSeq:NP_565802.1 UniGene:At.24777 UniGene:Rra.8386 PRIDE:O82167 GeneID:818093 KEGG:ath:AT2G35260 NMPDR:fig|3702.1.peg.10621 …	382	125	370	64.3979	370	3e-102	203/248	81	224/248	90	2/248	0	-2	isotig01224_1_741_-2_741_247_7	Hbs	[R] COG1266 Predicted metal-dependent membrane protease	VNG1993H	37.84	37	23	0	199	235	311
isogroup00176	isotig00415	isotig00415	390	389	3	99.2308	monooxygenase family protein [Arabidopsis lyrata subsp. lyrata]	XP_002873507.1	406	160	288	31.7734	204	5e-51	99/129	76	113/129	87	0/129	0	-2	389	3	99.2308	TAIR|locus:2147982 - symbol:AT5G11330 "AT5G11330" species:3702 "Arabidopsis thaliana" [GO:0016491 "oxidoreductase activity" evidence=ISS] InterPro:IPR002938 InterPro:IPR003042 Pfam:PF01494 PRINTS:PR00420 GenomeReviews:BA000015_GR GO:GO:0055114 GO:GO:0004497 EMBL:AL360314 eggNOG:KOG2614 EMBL:BT005344 EMBL:AK117167 IPI:IPI00544104 RefSeq:NP_196694.1 UniGene:At.32273 STRING:Q9LFM4 PRIDE:Q9LFM4 GeneI…	408	160	288	31.6176	202	3e-52	98/129	75	112/129	86	0/129	0	-2		No Match
isogroup01766	isotig02017	isotig02017	516	2	415	80.2326	unknown [Medicago truncatula]	ACJ86178.1	228	91	228	60.5263	234	3e-60	133/138	96	137/138	99	0/138	0	2	2	409	79.0698	TAIR|locus:2081870 - symbol:AT3G51610 "AT3G51610" species:3702 "Arabidopsis thaliana" [GO:0003674 "molecular_function" evidence=ND] [GO:0006979 "response to oxidative stress" evidence=IMP] GenomeReviews:BA000014_GR GO:GO:0006979 EMBL:AY136426 EMBL:BT006266 EMBL:AK227141 IPI:IPI00537983 RefSeq:NP_566953.1 UniGene:At.22458 PRIDE:Q8L776 GeneID:824324 KEGG:ath:AT3G51610 TAIR:At3g51610 HOGENOM:HBG3179…	230	92	228	59.5652	174	1e-43	100/137	72	113/137	82	1/137	0	2		No Match
isogroup00074	isotig00211	isotig00211	910	585	905	35.2747	Peptide transporter, putative [Ricinus communis]	XP_002534074.1	1133	867	973	9.44395	145	8e-33	72/107	67	85/107	79	0/107	0	3	585	905	35.2747	TAIR|locus:2084500 - symbol:AT3G53960 "AT3G53960" species:3702 "Arabidopsis thaliana" [GO:0016020 "membrane" evidence=ISS] [GO:0005215 "transporter activity" evidence=ISS] [GO:0006857 "oligopeptide transport" evidence=ISS] InterPro:IPR000109 InterPro:IPR018456 Pfam:PF00854 PROSITE:PS01022 GO:GO:0016021 GO:GO:0005886 InterPro:IPR016196 SUPFAM:SSF103473 GO:GO:0005215 EMBL:AL132960 GO:GO:0006857 IPI…	620	327	434	17.4194	126	9e-29	63/108	58	84/108	77	1/108	0	3		No Match
isogroup00768	isotig01019	isotig01019	846	28	753	85.8156	unknown [Glycine max]	ACU13438.1	236	1	236	100	440	1e-121	229/242	94	233/242	96	6/242	2	1	28	753	85.8156	TAIR|gene:2169517 - symbol:AT5G35530.1 species:3702 "Arabidopsis thaliana" [GO:0005730 "nucleolus" evidence=IDA] [GO:0022626 "cytosolic ribosome" evidence=IDA] [GO:0016020 "membrane" evidence=IDA] [GO:0009651 "response to salt stress" evidence=IEP] InterPro:IPR001351 InterPro:IPR004044 InterPro:IPR004087 InterPro:IPR005703 InterPro:IPR009019 Pfam:PF00189 Pfam:PF07650 PROSITE:PS00548 PROSITE:PS508…	248	1	248	100	402	8e-112	210/248	84	225/248	90	6/248	2	1	isotig01019_28_756_+1_729_242_7	Spo	[J] COG0092 Ribosomal protein S3	SPBC16G5.14c	73.62	235	57	3	2	234	4
isogroup01743	isotig01994	isotig01994	522	520	2	99.4253	casein kinase, putative [Ricinus communis]	XP_002531638.1	703	151	328	25.3201	327	3e-88	151/178	84	168/178	94	5/178	2	-3	520	2	99.4253	TAIR|locus:2091566 - symbol:AT3G13670 "AT3G13670" species:3702 "Arabidopsis thaliana" [GO:0016301 "kinase activity" evidence=ISS] InterPro:IPR000719 InterPro:IPR008271 InterPro:IPR017441 InterPro:IPR017442 Pfam:PF00069 PROSITE:PS00107 PROSITE:PS00108 PROSITE:PS50011 GO:GO:0005524 GenomeReviews:BA000014_GR GO:GO:0006468 InterPro:IPR011009 SUPFAM:SSF56112 GO:GO:0004674 EMBL:AP001307 HSSP:Q06486 egg…	703	151	328	25.3201	313	3e-85	144/178	80	163/178	91	5/178	2	-3	isotig01994_2_331_-3_330_110_5	Spo	[RTKL] COG0515 Serine/threonine protein kinase	SPAC1805.05	35.45	110	70	1	1	110	86
isogroup01656	isotig01907	isotig01907	536	22	486	86.7537	unknown [Medicago truncatula]	ACJ83917.1	155	1	155	100	263	1e-68	155/155	100	155/155	100	0/155	0	1	10	483	88.4328	ZFIN|ZDB-GENE-030131-10018 - symbol:zgc:66168 "zgc:66168" species:7955 "Danio rerio" [GO:0003735 "structural constituent of ribosome" evidence=IEA] [GO:0005622 "intracellular" evidence=IEA] [GO:0006412 "translation" evidence=IEA] [GO:0005840 "ribosome" evidence=IEA] InterPro:IPR002906 Pfam:PF01599 InterPro:IPR000626 Pfam:PF00240 Prosite:PS00299 ZFIN:ZDB-GENE-030131-10018 GO:GO:0006412 GO:GO:00058…	172	13	170	91.8605	231	1e-60	132/158	83	145/158	91	0/158	0	1	isotig01907_22_489_+1_468_155_2	Ecu	[O] COG5272 Ubiquitin	ECU02g1080	64.86	148	49	2	1	148	1
isogroup00179	isotig00421	isotig00421	423	423	118	72.3404	unnamed protein product [Vitis vinifera]	CBI25084.3	397	245	346	25.6927	160	8e-38	79/102	77	86/102	84	0/102	0	-1	423	118	72.3404	TAIR|gene:2134242 - symbol:AGD2 "ABERRANT GROWTH AND DEATH 2" species:3702 "Arabidopsis thaliana" [GO:0009570 "chloroplast stroma" evidence=IDA] [GO:0009507 "chloroplast" evidence=IDA] InterPro:IPR004839 InterPro:IPR015421 InterPro:IPR015422 Pfam:PF00155 PROSITE:PS00105 GenomeReviews:CT486007_GR GO:GO:0030170 InterPro:IPR015424 Gene3D:G3DSA:3.40.640.10 Gene3D:G3DSA:3.90.1150.10 SUPFAM:SSF53383 GO…	461	309	410	22.1258	156	2e-38	74/102	72	87/102	85	0/102	0	-1	isotig00421_127_252_-1_126_41_2	Mth	[E] COG0436 Aspartate/tyrosine/aromatic aminotransferase	MTH52	46.88	32	17	0	1	32	314
isogroup01936	isotig02187	isotig02187	490	489	1	99.7959	Heavy metal transport/detoxification protein [Medicago truncatula]	ABN08030.1	365	80	220	38.6301	183	8e-45	118/164	71	126/164	76	24/164	14	-2				No hit															No Match
isogroup00021	isotig00100	isotig00100	2482	32	1552	61.2812	AC026875_2 T6D22.2 [Arabidopsis thaliana]	AAF79822.1	967	1	489	50.5688	869	0	436/507	85	460/507	90	18/507	3	2	32	1369	53.9081	TAIR|gene:2205094 - symbol:AT1G07920.1 species:3702 "Arabidopsis thaliana" [GO:0009507 "chloroplast" evidence=IDA] [GO:0005730 "nucleolus" evidence=IDA] [GO:0046686 "response to cadmium ion" evidence=IEP] [GO:0005886 "plasma membrane" evidence=IDA] [GO:0016020 "membrane" evidence=IDA] InterPro:IPR000795 InterPro:IPR004160 InterPro:IPR004161 InterPro:IPR004539 Pfam:PF00009 Pfam:PF03143 Pfam:PF0314…	449	1	446	99.3318	857	0	418/446	93	438/446	98	0/446	0	2	isotig00100_32_1375_+2_1344_447_13	Spo	[J] COG5256 Translation elongation factor EF-1alpha (GTPase)	SPCC794.09c	74.34	452	102	2	1	440	1
isogroup01455	isotig01706	isotig01706	592	6	320	53.2095	PREDICTED: hypothetical protein isoform 2 [Vitis vinifera]	XP_002284608.1	317	1	107	33.7539	97.1	1e-18	67/107	62	80/107	74	2/107	1	3	6	320	53.2095	TAIR|locus:2050333 - symbol:AT2G25670 "AT2G25670" species:3702 "Arabidopsis thaliana" [GO:0005575 "cellular_component" evidence=ND] [GO:0003674 "molecular_function" evidence=ND] [GO:0008150 "biological_process" evidence=ND] EMBL:AC006053 EMBL:AY150413 IPI:IPI00526433 PIR:C84651 RefSeq:NP_565603.1 RefSeq:NP_850066.1 UniGene:At.28241 IntAct:Q9SL96 PRIDE:Q9SL96 ProMEX:Q9SL96 GeneID:817108 KEGG:ath:A…	318	1	109	34.2767	86.7	5e-17	64/109	58	80/109	73	4/109	3	3		No Match
isogroup00168	isotig00400	isotig00400	419	1	411	98.0907	unknown [Medicago truncatula]	ACJ84206.1	157	13	149	87.2611	245	2e-63	104/137	75	122/137	89	0/137	0	1	1	411	98.0907	TAIR|locus:2013930 - symbol:AT1G70850 "AT1G70850" species:3702 "Arabidopsis thaliana" [GO:0005575 "cellular_component" evidence=ND] [GO:0003674 "molecular_function" evidence=ND] InterPro:IPR000916 Pfam:PF00407 GenomeReviews:CT485782_GR GO:GO:0006952 GO:GO:0009607 EMBL:AC008148 HOGENOM:HBG748945 EMBL:AJ306141 EMBL:AF372899 EMBL:AY057726 IPI:IPI00545365 PIR:C96733 RefSeq:NP_001031265.1 RefSeq:NP_85…	316	175	312	43.6709	87.4	1e-17	49/139	35	72/139	51	3/139	2	1		No Match
isogroup00042	isotig00148	isotig00148	2044	1290	136	56.5068	predicted protein [Populus trichocarpa]	XP_002303672.1	666	247	644	59.7598	583	0	330/398	82	347/398	87	13/398	3	-2	1290	136	56.5068	TAIR|locus:2182783 - symbol:AT5G28540 "AT5G28540" species:3702 "Arabidopsis thaliana" [GO:0006457 "protein folding" evidence=ISS;TAS] [GO:0005788 "endoplasmic reticulum lumen" evidence=TAS] [GO:0030433 "ER-associated protein catabolic process" evidence=IMP] [GO:0010197 "polar nucleus fusion" evidence=IGI] [GO:0009408 "response to heat" evidence=IDA] InterPro:IPR001023 PRINTS:PR00301 PROSITE:PS000…	669	247	644	59.4918	579	0	326/398	81	345/398	86	13/398	3	-2	isotig00148_1093_1224_-2_132_43_2	Sce	[O] COG0443 Molecular chaperone	YJL034w	52.78	36	17	0	8	43	300
isogroup01159	isotig01410	isotig01410	678	629	117	75.6637	predicted protein [Populus trichocarpa]	XP_002319075.1	246	73	245	70.3252	274	6e-72	139/174	79	149/174	85	4/174	2	-2	611	114	73.4513	TAIR|locus:2084933 - symbol:AT3G04730 "AT3G04730" species:3702 "Arabidopsis thaliana" [GO:0003700 "transcription factor activity" evidence=ISS] [GO:0009733 "response to auxin stimulus" evidence=TAS] InterPro:IPR011525 PROSITE:PS50962 GO:GO:0005634 GenomeReviews:BA000014_GR GO:GO:0009734 GO:GO:0006350 GO:GO:0046983 GO:GO:0045449 EMBL:AC011437 HOGENOM:HBG750482 EMBL:U49072 EMBL:AF332400 EMBL:AF3754…	236	59	236	75.4237	249	6e-66	126/178	70	138/178	77	12/178	6	-2		No Match
isogroup00464	isotig00715	isotig00715	1087	1086	178	83.6247	AF369888_1 UOS1 [Pisum sativum]	AAM19355.1	620	318	620	48.871	595	4e-168	290/303	95	296/303	97	0/303	0	-2	1086	178	83.6247	TAIR|gene:2124106 - symbol:AT4G18810.1 species:3702 "Arabidopsis thaliana" [GO:0003824 "catalytic activity" evidence=IEA] [GO:0006808 "regulation of nitrogen utilization" evidence=IEA] [GO:0005488 "binding" evidence=IEA] [GO:0008152 "metabolic process" evidence=IEA] [GO:0016564 "transcription repressor activity" evidence=IEA] [GO:0005773 "vacuole" evidence=IDA] [GO:0009507 "chloroplast" evidence=…	596	294	596	50.8389	520	4e-147	243/303	80	280/303	92	0/303	0	-2	isotig00715_175_753_-2_579_192_3	Nos	[MG] COG0702 Predicted nucleoside-diphosphate-sugar epimerases	all5026	63.01	146	52	2	1	146	328
isogroup02178	isotig02429	isotig02429	431	431	3	99.536	unknown [Medicago truncatula]	ACJ85935.1	229	41	183	62.4454	259	7e-68	142/143	99	142/143	99	0/143	0	-1	431	6	98.8399	TAIR|locus:2090399 - symbol:AT3G22110 "AT3G22110" species:3702 "Arabidopsis thaliana" [GO:0008233 "peptidase activity" evidence=ISS] [GO:0006511 "ubiquitin-dependent protein catabolic process" evidence=TAS] [GO:0005839 "proteasome core complex" evidence=TAS] InterPro:IPR000426 InterPro:IPR001353 Pfam:PF00227 Pfam:PF10584 PROSITE:PS00388 GO:GO:0005634 GO:GO:0005773 GO:GO:0046686 GenomeReviews:BA00…	250	41	182	56.8	249	2e-66	133/142	93	138/142	97	0/142	0	-1	isotig02429_3_359_-1_357_119_4	Sce	[O] COG0638 20S proteasome, alpha and beta subunits	YGR135w	63.03	119	44	0	1	119	66
isogroup01782	isotig02033	isotig02033	513	42	461	81.8713	unknown [Medicago truncatula]	ACJ86025.1	140	1	140	100	272	1e-71	134/140	95	137/140	97	0/140	0	3	45	461	81.2865	TAIR|gene:2052119 - symbol:AT2G09990.1 species:3702 "Arabidopsis thaliana" [GO:0009507 "chloroplast" evidence=IDA] [GO:0022626 "cytosolic ribosome" evidence=IDA] [GO:0005618 "cell wall" evidence=IDA] [GO:0016020 "membrane" evidence=IDA] InterPro:IPR000754 InterPro:IPR020574 Pfam:PF00380 PROSITE:PS00360 GO:GO:0009507 GO:GO:0005618 GenomeReviews:CT485783_GR GO:GO:0016020 GO:GO:0006412 GO:GO:0003735…	146	8	146	95.2055	255	6e-68	124/139	89	131/139	94	0/139	0	3	isotig02033_42_464_+3_423_140_2	Spo	[J] COG0103 Ribosomal protein S9	SPBC18H10.14	72.14	140	39	0	1	140	1
isogroup02425	isotig02676	isotig02676	218				No hit																		No hit															No Match
isogroup01922	isotig02173	isotig02173	491	55	489	88.5947	ssm4 protein, putative [Ricinus communis]	XP_002518729.1	806	52	196	17.9901	271	2e-71	133/145	91	140/145	96	0/145	0	1	94	426	67.8208	DICTYBASE|DDB_G0285705 - symbol:DDB_G0285705 "RING zinc finger-containing protein" species:44689 "Dictyostelium discoideum" [GO:0008270 "zinc ion binding" evidence=ISS] [GO:0016021 "integral to membrane" evidence=ISS] [GO:0008150 "biological_process" evidence=ND] [GO:0005515 "protein binding" evidence=IEA] InterPro:IPR018957 InterPro:IPR011016 PROSITE:PS51292 SMART:SM00744 dictyBase:DDB_G0285705 …	1088	13	123	10.2022	124	2e-28	49/111	44	72/111	64	0/111	0	1		No Match
isogroup01612	isotig01863	isotig01863	552	2	295	53.2609	unknown [Glycine max]	ACU21008.1	379	281	378	25.8575	165	3e-39	80/98	81	88/98	89	0/98	0	2	2	295	53.2609	TAIR|gene:2060494 - symbol:AT2G14910.1 species:3702 "Arabidopsis thaliana" [GO:0009507 "chloroplast" evidence=IEA] EMBL:AC005396 GenomeReviews:CT485783_GR EMBL:AY063898 EMBL:AY081268 EMBL:AY096503 IPI:IPI00531401 PIR:H84522 RefSeq:NP_179097.1 UniGene:At.25001 GeneID:815980 KEGG:ath:AT2G14910 NMPDR:fig|3702.1.peg.8507 TAIR:At2g14910 eggNOG:NOG84381 HOGENOM:HBG319625 InParanoid:O82329 OMA:SIMTGYT A…	386	292	385	24.3523	129	8e-30	67/98	68	75/98	76	4/98	4	2		No Match
isogroup01620	isotig01871	isotig01871	550	548	6	98.7273	eukaryotic initiation factor iso4G [Carica papaya]	ADO64264.1	801	475	664	23.7203	179	1e-43	118/191	61	142/191	74	11/191	5	-3	548	6	98.7273	TAIR|locus:2174353 - symbol:AT5G57870 "AT5G57870" species:3702 "Arabidopsis thaliana" [GO:0003723 "RNA binding" evidence=ISS] [GO:0003743 "translation initiation factor activity" evidence=ISS] [GO:0006412 "translation" evidence=ISS] [GO:0006413 "translational initiation" evidence=ISS] [GO:0005634 "nucleus" evidence=IDA] [GO:0005737 "cytoplasm" evidence=IDA] InterPro:IPR003890 InterPro:IPR016021 I…	780	468	644	22.6923	139	4e-33	109/187	58	125/187	66	16/187	8	-3		No Match
isogroup00630	isotig00881	isotig00881	927	926	84	90.9385	unknown [Glycine max]	ACU21389.1	452	155	434	61.9469	554	6e-156	267/281	95	275/281	97	1/281	0	-2	926	84	90.9385	TAIR|locus:2087457 - symbol:AT3G14100 "AT3G14100" species:3702 "Arabidopsis thaliana" [GO:0003730 "mRNA 3'-UTR binding" evidence=ISS] InterPro:IPR000504 InterPro:IPR012677 Pfam:PF00076 PROSITE:PS50102 SMART:SM00360 GO:GO:0000166 Gene3D:G3DSA:3.30.70.330 GO:GO:0003676 EMBL:AP000600 HSSP:P33240 OMA:CKIIREP UniGene:Rra.617 UniGene:At.22594 UniGene:At.70203 EMBL:AY139775 EMBL:BT004540 IPI:IPI00517194…	427	159	427	62.9977	330	3e-90	176/285	61	215/285	75	20/285	7	-2	isotig00881_81_875_-2_795_264_9	Spo	[R] COG0724 RNA-binding proteins (RRM domain)	SPBC23E6.01c	31.1	164	103	4	1	163	1
isogroup00408	isotig00659	isotig00659	1168	83	1168	92.9795	unnamed protein product [Vitis vinifera]	XP_002272745.1	385	8	370	94.2857	565	6e-159	275/364	75	311/364	85	3/364	0	2	83	1168	92.9795	TAIR|locus:2008773 - symbol:AT1G67480 "AT1G67480" species:3702 "Arabidopsis thaliana" [GO:0005575 "cellular_component" evidence=ND] [GO:0003674 "molecular_function" evidence=ND] [GO:0008150 "biological_process" evidence=ND] INTERPRO:IPR001810 GenomeReviews:CT485782_GR SMART:SM00256 PROSITE:PS50181 InterPro:IPR013089 PANTHER:PTHR23230 InterPro:IPR011043 InterPro:IPR015915 Gene3D:G3DSA:2.120.10.80 …	376	9	361	93.883	443	6e-124	211/362	58	269/362	74	9/362	2	2	isotig00659_107_1168_+2_1062_354_12	-	-	-	18.44	141	88	4	181	303	99
isogroup01128	isotig01379	isotig01379	688	686	414	39.6802	unknown [Medicago truncatula]	ACJ86198.1	215	51	141	42.3256	164	7e-79	77/91	84	86/91	94	0/91	0	-3	686	414	39.6802	TAIR|locus:2097730 - symbol:AT3G03190 "AT3G03190" species:3702 "Arabidopsis thaliana" [GO:0004364 "glutathione transferase activity" evidence=ISS] [GO:0005737 "cytoplasm" evidence=NAS] [GO:0009407 "toxin catabolic process" evidence=TAS] [GO:0006979 "response to oxidative stress" evidence=IEP] InterPro:IPR004045 Pfam:PF00043 InterPro:IPR004046 Pfam:PF02798 GO:GO:0005737 GenomeReviews:BA000014_GR G…	214	52	142	42.5234	92.4	6e-38	47/91	51	60/91	65	0/91	0	-3	isotig01379_188_430_-1_243_80_1	Mlo	[O] COG0625 Glutathione S-transferase	mlr2052	33.78	74	42	2	4	71	196
isogroup01438	isotig01689	isotig01689	596	69	494	71.4765	40S ribosomal protein S23, putative [Ricinus communis]	XP_002523902.1	142	1	142	100	286	9e-76	141/142	99	142/142	100	0/142	0	3	69	494	71.4765	TAIR|locus:2151301 - symbol:AT5G02960 "AT5G02960" species:3702 "Arabidopsis thaliana" [GO:0005840 "ribosome" evidence=ISS] [GO:0003735 "structural constituent of ribosome" evidence=ISS] [GO:0006412 "translation" evidence=ISS] [GO:0022627 "cytosolic small ribosomal subunit" evidence=IDA] InterPro:IPR005680 InterPro:IPR006032 Pfam:PF00164 PIRSF:PIRSF002133 PROSITE:PS00055 GenomeReviews:BA000015_GR …	142	1	142	100	273	2e-73	136/142	95	136/142	95	0/142	0	3	isotig01689_69_497_+3_429_142_2	Sce	[J] COG0048 Ribosomal protein S12	YPR132w	78.17	142	30	1	2	142	4
isogroup02323	isotig02574	isotig02574	356	80	304	63.2022	predicted protein [Populus trichocarpa]	XP_002303682.1	474	386	459	15.6118	113	5e-27	57/75	76	63/75	84	1/75	1	2	80	259	50.5618	TAIR|locus:2132751 - symbol:AT4G10790 "AT4G10790" species:3702 "Arabidopsis thaliana" [GO:0005575 "cellular_component" evidence=ND] [GO:0008150 "biological_process" evidence=ND] InterPro:IPR001012 Pfam:PF00789 SMART:SM00166 PROSITE:PS50033 EMBL:AL161518 InterPro:IPR006577 SMART:SM00594 HSSP:Q9UNN5 IPI:IPI00533660 PIR:H85112 RefSeq:NP_192817.1 UniGene:At.27791 UniGene:Rsa.12928 UniGene:Rsa.24145 S…	480	392	451	12.5	94	2e-22	44/60	73	50/60	83	0/60	0	2		No Match
isogroup00869	isotig01120	isotig01120	787	604	251	44.9809	NADPH-ferrihemoprotein reductase [Vicia sativa]	CAA81211.1	692	348	465	17.052	177	6e-77	105/118	88	109/118	92	0/118	0	-1	604	251	44.9809	TAIR|locus:2121894 - symbol:AT4G24520 "AT4G24520" species:3702 "Arabidopsis thaliana" [GO:0003958 "NADPH-hemoprotein reductase activity" evidence=IDA] [GO:0005783 "endoplasmic reticulum" evidence=IDA] [GO:0009698 "phenylpropanoid metabolic process" evidence=IDA] [GO:0006979 "response to oxidative stress" evidence=IEP] InterPro:IPR001094 InterPro:IPR001433 InterPro:IPR001709 InterPro:IPR003097 Int…	692	348	465	17.052	145	3e-60	80/118	67	97/118	82	0/118	0	-1	isotig01120_1_117_-2_117_39_2	Sce	[P] COG0369 Sulfite reductase, alpha subunit (flavoprotein)	YHR042w	48	25	13	0	15	39	516
isogroup00418	isotig00669	isotig00669	1155	3	1154	99.7403	DH [Medicago sativa]	ABL07003.1	406	14	397	94.5813	737	0	371/384	96	378/384	98	0/384	0	3	9	1154	99.2208	TAIR|gene:2091190 - symbol:EIF4A-III "EUKARYOTIC INITIATION FACTOR 4A-III" species:3702 "Arabidopsis thaliana" [GO:0005634 "nucleus" evidence=IDA] [GO:0005730 "nucleolus" evidence=IDA] [GO:0016020 "membrane" evidence=IDA] InterPro:IPR001650 InterPro:IPR011545 Pfam:PF00270 Pfam:PF00271 PROSITE:PS00039 PROSITE:PS51194 SMART:SM00490 InterPro:IPR014001 InterPro:IPR014021 GO:GO:0005515 GO:GO:0005524 G…	408	18	399	93.6275	681	0	337/382	88	364/382	95	0/382	0	3	isotig00669_24_1154_+3_1131_377_11	Spo	[LKJ] COG0513 Superfamily II DNA and RNA helicases	SPAC1F5.10	73.21	377	101	0	1	377	9
isogroup00892	isotig01143	isotig01143	779	86	778	88.9602	putative uridine diphosphate glucose dehydrogenase [Galega orientalis]	ADT91651.1	480	4	234	48.125	450	8e-125	227/231	98	228/231	98	0/231	0	2	86	778	88.9602	TAIR|locus:2093827 - symbol:AT3G29360 "AT3G29360" species:3702 "Arabidopsis thaliana" [GO:0003979 "UDP-glucose 6-dehydrogenase activity" evidence=ISS] [GO:0005634 "nucleus" evidence=IDA] [GO:0005829 "cytosol" evidence=IDA] InterPro:IPR001732 InterPro:IPR008927 InterPro:IPR014026 InterPro:IPR014027 InterPro:IPR014028 InterPro:IPR016040 Pfam:PF00984 Pfam:PF03720 Pfam:PF03721 GO:GO:0005829 GO:GO:000…	480	4	234	48.125	431	2e-120	217/231	93	222/231	96	0/231	0	2	isotig01143_77_778_+2_702_234_4	Rso	[M] COG1004 Predicted UDP-glucose 6-dehydrogenase	RSc0913	38.33	240	134	5	2	234	1
isogroup01818	isotig02069	isotig02069	508	480	1	94.4882	unnamed protein product [Vitis vinifera]	XP_002268265.1	1138	464	623	14.0598	329	1e-89	154/160	96	156/160	97	0/160	0	-2	480	1	94.4882	TAIR|locus:2036204 - symbol:AT1G15750 "AT1G15750" species:3702 "Arabidopsis thaliana" [GO:0005634 "nucleus" evidence=IDA] [GO:0010072 "primary shoot apical meristem specification" evidence=IGI;IMP] [GO:0009733 "response to auxin stimulus" evidence=IPI] [GO:0010051 "xylem and phloem pattern formation" evidence=IGI] [GO:0016564 "transcription repressor activity" evidence=IDA] [GO:0042803 "protein h…	1131	468	627	14.1468	320	2e-88	147/160	91	156/160	97	0/160	0	-2	isotig02069_1_486_-2_486_162_2	Nos	[R] COG2319 FOG: WD40 repeat	alr0029_2	29.19	161	105	4	3	161	155
isogroup00036	isotig00138	isotig00138	653	3	650	99.2343	chloroplast lipocalin [Glycine max]	ABB02412.1	329	88	303	65.6535	395	2e-108	186/216	86	199/216	92	0/216	0	3	3	653	99.6937	TAIR|locus:2100407 - symbol:AT3G47860 "AT3G47860" species:3702 "Arabidopsis thaliana" [GO:0006979 "response to oxidative stress" evidence=IMP] [GO:0031977 "thylakoid lumen" evidence=IDA] InterPro:IPR012674 GenomeReviews:BA000014_GR GO:GO:0005488 GO:GO:0006979 InterPro:IPR011038 Gene3D:G3DSA:2.40.128.20 SUPFAM:SSF50814 GO:GO:0006810 EMBL:AL049746 GO:GO:0005215 GO:GO:0009535 GO:GO:0031977 InterPro:…	353	113	329	61.4731	360	2e-99	170/218	77	195/218	89	2/218	0	3		No Match
isogroup01801	isotig02052	isotig02052	511	3	344	66.9276	40S ribosomal protein S4 [Zea mays]	NP_001147360.1	261	148	261	43.6782	224	4e-57	109/114	95	114/114	100	0/114	0	3	3	326	63.4051	CGD|CAL0004156 - symbol:orf19.3354 species:5476 "Candida albicans" [GO:0003735 "structural constituent of ribosome" evidence=IEA] [GO:0030686 "90S preribosome" evidence=IEA] [GO:0022627 "cytosolic small ribosomal subunit" evidence=IEA] InterPro:IPR000876 InterPro:IPR002942 Pfam:PF01479 PIRSF:PIRSF002116 PROSITE:PS50889 SMART:SM00363 CGD:CAL0004156 Pfam:PF00467 GO:GO:0006412 GO:GO:0005840 GO:GO:00…	244	131	240	45.082	176	3e-44	82/110	74	98/110	89	2/110	1	3	isotig02052_102_347_+3_246_81_2	Sce	[J] COG1471 Ribosomal protein S4E	YJR145c	74.67	75	18	1	2	75	183
isogroup01251	isotig01502	isotig01502	643				No hit																		No hit															No Match
isogroup02060	isotig02311	isotig02311	470	237	467	49.1489	predicted protein [Populus trichocarpa]	XP_002298434.1	710	86	162	10.8451	112	2e-23	52/77	67	65/77	84	0/77	0	3	237	464	48.5106	TAIR|locus:2064647 - symbol:AT2G41900 "AT2G41900" species:3702 "Arabidopsis thaliana" [GO:0003676 "nucleic acid binding" evidence=ISS] [GO:0003700 "transcription factor activity" evidence=ISS] [GO:0045449 "regulation of transcription" evidence=TAS] InterPro:IPR002110 InterPro:IPR000571 Pfam:PF00642 PROSITE:PS50103 SMART:SM00356 Pfam:PF00023 GenomeReviews:CT485783_GR GO:GO:0008270 GO:GO:0003677 GO…	716	119	191	10.1955	102	7e-22	51/76	67	64/76	84	3/76	3	3		No Match
isogroup01027	isotig01278	isotig01278	723	3	599	82.5726	unknown [Glycine max]	ABQ63097.1	210	9	210	96.1905	323	1e-86	166/206	80	177/206	85	11/206	5	3	33	599	78.4232	TAIR|locus:2007519 - symbol:AT1G03130 "AT1G03130" species:3702 "Arabidopsis thaliana" [GO:0009538 "photosystem I reaction center" evidence=ISS] [GO:0003674 "molecular_function" evidence=ND] [GO:0015979 "photosynthesis" evidence=ISS] InterPro:IPR003685 Pfam:PF02531 GenomeReviews:CT485782_GR GO:GO:0009941 GO:GO:0009535 EMBL:AC006550 GO:GO:0015979 UniGene:At.22672 eggNOG:NOG06294 HOGENOM:HBG286318 G…	204	28	204	86.7647	293	5e-79	146/189	77	156/189	82	12/189	6	3	isotig01278_309_602_+3_294_97_2	-	-	-	66	100	31	1	1	97	42
isogroup00002	isotig00034	isotig00034	1689	1	1518	89.8757	heat shock protein 70 [Gossypium hirsutum]	ACJ11742.1	648	137	644	78.3951	832	0	469/508	92	486/508	95	2/508	0	1	1	1518	89.8757	TAIR|locus:2074984 - symbol:AT3G09440 "AT3G09440" species:3702 "Arabidopsis thaliana" [GO:0005829 "cytosol" evidence=TAS] [GO:0006457 "protein folding" evidence=TAS] [GO:0009408 "response to heat" evidence=IEP] InterPro:IPR001023 PRINTS:PR00301 Pfam:PF00012 Prosite:PS00297 Prosite:PS00329 Prosite:PS01036 GO:GO:0005886 GO:GO:0005524 GO:GO:0048046 GO:GO:0009507 GO:GO:0005773 GO:GO:0046686 GO:GO:000…	649	137	645	78.4284	819	0	459/509	90	486/509	95	3/509	0	1	isotig00034_1_330_-1_330_110_2	Spo	[O] COG0443 Molecular chaperone	SPCC1739.13	72.07	376	104	1	1	375	235
isogroup01903	isotig02154	isotig02154	496	496	2	99.7984	conserved hypothetical protein [Ricinus communis]	XP_002518904.1	505	17	179	32.2772	148	3e-34	96/173	55	121/173	69	18/173	10	-1	493	2	99.1935	TAIR|locus:2165725 - symbol:AT5G41950 "AT5G41950" species:3702 "Arabidopsis thaliana" [GO:0005575 "cellular_component" evidence=ND] [GO:0008150 "biological_process" evidence=ND] InterPro:IPR011990 GenomeReviews:BA000015_GR GO:GO:0005488 EMBL:AB017067 Gene3D:G3DSA:1.25.40.10 eggNOG:COG0457 EMBL:AY085561 EMBL:AY128348 EMBL:BT030345 IPI:IPI00527844 RefSeq:NP_199010.1 UniGene:At.20158 UniGene:Rra.990…	565	66	237	30.4425	120	3e-27	79/175	45	110/175	62	14/175	8	-1		No Match
isogroup00154	isotig00372	isotig00372	419				No hit																		No hit															No Match
isogroup00027	isotig00120	isotig00120	496	123	1	24.7984	putative glycine-rich RNA binding protein-like [Solanum tuberosum]	ABA81883.1	176	28	68	23.2955	68.2	4e-10	31/41	75	37/41	90	0/41	0	-2	108	1	21.7742	TAIR|gene:2049358 - symbol:CCR2 "COLD, CIRCADIAN RHYTHM, AND RNA BINDING 2" species:3702 "Arabidopsis thaliana" [GO:0046686 "response to cadmium ion" evidence=IEP] [GO:0009651 "response to salt stress" evidence=IEP] [GO:0005777 "peroxisome" evidence=IDA] [GO:0009507 "chloroplast" evidence=IDA] InterPro:IPR000504 Pfam:PF00076 PROSITE:PS50102 SMART:SM00360 GO:GO:0009507 GO:GO:0005634 GO:GO:0046686 …	176	39	74	20.4545	66.6	4e-11	30/36	83	34/36	94	0/36	0	-2	isotig00120_302_478_-1_177_58_1	Sce	[R] COG0724 RNA-binding proteins (RRM domain)	YOL123w	41.67	48	27	1	9	56	160
isogroup00362	isotig00613	isotig00613	1241	66	932	69.863	aquaporin-like transmembrane channel protein [Galega orientalis]	ADP24189.1	289	1	289	100	564	1e-158	277/289	95	282/289	97	0/289	0	3	66	929	69.6213	TAIR|gene:2050648 - symbol:PIP1B "NAMED PLASMA MEMBRANE INTRINSIC PROTEIN 1B" species:3702 "Arabidopsis thaliana" [GO:0046658 "anchored to plasma membrane" evidence=IDA] [GO:0009507 "chloroplast" evidence=IDA] [GO:0005886 "plasma membrane" evidence=IDA] [GO:0005773 "vacuole" evidence=IDA] [GO:0016020 "membrane" evidence=IDA] InterPro:IPR000425 InterPro:IPR012269 Pfam:PF00230 PRINTS:PR00783 PROSIT…	286	1	284	99.3007	490	5e-138	243/288	84	261/288	90	4/288	1	3	isotig00613_66_935_+3_870_289_4	Sme	[G] COG0580 Glycerol uptake facilitator and related permeases (Major Intrinsic Protein Family)	SMc01870	36.18	199	113	5	88	280	34
isogroup00009	isotig00064	isotig00064	546	414	1	75.8242	gamma class glutathione transferase EF1Bgamma3 [Populus trichocarpa]	XP_002331090.1	421	271	408	32.7791	281	2e-74	131/138	94	135/138	97	0/138	0	-1	414	1	75.8242	TAIR|gene:2206534 - symbol:AT1G57720.1 species:3702 "Arabidopsis thaliana" [GO:0005773 "vacuole" evidence=IDA] [GO:0005618 "cell wall" evidence=IDA] [GO:0046686 "response to cadmium ion" evidence=IEP] [GO:0005507 "copper ion binding" evidence=IDA] [GO:0005886 "plasma membrane" evidence=IDA] [GO:0016020 "membrane" evidence=IDA] InterPro:IPR001662 Pfam:PF00647 PROSITE:PS50040 InterPro:IPR004045 Pfa…	413	263	400	33.414	263	3e-70	122/138	88	129/138	93	0/138	0	-1	isotig00064_1_408_-1_408_136_6	Sce	[O] COG0625 Glutathione S-transferase	YKL081w	45.38	130	66	3	2	130	264
isogroup00099	isotig00262	isotig00262	483	481	119	75.1553	unnamed protein product [Vitis vinifera]	XP_002283469.1	531	158	278	22.7872	221	1e-72	102/121	84	111/121	91	0/121	0	-3	481	119	75.1553	TAIR|locus:2170783 - symbol:AT5G62890 "AT5G62890" species:3702 "Arabidopsis thaliana" [GO:0016020 "membrane" evidence=ISS] [GO:0022857 "transmembrane transporter activity" evidence=ISS] InterPro:IPR006043 Pfam:PF00860 PROSITE:PS01116 GenomeReviews:BA000015_GR GO:GO:0016021 GO:GO:0005773 GO:GO:0005618 GO:GO:0055085 GO:GO:0005215 EMBL:AB009053 PANTHER:PTHR11119 eggNOG:KOG1292 HOGENOM:HBG713856 EMBL…	532	159	279	22.7444	210	9e-72	97/121	80	108/121	89	0/121	0	-3	isotig00262_1_162_-1_162_54_4	Bsu	[F] COG2233 Xanthine/uracil permeases	BS_yunJ	42.86	35	20	0	11	45	224
isogroup02289	isotig02540	isotig02540	380	380	6	98.6842	predicted protein [Populus trichocarpa]	XP_002322352.1	521	145	269	23.9923	179	2e-43	80/125	64	101/125	80	0/125	0	-1	380	6	98.6842	TAIR|gene:4010712910 - symbol:AT4G19670.2 species:3702 "Arabidopsis thaliana" [GO:0005515 "protein binding" evidence=IEA] [GO:0008270 "zinc ion binding" evidence=IEA] InterPro:IPR001841 InterPro:IPR002867 Pfam:PF01485 PROSITE:PS50089 SMART:SM00184 SMART:SM00647 Prosite:PS00518 GO:GO:0005515 GenomeReviews:CT486007_GR GO:GO:0008270 EMBL:AL024486 EMBL:AL161551 InterPro:IPR017907 eggNOG:KOG1812 IPI:I…	532	145	269	23.4962	151	6e-37	66/125	52	95/125	76	0/125	0	-1	isotig02540_3_353_-1_351_117_4	-	-	-	32.89	76	49	2	33	107	109
isogroup00001	isotig00007	isotig00007	786	735	580	19.8473	putative glycine rich protein precursor [Pisum sativum]	CAH40798.1	171	1	50	29.2398	79.7	4e-13	45/52	86	47/52	90	2/52	3	-1	383	487	13.3588	DICTYBASE|DDB_G0272436 - symbol:DDB_G0272436 "Similar to Volvox carteri f. nagariensis. Pherophorin-dz1 protein." species:44689 "Dictyostelium discoideum" [GO:0005198 "structural molecule activity" evidence=IEA] [GO:0005199 "structural constituent of cell wall" evidence=IEA] [GO:0007155 "cell adhesion" evidence=IEA] [GO:0015629 "actin cytoskeleton" evidence=IEA] dictyBase:DDB_G0272436 EMBL:AAFI02…	242	60	94	14.4628	52.4	2e-06	24/35	68	24/35	68	0/35	0	2		No Match
isogroup01261	isotig01512	isotig01512	644	187	492	47.5155	unknown [Medicago truncatula]	ACJ85874.1	163	1	103	63.1902	161	5e-38	84/103	81	89/103	86	1/103	0	1	361	492	20.4969	TAIR|locus:2011836 - symbol:AT1G56200 "AT1G56200" species:3702 "Arabidopsis thaliana" [GO:0003674 "molecular_function" evidence=ND] [GO:0009793 "embryonic development ending in seed dormancy" evidence=NAS] GenomeReviews:CT485782_GR EMBL:AC069159 UniGene:At.20256 UniGene:At.33315 UniGene:Rra.12729 UniGene:Rsa.2082 GeneID:842073 TAIR:At1g56200 EMBL:AY070768 EMBL:AY094054 EMBL:AY085160 IPI:IPI005289…	154	53	98	29.8701	51.2	3e-06	24/46	52	33/46	71	2/46	4	1		No Match
isogroup00152	isotig00368	isotig00368	396	395	75	81.0606	hypothetical protein VITISV_003549 [Vitis vinifera]	CAN74012.1	1225	829	936	8.81633	184	4e-52	90/108	83	98/108	90	1/108	0	-2	395	75	81.0606	TAIR|locus:2121959 - symbol:AT4G24560 "AT4G24560" species:3702 "Arabidopsis thaliana" [GO:0004843 "ubiquitin-specific protease activity" evidence=ISS] [GO:0008283 "cell proliferation" evidence=IGI] [GO:0009908 "flower development" evidence=IGI] [GO:0048364 "root development" evidence=IGI] [GO:0048366 "leaf development" evidence=IGI] [GO:0048367 "shoot development" evidence=IGI] InterPro:IPR001394…	1008	711	817	10.6151	158	2e-43	76/108	70	92/108	85	2/108	1	-2	isotig00368_60_314_-2_255_84_3	-	-	-	39.74	78	43	2	1	76	320
isogroup02114	isotig02365	isotig02365	450	448	107	76	unknown [Glycine max]	ACU20862.1	367	254	367	31.0627	213	6e-54	108/114	94	111/114	97	0/114	0	-3	448	113	74.6667	TAIR|locus:2122123 - symbol:AT4G35360 "AT4G35360" species:3702 "Arabidopsis thaliana" [GO:0005575 "cellular_component" evidence=ND] [GO:0004594 "pantothenate kinase activity" evidence=ISS] InterPro:IPR002791 Pfam:PF01937 SUPFAM:SSF111321 InterPro:IPR016949 PIRSF:PIRSF030210 EMBL:AY062112 EMBL:AY143933 IPI:IPI00528354 RefSeq:NP_567984.1 UniGene:At.27351 UniGene:Rra.22473 UniGene:Rra.86 SMR:Q8W4Q1 …	367	254	365	30.5177	201	7e-52	100/112	89	104/112	92	0/112	0	-3		No Match
isogroup00559	isotig00810	isotig00810	995	42	836	79.8995	light-harvesting chlorophyll-a/b binding protein Lhcb2 [Pisum sativum]	AAW31512.1	265	1	265	100	501	5e-140	261/265	98	264/265	99	0/265	0	3	42	833	79.598	TAIR|gene:2042147 - symbol:LHCB2.1 "PHOTOSYSTEM II LIGHT HARVESTING COMPLEX GENE 2.1" species:3702 "Arabidopsis thaliana" [GO:0009941 "chloroplast envelope" evidence=IDA] [GO:0009535 "chloroplast thylakoid membrane" evidence=IDA] [GO:0009507 "chloroplast" evidence=IDA] [GO:0016020 "membrane" evidence=IDA] [GO:0009579 "thylakoid" evidence=IDA] InterPro:IPR001344 GenomeReviews:CT485783_GR GO:GO:000…	265	1	264	99.6226	441	2e-123	224/264	84	246/264	93	0/264	0	3		No Match
isogroup01034	isotig01285	isotig01285	721	6	719	99.0291	unknown [Glycine max]	ACU23635.1	322	36	270	72.9814	368	4e-100	187/238	78	202/238	84	3/238	1	3	3	707	97.7809	TAIR|gene:3433576 - symbol:ATAPRL4 "APR-like 4" species:3702 "Arabidopsis thaliana" [GO:0012505 "endomembrane system" evidence=IEA] [GO:0045454 "cell redox homeostasis" evidence=IEA] InterPro:IPR013766 InterPro:IPR017936 Pfam:PF00085 PROSITE:PS51352 GenomeReviews:CT485782_GR EMBL:AC007894 InterPro:IPR012336 InterPro:IPR012335 Gene3D:G3DSA:3.40.30.10 SUPFAM:SSF52833 GO:GO:0045454 UniGene:At.11485 …	310	23	257	75.8065	287	2e-77	147/237	62	180/237	75	4/237	1	3	isotig01285_153_719_+3_567_189_2	Spo	[OC] COG0526 Thiol-disulfide isomerase and thioredoxins	SPAC17H9.14c	28.18	110	66	3	12	108	44
isogroup00364	isotig00615	isotig00615	1239	1225	155	86.4407	unknown [Medicago truncatula]	ACJ85691.1	393	1	357	90.8397	739	0	340/357	95	354/357	99	0/357	0	-3	1192	161	83.293	TAIR|locus:2201816 - symbol:AT1G08450 "AT1G08450" species:3702 "Arabidopsis thaliana" [GO:0005509 "calcium ion binding" evidence=ISS] [GO:0005783 "endoplasmic reticulum" evidence=IDA] [GO:0010204 "defense response signaling pathway, resistance gene-independent" evidence=IMP] [GO:0042742 "defense response to bacterium" evidence=IMP] [GO:0005789 "endoplasmic reticulum membrane" evidence=IDA] [GO:00…	424	15	358	81.1321	608	1e-173	273/344	79	306/344	88	0/344	0	-3	isotig00615_2_1225_-3_1224_408_6	-	-	-	28.31	438	237	12	9	372	6
isogroup01268	isotig01519	isotig01519	643	641	48	92.3795	unknown [Glycine max]	ACU24472.1	418	184	380	47.1292	386	6e-111	179/198	90	193/198	97	1/198	0	-3	641	48	92.3795	TAIR|locus:2035666 - symbol:AT1G55360 "AT1G55360" species:3702 "Arabidopsis thaliana" [GO:0008150 "biological_process" evidence=ND] EMBL:AC027034 InterPro:IPR004314 Pfam:PF03080 EMBL:AF083681 EMBL:BT020490 EMBL:BT026483 IPI:IPI00527237 PIR:H96595 RefSeq:NP_175933.1 UniGene:At.21588 UniGene:At.67812 UniGene:Rra.10238 UniGene:Rsa.1074 GeneID:841982 KEGG:ath:AT1G55360 NMPDR:fig|3702.1.peg.5064 TAIR:…	422	188	384	46.6825	378	3e-110	176/198	88	188/198	94	1/198	0	-3		No Match
isogroup02081	isotig02332	isotig02332	451	3	329	72.5055	purple acid phosphatase [Medicago truncatula]	AAX20028.1	465	264	372	23.4409	229	5e-77	105/109	96	108/109	99	0/109	0	3	3	329	72.5055	TAIR|gene:2042688 - symbol:PAP10 "PURPLE ACID PHOSPHATASE 10" species:3702 "Arabidopsis thaliana" [GO:0005618 "cell wall" evidence=IDA] [GO:0009505 "plant-type cell wall" evidence=IDA] InterPro:IPR004843 InterPro:IPR008963 InterPro:IPR015914 Pfam:PF00149 GO:GO:0005737 GenomeReviews:CT485783_GR GO:GO:0005576 GO:GO:0005506 GO:GO:0008270 GO:GO:0009505 GO:GO:0003993 EMBL:AC007047 Gene3D:G3DSA:2.60.40…	468	268	376	23.2906	217	4e-74	98/109	89	104/109	95	0/109	0	3		No Match
isogroup00128	isotig00319	isotig00319	623	621	1	99.679	predicted protein [Populus trichocarpa]	XP_002317337.1	467	142	348	44.3255	255	3e-66	140/207	67	164/207	79	0/207	0	-3	621	1	99.679	TAIR|gene:3440872 - symbol:AT5G55070.1 species:3702 "Arabidopsis thaliana" [GO:0005739 "mitochondrion" evidence=IDA] [GO:0022626 "cytosolic ribosome" evidence=IDA] InterPro:IPR001078 InterPro:IPR006255 Pfam:PF00198 InterPro:IPR000089 Pfam:PF00364 GenomeReviews:BA000015_GR GO:GO:0005739 GO:GO:0006979 InterPro:IPR011053 SUPFAM:SSF51230 PROSITE:PS50968 GO:GO:0006099 GO:GO:0022626 EMBL:AB010071 GO:GO…	464	137	345	45.0431	249	5e-66	150/209	71	170/209	81	2/209	0	-3	isotig00319_1_318_-3_318_106_5	Ccr	[C] COG0508 Pyruvate/2-oxoglutarate dehydrogenase complex, dihydrolipoamide acyltransferase (E2) component, and related enzymes	CC0340	64.15	106	38	0	1	106	178
isogroup01615	isotig01866	isotig01866	551	494	3	89.2922	unknown [Glycine max]	ACU19099.1	311	1	163	52.4116	220	8e-56	124/164	75	133/164	81	1/164	0	-1	101	3	17.9673	TAIR|gene:2149603 - symbol:AT5G52580.1 species:3702 "Arabidopsis thaliana" [GO:0005097 "Rab GTPase activator activity" evidence=IEA] [GO:0005622 "intracellular" evidence=IEA] [GO:0032313 "regulation of Rab GTPase activity" evidence=IEA] InterPro:IPR000195 Pfam:PF00566 PROSITE:PS50086 SMART:SM00164 GO:GO:0005622 GenomeReviews:BA000015_GR GO:GO:0032313 GO:GO:0005097 SUPFAM:SSF47923 EMBL:AB025606 HO…	338	1	33	9.76331	46.6	5e-05	19/33	57	26/33	78	0/33	0	-1		No Match
isogroup00001	isotig00018	isotig00018	740	689	534	21.0811	putative glycine rich protein precursor [Pisum sativum]	CAH40798.1	171	1	50	29.2398	79.7	4e-13	45/52	86	47/52	90	2/52	3	-1				No hit															No Match
isogroup01401	isotig01652	isotig01652	600	12	548	89.5	ferulate 5-hydroxylase [Medicago sativa]	ABB02162.1	519	341	519	34.4894	313	9e-84	162/179	90	172/179	96	0/179	0	3	12	545	89	TAIR|locus:2122194 - symbol:AT4G36220 "AT4G36220" species:3702 "Arabidopsis thaliana" [GO:0004497 "monooxygenase activity" evidence=IDA] [GO:0009699 "phenylpropanoid biosynthetic process" evidence=TAS] [GO:0005783 "endoplasmic reticulum" evidence=IDA] [GO:0010224 "response to UV-B" evidence=IMP] [GO:0009809 "lignin biosynthetic process" evidence=IMP;TAS] [GO:0046424 "ferulate 5-hydroxylase activi…	520	343	520	34.2308	279	4e-75	139/178	78	166/178	93	0/178	0	3	isotig01652_210_551_+3_342_113_6	Sme	[Q] COG2124 Cytochrome P450	SMc02579	36.36	77	47	2	1	77	365
isogroup00940	isotig01191	isotig01191	759	739	554	24.5059	predicted protein [Populus trichocarpa]	XP_002311616.1	1518	1458	1518	4.01845	85.9	5e-15	43/62	69	49/62	79	1/62	1	-3				No hit															No Match
isogroup00127	isotig00318	isotig00318	555	555	259	53.5135	multidrug resistance-associated protein 1, 3 (mrp1, 3), abc-transoprter, putative [Ricinus communis]	XP_002513606.1	1481	1194	1292	6.68467	175	2e-85	82/99	82	92/99	92	0/99	0	-1	555	259	53.5135	TAIR|locus:2077750 - symbol:AT3G59140 "AT3G59140" species:3702 "Arabidopsis thaliana" [GO:0042626 "ATPase activity, coupled to transmembrane movement of substances" evidence=ISS] InterPro:IPR001140 InterPro:IPR003439 InterPro:IPR003593 InterPro:IPR011527 InterPro:IPR017871 Pfam:PF00005 Pfam:PF00664 PROSITE:PS00211 PROSITE:PS50893 SMART:SM00382 GO:GO:0016021 GO:GO:0005886 GO:GO:0005524 GenomeRevie…	1389	1102	1200	7.12743	160	5e-80	77/99	77	86/99	86	0/99	0	-1	isotig00318_238_423_-1_186_61_1	Sce	[V] COG1132 ABC-type multidrug transport system, ATPase and permease components	YHL035c	55.1	49	22	0	3	51	1328
isogroup02080	isotig02331	isotig02331	464	462	106	76.9397	unnamed protein product [Vitis vinifera]	CBI35883.3	1683	1217	1335	7.07071	135	2e-30	70/119	58	88/119	73	0/119	0	-3	462	1	99.569	TAIR|locus:2826983 - symbol:AT1G59453 "AT1G59453" species:3702 "Arabidopsis thaliana" [GO:0005575 "cellular_component" evidence=ND] [GO:0003674 "molecular_function" evidence=ND] [GO:0008150 "biological_process" evidence=ND] GenomeReviews:CT485782_GR EMBL:AC027036 InterPro:IPR007309 Pfam:PF04182 IPI:IPI00517831 RefSeq:NP_176158.1 UniGene:At.41835 UniGene:At.70363 UniGene:At.72909 GeneID:842239 KEG…	1729	1281	1426	8.44419	102	4e-22	62/154	40	88/154	57	8/154	5	-3		No Match
isogroup01635	isotig01886	isotig01886	547	5	391	70.7495	hydroxyproline rich glycoprotein PsHRGP1 [Pisum sativum]	AAB97098.1	264	127	255	48.8636	250	6e-65	127/129	98	129/129	100	0/129	0	2	20	391	68.0073	TAIR|locus:2054764 - symbol:AT2G20450 "AT2G20450" species:3702 "Arabidopsis thaliana" [GO:0005840 "ribosome" evidence=ISS] [GO:0003735 "structural constituent of ribosome" evidence=ISS] [GO:0006412 "translation" evidence=ISS] [GO:0042254 "ribosome biogenesis" evidence=ISS] [GO:0005783 "endoplasmic reticulum" evidence=IDA] [GO:0022625 "cytosolic large ribosomal subunit" evidence=IDA] InterPro:IPR0…	134	1	124	92.5373	199	5e-51	100/124	80	111/124	89	0/124	0	2	isotig01886_20_421_+2_402_133_3	Spo	[J] COG2163 Ribosomal protein L14E/L6E/L27E	SPAC1805.13	44.09	127	69	1	3	127	4
isogroup00093	isotig00250	isotig00250	410	3	218	52.6829	unknown [Glycine max]	ACU20207.1	367	27	97	19.346	124	4e-27	60/72	83	68/72	94	1/72	1	3	3	215	51.9512	TAIR|locus:2179424 - symbol:AT5G25610 "AT5G25610" species:3702 "Arabidopsis thaliana" [GO:0009269 "response to desiccation" evidence=IEP] [GO:0009737 "response to abscisic acid stimulus" evidence=IEP] [GO:0045735 "nutrient reservoir activity" evidence=TAS] [GO:0009651 "response to salt stress" evidence=IEP] GenomeReviews:BA000015_GR EMBL:AC006601 GO:GO:0009651 InterPro:IPR004873 Pfam:PF03181 PROS…	392	26	96	18.1122	86.3	3e-17	45/72	62	54/72	75	2/72	2	3		No Match
isogroup01719	isotig01970	isotig01970	530	1	528	99.6226	V-ATPase subunit C [Medicago truncatula]	ABD32569.1	382	100	275	46.0733	340	6e-92	169/176	96	173/176	98	0/176	0	1	1	528	99.6226	TAIR|gene:2010385 - symbol:DET3 "DE-ETIOLATED 3" species:3702 "Arabidopsis thaliana" [GO:0005773 "vacuole" evidence=IDA] [GO:0000325 "plant-type vacuole" evidence=IDA] [GO:0005886 "plasma membrane" evidence=IDA] [GO:0009507 "chloroplast" evidence=IDA] InterPro:IPR004907 Pfam:PF03223 GenomeReviews:CT485782_GR GO:GO:0005886 GO:GO:0009507 GO:GO:0000325 GO:GO:0009826 EMBL:AC012187 GO:GO:0015986 GO:GO…	375	98	273	46.9333	296	3e-80	148/176	84	158/176	89	0/176	0	1	isotig01970_52_528_+1_477_159_2	Sce	[C] COG5127 Vacuolar H+-ATPase V1 sector, subunit C	YKL080w	42.28	149	85	1	4	151	127
isogroup02198	isotig02449	isotig02449	416	416	294	29.5673	unknown [Glycine max]	ACU18540.1	316	276	316	12.9747	53.1	1e-05	30/41	73	34/41	82	0/41	0	-1				No hit															No Match
isogroup00380	isotig00631	isotig00631	1208	3	1094	90.3974	putative 3-deoxy-D-arabino-heptulosonate 7-phosphate synthase 3 [Fagus sylvatica]	ABA54865.1	539	152	515	67.5325	687	0	329/364	90	346/364	95	0/364	0	3	3	1094	90.3974	TAIR|gene:2119255 - symbol:DHS2 "3-deoxy-d-arabino-heptulosonate 7-phosphate synthase" species:3702 "Arabidopsis thaliana" [GO:0009507 "chloroplast" evidence=IDA] InterPro:IPR002480 Pfam:PF01474 GO:GO:0005515 GenomeReviews:CT486007_GR GO:GO:0009507 EMBL:AL035678 EMBL:AL161583 GO:GO:0009073 GO:GO:0009423 eggNOG:euNOG04328 HOGENOM:HBG292577 BRENDA:2.5.1.54 GO:GO:0003849 PANTHER:PTHR21337 TIGRFAMs:T…	507	117	480	71.7949	674	0	327/364	89	348/364	95	0/364	0	3	isotig00631_66_1100_+3_1035_344_16	Pae	[E] COG3200 3-deoxy-D-arabino-heptulosonate 7-phosphate (DAHP) synthase	PA2843	62.1	343	129	1	1	343	91
isogroup01942	isotig02193	isotig02193	490	1	483	98.5714	Phospholipid-transporting ATPase, putative [Ricinus communis]	XP_002521379.1	1231	1058	1218	13.0788	250	6e-65	127/161	78	141/161	87	0/161	0	1	1	483	98.5714	TAIR|locus:2007858 - symbol:AT1G17500 "AT1G17500" species:3702 "Arabidopsis thaliana" [GO:0015662 "ATPase activity, coupled to transmembrane movement of ions, phosphorylative mechanism" evidence=ISS] InterPro:IPR001757 InterPro:IPR005834 InterPro:IPR006539 InterPro:IPR008250 InterPro:IPR018303 Pfam:PF00122 Pfam:PF00702 PRINTS:PR00119 PROSITE:PS00154 GenomeReviews:CT485782_GR GO:GO:0016021 GO:GO:0…	1216	1041	1201	13.2401	228	7e-60	117/161	72	137/161	85	0/161	0	1	isotig02193_7_489_+1_483_161_5	Spo	[P] COG0474 Cation transport ATPase	SPAC4F10.16c	22.41	116	85	2	4	118	1216
isogroup02375	isotig02626	isotig02626	298	4	192	63.4228	predicted protein [Populus trichocarpa]	XP_002334427.1	520	449	511	12.1154	58.2	4e-07	33/64	51	45/64	70	2/64	3	1				No hit															No Match
isogroup00727	isotig00978	isotig00978	865	864	1	99.8844	ferredoxin-nitrite reductase [Lotus japonicus]	CAC06095.1	582	291	579	49.6564	516	2e-144	252/289	87	273/289	94	1/289	0	-2	864	1	99.8844	TAIR|gene:2053653 - symbol:NIR1 "NITRITE REDUCTASE 1" species:3702 "Arabidopsis thaliana" [GO:0009507 "chloroplast" evidence=IDA] [GO:0009570 "chloroplast stroma" evidence=IDA] [GO:0016020 "membrane" evidence=IDA] [GO:0048046 "apoplast" evidence=IDA] InterPro:IPR005117 InterPro:IPR006066 InterPro:IPR006067 Pfam:PF01077 Pfam:PF03460 PRINTS:PR00397 PROSITE:PS00365 UniProt:Q39161 GO:GO:0005515 GO:GO…	586	296	583	49.1468	477	3e-134	227/288	78	259/288	89	0/288	0	-2	isotig00978_1_753_-2_753_251_9	Nos	[P] COG0155 Sulfite reductase, beta subunit (hemoprotein)	alr0607	56.68	247	102	3	1	247	287
isogroup01291	isotig01542	isotig01542	634	632	258	59.1483	unknown [Glycine max]	ACU16158.1	215	79	203	58.1395	252	3e-65	114/125	91	118/125	94	0/125	0	-3	632	279	55.836	TAIR|locus:2181291 - symbol:AT5G27280 "AT5G27280" species:3702 "Arabidopsis thaliana" [GO:0003674 "molecular_function" evidence=ND] [GO:0008150 "biological_process" evidence=ND] Pfam:PF05180 GenomeReviews:BA000015_GR InterPro:IPR007853 PANTHER:PTHR20922 EMBL:AF007271 eggNOG:KOG3277 EMBL:AY059931 EMBL:AY081569 IPI:IPI00528361 PIR:T01795 RefSeq:NP_198080.1 UniGene:At.17611 UniGene:At.49069 UniGene:…	212	75	188	53.7736	172	6e-43	81/119	68	94/119	78	6/119	5	-3	isotig01542_210_584_-3_375_124_3	-	-	-	36.76	68	43	0	31	98	71
isogroup00330	isotig00581	isotig00581	1301	3	1076	82.5519	DEAD box RNA helicase [Pisum sativum]	AAN74635.1	413	56	413	86.6828	708	0	358/358	100	358/358	100	0/358	0	3	3	1076	82.5519	TAIR|gene:2088236 - symbol:EIF4A1 "EUKARYOTIC TRANSLATION INITIATION FACTOR 4A1" species:3702 "Arabidopsis thaliana" [GO:0005730 "nucleolus" evidence=IDA] [GO:0005618 "cell wall" evidence=IDA] [GO:0046686 "response to cadmium ion" evidence=IEP] [GO:0016020 "membrane" evidence=IDA] InterPro:IPR000629 InterPro:IPR001650 InterPro:IPR011545 Pfam:PF00270 Pfam:PF00271 PROSITE:PS00039 PROSITE:PS51194 SM…	412	55	412	86.8932	676	0	338/358	94	352/358	98	0/358	0	3	isotig00581_219_1079_+3_861_286_10	Spo	[LKJ] COG0513 Superfamily II DNA and RNA helicases	SPAC1006.07	71.83	284	80	0	3	286	109
isogroup01847	isotig02098	isotig02098	503	1	501	99.6024	hypothetical protein VITISV_014472 [Vitis vinifera]	CAN68018.1	674	139	308	25.2226	293	7e-78	131/170	77	147/170	86	3/170	1	1	1	501	99.6024	TAIR|locus:2178843 - symbol:AT5G58620 "AT5G58620" species:3702 "Arabidopsis thaliana" [GO:0003700 "transcription factor activity" evidence=ISS] [GO:0045449 "regulation of transcription" evidence=TAS] InterPro:IPR002110 InterPro:IPR000571 Pfam:PF00642 PROSITE:PS50103 SMART:SM00356 Pfam:PF00023 GenomeReviews:BA000015_GR GO:GO:0008270 GO:GO:0003677 GO:GO:0045449 InterPro:IPR020683 Gene3D:G3DSA:1.25.…	607	135	310	28.9951	265	4e-71	118/176	67	138/176	78	9/176	5	1	isotig02098_1_390_-3_390_130_2	-	-	-	35.19	54	35	0	68	121	103
isogroup00116	isotig00295	isotig00295	933	861	247	65.9164	BP-80 vacuolar sorting receptor [Pisum sativum]	P93484.1	623	419	622	32.7448	362	1e-105	168/205	81	182/205	88	1/205	0	-1	861	244	66.2379	TAIR|locus:2046911 - symbol:AT2G14740 "AT2G14740" species:3702 "Arabidopsis thaliana" [GO:0005887 "integral to plasma membrane" evidence=ISS] [GO:0006623 "protein targeting to vacuole" evidence=ISS;TAS] [GO:0006886 "intracellular protein transport" evidence=ISS] [GO:0017119 "Golgi transport complex" evidence=IPI] InterPro:IPR018097 PROSITE:PS01187 InterPro:IPR003137 Pfam:PF02225 GO:GO:0016021 GO:…	628	424	628	32.6433	347	2e-103	165/206	80	180/206	87	1/206	0	-1		No Match
isogroup02245	isotig02496	isotig02496	402	2	253	62.6866	unnamed protein product [Vitis vinifera]	CBI24333.3	153	66	149	54.902	169	2e-40	84/84	100	84/84	100	0/84	0	2	2	253	62.6866	TAIR|locus:2101049 - symbol:AT3G43810 "AT3G43810" species:3702 "Arabidopsis thaliana" [GO:0005575 "cellular_component" evidence=ND] [GO:0005509 "calcium ion binding" evidence=ISS] [GO:0005513 "detection of calcium ion" evidence=ISS] [GO:0019722 "calcium-mediated signaling" evidence=IGI] [GO:0010099 "regulation of photomorphogenesis" evidence=IMP] InterPro:IPR002048 InterPro:IPR011992 SMART:SM0005…	149	66	149	56.3758	169	3e-42	84/84	100	84/84	100	0/84	0	2	isotig02496_23_256_+2_234_77_6	Spo	[TZDR] COG5126 Ca2+-binding protein (EF-Hand superfamily)	SPAC3A12.14	68.83	77	24	0	1	77	74
isogroup00590	isotig00841	isotig00841	968	863	168	71.9008	40S ribosomal protein s2 [Cucumis melo subsp. melo]	ADN33986.1	269	37	269	86.6171	436	3e-120	214/233	91	228/233	97	1/233	0	-1	863	204	68.1818	TAIR|gene:2103538 - symbol:AT3G57490.1 species:3702 "Arabidopsis thaliana" [GO:0016020 "membrane" evidence=IDA] InterPro:IPR000851 InterPro:IPR005324 InterPro:IPR005711 InterPro:IPR013810 InterPro:IPR014720 Pfam:PF00333 Pfam:PF03719 PROSITE:PS50881 GenomeReviews:BA000014_GR GO:GO:0016020 GO:GO:0006412 GO:GO:0003723 GO:GO:0003735 Gene3D:G3DSA:3.30.160.20 EMBL:AL133248 InterPro:IPR020568 InterPro:I…	276	44	263	79.7101	417	4e-116	202/220	91	212/220	96	0/220	0	-1	isotig00841_123_719_-1_597_198_3	Spo	[J] COG0098 Ribosomal protein S5	SPCC576.08c	69.82	169	51	0	1	169	80
isogroup01241	isotig01492	isotig01492	652	14	448	66.7178	unknown [Medicago truncatula]	ACJ83891.1	160	1	145	90.625	260	9e-68	138/145	95	142/145	97	0/145	0	2	14	448	66.7178	TAIR|gene:3441779 - symbol:RPS11-BETA "RIBOSOMAL PROTEIN S11-BETA" species:3702 "Arabidopsis thaliana" [GO:0016020 "membrane" evidence=IDA] InterPro:IPR000266 InterPro:IPR019978 InterPro:IPR019979 Pfam:PF00366 PRINTS:PR00973 ProDom:PD001295 PROSITE:PS00056 GenomeReviews:BA000015_GR GO:GO:0016020 EMBL:AB005244 GO:GO:0006412 GO:GO:0005840 GO:GO:0003735 InterPro:IPR012340 InterPro:IPR016027 Gene3D:G…	159	1	145	91.195	251	1e-66	133/145	91	139/145	95	0/145	0	2	isotig01492_14_493_+2_480_159_2	Spo	[J] COG0186 Ribosomal protein S17	SPAC31G5.03	63.19	144	45	1	1	144	5
isogroup01577	isotig01828	isotig01828	560	559	62	88.9286	dynamin, putative [Ricinus communis]	XP_002509973.1	610	16	181	27.2131	288	3e-80	159/166	95	164/166	98	0/166	0	-2	559	62	88.9286	TAIR|gene:2165804 - symbol:ADL1 "ARABIDOPSIS DYNAMIN-LIKE PROTEIN" species:3702 "Arabidopsis thaliana" [GO:0005773 "vacuole" evidence=IDA] [GO:0005886 "plasma membrane" evidence=IDA] InterPro:IPR000375 InterPro:IPR001401 InterPro:IPR003130 Pfam:PF00350 Pfam:PF01031 Pfam:PF02212 PRINTS:PR00195 SMART:SM00053 SMART:SM00302 UniProt:P42697 GO:GO:0005525 GO:GO:0005515 GenomeReviews:BA000015_GR GO:GO:00…	610	16	181	27.2131	274	2e-77	152/166	91	160/166	96	0/166	0	-2		No Match
isogroup01697	isotig01948	isotig01948	533	533	3	99.6248	anthranilate phosphoribosyltransferase, putative [Ricinus communis]	XP_002527915.1	589	335	511	30.0509	288	3e-76	140/177	79	157/177	88	0/177	0	-1	533	3	99.6248	TAIR|locus:2026836 - symbol:AT1G70570 "AT1G70570" species:3702 "Arabidopsis thaliana" [GO:0004048 "anthranilate phosphoribosyltransferase activity" evidence=ISS] [GO:0000162 "tryptophan biosynthetic process" evidence=ISS] InterPro:IPR000312 Pfam:PF02885 GenomeReviews:CT485782_GR GO:GO:0009507 GO:GO:0008152 GO:GO:0016757 InterPro:IPR017459 Gene3D:G3DSA:3.40.1030.10 SUPFAM:SSF47648 SUPFAM:SSF52418 …	595	341	517	29.7479	272	5e-73	132/177	74	154/177	87	0/177	0	-1	isotig01948_3_503_-1_501_167_5	Syn	[E] COG0547 Anthranilate phosphoribosyltransferase	sll1634	29.41	187	103	6	5	167	138
isogroup00074	isotig00212	isotig00212	881	323	880	63.3371	predicted protein [Populus trichocarpa]	XP_002306781.1	219	1	205	93.6073	116	5e-24	101/205	49	121/205	59	19/205	9	2	323	844	59.2509	TAIR|locus:504955413 - symbol:AT4G02715 "AT4G02715" species:3702 "Arabidopsis thaliana" [GO:0005575 "cellular_component" evidence=ND] [GO:0003674 "molecular_function" evidence=ND] [GO:0008150 "biological_process" evidence=ND] EMBL:AY136474 EMBL:BT025262 EMBL:AK118269 IPI:IPI00521872 RefSeq:NP_680565.1 UniGene:At.44758 UniGene:At.71726 PRIDE:Q8L757 GeneID:828194 KEGG:ath:AT4G02715 NMPDR:fig|3702.1…	205	1	182	88.7805	81.6	3e-15	85/189	44	109/189	57	22/189	11	2		No Match
isogroup00152	isotig00367	isotig00367	554	553	335	39.5307	unnamed protein product [Vitis vinifera]	CBI19252.3	841	639	711	8.68014	132	2e-29	62/73	84	69/73	94	0/73	0	-2	553	335	39.5307	TAIR|locus:2121959 - symbol:AT4G24560 "AT4G24560" species:3702 "Arabidopsis thaliana" [GO:0004843 "ubiquitin-specific protease activity" evidence=ISS] [GO:0008283 "cell proliferation" evidence=IGI] [GO:0009908 "flower development" evidence=IGI] [GO:0048364 "root development" evidence=IGI] [GO:0048366 "leaf development" evidence=IGI] [GO:0048367 "shoot development" evidence=IGI] InterPro:IPR001394…	1008	711	783	7.24206	114	2e-25	52/73	71	63/73	86	0/73	0	-2	isotig00367_2_472_-2_471_157_6	-	-	-	40	50	28	1	1	48	320
isogroup00018	isotig00090	isotig00090	522	522	58	89.0805	unknown [Glycine max]	ACU19846.1	224	68	212	64.7321	216	1e-54	94/155	60	115/155	74	10/155	6	-1	522	55	89.6552	TAIR|locus:2139777 - symbol:AT4G11650 "AT4G11650" species:3702 "Arabidopsis thaliana" [GO:0051707 "response to other organism" evidence=ISS] [GO:0009816 "defense response to bacterium, incompatible interaction" evidence=ISS] Pfam:PF00314 GenomeReviews:CT486007_GR GO:GO:0009651 EMBL:AL161532 EMBL:AL049500 EMBL:X89008 IPI:IPI00528920 PIR:T04212 RefSeq:NP_192902.1 UniGene:At.25216 STRING:P50700 PRID…	244	67	213	60.2459	209	4e-54	88/156	56	113/156	72	9/156	5	-1		No Match
isogroup01927	isotig02178	isotig02178	490	3	434	88.1633	unknown [Medicago truncatula]	ACJ83996.1	158	16	158	90.5063	288	1e-76	138/144	95	142/144	98	1/144	0	3	3	434	88.1633	TAIR|locus:2033561 - symbol:AT1G70660 "AT1G70660" species:3702 "Arabidopsis thaliana" [GO:0004842 "ubiquitin-protein ligase activity" evidence=ISS] [GO:0005515 "protein binding" evidence=IPI] [GO:0006301 "postreplication repair" evidence=IGI] [GO:0031372 "UBC13-MMS2 complex" evidence=IPI] InterPro:IPR000608 Pfam:PF00179 PROSITE:PS00183 PROSITE:PS50127 SMART:SM00212 GO:GO:0005515 GenomeReviews:CT4…	159	16	159	90.566	246	3e-65	111/144	77	131/144	90	0/144	0	3	isotig02178_63_437_+3_375_124_8	Spo	[O] COG5078 Ubiquitin-protein ligase	SPCC338.05c	52.34	107	51	0	1	107	30
isogroup00053	isotig00170	isotig00170	793	791	339	57.1248	cysteine proteinase [Vicia sativa]	P49044.1	493	111	269	32.2515	264	4e-107	145/159	91	148/159	93	8/159	5	-3	791	339	57.1248	TAIR|locus:2123782 - symbol:AT4G32940 "AT4G32940" species:3702 "Arabidopsis thaliana" [GO:0004197 "cysteine-type endopeptidase activity" evidence=ISS;IDA] [GO:0006508 "proteolysis" evidence=ISS] [GO:0000323 "lytic vacuole" evidence=IDA] [GO:0006624 "vacuolar protein processing" evidence=ISS] InterPro:IPR001096 Pfam:PF01650 PRINTS:PR00776 GenomeReviews:CT486007_GR GO:GO:0004197 GO:GO:0006508 EMBL:…	494	114	272	32.1862	224	2e-83	121/159	76	133/159	83	8/159	5	-3		No Match
isogroup01761	isotig02012	isotig02012	517	512	342	33.0754	unknown [Glycine max]	ACS36783.1	208	148	205	27.8846	79	2e-13	38/58	65	43/58	74	1/58	1	-3				No hit															No Match
isogroup02374	isotig02625	isotig02625	301	138	1	45.8472	conserved hypothetical protein [Ricinus communis]	XP_002509542.1	431	131	176	10.6729	35.8	9e-06	17/46	36	26/46	56	0/46	0	-2				No hit															No Match
isogroup00137	isotig00338	isotig00338	181	158	87	39.779	hypothetical protein SORBIDRAFT_01g032910 [Sorghum bicolor]	XP_002467709.1	584	360	383	4.10959	49.7	0.0001	21/24	87	23/24	95	0/24	0	-3				No hit															No Match
isogroup01004	isotig01255	isotig01255	733	707	3	96.1801	unknown [Glycine max]	ACU18458.1	406	2	206	50.4926	227	1e-57	141/236	59	160/236	67	32/236	13	-3	731	57	92.0873	TAIR|locus:2019529 - symbol:AT1G67230 "AT1G67230" species:3702 "Arabidopsis thaliana" [GO:0003674 "molecular_function" evidence=ND] [GO:0005634 "nucleus" evidence=IDA] [GO:0006997 "nucleus organization" evidence=IGI] [GO:0005829 "cytosol" evidence=IDA] GO:GO:0005829 GO:GO:0005634 GO:GO:0006997 EMBL:AC002130 IPI:IPI00518725 PRIDE:Q9FYH0 TAIR:At1g67230 InParanoid:Q9FYH0 Genevestigator:Q9FYH0 Unipro…	1166	764	957	16.6381	81.6	2e-15	75/226	33	115/226	50	33/226	14	-3		No Match
isogroup00004	isotig00046	isotig00046	498	317	30	57.8313	ribosome-associated protein p40 [Cicer arietinum]	O65751.1	300	205	300	32	123	5e-39	80/96	83	84/96	87	0/96	0	-2	498	319	36.1446	TAIR|gene:2084987 - symbol:RPSAb "40S ribosomal protein SA B" species:3702 "Arabidopsis thaliana" [GO:0009507 "chloroplast" evidence=IDA] [GO:0022626 "cytosolic ribosome" evidence=IDA] [GO:0016020 "membrane" evidence=IDA] InterPro:IPR001865 InterPro:IPR005707 InterPro:IPR018130 Pfam:PF00318 PRINTS:PR00395 PROSITE:PS00962 PROSITE:PS00963 GO:GO:0009507 GenomeReviews:BA000014_GR GO:GO:0016020 GO:GO:…	280	148	206	21.0714	59.7	5e-09	34/60	56	36/60	60	1/60	1	-1		No Match
isogroup02076	isotig02327	isotig02327	465	2	187	40	unnamed protein product [Vitis vinifera]	XP_002265099.1	402	335	398	15.9204	80.1	1e-13	40/64	62	44/64	68	2/64	3	2				No hit															No Match
isogroup00965	isotig01216	isotig01216	745	65	682	82.953	CM0216.490.nc [Lotus japonicus]	BAF98583.1	815	1	199	24.4172	299	1e-84	175/207	84	186/207	89	9/207	4	2	83	682	80.5369	TAIR|locus:2050085 - symbol:AT2G21410 "AT2G21410" species:3702 "Arabidopsis thaliana" [GO:0016887 "ATPase activity" evidence=ISS] [GO:0005739 "mitochondrion" evidence=IDA] [GO:0009705 "plant-type vacuole membrane" evidence=IDA] [GO:0005774 "vacuolar membrane" evidence=IDA] InterPro:IPR002490 Pfam:PF01496 GO:GO:0005739 GO:GO:0005886 GO:GO:0009507 EMBL:AC006841 GO:GO:0015078 GO:GO:0015986 GO:GO:000…	821	9	208	24.3605	266	2e-74	144/201	71	170/201	84	2/201	0	2	isotig01216_65_706_+2_642_213_8	Sce	[C] COG1269 Archaeal/vacuolar-type H+-ATPase subunit I	YOR270c	26.07	211	119	4	15	206	8
isogroup01814	isotig02065	isotig02065	505	8	502	98.0198	polyprotein [Citrus leprosis virus C]	ABA42875.1	2512	2284	2446	6.48885	108	3e-22	64/167	38	99/167	59	6/167	3	2				No hit															No Match
isogroup01664	isotig01915	isotig01915	540	60	494	80.5556	unknown [Glycine max]	ACU16577.1	145	1	143	98.6207	254	4e-66	124/145	85	131/145	90	2/145	1	3	60	494	80.5556	TAIR|locus:2153919 - symbol:AT5G24610 "AT5G24610" species:3702 "Arabidopsis thaliana" [GO:0005575 "cellular_component" evidence=ND] [GO:0003674 "molecular_function" evidence=ND] [GO:0008150 "biological_process" evidence=ND] GenomeReviews:BA000015_GR EMBL:AB010068 EMBL:AY084888 EMBL:BT025509 EMBL:AK175922 EMBL:AK176057 EMBL:AK176365 IPI:IPI00528071 RefSeq:NP_197849.1 UniGene:At.30951 PRIDE:Q9FLU3 …	146	1	144	98.6301	216	3e-56	105/146	71	120/146	82	3/146	2	3		No Match
isogroup00104	isotig00272	isotig00272	254	3	254	99.2126	unnamed protein product [Vitis vinifera]	XP_002285893.1	487	250	333	17.2485	159	1e-37	79/84	94	83/84	98	0/84	0	3	3	254	99.2126	TAIR|locus:2198561 - symbol:AT1G20200 "AT1G20200" species:3702 "Arabidopsis thaliana" [GO:0008541 "proteasome regulatory particle, lid subcomplex" evidence=ISS] [GO:0009793 "embryonic development ending in seed dormancy" evidence=NAS] [GO:0006511 "ubiquitin-dependent protein catabolic process" evidence=TAS] InterPro:IPR013586 Pfam:PF08375 INTERPRO:IPR000717 GenomeReviews:CT485782_GR GO:GO:0005886…	488	251	334	17.2131	155	4e-38	77/84	91	80/84	95	0/84	0	3		No Match
isogroup02118	isotig02369	isotig02369	450	3	371	82	PREDICTED: hypothetical protein [Vitis vinifera]	XP_002279307.1	219	77	192	52.968	132	2e-29	84/123	68	97/123	78	7/123	5	3	3	371	82	TAIR|locus:2084339 - symbol:AT3G06590 "AT3G06590" species:3702 "Arabidopsis thaliana" [GO:0003700 "transcription factor activity" evidence=ISS] InterPro:IPR001092 InterPro:IPR011598 PROSITE:PS50888 GO:GO:0005634 GenomeReviews:BA000014_GR GO:GO:0003677 GO:GO:0006350 GO:GO:0045449 GO:GO:0030528 SUPFAM:SSF47459 HOGENOM:HBG600287 EMBL:AC020580 EMBL:AY081288 EMBL:AY093390 EMBL:AY088744 IPI:IPI00538343…	221	86	211	57.0136	124	1e-28	81/126	64	95/126	75	3/126	2	3		No Match
isogroup01161	isotig01412	isotig01412	680	677	51	92.2059	unnamed protein product [Vitis vinifera]	CBI40398.3	935	434	645	22.6738	174	9e-42	97/212	45	134/212	63	3/212	1	-1	635	84	81.1765	TAIR|locus:2124948 - symbol:AT4G01290 "AT4G01290" species:3702 "Arabidopsis thaliana" [GO:0005575 "cellular_component" evidence=ND] [GO:0003674 "molecular_function" evidence=ND] [GO:0008150 "biological_process" evidence=ND] EMBL:AK221261 EMBL:AK229951 EMBL:AK230161 IPI:IPI00525911 RefSeq:NP_192038.3 UniGene:At.3807 PRIDE:Q56YR0 GeneID:828103 TAIR:At4g01290 InParanoid:Q56YR0 OMA:NRTSERY Genevestig…	991	440	618	18.0626	85.9	1e-16	67/191	35	102/191	53	19/191	9	-1		No Match
isogroup01166	isotig01417	isotig01417	677	588	118	69.5716	unknown [Glycine max]	ACU21441.1	158	1	158	100	240	1e-61	126/159	79	140/159	88	3/159	1	-3	618	118	74.003	TAIR|locus:2058699 - symbol:AT2G35680 "AT2G35680" species:3702 "Arabidopsis thaliana" [GO:0005575 "cellular_component" evidence=ND] [GO:0008138 "protein tyrosine/serine/threonine phosphatase activity" evidence=ISS] InterPro:IPR000340 InterPro:IPR000387 InterPro:IPR016130 InterPro:IPR020422 Pfam:PF00782 PROSITE:PS00383 PROSITE:PS50054 PROSITE:PS50056 GO:GO:0006470 EMBL:AC006068 GO:GO:0004725 GO:GO…	337	174	337	48.6647	146	7e-35	82/175	46	110/175	62	19/175	10	-3		No Match
isogroup01321	isotig01572	isotig01572	624	599	9	94.7115	AF405326_1 peroxidase 2 [Lupinus albus]	AAO13838.1	260	2	199	76.1538	335	3e-90	160/198	80	178/198	89	1/198	0	-2	623	9	98.5577	TAIR|locus:2161283 - symbol:AT5G58390 "AT5G58390" species:3702 "Arabidopsis thaliana" [GO:0004601 "peroxidase activity" evidence=ISS] InterPro:IPR000823 InterPro:IPR002016 InterPro:IPR010255 Pfam:PF00141 PRINTS:PR00458 PRINTS:PR00461 PROSITE:PS50873 GenomeReviews:BA000015_GR GO:GO:0005509 GO:GO:0005576 GO:GO:0055114 EMBL:AB019228 GO:GO:0020037 GO:GO:0004601 HOGENOM:HBG597790 GO:GO:0042744 InterPr…	316	52	255	64.557	281	2e-75	138/205	67	168/205	81	1/205	0	-2		No Match
isogroup02045	isotig02296	isotig02296	473	472	2	99.5772	unknown [Glycine max]	ACU19003.1	294	84	240	53.4014	275	1e-72	133/157	84	143/157	91	0/157	0	-2	472	2	99.5772	TAIR|locus:2130459 - symbol:AT4G17050 "AT4G17050" species:3702 "Arabidopsis thaliana" [GO:0003700 "transcription factor activity" evidence=ISS] [GO:0045449 "regulation of transcription" evidence=TAS] InterPro:IPR011051 InterPro:IPR014710 Gene3D:G3DSA:2.60.120.10 SUPFAM:SSF51182 GO:GO:0045449 InterPro:IPR013096 Pfam:PF07883 EMBL:AK118019 IPI:IPI00541898 RefSeq:NP_193438.2 UniGene:At.44735 UniGene:…	298	88	244	52.6846	233	3e-61	114/157	72	128/157	81	0/157	0	-2	isotig02296_2_424_-2_423_141_2	Dra	[R] COG3257 Uncharacterized protein, possibly involved in glyoxylate utilization	DR1152	38.28	128	68	4	20	141	69
isogroup02327	isotig02578	isotig02578	352				No hit																		No hit															No Match
isogroup01764	isotig02015	isotig02015	516	465	1	90.1163	putative translationally controlled tumor protein [Graphocephala atropunctata]	ABD98748.1	172	1	155	90.1163	239	1e-61	128/155	82	140/155	90	0/155	0	-1	465	1	90.1163	FB|FBgn0037874 - symbol:Tctp "Translationally controlled tumor protein" species:7227 "Drosophila melanogaster" [GO:0005737 "cytoplasm" evidence=IEA;NAS] [GO:0040018 "positive regulation of multicellular organism growth" evidence=IMP] [GO:0005085 "guanyl-nucleotide exchange factor activity" evidence=IDA] [GO:0045793 "positive regulation of cell size" evidence=IMP] InterPro:IPR001983 Pfam:PF00838 G…	172	1	155	90.1163	223	3e-58	117/155	75	139/155	89	0/155	0	-1	isotig02015_1_465_-1_465_155_8	-	-	-	49.67	151	73	3	1	151	1
isogroup00644	isotig00895	isotig00895	902	880	428	50.2217	unknown [Glycine max]	P62302.1	151	1	151	100	291	7e-77	146/151	96	148/151	98	0/151	0	-2	880	428	50.2217	TAIR|gene:2126935 - symbol:ATRPS13A "ARABIDOPSIS THALIANA RIBOSOMAL PROTEIN S13A" species:3702 "Arabidopsis thaliana" [GO:0005730 "nucleolus" evidence=IDA] [GO:0016020 "membrane" evidence=IDA] InterPro:IPR000589 InterPro:IPR012606 Pfam:PF00312 Pfam:PF08069 PROSITE:PS00362 GenomeReviews:CT486007_GR GO:GO:0005730 GO:GO:0016020 GO:GO:0006412 GO:GO:0003735 EMBL:AL161471 GO:GO:0010090 GO:GO:0022627 GO…	151	1	151	100	286	7e-77	142/151	94	148/151	98	0/151	0	-2	isotig00895_425_880_-2_456_151_2	Sce	[J] COG0184 Ribosomal protein S15P/S13E	YDR064w	74	150	39	0	1	150	1
isogroup00627	isotig00878	isotig00878	935	774	100	72.1925	unknown [Glycine max]	ACU20969.1	222	1	222	100	355	7e-96	201/225	89	212/225	94	3/225	1	-3	774	100	72.1925	TAIR|locus:2016452 - symbol:AT1G19330 "AT1G19330" species:3702 "Arabidopsis thaliana" [GO:0005575 "cellular_component" evidence=ND] [GO:0003674 "molecular_function" evidence=ND] [GO:0008150 "biological_process" evidence=ND] GenomeReviews:CT485782_GR EMBL:AY088001 EMBL:BT025640 EMBL:AK176354 IPI:IPI00525204 RefSeq:NP_564079.1 UniGene:At.16707 GeneID:838515 NMPDR:fig|3702.1.peg.2275 TAIR:At1g19330 …	247	1	232	93.9271	311	3e-84	178/233	76	195/233	83	9/233	3	-3		No Match
isogroup02409	isotig02660	isotig02660	260				No hit																		No hit															No Match
isogroup01474	isotig01725	isotig01725	582	2	403	69.0722	ribosomal protein L27 homolog [Pisum sativum]	AAA86950.1	135	2	135	99.2593	201	5e-50	131/134	97	131/134	97	0/134	0	2	2	403	69.0722	TAIR|locus:2129575 - symbol:AT4G15000 "AT4G15000" species:3702 "Arabidopsis thaliana" [GO:0005622 "intracellular" evidence=ISS] [GO:0005840 "ribosome" evidence=ISS] [GO:0003735 "structural constituent of ribosome" evidence=ISS] [GO:0006412 "translation" evidence=ISS] [GO:0022625 "cytosolic large ribosomal subunit" evidence=IDA] InterPro:IPR001141 InterPro:IPR018262 Pfam:PF01777 ProDom:PD009396 PR…	135	2	135	99.2593	179	4e-45	113/134	84	122/134	91	0/134	0	2	isotig01725_239_406_+2_168_55_1	Sce	[J] COG2163 Ribosomal protein L14E/L6E/L27E	YDR471w	51.79	56	26	1	1	55	81
isogroup01439	isotig01690	isotig01690	596	2	451	75.5034	unknown [Glycine max]	ACU23698.1	251	101	250	59.761	273	1e-71	126/150	84	140/150	93	0/150	0	2	8	445	73.4899	TAIR|gene:2123993 - symbol:AT4G27450.1 species:3702 "Arabidopsis thaliana" [GO:0005886 "plasma membrane" evidence=IDA] GO:GO:0005886 GO:GO:0005829 GO:GO:0005634 EMBL:AF375452 EMBL:AY045885 EMBL:AY091306 EMBL:AY087420 IPI:IPI00539788 RefSeq:NP_567775.1 UniGene:At.25186 UniGene:At.68765 UniGene:Rsa.6517 SMR:Q93V62 MEROPS:C44.A04 PRIDE:Q93V62 ProMEX:Q93V62 GeneID:828854 KEGG:ath:AT4G27450 NMPDR:fig|…	250	104	249	58.4	228	1e-59	104/146	71	124/146	84	0/146	0	2	isotig01690_17_463_+2_447_148_6	Vch	[E] COG0367 Asparagine synthase (glutamine-hydrolyzing)	VC0991	28.05	82	54	2	11	92	108
isogroup00392	isotig00643	isotig00643	1201	3	1199	99.6669	serine hydroxymethyltransferase 2 [Glycine max]	ACM45952.1	496	65	463	80.4435	750	0	376/399	94	390/399	97	0/399	0	3	3	1199	99.6669	TAIR|locus:2129251 - symbol:AT4G13930 "AT4G13930" species:3702 "Arabidopsis thaliana" [GO:0004372 "glycine hydroxymethyltransferase activity" evidence=ISS] [GO:0006544 "glycine metabolic process" evidence=ISS] [GO:0006563 "L-serine metabolic process" evidence=ISS] [GO:0005829 "cytosol" evidence=ISS] InterPro:IPR001085 InterPro:IPR015421 InterPro:IPR019798 Pfam:PF00464 PIRSF:PIRSF000412 PROSITE:PS…	471	40	438	84.7134	733	0	368/399	92	385/399	96	0/399	0	3	isotig00643_258_1199_+3_942_314_4	Spo	[E] COG0112 Glycine/serine hydroxymethyltransferase	SPAC18G6.04c	57.32	314	126	4	1	309	131
isogroup01296	isotig01547	isotig01547	634	634	2	99.8423	predicted protein [Populus trichocarpa]	XP_002323255.1	375	119	331	56.8	298	3e-79	151/213	70	173/213	81	2/213	0	-1	634	2	99.8423	TAIR|locus:2080575 - symbol:AT3G57030 "AT3G57030" species:3702 "Arabidopsis thaliana" [GO:0016844 "strictosidine synthase activity" evidence=ISS;TAS] [GO:0009821 "alkaloid biosynthetic process" evidence=ISS] [GO:0009505 "plant-type cell wall" evidence=IDA] [GO:0005783 "endoplasmic reticulum" evidence=IDA] InterPro:IPR004141 InterPro:IPR018119 Pfam:PF03088 GO:GO:0005886 GO:GO:0009058 GO:GO:0005783…	374	118	330	56.9519	261	1e-69	135/213	63	157/213	73	2/213	0	-1	isotig01547_2_493_-1_492_164_3	Pae	[G] COG3386 Gluconolactonase	PA1293	40.85	142	82	2	1	141	149
isogroup00104	isotig00271	isotig00271	475	3	473	99.1579	21D7 [Nicotiana tabacum]	P93768.1	488	251	407	32.1721	286	7e-76	146/157	92	154/157	98	0/157	0	3	3	473	99.1579	TAIR|locus:2198561 - symbol:AT1G20200 "AT1G20200" species:3702 "Arabidopsis thaliana" [GO:0008541 "proteasome regulatory particle, lid subcomplex" evidence=ISS] [GO:0009793 "embryonic development ending in seed dormancy" evidence=NAS] [GO:0006511 "ubiquitin-dependent protein catabolic process" evidence=TAS] InterPro:IPR013586 Pfam:PF08375 INTERPRO:IPR000717 GenomeReviews:CT485782_GR GO:GO:0005886…	488	251	407	32.1721	268	4e-72	136/157	86	147/157	93	0/157	0	3	isotig00271_156_473_+3_318_106_2	-	-	-	48.57	105	51	1	2	106	335
isogroup00150	isotig00364	isotig00364	430	1	429	99.7674	clathrin heavy chain, putative [Ricinus communis]	XP_002528311.1	1705	1500	1642	8.3871	273	8e-72	134/143	93	140/143	97	0/143	0	1	1	429	99.7674	TAIR|locus:2103442 - symbol:AT3G08530 "AT3G08530" species:3702 "Arabidopsis thaliana" [GO:0005198 "structural molecule activity" evidence=ISS] InterPro:IPR000547 InterPro:IPR001473 InterPro:IPR011990 InterPro:IPR015348 InterPro:IPR016024 InterPro:IPR016025 Pfam:PF01394 Pfam:PF09268 SMART:SM00299 GO:GO:0005515 GO:GO:0009507 GenomeReviews:BA000014_GR GO:GO:0006886 SUPFAM:SSF48371 GO:GO:0005198 Gene…	1703	1500	1642	8.39695	255	3e-68	122/143	85	137/143	95	0/143	0	1	isotig00364_64_429_+1_366_122_4	-	-	-	45.45	121	65	1	2	122	1503
isogroup00893	isotig01144	isotig01144	777	732	121	78.7645	unknown [Medicago truncatula]	ACJ84067.1	204	1	204	100	348	3e-94	193/204	94	196/204	96	0/204	0	-1	732	121	78.7645	TAIR|locus:2130923 - symbol:AT4G17390 "AT4G17390" species:3702 "Arabidopsis thaliana" [GO:0005840 "ribosome" evidence=ISS] [GO:0003735 "structural constituent of ribosome" evidence=ISS] [GO:0006412 "translation" evidence=ISS] [GO:0022625 "cytosolic large ribosomal subunit" evidence=IDA] InterPro:IPR000439 InterPro:IPR012678 InterPro:IPR020925 Pfam:PF00827 PROSITE:PS01194 GenomeReviews:CT486007_GR…	204	1	204	100	345	1e-94	185/204	90	197/204	96	0/204	0	-1	isotig01144_118_732_-1_615_204_3	Sce	[J] COG1632 Ribosomal protein L15E	YMR121c	71.08	204	58	1	1	204	1
isogroup02135	isotig02386	isotig02386	448	448	2	99.7768	AF402605_1 homeodomain leucine zipper protein HDZ2 [Phaseolus vulgaris]	AAK84886.1	327	119	270	46.4832	206	1e-51	111/154	72	125/154	81	7/154	4	-1	448	176	60.9375	TAIR|locus:2140055 - symbol:AT4G40060 "AT4G40060" species:3702 "Arabidopsis thaliana" [GO:0005634 "nucleus" evidence=ISS] [GO:0003700 "transcription factor activity" evidence=ISS;NAS] [GO:0006355 "regulation of transcription, DNA-dependent" evidence=ISS] [GO:0043565 "sequence-specific DNA binding" evidence=IDA] [GO:0009637 "response to blue light" evidence=IMP] [GO:0030308 "negative regulation of…	294	92	181	30.6122	94	2e-19	43/91	47	67/91	73	1/91	1	-1		No Match
isogroup00759	isotig01010	isotig01010	846	824	3	97.1631	unnamed protein product [Vitis vinifera]	CBI40505.3	732	231	500	36.8852	435	3e-120	220/274	80	246/274	89	4/274	1	-2	734	3	86.5248	TAIR|locus:2159517 - symbol:AT5G08610 "AT5G08610" species:3702 "Arabidopsis thaliana" [GO:0008026 "ATP-dependent helicase activity" evidence=ISS] InterPro:IPR001650 InterPro:IPR011545 Pfam:PF00270 Pfam:PF00271 PROSITE:PS00039 PROSITE:PS51194 SMART:SM00490 InterPro:IPR014001 InterPro:IPR014021 GenomeReviews:BA000015_GR GO:GO:0005524 GO:GO:0009507 GO:GO:0003723 SMART:SM00487 PROSITE:PS51192 GO:GO:0…	850	375	618	28.7059	393	4e-109	187/244	76	222/244	90	0/244	0	-2	isotig01010_3_830_-2_828_276_8	Sce	[LKJ] COG0513 Superfamily II DNA and RNA helicases	YMR290c	37.84	259	145	8	21	275	24
isogroup02313	isotig02564	isotig02564	365	1	141	38.6301	eukaryotic translation initiation factor 2 beta subunit [Elaeis guineensis]	ACF06593.1	266	158	204	17.6692	92	8e-44	42/47	89	45/47	95	0/47	0	1	1	141	38.6301	TAIR|gene:2147161 - symbol:EIF2 BETA species:3702 "Arabidopsis thaliana" [GO:0005886 "plasma membrane" evidence=IDA] InterPro:IPR002735 InterPro:IPR016189 InterPro:IPR016190 Pfam:PF01873 SMART:SM00653 GO:GO:0005515 GenomeReviews:BA000015_GR GO:GO:0005886 GO:GO:0008270 EMBL:AF296834 GO:GO:0006413 GO:GO:0003743 EMBL:AF353095 EMBL:AY128324 EMBL:BT000056 EMBL:AY087810 EMBL:Z18133 IPI:IPI00516553 RefS…	268	162	208	17.5373	93.2	1e-43	44/47	93	45/47	95	0/47	0	1	isotig02564_7_138_+1_132_43_3	Spo	[J] COG1601 Translation initiation factor 2, beta subunit (eIF-2beta)/eIF-5 N-terminal domain	SPAC6B12.17c	64.29	42	15	0	2	43	205
isogroup00395	isotig00646	isotig00646	1199	2	1003	83.5696	fructose-1,6-bisphosphate aldolase [Pisum sativum]	P46257.1	359	25	359	93.3148	630	1e-178	324/335	96	328/335	97	1/335	0	2	2	1003	83.5696	TAIR|gene:2085140 - symbol:AT3G52930.1 species:3702 "Arabidopsis thaliana" [GO:0009507 "chloroplast" evidence=IDA] [GO:0005730 "nucleolus" evidence=IDA] [GO:0005618 "cell wall" evidence=IDA] [GO:0046686 "response to cadmium ion" evidence=IEP] [GO:0005886 "plasma membrane" evidence=IDA] [GO:0009651 "response to salt stress" evidence=IEP] [GO:0048046 "apoplast" evidence=IDA] InterPro:IPR000741 Inte…	358	25	358	93.2961	577	2e-164	291/334	87	309/334	92	0/334	0	2	isotig00646_611_1006_+2_396_131_1	Sme	[G] COG3588 Fructose-1,6-bisphosphate aldolase	SMc03983	53.64	110	50	1	1	110	225
isogroup01102	isotig01353	isotig01353	698	3	674	96.2751	CBL-interacting protein kinase 6 [Cicer arietinum]	ACC96114.1	444	67	290	50.4505	431	4e-119	209/224	93	219/224	97	0/224	0	3	3	656	93.6963	TAIR|locus:2126749 - symbol:AT4G30960 "AT4G30960" species:3702 "Arabidopsis thaliana" [GO:0005575 "cellular_component" evidence=ND] [GO:0016301 "kinase activity" evidence=ISS] [GO:0007275 "multicellular organismal development" evidence=IMP] [GO:0009414 "response to water deprivation" evidence=IEP] [GO:0009628 "response to abiotic stimulus" evidence=IMP] [GO:0009651 "response to salt stress" evide…	441	68	285	49.4331	385	7e-107	182/218	83	202/218	92	0/218	0	3	isotig01353_27_698_+3_672_224_6	Sce	[RTKL] COG0515 Serine/threonine protein kinase	YDR477w_1	42.73	227	123	4	1	224	107
isogroup01833	isotig02084	isotig02084	506	504	7	98.419	predicted protein [Populus trichocarpa]	XP_002311356.1	323	46	213	52.0124	235	1e-60	110/168	65	134/168	79	2/168	1	-3	498	7	97.2332	TAIR|locus:2041329 - symbol:AT2G47070 "AT2G47070" species:3702 "Arabidopsis thaliana" [GO:0005634 "nucleus" evidence=ISS] [GO:0003677 "DNA binding" evidence=ISS] [GO:0003700 "transcription factor activity" evidence=ISS] [GO:0045449 "regulation of transcription" evidence=TAS] InterPro:IPR002110 InterPro:IPR004333 Pfam:PF03110 PROSITE:PS51141 GO:GO:0005634 GenomeReviews:CT485783_GR GO:GO:0008270 GO…	881	631	779	16.9126	184	2e-46	91/165	55	119/165	72	17/165	10	-3		No Match
isogroup01977	isotig02228	isotig02228	483	482	3	99.3789	putative B-type response regulator 13 [Populus x canadensis]	CBM42559.1	670	223	384	24.1791	261	2e-68	133/163	81	148/163	90	4/163	2	-2	482	72	85.0932	TAIR|locus:2130095 - symbol:AT4G16110 "AT4G16110" species:3702 "Arabidopsis thaliana" [GO:0000156 "two-component response regulator activity" evidence=ISS] [GO:0003700 "transcription factor activity" evidence=ISS;IDA] [GO:0005634 "nucleus" evidence=IDA] [GO:0009736 "cytokinin mediated signaling pathway" evidence=TAS] [GO:0009723 "response to ethylene stimulus" evidence=IMP] [GO:0009735 "response …	664	241	379	20.9337	184	1e-46	96/142	67	117/142	82	8/142	5	-2		No Match
isogroup01472	isotig01723	isotig01723	581	554	3	95.0086	110kDa protein HMP [Pisum sativum]	BAC06183.1	381	1	184	48.294	308	4e-82	180/184	97	181/184	98	0/184	0	-1	554	3	95.0086	TAIR|locus:2159218 - symbol:AT5G61780 "AT5G61780" species:3702 "Arabidopsis thaliana" [GO:0004518 "nuclease activity" evidence=ISS] [GO:0003676 "nucleic acid binding" evidence=ISS] [GO:0046686 "response to cadmium ion" evidence=IDA] InterPro:IPR002999 InterPro:IPR006021 InterPro:IPR016071 InterPro:IPR016685 Pfam:PF00565 PIRSF:PIRSF017179 PROSITE:PS50830 SMART:SM00318 SMART:SM00333 GO:GO:0005515 G…	985	1	185	18.7817	221	1e-57	124/186	66	152/186	81	3/186	1	-1	isotig01723_3_554_-1_552_184_3	Spo	[L] COG1525 Micrococcal nuclease (thermonuclease) homologs	SPCC645.08c	29.17	144	95	4	9	150	2
isogroup00024	isotig00111	isotig00111	718	24	278	35.5153	homology with RNA-binding proteins in meristematic tissue [Sinapis alba]	P49310.1	166	1	85	51.2048	155	6e-36	73/85	85	81/85	95	0/85	0	3	24	278	35.5153	TAIR|gene:2049358 - symbol:CCR2 "COLD, CIRCADIAN RHYTHM, AND RNA BINDING 2" species:3702 "Arabidopsis thaliana" [GO:0046686 "response to cadmium ion" evidence=IEP] [GO:0009651 "response to salt stress" evidence=IEP] [GO:0005777 "peroxisome" evidence=IDA] [GO:0009507 "chloroplast" evidence=IDA] InterPro:IPR000504 Pfam:PF00076 PROSITE:PS50102 SMART:SM00360 GO:GO:0009507 GO:GO:0005634 GO:GO:0046686 …	176	1	85	48.2955	153	6e-37	71/85	83	80/85	94	0/85	0	3	isotig00111_24_533_+3_510_169_4	Nos	[R] COG0724 RNA-binding proteins (RRM domain)	all2777	38.38	99	59	1	10	108	3
isogroup01446	isotig01697	isotig01697	592	2	592	99.8311	unknown [Glycine max]	ACU17874.1	365	71	267	53.9726	320	5e-86	181/197	91	189/197	95	0/197	0	2	2	592	99.8311	TAIR|locus:2139554 - symbol:AT4G34660 "AT4G34660" species:3702 "Arabidopsis thaliana" [GO:0008150 "biological_process" evidence=ND] [GO:0030276 "clathrin binding" evidence=ISS] Pfam:PF00018 GenomeReviews:CT486007_GR InterPro:IPR001452 SMART:SM00326 SUPFAM:SSF50044 PROSITE:PS50002 HOGENOM:HBG318454 EMBL:AF367774 EMBL:AY072132 EMBL:AY096478 EMBL:AY087158 IPI:IPI00532988 RefSeq:NP_567969.1 UniGene:A…	368	68	264	53.5326	296	3e-80	164/197	83	182/197	92	0/197	0	2		No Match
isogroup01363	isotig01614	isotig01614	611	609	1	99.6727	unknown [Medicago truncatula]	ACJ84777.1	359	88	290	56.546	398	2e-109	195/203	96	201/203	99	0/203	0	-3	606	1	99.1817	TAIR|locus:2040804 - symbol:AT2G34260 "AT2G34260" species:3702 "Arabidopsis thaliana" [GO:0005834 "heterotrimeric G-protein complex" evidence=ISS] [GO:0000166 "nucleotide binding" evidence=ISS] [GO:0080008 "CUL4 RING ubiquitin ligase complex" evidence=ISS] InterPro:IPR001680 Pfam:PF00400 GenomeReviews:CT485783_GR InterPro:IPR015943 InterPro:IPR011046 InterPro:IPR019775 InterPro:IPR019781 Gene3D:G…	353	86	286	56.9405	316	3e-86	147/202	72	177/202	87	1/202	0	-3		No Match
isogroup01388	isotig01639	isotig01639	608	2	604	99.1776	unknown [Medicago truncatula]	ACJ85725.1	474	214	415	42.616	367	4e-100	183/202	90	192/202	95	1/202	0	2	2	592	97.2039	TAIR|locus:2030170 - symbol:AT1G72710 "AT1G72710" species:3702 "Arabidopsis thaliana" [GO:0016301 "kinase activity" evidence=ISS] [GO:0005634 "nucleus" evidence=IDA] [GO:0005737 "cytoplasm" evidence=IDA] InterPro:IPR000719 InterPro:IPR008271 InterPro:IPR017441 InterPro:IPR017442 Pfam:PF00069 PROSITE:PS00107 PROSITE:PS00108 PROSITE:PS50011 GenomeReviews:CT485782_GR GO:GO:0005886 GO:GO:0005524 GO:G…	465	214	409	42.1505	271	2e-72	139/198	70	161/198	81	3/198	1	2		No Match
isogroup00097	isotig00257	isotig00257	757	31	285	33.6856	putative glycine rich protein precursor [Pisum sativum]	CAH40798.1	171	1	50	29.2398	56.2	4e-06	38/85	44	43/85	50	35/85	41	1				No hit															No Match
isogroup01028	isotig01279	isotig01279	720	120	719	83.3333	unknown [Medicago truncatula]	ACJ85186.1	370	75	273	53.7838	332	2e-104	170/200	85	182/200	91	1/200	0	3	102	719	85.8333	TAIR|gene:5019474219 - symbol:AT3G09350.3 species:3702 "Arabidopsis thaliana" [GO:0005488 "binding" evidence=IEA] InterPro:IPR011989 InterPro:IPR016024 SUPFAM:SSF48371 GO:GO:0005488 Gene3D:G3DSA:1.25.10.10 EMBL:AC011436 TAIR:At3g09350 IPI:IPI00543478 SMR:Q9SR28 PRIDE:Q9SR28 PhylomeDB:Q9SR28 Genevestigator:Q9SR28 Uniprot:Q9SR28	387	93	297	52.9716	290	5e-91	145/206	70	180/206	87	1/206	0	3	isotig01279_129_719_+3_591_197_6	-	-	-	28.11	185	127	4	2	180	65
isogroup01064	isotig01315	isotig01315	710	674	63	86.1972	unknown [Glycine max]	ACU17107.1	214	1	205	95.7944	259	3e-67	121/205	59	155/205	75	1/205	0	-1	665	78	82.8169	TAIR|locus:2098257 - symbol:AT3G51730 "AT3G51730" species:3702 "Arabidopsis thaliana" [GO:0003674 "molecular_function" evidence=ND] InterPro:IPR007856 Pfam:PF05184 GO:GO:0005773 GenomeReviews:BA000014_GR GO:GO:0006629 InterPro:IPR008138 InterPro:IPR011001 InterPro:IPR008139 Gene3D:G3DSA:1.10.225.10 Pfam:PF03489 SMART:SM00741 SUPFAM:SSF47862 PROSITE:PS50015 EMBL:AL132968 eggNOG:KOG1340 HOGENOM:HBG…	213	4	204	94.3662	196	6e-50	93/201	46	130/201	64	5/201	2	-1	isotig01315_27_674_-1_648_215_3	-	-	-	26.32	114	67	3	85	184	162
isogroup02064	isotig02315	isotig02315	470	19	276	54.8936	glycine-rich RNA binding protein 2 [Pelargonium x hortorum]	AAB63581.1	166	1	86	51.8072	157	5e-37	74/86	86	81/86	94	0/86	0	1	19	276	54.8936	TAIR|gene:2049358 - symbol:CCR2 "COLD, CIRCADIAN RHYTHM, AND RNA BINDING 2" species:3702 "Arabidopsis thaliana" [GO:0046686 "response to cadmium ion" evidence=IEP] [GO:0009651 "response to salt stress" evidence=IEP] [GO:0005777 "peroxisome" evidence=IDA] [GO:0009507 "chloroplast" evidence=IDA] InterPro:IPR000504 Pfam:PF00076 PROSITE:PS50102 SMART:SM00360 GO:GO:0009507 GO:GO:0005634 GO:GO:0046686 …	176	1	86	48.8636	150	2e-36	69/86	80	81/86	94	0/86	0	1	isotig02315_19_468_+1_450_150_4	Nos	[R] COG0724 RNA-binding proteins (RRM domain)	all2777	38.54	96	59	0	10	105	3
isogroup02273	isotig02524	isotig02524	384	25	384	93.75	unknown [Medicago truncatula]	ACJ83860.1	125	1	119	95.2	126	1e-27	97/120	80	97/120	80	1/120	0	1	76	384	80.4688	TAIR|locus:2078107 - symbol:AT3G05560 "AT3G05560" species:3702 "Arabidopsis thaliana" [GO:0005840 "ribosome" evidence=ISS] [GO:0022625 "cytosolic large ribosomal subunit" evidence=IDA] InterPro:IPR002671 Pfam:PF01776 GO:GO:0005886 GenomeReviews:BA000014_GR GO:GO:0005730 GO:GO:0006412 GO:GO:0003735 EMBL:AC011620 GO:GO:0022625 eggNOG:KOG3434 HOGENOM:HBG716459 PANTHER:PTHR10064 EMBL:AY065359 EMBL:AY…	124	17	118	82.2581	110	1e-24	75/103	72	84/103	81	1/103	0	1	isotig02524_25_303_+1_279_92_2	-	-	-	57.14	77	32	1	14	89	7
isogroup01411	isotig01662	isotig01662	603	55	603	91.0448	unknown [Medicago truncatula]	ACJ84389.1	197	1	183	92.8934	368	3e-100	179/183	97	182/183	99	0/183	0	1	67	603	89.0547	TAIR|locus:2010627 - symbol:AT1G04760 "AT1G04760" species:3702 "Arabidopsis thaliana" [GO:0016020 "membrane" evidence=ISS] [GO:0003674 "molecular_function" evidence=ND] [GO:0005768 "endosome" evidence=TAS] [GO:0005886 "plasma membrane" evidence=TAS] InterPro:IPR001388 InterPro:IPR010908 InterPro:IPR011012 Pfam:PF00957 PRINTS:PR00219 PROSITE:PS00417 PROSITE:PS50859 PROSITE:PS50892 GenomeReviews:CT…	220	3	181	81.3636	309	5e-84	147/179	82	163/179	91	0/179	0	1	isotig01662_55_603_+1_549_183_4	Spo	[U] COG5143 Synaptobrevin/VAMP-like protein	SPBC2A9.08c	23.29	146	110	2	38	182	33
isogroup02241	isotig02492	isotig02492	406	395	12	94.5813	chloroplast SecA protein [Pisum sativum]	Q41062.1	1011	759	886	12.6607	236	1e-61	118/128	92	121/128	94	0/128	0	-3	395	12	94.5813	TAIR|locus:2141335 - symbol:AT4G01800 "AT4G01800" species:3702 "Arabidopsis thaliana" [GO:0005524 "ATP binding" evidence=ISS] [GO:0006886 "intracellular protein transport" evidence=ISS] [GO:0006605 "protein targeting" evidence=ISS] InterPro:IPR000185 InterPro:IPR011115 InterPro:IPR011116 InterPro:IPR011130 InterPro:IPR020937 Pfam:PF01043 Pfam:PF07516 Pfam:PF07517 PRINTS:PR00906 PROSITE:PS01312 GO…	1021	769	896	12.5367	202	3e-52	98/128	76	113/128	88	0/128	0	-3		No Match
isogroup01504	isotig01755	isotig01755	578	568	266	52.4221	unknown [Glycine max]	ACU14796.1	177	53	152	56.4972	166	6e-48	80/102	78	93/102	91	3/102	2	-2	550	266	49.308	TAIR|gene:2082646 - symbol:CXIP1 "CAX INTERACTING PROTEIN 1" species:3702 "Arabidopsis thaliana" [GO:0009507 "chloroplast" evidence=IDA] InterPro:IPR002109 Pfam:PF00462 PROSITE:PS51354 GO:GO:0009507 GenomeReviews:BA000014_GR EMBL:AL049655 GO:GO:0009055 GO:GO:0022900 GO:GO:0015297 InterPro:IPR012336 SUPFAM:SSF52833 GO:GO:0045454 GO:GO:0015035 GO:GO:0006812 HOGENOM:HBG728471 HSSP:Q9CQM9 InterPro:IP…	173	52	148	56.0694	142	2e-42	69/97	71	80/97	82	2/97	2	-2	isotig01755_254_448_-2_195_64_3	Nos	[O] COG0278 Glutaredoxin-related protein	alr0799	65.52	58	20	0	1	58	22
isogroup00459	isotig00710	isotig00710	1093	1090	2	99.634	plamsma membrane-associated AAA-ATPase [Glycine max]	P54774.1	807	405	767	44.9814	667	0	348/363	95	359/363	98	0/363	0	-1	1090	2	99.634	TAIR|gene:2831843 - symbol:AT5G03340.1 species:3702 "Arabidopsis thaliana" [GO:0005618 "cell wall" evidence=IDA] InterPro:IPR003338 InterPro:IPR003593 InterPro:IPR003959 InterPro:IPR003960 InterPro:IPR004201 InterPro:IPR005938 InterPro:IPR009010 Pfam:PF00004 Pfam:PF02359 Pfam:PF02933 PROSITE:PS00674 SMART:SM00382 GO:GO:0005515 GenomeReviews:BA000015_GR GO:GO:0015031 GO:GO:0005524 GO:GO:0005634 GO…	810	404	766	44.8148	655	0	339/363	93	356/363	98	0/363	0	-1	isotig00710_2_1012_-1_1011_337_8	Sce	[O] COG0464 ATPases of the AAA+ class	YDL126c	62.07	348	121	1	1	337	437
isogroup01134	isotig01385	isotig01385	686	615	4	89.2128	unknown [Medicago truncatula]	ACJ85382.1	229	1	221	96.5066	293	2e-77	162/223	72	178/223	79	21/223	9	-3	483	4	69.9708	TAIR|locus:2171609 - symbol:AT5G47190 "AT5G47190" species:3702 "Arabidopsis thaliana" [GO:0005840 "ribosome" evidence=ISS] [GO:0003735 "structural constituent of ribosome" evidence=ISS] [GO:0006412 "translation" evidence=ISS] [GO:0042254 "ribosome biogenesis" evidence=ISS] InterPro:IPR001857 Pfam:PF01245 PRINTS:PR00061 PROSITE:PS01015 GenomeReviews:BA000015_GR GO:GO:0009570 GO:GO:0016020 GO:GO:00…	229	62	221	69.869	201	2e-51	99/160	61	123/160	76	0/160	0	-3	isotig01385_1_615_-3_615_205_2	Lla	[J] COG0335 Ribosomal protein L19	L0415	44.05	84	46	1	120	202	28
isogroup01939	isotig02190	isotig02190	487				No hit																		No hit															No Match
isogroup02141	isotig02392	isotig02392	446	1	402	90.1345	50S ribosomal protein L7/L12, putative [Ricinus communis]	XP_002521510.1	192	61	192	68.75	152	2e-35	90/134	67	104/134	77	2/134	1	1	1	402	90.1345	TAIR|locus:2115385 - symbol:AT4G36420 "AT4G36420" species:3702 "Arabidopsis thaliana" [GO:0015934 "large ribosomal subunit" evidence=ISS] [GO:0003735 "structural constituent of ribosome" evidence=ISS] [GO:0006412 "translation" evidence=ISS] HAMAP:MF_00368 InterPro:IPR000206 InterPro:IPR008932 InterPro:IPR013823 Pfam:PF00542 ProDom:PD001326 GenomeReviews:CT486007_GR GO:GO:0006412 GO:GO:0005840 GO:…	179	50	179	72.6257	142	5e-34	87/134	64	103/134	76	4/134	2	1	isotig02392_10_405_+1_396_131_8	Sce	[J] COG0222 Ribosomal protein L7/L12	YGL068w	41.35	133	72	2	3	131	64
isogroup00994	isotig01245	isotig01245	736	736	38	94.9728	Selenoprotein O, putative [Ricinus communis]	XP_002513433.1	654	72	315	37.3089	376	1e-105	187/244	76	209/244	85	11/244	4	-1	736	38	94.9728	TAIR|gene:3443042 - symbol:AT5G13030.1 species:3702 "Arabidopsis thaliana" [GO:0009507 "chloroplast" evidence=IDA] GO:GO:0009507 InterPro:IPR003846 Pfam:PF02696 OMA:FDFGPFA EMBL:BT000882 IPI:IPI00541925 RefSeq:NP_196807.2 UniGene:At.20443 UniGene:At.71082 UniGene:Rra.3700 UniGene:Rsa.397 STRING:Q8H126 PRIDE:Q8H126 ProMEX:Q8H126 GeneID:831143 KEGG:ath:AT5G13030 TAIR:At5g13030 InParanoid:Q8H126 Phy…	633	57	294	37.5987	365	2e-103	177/238	74	198/238	83	5/238	2	-1	isotig01245_5_361_-1_357_118_3	Xfa	[S] COG0397 Uncharacterized conserved protein	XF2619	73.83	107	28	0	2	108	95
isogroup00153	isotig00369	isotig00369	589	242	589	59.0832	unknown [Glycine max]	ACU19114.1	268	80	194	42.9104	183	1e-44	93/116	80	101/116	87	1/116	0	2	245	589	58.5739	TAIR|gene:1005714922 - symbol:AT2G43945.1 species:3702 "Arabidopsis thaliana" [GO:0009507 "chloroplast" evidence=IDA] InterPro:IPR008854 Pfam:PF05724 GO:GO:0009507 GenomeReviews:CT485783_GR GO:GO:0008152 EMBL:AC004005 GO:GO:0008119 eggNOG:euNOG12231 IPI:IPI00520843 PIR:T00674 SMR:O80564 STRING:O80564 PRIDE:O80564 TAIR:At2g43945 HOGENOM:HBG318148 InParanoid:O80564 Genevestigator:O80564 Uniprot:O80…	383	96	209	29.765	181	2e-45	92/115	80	101/115	87	1/115	0	2	isotig00369_431_589_+2_159_53_3	-	-	-	67.35	49	15	1	5	53	96
isogroup00020	isotig00099	isotig00099	516	516	169	67.4419	1211236B carboxylase,ribulose bisphosphate	P00869.1	180	65	180	64.4444	236	9e-61	108/116	93	114/116	98	0/116	0	-1	516	169	67.4419	TAIR|gene:3353690 - symbol:RBCS1A "RIBULOSE BISPHOSPHATE CARBOXYLASE SMALL CHAIN 1A" species:3702 "Arabidopsis thaliana" [GO:0031977 "thylakoid lumen" evidence=IDA] [GO:0009579 "thylakoid" evidence=IDA] [GO:0009941 "chloroplast envelope" evidence=IDA] [GO:0009507 "chloroplast" evidence=IDA] [GO:0009535 "chloroplast thylakoid membrane" evidence=IDA] [GO:0022626 "cytosolic ribosome" evidence=IDA] […	180	63	178	64.4444	192	5e-49	87/116	75	98/116	84	0/116	0	-1	isotig00099_166_333_-1_168_55_1	Nos	[C] COG4451 Ribulose bisphosphate carboxylase small subunit	alr1526	45.45	55	30	0	1	55	55
isogroup01553	isotig01804	isotig01804	567	567	151	73.545	unknown [Medicago truncatula]	ACJ86101.1	209	78	209	63.1579	211	5e-53	98/139	70	116/139	83	7/139	5	-1	567	151	73.545	TAIR|locus:2098368 - symbol:AT3G11660 "AT3G11660" species:3702 "Arabidopsis thaliana" [GO:0003674 "molecular_function" evidence=ND] [GO:0051607 "defense response to virus" evidence=IEP] INTERPRO:IPR004864 GO:GO:0051607 EMBL:AC009918 Pfam:PF03168 UniGene:At.37608 EMBL:AF264697 EMBL:AY088586 EMBL:BT020319 EMBL:BT020551 IPI:IPI00535837 RefSeq:NP_566396.1 UniGene:At.15768 UniGene:At.71596 PRIDE:Q9SRN…	209	78	209	63.1579	188	1e-47	87/139	62	104/139	74	7/139	5	-1		No Match
isogroup00775	isotig01026	isotig01026	838	1	693	82.6969	carbon-nitrogen hydrolase family protein [Arabidopsis lyrata subsp. lyrata]	XP_002871509.1	365	134	364	63.2877	398	6e-109	203/231	87	220/231	95	0/231	0	1	1	693	82.6969	TAIR|locus:2143039 - symbol:AT5G12040 "AT5G12040" species:3702 "Arabidopsis thaliana" [GO:0016810 "hydrolase activity, acting on carbon-nitrogen (but not peptide) bonds" evidence=ISS] [GO:0006807 "nitrogen compound metabolic process" evidence=ISS] [GO:0008270 "zinc ion binding" evidence=IDA] InterPro:IPR003010 Pfam:PF00795 PROSITE:PS50263 GO:GO:0009507 HSSP:P49954 Gene3D:G3DSA:3.60.110.10 SUPFAM:…	369	138	368	62.6016	397	2e-110	204/231	88	222/231	96	0/231	0	1	isotig01026_58_699_+1_642_213_3	Spo	[R] COG0388 Predicted amidohydrolase	SPAC26A3.11	55.88	204	90	0	2	205	111
isogroup02239	isotig02490	isotig02490	404	5	403	98.7624	acetylcholinesterase [Macroptilium atropurpureum]	BAG09557.1	382	234	366	34.8168	249	1e-64	109/133	81	122/133	91	0/133	0	2	2	403	99.505	TAIR|locus:2145693 - symbol:AT5G14450 "AT5G14450" species:3702 "Arabidopsis thaliana" [GO:0004091 "carboxylesterase activity" evidence=ISS] [GO:0009505 "plant-type cell wall" evidence=IDA] InterPro:IPR001087 Pfam:PF00657 PROSITE:PS01098 GenomeReviews:BA000015_GR GO:GO:0005576 GO:GO:0016042 GO:GO:0009505 GO:GO:0016788 EMBL:AL163817 HOGENOM:HBG749527 EMBL:AK118393 EMBL:BT005338 IPI:IPI00524638 PIR:…	389	240	373	34.4473	170	1e-42	78/134	58	94/134	70	0/134	0	2		No Match
isogroup00745	isotig00996	isotig00996	855	30	263	27.3684	unnamed protein product [Vitis vinifera]	CBI37898.3	236	2	79	33.0508	126	4e-27	58/78	74	68/78	87	0/78	0	3	33	260	26.6667	TAIR|gene:3440208 - symbol:GRP2 "GLYCINE RICH PROTEIN 2" species:3702 "Arabidopsis thaliana" [GO:0005886 "plasma membrane" evidence=IDA] InterPro:IPR001878 InterPro:IPR002059 InterPro:IPR011129 Pfam:PF00098 Pfam:PF00313 PRINTS:PR00050 PROSITE:PS50158 SMART:SM00343 SMART:SM00357 Prosite:PS00352 GO:GO:0005886 GenomeReviews:CT486007_GR GO:GO:0005737 GO:GO:0005730 GO:GO:0008270 GO:GO:0006355 GO:GO:00…	203	10	85	37.4384	110	6e-24	50/76	65	63/76	82	0/76	0	3	isotig00996_24_650_+3_627_208_1	Sty	[K] COG1278 Cold shock proteins	STM0629	62.26	53	20	0	3	55	2
isogroup01024	isotig01275	isotig01275	718	1	654	91.0864	Peptidase T2, asparaginase 2 [Medicago truncatula]	ABD32614.1	325	106	325	67.6923	407	7e-112	202/220	91	210/220	95	2/220	0	1	1	654	91.0864	TAIR|locus:2093387 - symbol:AT3G16150 "AT3G16150" species:3702 "Arabidopsis thaliana" [GO:0005575 "cellular_component" evidence=ND] [GO:0004067 "asparaginase activity" evidence=ISS;IDA] [GO:0006516 "glycoprotein catabolic process" evidence=ISS] InterPro:IPR000246 Pfam:PF01112 GenomeReviews:BA000014_GR HOGENOM:HBG735787 OMA:RTEESTI PANTHER:PTHR10188 BRENDA:3.4.19.5 GO:GO:0008798 GO:GO:0004067 EMBL…	325	106	325	67.6923	365	1e-100	179/220	81	197/220	89	2/220	0	1	isotig01275_19_657_+1_639_212_10	Rso	[E] COG1446 Asparaginase	RSc1378	42.79	215	112	5	1	212	114
isogroup00248	isotig00499	isotig00499	1629	1	1593	97.7901	nine-cis-epoxycarotenoid dioxygenase1 [Pisum sativum]	Q8LP17.1	541	10	540	98.1516	1042	0	500/531	94	521/531	98	0/531	0	1	4	1596	97.7901	TAIR|gene:2087417 - symbol:CCD1 "CAROTENOID CLEAVAGE DIOXYGENASE 1" species:3702 "Arabidopsis thaliana" [GO:0005773 "vacuole" evidence=IDA] [GO:0005886 "plasma membrane" evidence=IDA] GO:GO:0005886 GO:GO:0005773 GO:GO:0006950 GenomeReviews:BA000014_GR GO:GO:0055114 GO:GO:0005506 EMBL:AL163818 InterPro:IPR004294 PANTHER:PTHR10543 Pfam:PF03055 EMBL:AJ005813 EMBL:BT000436 EMBL:BT002102 IPI:IPI005179…	538	11	538	98.1413	886	0	421/531	79	472/531	88	3/531	0	1	isotig00499_277_1599_+1_1323_440_14	Nos	[Q] COG3670 Lignostilbene-alpha,beta-dioxygenase and related enzymes	all1106	42.5	440	205	12	1	435	75
isogroup00510	isotig00761	isotig00761	1029	813	148	64.723	unknown [Glycine max]	ACU17730.1	244	9	239	94.6721	251	1e-64	131/234	55	156/234	66	15/234	6	-1	840	163	65.8892	TAIR|locus:2056603 - symbol:AT2G28580 "AT2G28580" species:3702 "Arabidopsis thaliana" [GO:0005575 "cellular_component" evidence=ND] [GO:0003674 "molecular_function" evidence=ND] [GO:0008150 "biological_process" evidence=ND] InterPro:IPR004158 GenomeReviews:CT485783_GR Pfam:PF03140 HOGENOM:HBG320405 EMBL:AY773851 IPI:IPI00518943 RefSeq:NP_180425.2 UniGene:At.50977 PRIDE:Q5S4X4 GeneID:817406 KEGG:a…	536	301	512	39.5522	118	4e-26	75/236	31	117/236	49	34/236	14	-1		No Match
isogroup00001	isotig00016	isotig00016	750	699	544	20.8	putative glycine rich protein precursor [Pisum sativum]	CAH40798.1	171	1	50	29.2398	79.7	4e-13	45/52	86	47/52	90	2/52	3	-1				No hit															No Match
isogroup00407	isotig00658	isotig00658	1169	1158	460	59.7947	PREDICTED: hypothetical protein [Vitis vinifera]	XP_002284896.1	393	43	273	58.7786	261	6e-109	138/234	58	175/234	74	4/234	1	-3	1164	460	60.308	TAIR|locus:2009175 - symbol:AT1G06650 "AT1G06650" species:3702 "Arabidopsis thaliana" [GO:0005575 "cellular_component" evidence=ND] [GO:0008150 "biological_process" evidence=ND] [GO:0010302 "2-oxoglutarate-dependent dioxygenase activity" evidence=ISS] InterPro:IPR005123 Pfam:PF03171 GenomeReviews:CT485782_GR GO:GO:0055114 GO:GO:0016491 GO:GO:0005506 EMBL:AC007592 PIR:D86201 HSSP:Q08506 eggNOG:KOG…	369	8	249	65.5827	183	2e-70	106/242	43	148/242	61	7/242	2	-3		No Match
isogroup01884	isotig02135	isotig02135	499	1	456	91.3828	protein phosphatase 2C (PP2C) [Fagus sylvatica]	CAB90634.1	397	224	375	38.2872	257	2e-68	127/152	83	139/152	91	0/152	0	1	1	459	91.984	TAIR|locus:2121234 - symbol:AT4G38520 "AT4G38520" species:3702 "Arabidopsis thaliana" [GO:0004722 "protein serine/threonine phosphatase activity" evidence=ISS] InterPro:IPR000222 InterPro:IPR001932 PROSITE:PS01032 SMART:SM00331 SMART:SM00332 Pfam:PF00481 GenomeReviews:CT486007_GR GO:GO:0006470 GO:GO:0004722 GO:GO:0000287 GO:GO:0030145 EMBL:AL161593 Gene3D:G3DSA:3.60.40.10 SUPFAM:SSF81606 EMBL:AL0…	400	224	376	38.25	235	2e-64	111/153	72	134/153	87	0/153	0	1		No Match
isogroup02358	isotig02609	isotig02609	325				No hit																		No hit															No Match
isogroup00409	isotig00660	isotig00660	1164	1164	1	100	ceramidase, putative [Ricinus communis]	XP_002520446.1	772	173	562	50.5181	583	2e-164	312/390	80	350/390	89	2/390	0	-1	1164	28	97.6804	TAIR|gene:2025041 - symbol:AT1G07380.1 species:3702 "Arabidopsis thaliana" [GO:0005886 "plasma membrane" evidence=IDA] GenomeReviews:CT485782_GR GO:GO:0005886 EMBL:AC022464 HOGENOM:HBG315824 InterPro:IPR006823 PANTHER:PTHR12670 eggNOG:KOG2232 IPI:IPI00548561 PIR:G86208 PRIDE:Q9LNV7 TAIR:At1g07380 InParanoid:Q9LNV7 PhylomeDB:Q9LNV7 Genevestigator:Q9LNV7 Uniprot:Q9LNV7	808	178	557	47.0297	553	6e-157	292/380	76	335/380	88	1/380	0	-1	isotig00660_1_1050_-1_1050_350_6	-	-	-	40.27	221	101	7	120	338	258
isogroup00439	isotig00690	isotig00690	1126	151	1059	80.7282	ubiquitin-protein ligase, putative [Ricinus communis]	XP_002510618.1	398	2	319	79.8995	62	2e-07	75/334	22	141/334	42	47/334	14	1	160	714	49.2895	TAIR|locus:2145447 - symbol:AT5G25290 "AT5G25290" species:3702 "Arabidopsis thaliana" [GO:0005575 "cellular_component" evidence=ND] [GO:0003674 "molecular_function" evidence=ND] [GO:0008150 "biological_process" evidence=ND] Pfam:PF00646 INTERPRO:IPR001810 GenomeReviews:BA000015_GR SMART:SM00256 PROSITE:PS50181 EMBL:AC006258 HOGENOM:HBG319128 InterPro:IPR005174 Pfam:PF03478 EMBL:DQ056689 IPI:IPI00…	397	14	175	40.806	44.7	0.0006	44/187	23	77/187	41	27/187	14	1		No Match
isogroup01839	isotig02090	isotig02090	504	1	504	100	predicted protein [Populus trichocarpa]	XP_002307903.1	202	26	193	83.1683	220	5e-56	131/168	77	153/168	91	0/168	0	1	1	504	100	TAIR|locus:2058744 - symbol:AT2G35760 "AT2G35760" species:3702 "Arabidopsis thaliana" [GO:0005575 "cellular_component" evidence=ND] [GO:0003674 "molecular_function" evidence=ND] [GO:0008150 "biological_process" evidence=ND] GO:GO:0016021 GenomeReviews:CT485783_GR EMBL:AC006068 InterPro:IPR006702 InterPro:IPR006459 Pfam:PF04535 TIGRFAMs:TIGR01569 EMBL:AF462840 EMBL:AY124824 EMBL:AY088673 IPI:IPI00…	201	25	192	83.5821	207	2e-53	120/168	71	143/168	85	0/168	0	1		No Match
isogroup01523	isotig01774	isotig01774	575	9	386	65.7391	cytosolic malate dehydrogenase [Lupinus angustifolius]	AEB60994.1	332	207	332	37.9518	224	4e-57	120/126	95	125/126	99	0/126	0	3	3	386	66.7826	TAIR|locus:2018244 - symbol:AT1G04410 "AT1G04410" species:3702 "Arabidopsis thaliana" [GO:0016615 "malate dehydrogenase activity" evidence=ISS] [GO:0010043 "response to zinc ion" evidence=IEP] InterPro:IPR001236 InterPro:IPR001252 InterPro:IPR001557 InterPro:IPR010945 InterPro:IPR011274 InterPro:IPR015955 InterPro:IPR016040 Pfam:PF00056 Pfam:PF02866 PIRSF:PIRSF000102 PROSITE:PS00068 UniProt:P9381…	332	205	332	38.5542	204	2e-52	112/128	87	119/128	92	0/128	0	3	isotig01774_198_389_+3_192_63_1	Dra	[C] COG0039 Malate/lactate dehydrogenases	DR0325	60	55	22	0	1	55	266
isogroup00731	isotig00982	isotig00982	861	84	812	84.669	expansin [Vicia faba]	ABM66452.1	254	1	243	95.6693	471	6e-131	235/243	96	240/243	98	0/243	0	3	162	812	75.6098	TAIR|locus:2061918 - symbol:AT2G40610 "AT2G40610" species:3702 "Arabidopsis thaliana" [GO:0009826 "unidimensional cell growth" evidence=ISS;NAS] [GO:0009831 "plant-type cell wall modification during multidimensional cell growth" evidence=ISS] [GO:0009828 "plant-type cell wall loosening" evidence=ISS;NAS] [GO:0006949 "syncytium formation" evidence=IEP] InterPro:IPR002963 InterPro:IPR007118 PRINTS:…	253	25	242	86.166	375	1e-103	182/218	83	202/218	92	1/218	0	3		No Match
isogroup00724	isotig00975	isotig00975	863	1	777	90.0348	unnamed protein product [Homo sapiens]	BAD18434.1	957	229	487	27.0637	433	2e-124	233/259	89	248/259	95	0/259	0	1	1	777	90.0348	TAIR|gene:2123075 - symbol:EIF3A "EUKARYOTIC TRANSLATION INITIATION FACTOR 3A" species:3702 "Arabidopsis thaliana" [GO:0005886 "plasma membrane" evidence=IDA] INTERPRO:IPR000717 GO:GO:0005886 GenomeReviews:CT486007_GR GO:GO:0005737 EMBL:AL161531 GO:GO:0006413 GO:GO:0003743 EMBL:AL050399 SMART:SM00088 Pfam:PF01399 EMBL:AF291711 IPI:IPI00544672 PIR:T10562 RefSeq:NP_192881.1 UniGene:At.24381 UniGene…	987	229	487	26.2411	375	4e-106	198/259	76	230/259	88	0/259	0	1	isotig00975_97_789_+1_693_230_7	-	-	-	26.7	221	129	5	1	218	262
isogroup02119	isotig02370	isotig02370	453	4	453	99.3377	unknown protein [Arabidopsis thaliana]	NP_564699.1	445	292	441	33.7079	274	3e-72	127/150	84	142/150	94	0/150	0	1	4	453	99.3377	TAIR|locus:2020512 - symbol:AT1G55680 "AT1G55680" species:3702 "Arabidopsis thaliana" [GO:0005834 "heterotrimeric G-protein complex" evidence=ISS] [GO:0003674 "molecular_function" evidence=ND] [GO:0008150 "biological_process" evidence=ND] [GO:0080008 "CUL4 RING ubiquitin ligase complex" evidence=ISS] InterPro:IPR001680 Pfam:PF00400 GenomeReviews:CT485782_GR InterPro:IPR015943 InterPro:IPR011046 I…	445	292	441	33.7079	274	7e-74	127/150	84	142/150	94	0/150	0	1	isotig02370_28_453_+1_426_142_3	Spo	[R] COG2319 FOG: WD40 repeat	SPBC2A9.03	40.28	144	82	3	1	142	284
isogroup00538	isotig00789	isotig00789	1012	2	1012	99.9012	YT521-B-like protein [Medicago truncatula]	ABN09800.1	662	237	568	50.1511	583	2e-164	284/337	84	311/337	92	5/337	1	2	2	1012	99.9012	TAIR|locus:2092815 - symbol:AT3G13460 "AT3G13460" species:3702 "Arabidopsis thaliana" [GO:0005634 "nucleus" evidence=IDA] [GO:0005737 "cytoplasm" evidence=IDA] [GO:0005515 "protein binding" evidence=IPI] GO:GO:0005515 GO:GO:0005634 GO:GO:0005737 EMBL:AP000603 InterPro:IPR007275 Pfam:PF04146 PROSITE:PS50882 PANTHER:PTHR12357 EMBL:AY123992 IPI:IPI00538679 RefSeq:NP_187955.2 UniGene:At.23650 UniGene…	667	239	579	51.1244	318	2e-86	175/346	50	225/346	65	14/346	4	2	isotig00789_116_1012_+2_897_299_8	-	-	-	41.43	140	78	3	161	299	154
isogroup01967	isotig02218	isotig02218	486	19	309	59.8765	hypothetical protein [Cicer arietinum]	CAA10123.1	145	28	127	68.9655	166	1e-39	87/100	87	91/100	91	3/100	3	1	100	309	43.2099	TAIR|locus:2018486 - symbol:AT1G65720 "AT1G65720" species:3702 "Arabidopsis thaliana" [GO:0003674 "molecular_function" evidence=ND] [GO:0008150 "biological_process" evidence=ND] EMBL:AC007234 EMBL:AF378863 EMBL:AF380648 EMBL:AY050465 EMBL:AY054140 IPI:IPI00545319 RefSeq:NP_564863.1 UniGene:At.22495 STRING:Q9SHY3 PRIDE:Q9SHY3 GeneID:842883 KEGG:ath:AT1G65720 NMPDR:fig|3702.1.peg.5995 TAIR:At1g6572…	180	96	168	40.5556	78.6	9e-15	42/73	57	53/73	72	3/73	4	1		No Match
isogroup00390	isotig00641	isotig00641	1204	181	1203	84.9668	glycogen synthase kinase [Glycine max]	ACQ91102.1	410	1	340	82.9268	670	0	329/341	96	331/341	97	1/341	0	1	181	1203	84.9668	TAIR|locus:2832141 - symbol:AT5G26751 "AT5G26751" species:3702 "Arabidopsis thaliana" [GO:0004672 "protein kinase activity" evidence=ISS] [GO:0009933 "meristem structural organization" evidence=IMP] [GO:0005829 "cytosol" evidence=IDA] [GO:0016310 "phosphorylation" evidence=IDA] [GO:0004674 "protein serine/threonine kinase activity" evidence=ISS] InterPro:IPR000719 InterPro:IPR002290 InterPro:IPR0…	405	1	335	82.716	657	0	323/341	94	330/341	96	6/341	1	1	isotig00641_181_1203_+1_1023_341_10	Spo	[RTKL] COG0515 Serine/threonine protein kinase	SPAC1687.15	61.13	283	107	3	60	341	18
isogroup01857	isotig02108	isotig02108	502	20	502	96.2151	predicted protein [Populus trichocarpa]	XP_002306645.1	410	119	280	39.5122	238	2e-61	112/162	69	130/162	80	1/162	0	2	5	502	99.2032	TAIR|locus:2205861 - symbol:AT1G44130 "AT1G44130" species:3702 "Arabidopsis thaliana" [GO:0009505 "plant-type cell wall" evidence=IDA] InterPro:IPR001461 InterPro:IPR001969 InterPro:IPR009007 Pfam:PF00026 PRINTS:PR00792 PROSITE:PS00141 GenomeReviews:CT485782_GR GO:GO:0006508 EMBL:AC074228 GO:GO:0009505 GO:GO:0004190 InterPro:IPR021109 SUPFAM:SSF50630 Gene3D:G3DSA:2.40.70.10 PANTHER:PTHR13683 eggN…	405	109	273	40.7407	217	2e-56	102/167	61	124/167	74	3/167	1	2		No Match
isogroup02073	isotig02324	isotig02324	466	413	3	88.1974	leucine-rich repeat receptor-like protein kinase [Glycine max]	ACM89546.1	808	529	666	17.0792	259	9e-68	126/138	91	131/138	94	1/138	0	-3	410	3	87.5536	TAIR|locus:2032553 - symbol:AT1G28440 "AT1G28440" species:3702 "Arabidopsis thaliana" [GO:0005524 "ATP binding" evidence=ISS] [GO:0016301 "kinase activity" evidence=ISS] [GO:0004674 "protein serine/threonine kinase activity" evidence=ISS] [GO:0006468 "protein amino acid phosphorylation" evidence=ISS] [GO:0007169 "transmembrane receptor protein tyrosine kinase signaling pathway" evidence=ISS] Pfam…	996	712	850	13.9558	225	5e-59	108/139	77	120/139	86	3/139	2	-3	isotig02324_3_425_-3_423_141_3	Spo	[RTKL] COG0515 Serine/threonine protein kinase	SPAC2F3.15	39.05	105	57	3	26	129	324
isogroup01565	isotig01816	isotig01816	562	561	1	99.8221	unnamed protein product [Vitis vinifera]	CBI38032.3	797	421	607	23.463	349	9e-95	173/187	92	181/187	96	0/187	0	-2	561	1	99.8221	TAIR|locus:2057640 - symbol:AT2G33730 "AT2G33730" species:3702 "Arabidopsis thaliana" [GO:0008026 "ATP-dependent helicase activity" evidence=ISS] [GO:0005634 "nucleus" evidence=IDA] [GO:0005737 "cytoplasm" evidence=IDA] InterPro:IPR000629 InterPro:IPR001650 InterPro:IPR011545 Pfam:PF00270 Pfam:PF00271 PROSITE:PS00039 PROSITE:PS51194 SMART:SM00490 InterPro:IPR014001 InterPro:IPR014021 GO:GO:000552…	733	428	614	25.5116	345	7e-95	171/187	91	179/187	95	0/187	0	-2	isotig01816_1_420_-2_420_140_8	Spo	[LKJ] COG0513 Superfamily II DNA and RNA helicases	SPCC63.11	39.58	144	83	3	1	140	411
isogroup01636	isotig01887	isotig01887	544	542	93	82.7206	unknown [Glycine max]	ACU13443.1	193	44	193	77.7202	261	3e-68	148/150	98	150/150	100	0/150	0	-3	542	93	82.7206	TAIR|locus:2132148 - symbol:AT4G02080 "AT4G02080" species:3702 "Arabidopsis thaliana" [GO:0005525 "GTP binding" evidence=ISS] InterPro:IPR005225 InterPro:IPR006687 InterPro:IPR006689 Pfam:PF00025 PRINTS:PR00328 PROSITE:PS51422 SMART:SM00178 GO:GO:0005525 TIGRFAMs:TIGR00231 GO:GO:0005886 GenomeReviews:CT486007_GR GO:GO:0006886 GO:GO:0005783 GO:GO:0005794 EMBL:AL161493 GO:GO:0016192 PANTHER:PTHR117…	193	44	193	77.7202	254	9e-68	142/150	94	150/150	100	0/150	0	-3		No Match
isogroup02023	isotig02274	isotig02274	477	477	1	100	unnamed protein product [Vitis vinifera]	CBI27708.3	493	208	366	32.2515	291	3e-77	146/160	91	151/160	94	2/160	1	-1	477	1	100	TAIR|locus:2150753 - symbol:AT5G08450 "AT5G08450" species:3702 "Arabidopsis thaliana" [GO:0005575 "cellular_component" evidence=ND] [GO:0003674 "molecular_function" evidence=ND] [GO:0008150 "biological_process" evidence=ND] GenomeReviews:BA000015_GR InterPro:IPR013951 Pfam:PF08642 EMBL:AY091073 EMBL:AY122935 IPI:IPI00547646 RefSeq:NP_001031857.1 RefSeq:NP_196462.2 RefSeq:NP_851033.1 UniGene:At.27…	918	630	788	17.3203	257	1e-68	130/160	81	142/160	88	2/160	1	-1		No Match
isogroup02004	isotig02255	isotig02255	481	2	451	93.5551	unknown [Medicago truncatula]	ACJ85605.1	202	42	190	73.7624	175	2e-42	121/151	80	129/151	85	3/151	1	2	23	451	89.1892	TAIR|gene:2008554 - symbol:PSBY "PHOTOSYSTEM II BY" species:3702 "Arabidopsis thaliana" [GO:0009535 "chloroplast thylakoid membrane" evidence=IDA] GenomeReviews:CT485782_GR GO:GO:0016021 GO:GO:0030145 GO:GO:0009535 EMBL:AC008113 GO:GO:0015979 GO:GO:0009523 GO:GO:0009533 EMBL:AJ223306 EMBL:AF079800 EMBL:AY050391 EMBL:AY052269 EMBL:AY097348 IPI:IPI00519144 PIR:T51847 RefSeq:NP_176940.1 UniGene:At.2…	189	34	175	75.1323	122	5e-28	85/143	59	110/143	76	1/143	0	2		No Match
isogroup02082	isotig02333	isotig02333	463	463	95	79.6976	AF332134_1 FtsH protease [Medicago sativa]	Q9BAE0.1	706	584	706	17.4221	217	5e-55	117/123	95	120/123	97	0/123	0	-1	463	95	79.6976	TAIR|gene:2011951 - symbol:FTSH1 "FtsH protease 1" species:3702 "Arabidopsis thaliana" [GO:0031977 "thylakoid lumen" evidence=IDA] [GO:0009507 "chloroplast" evidence=IDA] [GO:0009535 "chloroplast thylakoid membrane" evidence=IDA] [GO:0016020 "membrane" evidence=IDA] InterPro:IPR000642 InterPro:IPR003593 InterPro:IPR003959 InterPro:IPR003960 InterPro:IPR005936 Pfam:PF00004 Pfam:PF01434 PROSITE:PS0…	716	594	716	17.1788	210	2e-54	110/123	89	117/123	95	0/123	0	-1	isotig02333_92_397_-1_306_101_4	Syn	[O] COG0465 ATP-dependent Zn proteases	slr1604	45.92	98	53	0	1	98	515
isogroup00035	isotig00136	isotig00136	623	288	599	50.0803	unknown [Glycine max]	ACU21471.1	290	87	190	35.8621	197	9e-70	95/104	91	101/104	97	0/104	0	3	291	599	49.5987	TAIR|gene:2165609 - symbol:AT5G57280.1 species:3702 "Arabidopsis thaliana" [GO:0008152 "metabolic process" evidence=IEA] [GO:0008168 "methyltransferase activity" evidence=IEA] InterPro:IPR013216 Pfam:PF08241 GenomeReviews:BA000015_GR GO:GO:0008152 GO:GO:0008168 HOGENOM:HBG444343 OMA:KKSREWV InterPro:IPR022238 Pfam:PF12589 EMBL:AB019233 EMBL:AY065258 EMBL:AY096365 IPI:IPI00518038 RefSeq:NP_200538.…	289	88	190	35.6401	171	8e-64	82/103	79	91/103	88	0/103	0	3	isotig00136_336_611_+3_276_91_3	Spo	[QR] COG0500 SAM-dependent methyltransferases	SPAC26A3.06	54.55	88	40	0	1	88	100
isogroup00657	isotig00908	isotig00908	908	3	662	72.6872	unknown [Medicago truncatula]	ACJ84504.1	320	100	319	68.75	396	2e-108	186/220	84	200/220	90	0/220	0	3	6	662	72.3568	TAIR|locus:2015413 - symbol:AT1G47480 "AT1G47480" species:3702 "Arabidopsis thaliana" [GO:0005575 "cellular_component" evidence=ND] InterPro:IPR002168 PROSITE:PS01173 GO:GO:0008152 GO:GO:0016787 EMBL:AC007519 IPI:IPI00541562 PIR:A96515 RefSeq:NP_564507.1 UniGene:At.43200 SMR:Q9SX78 STRING:Q9SX78 PRIDE:Q9SX78 GeneID:841155 KEGG:ath:AT1G47480 NMPDR:fig|3702.1.peg.4205 TAIR:At1g47480 InParanoid:Q9SX…	314	97	311	68.4713	214	3e-55	106/221	47	147/221	66	8/221	3	3		No Match
isogroup01318	isotig01569	isotig01569	625	168	548	60.96	unknown [Glycine max]	ACU14426.1	160	34	160	79.375	224	8e-57	108/127	85	121/127	95	0/127	0	3	171	548	60.48	TAIR|locus:2007690 - symbol:AT1G48350 "AT1G48350" species:3702 "Arabidopsis thaliana" [GO:0005840 "ribosome" evidence=ISS] [GO:0003735 "structural constituent of ribosome" evidence=ISS] [GO:0006412 "translation" evidence=ISS] [GO:0042254 "ribosome biogenesis" evidence=ISS] InterPro:IPR004389 InterPro:IPR005484 Pfam:PF00861 GenomeReviews:CT485782_GR GO:GO:0006412 GO:GO:0009941 GO:GO:0005840 GO:GO:…	170	45	170	74.1176	210	3e-54	103/126	81	114/126	90	0/126	0	3	isotig01569_57_551_+3_495_164_3	Nos	[J] COG0256 Ribosomal protein L18	all4200	57.14	119	49	1	46	164	4
isogroup00224	isotig00475	isotig00475	1843	1843	113	93.923	predicted protein [Populus trichocarpa]	XP_002310687.1	843	265	841	68.446	1076	0	539/577	93	566/577	98	0/577	0	-1	1840	113	93.7602	TAIR|gene:1005715101 - symbol:LOS1 "LOW EXPRESSION OF OSMOTICALLY RESPONSIVE GENES 1" species:3702 "Arabidopsis thaliana" [GO:0005730 "nucleolus" evidence=IDA] [GO:0005507 "copper ion binding" evidence=IDA] [GO:0005886 "plasma membrane" evidence=IDA] [GO:0016020 "membrane" evidence=IDA] [GO:0009507 "chloroplast" evidence=IDA] InterPro:IPR000640 InterPro:IPR000795 InterPro:IPR004161 InterPro:IPR00…	843	266	841	68.3274	1059	0	532/576	92	558/576	96	0/576	0	-1	isotig00475_104_1777_-1_1674_557_24	Spo	[J] COG0480 Translation elongation factors (GTPases)	SPAC513.01c	62.48	557	206	2	1	557	259
isogroup02344	isotig02595	isotig02595	336	335	6	98.2143	predicted protein [Populus trichocarpa]	XP_002332232.1	698	237	346	15.7593	182	2e-44	88/110	80	94/110	85	0/110	0	-2	332	69	78.5714	TAIR|gene:3694727 - symbol:AT2G23140.1 species:3702 "Arabidopsis thaliana" [GO:0016567 "protein ubiquitination" evidence=IEA] [GO:0000151 "ubiquitin ligase complex" evidence=IEA] [GO:0005488 "binding" evidence=IEA] [GO:0004842 "ubiquitin-protein ligase activity" evidence=IEA] InterPro:IPR000225 InterPro:IPR003613 InterPro:IPR011989 InterPro:IPR016024 Pfam:PF04564 SMART:SM00504 GenomeReviews:CT485…	811	232	319	10.8508	150	1e-36	71/88	80	78/88	88	0/88	0	-2		No Match
isogroup02300	isotig02551	isotig02551	372				No hit																		No hit															No Match
isogroup00690	isotig00941	isotig00941	889	887	18	97.8628	unknown [Medicago truncatula]	ACJ85596.1	500	211	500	58	543	9e-153	282/290	97	285/290	98	0/290	0	-3	887	18	97.8628	TAIR|locus:2161068 - symbol:AT5G56350 "AT5G56350" species:3702 "Arabidopsis thaliana" [GO:0005575 "cellular_component" evidence=ND] [GO:0004743 "pyruvate kinase activity" evidence=ISS] [GO:0006096 "glycolysis" evidence=ISS] InterPro:IPR001697 InterPro:IPR015793 InterPro:IPR015794 InterPro:IPR015813 Pfam:PF00224 Pfam:PF02887 PRINTS:PR01050 InterPro:IPR011037 GenomeReviews:BA000015_GR GO:GO:0000287…	498	209	498	58.2329	502	8e-142	260/290	89	270/290	93	0/290	0	-3	isotig00941_15_836_-3_822_273_10	Bha	[G] COG0469 Pyruvate kinase	BH3163_1	44.69	273	123	5	3	269	218
isogroup00916	isotig01167	isotig01167	764	730	170	73.4293	unknown [Glycine max]	ACU15099.1	187	1	187	100	346	2e-93	174/187	93	181/187	96	0/187	0	-2	730	170	73.4293	TAIR|gene:2078076 - symbol:RPL18 "RIBOSOMAL PROTEIN L18" species:3702 "Arabidopsis thaliana" [GO:0009507 "chloroplast" evidence=IDA] [GO:0005773 "vacuole" evidence=IDA] [GO:0005886 "plasma membrane" evidence=IDA] InterPro:IPR000039 PROSITE:PS01106 Pfam:PF00828 GO:GO:0005886 GO:GO:0009507 GO:GO:0005773 GenomeReviews:BA000014_GR GO:GO:0006412 GO:GO:0003735 EMBL:AC011620 GO:GO:0022625 InterPro:IPR02…	187	1	187	100	313	3e-85	155/187	82	172/187	91	0/187	0	-2	isotig01167_167_730_-2_564_187_2	Spo	[J] COG1727 Ribosomal protein L18E	SPBC11C11.07	58.64	191	71	3	1	187	1
isogroup00650	isotig00901	isotig00901	916	914	63	93.0131	1-deoxy-D-xylulose 5-phosphate synthase 1 [Medicago truncatula]	CAD22530.1	717	434	717	39.6095	562	2e-158	277/284	97	282/284	99	0/284	0	-3	914	75	91.7031	TAIR|gene:2130373 - symbol:CLA1 "CLOROPLASTOS ALTERADOS 1" species:3702 "Arabidopsis thaliana" [GO:0009507 "chloroplast" evidence=IDA] InterPro:IPR001017 InterPro:IPR005476 InterPro:IPR005477 InterPro:IPR009014 InterPro:IPR015941 Pfam:PF00676 Pfam:PF02780 InterPro:IPR005475 Pfam:PF02779 InterPro:IPR005474 GenomeReviews:CT486007_GR GO:GO:0009507 UniGene:At.66955 GO:GO:0009228 EMBL:AL161542 GO:GO:0…	717	437	716	39.0516	493	3e-139	240/280	85	257/280	91	0/280	0	-3	isotig00901_60_731_-3_672_223_8	Mlo	[HI] COG1154 Deoxyxylulose-5-phosphate synthase	mlr7474	59.63	218	86	1	1	218	419
isogroup02383	isotig02634	isotig02634	289				No hit																		No hit															No Match
isogroup00130	isotig00324	isotig00324	512	384	136	48.6328	unknown [Medicago truncatula]	ACJ84206.1	157	73	155	52.8662	119	2e-25	54/83	65	69/83	83	0/83	0	-3	378	145	45.7031	TAIR|locus:2201200 - symbol:AT1G23120 "AT1G23120" species:3702 "Arabidopsis thaliana" [GO:0005575 "cellular_component" evidence=ND] [GO:0003674 "molecular_function" evidence=ND] InterPro:IPR000916 Pfam:PF00407 GenomeReviews:CT485782_GR GO:GO:0006952 GO:GO:0009607 EMBL:AC002311 HOGENOM:HBG748945 EMBL:BT003676 EMBL:AK119068 IPI:IPI00530778 PIR:D86365 RefSeq:NP_173725.1 UniGene:At.20079 SMR:O49305 P…	148	70	147	52.7027	66.6	4e-11	29/78	37	48/78	61	0/78	0	-3		No Match
isogroup01114	isotig01365	isotig01365	693	22	438	60.1732	unknown [Glycine max]	ACU13224.1	139	1	139	100	262	3e-68	125/139	89	135/139	97	0/139	0	1	22	438	60.1732	TAIR|locus:2077122 - symbol:AT3G46010 "AT3G46010" species:3702 "Arabidopsis thaliana" [GO:0005622 "intracellular" evidence=ISS] [GO:0003779 "actin binding" evidence=TAS] [GO:0007015 "actin filament organization" evidence=IMP] InterPro:IPR002108 Pfam:PF00241 PROSITE:PS51263 SMART:SM00102 GO:GO:0005622 GenomeReviews:BA000014_GR GO:GO:0003779 GO:GO:0007015 HOGENOM:HBG628477 EMBL:AL162459 EMBL:U48938…	139	1	139	100	242	1e-63	116/139	83	129/139	92	0/139	0	1	isotig01365_22_441_+1_420_139_4	-	-	-	43.41	129	69	3	6	132	4
isogroup01206	isotig01457	isotig01457	664	664	44	93.5241	predicted protein [Populus trichocarpa]	XP_002308351.1	602	389	596	34.5515	329	2e-88	181/208	87	193/208	92	1/208	0	-1	664	44	93.5241	TAIR|locus:2076446 - symbol:AT3G58580 "AT3G58580" species:3702 "Arabidopsis thaliana" [GO:0005575 "cellular_component" evidence=ND] [GO:0016787 "hydrolase activity" evidence=ISS] InterPro:IPR005135 Pfam:PF03372 GO:GO:0005634 GO:GO:0005737 GenomeReviews:BA000014_GR GO:GO:0000287 GO:GO:0006350 GO:GO:0045449 GO:GO:0003723 SUPFAM:SSF56219 GO:GO:0004535 EMBL:AL137082 eggNOG:KOG0620 HOGENOM:HBG619480 E…	603	388	596	34.66	320	3e-87	172/209	82	187/209	89	2/209	0	-1	isotig01457_20_466_-1_447_148_2	Spo	[A] COG5239 mRNA deadenylase, exonuclease subunit and related nucleases	SPCC31H12.08c_2	32.62	141	73	3	1	140	217
isogroup01129	isotig01380	isotig01380	690	688	143	79.1304	hypothetical protein VITISV_037734 [Vitis vinifera]	CAN80681.1	478	307	478	35.9833	79.7	3e-13	107/191	56	123/191	64	28/191	14	-3	688	608	11.7391	TAIR|locus:2103670 - symbol:AT3G56860 "AT3G56860" species:3702 "Arabidopsis thaliana" [GO:0003723 "RNA binding" evidence=ISS] [GO:0005634 "nucleus" evidence=IDA] [GO:0017091 "AU-rich element binding" evidence=IDA] [GO:0048255 "mRNA stabilization" evidence=NAS] [GO:0009738 "abscisic acid mediated signaling pathway" evidence=TAS] InterPro:IPR000504 InterPro:IPR012677 Pfam:PF00076 PROSITE:PS50102 SM…	478	299	325	5.64854	52.4	1e-06	21/27	77	26/27	96	0/27	0	-3		No Match
isogroup00462	isotig00713	isotig00713	1092	2	1090	99.7253	At5g08530 [Arabidopsis thaliana]	NP_196470.1	486	46	408	74.6914	742	0	348/363	95	360/363	99	0/363	0	2	2	1090	99.7253	TAIR|locus:2159522 - symbol:AT5G08530 "AT5G08530" species:3702 "Arabidopsis thaliana" [GO:0008137 "NADH dehydrogenase (ubiquinone) activity" evidence=ISS] [GO:0006120 "mitochondrial electron transport, NADH to ubiquinone" evidence=ISS] [GO:0005739 "mitochondrion" evidence=IDA] [GO:0045271 "respiratory chain complex I" evidence=IDA] InterPro:IPR001949 InterPro:IPR011537 InterPro:IPR011538 Pfam:PF0…	486	46	408	74.6914	742	0	348/363	95	360/363	99	0/363	0	2	isotig00713_104_1090_+2_987_329_8	Mlo	[C] COG1894 NADH:ubiquinone oxidoreductase, NADH-binding (51 kD) subunit	mll1365	75.38	329	80	1	1	329	24
isogroup01825	isotig02076	isotig02076	505	3	503	99.2079	2-oxoglutarate-dependent dioxygenase [Populus trichocarpa]	XP_002324836.1	313	64	228	52.7157	157	5e-37	76/167	45	108/167	64	2/167	1	3	3	503	99.2079	TAIR|locus:2011581 - symbol:AT1G52800 "AT1G52800" species:3702 "Arabidopsis thaliana" [GO:0005575 "cellular_component" evidence=ND] InterPro:IPR005123 Pfam:PF03171 GenomeReviews:CT485782_GR GO:GO:0055114 GO:GO:0016491 GO:GO:0005506 eggNOG:KOG0143 EMBL:AC019018 HOGENOM:HBG601048 EMBL:DQ056493 IPI:IPI00541775 PIR:B96569 RefSeq:NP_175689.1 UniGene:At.52165 STRING:Q9C938 GeneID:841713 KEGG:ath:AT1G52…	314	65	228	52.2293	107	3e-23	55/167	32	93/167	55	3/167	1	3	isotig02076_162_503_+3_342_114_3	Spo	[R] COG3491 Isopenicillin N synthase and related dioxygenases	SPCC965.15	30.39	102	56	4	22	113	132
isogroup01131	isotig01382	isotig01382	690	3	596	86.087	PREDICTED: hypothetical protein [Vitis vinifera]	XP_002274403.1	213	17	209	90.6103	167	9e-40	118/218	54	137/218	62	45/218	20	3	6	596	85.6522	TAIR|gene:2027391 - symbol:AT1G11700.1 species:3702 "Arabidopsis thaliana" [GO:0009507 "chloroplast" evidence=IDA] GenomeReviews:CT485782_GR GO:GO:0009507 EMBL:AC007296 HOGENOM:HBG602963 InterPro:IPR007608 Pfam:PF04520 EMBL:AF348581 EMBL:BT003115 EMBL:AK227681 IPI:IPI00525323 PIR:F86250 RefSeq:NP_172635.1 UniGene:At.24842 PRIDE:Q9SAA7 GeneID:837714 KEGG:ath:AT1G11700 NMPDR:fig|3702.1.peg.1426 TAI…	201	19	197	89.0547	125	1e-28	93/208	44	118/208	56	40/208	19	3		No Match
isogroup02142	isotig02393	isotig02393	448	3	293	64.9554	thioredoxin h [Pisum sativum]	CAC42084.1	118	22	118	82.2034	182	1e-44	91/97	93	94/97	96	0/97	0	3	3	272	60.2679	TAIR|locus:2080963 - symbol:AT3G51030 "AT3G51030" species:3702 "Arabidopsis thaliana" [GO:0005829 "cytosol" evidence=TAS] [GO:0016671 "oxidoreductase activity, acting on sulfur group of donors, disulfide as acceptor" evidence=IDA] InterPro:IPR006662 InterPro:IPR013766 InterPro:IPR015467 InterPro:IPR017936 InterPro:IPR017937 Pfam:PF00085 PRINTS:PR00421 PROSITE:PS00194 PROSITE:PS51352 GO:GO:0005829…	114	23	112	78.9474	144	1e-34	66/90	73	77/90	85	0/90	0	3	isotig02393_180_296_+3_117_38_1	Sce	[OC] COG0526 Thiol-disulfide isomerase and thioredoxins	YLR043c	53.12	32	15	0	1	32	72
isogroup00324	isotig00575	isotig00575	1322	1	1320	99.8487	PREDICTED: hypothetical protein [Vitis vinifera]	XP_002274892.1	572	105	545	77.0979	711	0	359/441	81	388/441	87	1/441	0	1	1	1296	98.0333	TAIR|gene:2088463 - symbol:AFB2 "AUXIN SIGNALING F-BOX 2" species:3702 "Arabidopsis thaliana" [GO:0005886 "plasma membrane" evidence=IDA] INTERPRO:IPR001810 UniProt:Q9LW29 GO:GO:0005515 GO:GO:0005886 GO:GO:0005634 GenomeReviews:BA000014_GR GO:GO:0006952 GO:GO:0009734 SMART:SM00256 PROSITE:PS50181 GO:GO:0048443 GO:GO:0010011 GO:GO:0019005 EMBL:AB016889 EMBL:AY062568 EMBL:BT010396 IPI:IPI00520683 R…	575	105	537	75.3043	670	0	332/433	76	375/433	86	1/433	0	1	isotig00575_16_1320_+1_1305_435_12	-	-	-	20.37	270	196	9	17	278	415
isogroup00763	isotig01014	isotig01014	845	843	388	53.9645	protein phsophatase-2a, putative [Ricinus communis]	XP_002527066.1	289	138	289	52.5952	330	2e-88	151/152	99	152/152	100	0/152	0	-3	843	388	53.9645	TAIR|locus:2041579 - symbol:AT2G42500 "AT2G42500" species:3702 "Arabidopsis thaliana" [GO:0004722 "protein serine/threonine phosphatase activity" evidence=ISS] [GO:0008150 "biological_process" evidence=ND] [GO:0005634 "nucleus" evidence=IDA] [GO:0005737 "cytoplasm" evidence=IDA] InterPro:IPR004843 InterPro:IPR006186 Pfam:PF00149 PRINTS:PR00114 PROSITE:PS00125 SMART:SM00156 GO:GO:0005886 GO:GO:000…	313	162	313	48.5623	323	6e-88	147/152	96	150/152	98	0/152	0	-3	isotig01014_385_732_-3_348_115_3	Spo	[T] COG0639 Diadenosine tetraphosphatase and related serine/threonine protein phosphatases	SPBC16H5.07c	80.87	115	22	0	1	115	208
isogroup00874	isotig01125	isotig01125	786	3	785	99.6183	PREDICTED: hypothetical protein [Vitis vinifera]	XP_002279803.1	677	350	612	38.8479	371	7e-101	178/264	67	211/264	79	4/264	1	3	3	785	99.6183	TAIR|locus:2141405 - symbol:AT4G01870 "AT4G01870" species:3702 "Arabidopsis thaliana" [GO:0005575 "cellular_component" evidence=ND] [GO:0003674 "molecular_function" evidence=ND] InterPro:IPR002469 Pfam:PF00930 InterPro:IPR011042 Gene3D:G3DSA:2.120.10.30 GO:GO:0016020 GO:GO:0006508 EMBL:AC007138 EMBL:AL161493 InterPro:IPR011659 Pfam:PF07676 EMBL:BT006171 EMBL:AK227106 IPI:IPI00529115 PIR:A85024 Re…	652	324	587	40.4908	333	3e-91	160/265	60	203/265	76	5/265	1	3	isotig01125_525_785_+3_261_87_2	Rso	[U] COG0823 Periplasmic component of the Tol biopolymer transport system	RSc0735	39.19	74	34	3	2	75	247
isogroup01057	isotig01308	isotig01308	710	1	303	42.6761	hypothetical protein SORBIDRAFT_08g012980 [Sorghum bicolor]	XP_002442114.1	595	495	595	16.9748	191	1e-46	90/101	89	97/101	96	0/101	0	1	1	303	42.6761	TAIR|gene:2159299 - symbol:GCN1 "GENERAL CONTROL NON-REPRESSIBLE 1" species:3702 "Arabidopsis thaliana" [GO:0005886 "plasma membrane" evidence=IDA] InterPro:IPR003439 InterPro:IPR003593 InterPro:IPR017871 Pfam:PF00005 PROSITE:PS00211 PROSITE:PS50893 SMART:SM00382 GenomeReviews:BA000015_GR GO:GO:0005886 GO:GO:0005524 GO:GO:0016887 GO:GO:0006810 HOGENOM:HBG758042 EMBL:AB015472 EMBL:AY140066 EMBL:BT…	595	495	595	16.9748	182	1e-45	84/101	83	93/101	92	0/101	0	1	isotig01308_4_306_+1_303_100_2	Spo	[R] COG0488 ATPase components of ABC transporters with duplicated ATPase domains	SPCC825.01	59.14	93	38	0	1	93	710
isogroup01394	isotig01645	isotig01645	604	141	602	76.4901	unknown [Solanum tuberosum]	ABB16981.1	382	117	271	40.5759	206	2e-51	104/157	66	122/157	77	5/157	3	3	162	602	73.0132	TAIR|locus:2076944 - symbol:AT3G02540 "AT3G02540" species:3702 "Arabidopsis thaliana" [GO:0005634 "nucleus" evidence=IDA] [GO:0043130 "ubiquitin binding" evidence=IDA] [GO:0070628 "proteasome binding" evidence=IDA] InterPro:IPR004806 InterPro:IPR015360 Pfam:PF09280 InterPro:IPR000626 Pfam:PF00240 InterPro:IPR000449 Prosite:PS00299 GO:GO:0005634 EMBL:AC021640 GenomeReviews:BA000014_GR Pfam:PF00627…	419	150	303	36.7542	192	7e-49	100/154	64	115/154	74	7/154	4	3	isotig01645_24_602_+3_579_193_2	Sce	[O] COG5272 Ubiquitin	YEL037c	46.67	75	32	2	54	128	128
isogroup00785	isotig01036	isotig01036	831	1	444	53.4296	predicted protein [Populus trichocarpa]	XP_002312854.1	561	334	481	26.3815	281	3e-91	140/148	94	144/148	97	0/148	0	1	1	444	53.4296	TAIR|locus:2081491 - symbol:AT3G11830 "AT3G11830" species:3702 "Arabidopsis thaliana" [GO:0005575 "cellular_component" evidence=ND] InterPro:IPR002194 InterPro:IPR002423 InterPro:IPR012720 Pfam:PF00118 PROSITE:PS00750 PROSITE:PS00751 PROSITE:PS00995 GO:GO:0005524 GO:GO:0046686 GO:GO:0005737 GenomeReviews:BA000014_GR GO:GO:0006457 GO:GO:0051082 PANTHER:PTHR11353 SUPFAM:SSF48592 EMBL:AC016795 HOGEN…	557	334	481	26.5709	274	1e-90	136/148	91	144/148	97	0/148	0	1	isotig01036_190_459_+1_270_89_3	Sce	[O] COG0459 Chaperonin GroEL (HSP60 family)	YJL111w	64.47	76	27	0	1	76	398
isogroup00282	isotig00533	isotig00533	1439	877	98	54.2043	aminoaldehyde dehydrogenase [Pisum sativum]	3IWJ	503	244	503	51.6899	526	0	253/260	97	259/260	99	0/260	0	-2	877	107	53.5789	TAIR|locus:2027186 - symbol:AT1G74920 "AT1G74920" species:3702 "Arabidopsis thaliana" [GO:0004028 "3-chloroallyl aldehyde dehydrogenase activity" evidence=ISS] InterPro:IPR015590 InterPro:IPR016160 InterPro:IPR016161 InterPro:IPR016162 Pfam:PF00171 PROSITE:PS00070 PROSITE:PS00687 GenomeReviews:CT485782_GR GO:GO:0009507 GO:GO:0005618 GO:GO:0055114 HOGENOM:HBG752218 Gene3D:G3DSA:3.40.605.10 PANTHER…	501	244	500	51.2974	473	0	217/257	84	247/257	96	0/257	0	-2	isotig00533_795_1190_-1_396_131_3	Ype	[C] COG1012 NAD-dependent aldehyde dehydrogenases	YPO1290	55.56	108	48	0	4	111	146
																																							isotig00533_95_919_-2_825_274_3	Bsu	[C] COG1012 NAD-dependent aldehyde dehydrogenases	BS_gbsA	48.44	256	130	1	16	269	234
isogroup01744	isotig01995	isotig01995	522	521	3	99.4253	predicted protein [Populus trichocarpa]	XP_002329027.1	521	284	456	33.2054	321	2e-86	158/173	91	166/173	95	0/173	0	-2	521	3	99.4253	TAIR|locus:2123939 - symbol:AT4G29840 "AT4G29840" species:3702 "Arabidopsis thaliana" [GO:0009088 "threonine biosynthetic process" evidence=ISS] [GO:0004795 "threonine synthase activity" evidence=IDA] InterPro:IPR000634 InterPro:IPR001926 InterPro:IPR004450 Pfam:PF00291 PROSITE:PS00165 GenomeReviews:CT486007_GR GO:GO:0009507 GO:GO:0030170 SUPFAM:SSF53686 EMBL:AL161575 EMBL:AL050352 GO:GO:0009088 …	526	287	459	32.8897	311	7e-85	153/173	88	163/173	94	0/173	0	-2	isotig01995_3_335_-2_333_111_4	Ape	[E] COG0498 Threonine synthase	APE2286	37.04	108	67	1	5	111	232
isogroup00608	isotig00859	isotig00859	951	76	813	77.6025	unknown [Medicago truncatula]	ACJ85238.1	348	103	348	70.6897	457	2e-132	231/246	93	237/246	96	0/246	0	1	76	813	77.6025	TAIR|gene:2117606 - symbol:AKR2 "ANKYRIN REPEAT-CONTAINING PROTEIN 2" species:3702 "Arabidopsis thaliana" [GO:0046686 "response to cadmium ion" evidence=IEP] InterPro:IPR002110 Pfam:PF00023 GenomeReviews:CT486007_GR GO:GO:0046686 GO:GO:0006457 InterPro:IPR020683 Gene3D:G3DSA:1.25.40.20 SMART:SM00248 SUPFAM:SSF48403 PROSITE:PS50297 PROSITE:PS50088 EMBL:AF034387 EMBL:U70425 EMBL:AL117188 EMBL:AL161…	342	100	342	71.0526	343	3e-95	170/246	69	200/246	81	3/246	1	1	isotig00859_37_816_+1_780_259_13	Nos	[R] COG0666 FOG: Ankyrin repeat	all2748	34.43	122	80	0	134	255	169
isogroup00119	isotig00301	isotig00301	637	636	25	96.0754	unknown [Medicago truncatula]	ACJ86215.1	213	17	213	92.4883	395	2e-108	192/204	94	196/204	96	7/204	3	-2	636	28	95.6044	TAIR|locus:2163533 - symbol:AT5G45550 "AT5G45550" species:3702 "Arabidopsis thaliana" [GO:0008150 "biological_process" evidence=ND] [GO:0005634 "nucleus" evidence=IDA] InterPro:IPR005301 Pfam:PF03637 GO:GO:0005515 GO:GO:0005634 EMBL:AB018113 OMA:GAQLRKH Gene3D:G3DSA:1.20.140.30 PANTHER:PTHR22599 SUPFAM:SSF101152 EMBL:AY045864 EMBL:AY117158 EMBL:AY086730 IPI:IPI00543259 RefSeq:NP_199368.1 UniGene:…	215	17	212	91.1628	374	2e-103	180/203	88	191/203	94	7/203	3	-2	isotig00301_22_426_-2_405_134_3	-	-	-	48.12	133	62	1	1	133	85
isogroup00276	isotig00527	isotig00527	1473	1473	118	92.057	selenium binding protein [Medicago sativa]	CAC67501.1	488	34	485	92.623	881	0	406/452	89	434/452	96	0/452	0	-1	1467	118	91.6497	TAIR|locus:2129356 - symbol:AT4G14040 "AT4G14040" species:3702 "Arabidopsis thaliana" [GO:0005575 "cellular_component" evidence=ND] [GO:0008430 "selenium binding" evidence=ISS] [GO:0010197 "polar nucleus fusion" evidence=IMP] InterPro:IPR008826 Pfam:PF05694 GO:GO:0010197 GO:GO:0008430 InterPro:IPR011048 SUPFAM:SSF51004 PANTHER:PTHR23300 EMBL:AF370130 EMBL:AY040046 EMBL:AY065104 EMBL:AY065108 EMBL…	487	35	484	92.4025	793	0	356/450	79	406/450	90	0/450	0	-1	isotig00527_106_1086_-1_981_326_6	-	-	-	36.94	333	173	7	2	323	150
isogroup00020	isotig00098	isotig00098	426	426	79	81.6901	1211236B carboxylase,ribulose bisphosphate	P00869.1	180	65	180	64.4444	236	8e-61	108/116	93	114/116	98	0/116	0	-1	426	79	81.6901	TAIR|gene:3353690 - symbol:RBCS1A "RIBULOSE BISPHOSPHATE CARBOXYLASE SMALL CHAIN 1A" species:3702 "Arabidopsis thaliana" [GO:0031977 "thylakoid lumen" evidence=IDA] [GO:0009579 "thylakoid" evidence=IDA] [GO:0009941 "chloroplast envelope" evidence=IDA] [GO:0009507 "chloroplast" evidence=IDA] [GO:0009535 "chloroplast thylakoid membrane" evidence=IDA] [GO:0022626 "cytosolic ribosome" evidence=IDA] […	180	63	178	64.4444	192	3e-49	87/116	75	98/116	84	0/116	0	-1	isotig00098_76_243_-1_168_55_1	Nos	[C] COG4451 Ribulose bisphosphate carboxylase small subunit	alr1526	45.45	55	30	0	1	55	55
isogroup02281	isotig02532	isotig02532	384	1	384	100	PREDICTED: hypothetical protein [Vitis vinifera]	XP_002278576.1	617	184	311	20.7455	233	9e-60	112/128	87	117/128	91	0/128	0	1	1	384	100	TAIR|locus:2060954 - symbol:AT2G17980 "AT2G17980" species:3702 "Arabidopsis thaliana" [GO:0008565 "protein transporter activity" evidence=ISS] [GO:0009306 "protein secretion" evidence=ISS] InterPro:IPR001619 Pfam:PF00995 PANTHER:PTHR11679 GO:GO:0015031 GenomeReviews:CT485783_GR GO:GO:0006904 EMBL:AC006201 SUPFAM:SSF56815 eggNOG:KOG1301 HOGENOM:HBG435256 OMA:TTKPMGL EMBL:AY050414 EMBL:AY059659 IPI…	627	184	311	20.4147	216	2e-56	103/128	80	113/128	88	0/128	0	1	isotig02532_70_384_+1_315_105_2	Spo	[U] COG5158 Proteins involved in synaptic transmission and general secretion, Sec1 family	SPCC74.01	39.62	106	57	3	1	103	219
isogroup01168	isotig01419	isotig01419	678	3	674	99.115	unknown [Glycine max]	ACU20166.1	353	46	265	62.3229	314	7e-84	151/224	67	177/224	79	4/224	1	3	6	632	92.4779	TAIR|locus:2036119 - symbol:AT1G15670 "AT1G15670" species:3702 "Arabidopsis thaliana" [GO:0005575 "cellular_component" evidence=ND] [GO:0003674 "molecular_function" evidence=ND] [GO:0008150 "biological_process" evidence=ND] GenomeReviews:CT485782_GR InterPro:IPR013089 PANTHER:PTHR23230 InterPro:IPR011043 InterPro:IPR015915 Gene3D:G3DSA:2.120.10.80 SUPFAM:SSF50965 InterPro:IPR006652 Pfam:PF01344 e…	359	47	255	58.2173	253	4e-67	117/209	55	153/209	73	0/209	0	3		No Match
isogroup01353	isotig01604	isotig01604	616	16	585	92.5325	putative DNA-binding protein p24 [Arabidopsis thaliana]	NP_172893.1	263	77	263	71.1027	265	4e-69	126/190	66	155/190	81	3/190	1	1	16	585	92.5325	TAIR|gene:2012541 - symbol:WHY1 "WHIRLY 1" species:3702 "Arabidopsis thaliana" [GO:0009295 "nucleoid" evidence=IDA] [GO:0009507 "chloroplast" evidence=IDA] InterPro:IPR009044 GenomeReviews:CT485782_GR GO:GO:0009507 GO:GO:0006952 GO:GO:0006355 EMBL:AC012188 GO:GO:0042162 GO:GO:0009508 Gene3D:G3DSA:2.30.31.10 SUPFAM:SSF54447 GO:GO:0032211 InterPro:IPR013742 Pfam:PF08536 HSSP:Q9LL85 HOGENOM:HBG32047…	263	77	263	71.1027	265	1e-70	126/190	66	155/190	81	3/190	1	1		No Match
isogroup01512	isotig01763	isotig01763	575	575	207	64.1739	putative lipoic acid synthase [Pisum sativum]	Q3LSN4.1	376	254	376	32.7128	240	7e-62	119/123	96	120/123	97	0/123	0	-1	575	210	63.6522	TAIR|locus:2051384 - symbol:AT2G20860 "AT2G20860" species:3702 "Arabidopsis thaliana" [GO:0005739 "mitochondrion" evidence=IEP] [GO:0005759 "mitochondrial matrix" evidence=IEP] [GO:0006546 "glycine catabolic process" evidence=TAS] [GO:0009105 "lipoic acid biosynthetic process" evidence=TAS] [GO:0017140 "lipoic acid synthase activity" evidence=IGI] HAMAP:MF_00206 InterPro:IPR003698 InterPro:IPR007…	374	248	369	32.6203	226	4e-59	108/122	88	116/122	95	0/122	0	-1	isotig01763_204_539_-1_336_111_10	Sce	[H] COG0320 Lipoate synthase	YOR196c	57.45	94	40	0	12	105	317
isogroup01944	isotig02195	isotig02195	490	490	2	99.7959	unnamed protein product [Vitis vinifera]	CBI24921.3	1069	808	987	16.8382	174	3e-42	105/183	57	132/183	72	23/183	12	-1	490	2	99.7959	TAIR|locus:2087403 - symbol:AT3G63500 "AT3G63500" species:3702 "Arabidopsis thaliana" [GO:0005575 "cellular_component" evidence=ND] EMBL:AL163818 UniGene:At.24203 UniGene:At.69654 InterPro:IPR004082 Pfam:PF07227 PRINTS:PR01544 IPI:IPI00543171 PIR:T49191 RefSeq:NP_191909.1 PRIDE:Q9LY65 GeneID:825525 KEGG:ath:AT3G63500 NMPDR:fig|3702.1.peg.17748 TAIR:At3g63500 InParanoid:Q9LY65 Genevestigator:Q9LY6…	1162	914	1080	14.3718	123	2e-28	74/171	43	102/171	59	12/171	7	-1		No Match
isogroup01092	isotig01343	isotig01343	702	695	6	98.2906	PREDICTED: hypothetical protein [Vitis vinifera]	XP_002275378.1	1082	737	971	21.719	191	8e-47	108/239	45	144/239	60	13/239	5	-2	506	3	71.7949	TAIR|locus:2124948 - symbol:AT4G01290 "AT4G01290" species:3702 "Arabidopsis thaliana" [GO:0005575 "cellular_component" evidence=ND] [GO:0003674 "molecular_function" evidence=ND] [GO:0008150 "biological_process" evidence=ND] EMBL:AK221261 EMBL:AK229951 EMBL:AK230161 IPI:IPI00525911 RefSeq:NP_192038.3 UniGene:At.3807 PRIDE:Q56YR0 GeneID:828103 TAIR:At4g01290 InParanoid:Q56YR0 OMA:NRTSERY Genevestig…	991	727	883	15.8426	66.6	7e-11	56/172	32	79/172	45	19/172	11	-2		No Match
isogroup01458	isotig01709	isotig01709	587	531	91	75.1278	chalcone reductase [Medicago sativa]	CAA57784.1	312	165	311	47.1154	278	3e-74	135/147	91	143/147	97	0/147	0	-3	531	124	69.506	TAIR|gene:2025925 - symbol:AT1G59950.1 species:3702 "Arabidopsis thaliana" [GO:0055114 "oxidation reduction" evidence=IEA] [GO:0016491 "oxidoreductase activity" evidence=IEA] InterPro:IPR001395 InterPro:IPR018170 InterPro:IPR020471 Pfam:PF00248 PRINTS:PR00069 PROSITE:PS00062 PROSITE:PS00798 GO:GO:0055114 GO:GO:0016491 Gene3D:G3DSA:3.20.20.100 PANTHER:PTHR11732 SUPFAM:SSF51430 eggNOG:KOG1577 EMBL:…	320	162	299	43.125	162	5e-40	78/138	56	110/138	79	2/138	1	-3	isotig01709_88_453_-3_366_121_4	Lin	[R] COG0656 Aldo/keto reductases, related to diketogulonate reductase	lin0819	46.23	106	50	2	7	111	170
isogroup01907	isotig02158	isotig02158	496	430	98	67.1371	lipid transfer protein 5 precursor [Lens culinaris subsp. culinaris]	A0AT31.1	116	7	115	93.9655	145	1e-33	81/111	72	91/111	81	2/111	1	-1	424	98	65.9274	TAIR|locus:2168474 - symbol:AT5G59320 "AT5G59320" species:3702 "Arabidopsis thaliana" [GO:0005618 "cell wall" evidence=TAS] [GO:0009737 "response to abscisic acid stimulus" evidence=IEP] [GO:0009414 "response to water deprivation" evidence=IEP] InterPro:IPR000528 InterPro:IPR013770 PRINTS:PR00382 PROSITE:PS00597 InterPro:IPR003612 Pfam:PF00234 GenomeReviews:BA000015_GR GO:GO:0009737 GO:GO:0048046…	115	10	114	91.3043	99	7e-21	56/109	51	72/109	66	4/109	3	-1		No Match
isogroup00021	isotig00102	isotig00102	549	91	492	73.224	unnamed protein product [Vitis vinifera]	XP_002278464.1	743	540	673	18.035	249	1e-64	120/134	89	128/134	95	0/134	0	1	91	492	73.224	TAIR|gene:2061400 - symbol:ATCNGC6 species:3702 "Arabidopsis thaliana" [GO:0046686 "response to cadmium ion" evidence=IEP] [GO:0005886 "plasma membrane" evidence=IDA] InterPro:IPR003938 InterPro:IPR005821 Pfam:PF00520 PRINTS:PR01463 InterPro:IPR000595 InterPro:IPR000048 Pfam:PF00027 InterPro:IPR014710 Gene3D:G3DSA:2.60.120.10 GO:GO:0016021 GO:GO:0005886 GO:GO:0046686 GenomeReviews:CT485783_GR GO:…	747	548	681	17.9384	241	1e-63	115/134	85	126/134	94	0/134	0	1		No Match
isogroup00708	isotig00959	isotig00959	873	38	871	95.5326	unknown [Medicago truncatula]	ACJ85311.1	288	1	278	96.5278	477	8e-133	254/278	91	262/278	94	0/278	0	2	38	871	95.5326	TAIR|locus:2194764 - symbol:AT1G78150 "AT1G78150" species:3702 "Arabidopsis thaliana" [GO:0003674 "molecular_function" evidence=ND] [GO:0008150 "biological_process" evidence=ND] EMBL:AY136445 EMBL:BT000233 EMBL:AK226850 EMBL:AK318743 IPI:IPI00522055 RefSeq:NP_001031296.1 RefSeq:NP_177939.2 UniGene:At.24379 UniGene:At.67879 PRIDE:Q8L768 GeneID:844151 KEGG:ath:AT1G78150 NMPDR:fig|3702.1.peg.7364 TA…	274	1	264	96.3504	347	2e-95	190/280	67	221/280	78	18/280	6	2		No Match
isogroup01699	isotig01950	isotig01950	532	3	530	99.2481	pyruvate dehydrogenase kinase [Cicer arietinum]	CAG14980.1	367	178	353	47.9564	344	3e-93	167/176	94	173/176	98	0/176	0	3	3	530	99.2481	TAIR|locus:2081031 - symbol:AT3G06483 "AT3G06483" species:3702 "Arabidopsis thaliana" [GO:0005524 "ATP binding" evidence=ISS;IDA] [GO:0004740 "pyruvate dehydrogenase (acetyl-transferring) kinase activity" evidence=IMP] [GO:0005739 "mitochondrion" evidence=NAS] [GO:0009927 "histidine phosphotransfer kinase activity" evidence=IDA] InterPro:IPR003594 InterPro:IPR004358 InterPro:IPR005467 Pfam:PF0251…	366	177	352	48.0874	315	7e-86	150/176	85	164/176	93	0/176	0	3	isotig01950_10_258_+1_249_82_5	Xfa	[V] COG2274 ABC-type bacteriocin/lantibiotic exporters, contain an N-terminal double-glycine peptidase domain	XF2397	34.88	43	28	0	40	82	282
																																							isotig01950_36_530_+3_495_165_5	Spo	[T] COG0642 Signal transduction histidine kinase	SPAC644.11c	54.37	160	68	4	10	165	253
isogroup02311	isotig02562	isotig02562	368	368	168	54.6196	conserved hypothetical protein [Ricinus communis]	XP_002530648.1	592	476	549	12.5	95.9	2e-18	47/74	63	58/74	78	7/74	9	-1	368	192	48.0978	TAIR|locus:2130938 - symbol:AT4G16650 "AT4G16650" species:3702 "Arabidopsis thaliana" [GO:0003674 "molecular_function" evidence=ND] [GO:0008150 "biological_process" evidence=ND] [GO:0005794 "Golgi apparatus" evidence=IDA] GenomeReviews:CT486007_GR GO:GO:0005794 InterPro:IPR019378 Pfam:PF10250 HOGENOM:HBG604064 EMBL:AY102099 EMBL:BT000626 EMBL:AK175823 IPI:IPI00542789 RefSeq:NP_567509.2 UniGene:At…	549	455	515	11.1111	87.4	1e-17	39/61	63	48/61	78	2/61	3	-1		No Match
isogroup01273	isotig01524	isotig01524	641	1	639	99.688	conserved hypothetical protein [Ricinus communis]	XP_002531051.1	524	197	409	40.6489	357	5e-97	174/213	81	195/213	91	0/213	0	1	1	639	99.688	TAIR|gene:2062285 - symbol:PTAC12 "PLASTID TRANSCRIPTIONALLY ACTIVE12" species:3702 "Arabidopsis thaliana" [GO:0009507 "chloroplast" evidence=IDA] [GO:0009295 "nucleoid" evidence=IDA] EMBL:AK117813 IPI:IPI00537712 PRIDE:Q8GY76 TAIR:At2g34640 InParanoid:Q8GY76 Genevestigator:Q8GY76 GO:GO:0009507 GO:GO:0009508 GO:GO:0045893 GO:GO:0042793 Uniprot:Q8GY76	527	205	417	40.4175	345	5e-95	164/213	76	193/213	90	0/213	0	1		No Match
isogroup02195	isotig02446	isotig02446	424	2	397	93.3962	unknown [Medicago truncatula]	ACJ84183.1	213	60	191	61.9718	230	5e-59	131/132	99	131/132	99	0/132	0	2	2	397	93.3962	TAIR|locus:2137854 - symbol:AT4G02230 "AT4G02230" species:3702 "Arabidopsis thaliana" [GO:0005840 "ribosome" evidence=ISS] [GO:0003735 "structural constituent of ribosome" evidence=ISS] [GO:0006412 "translation" evidence=ISS] [GO:0042254 "ribosome biogenesis" evidence=ISS] [GO:0022625 "cytosolic large ribosomal subunit" evidence=IDA] InterPro:IPR000196 InterPro:IPR015972 InterPro:IPR015974 Pfam:P…	208	60	191	63.4615	210	1e-54	119/132	90	125/132	94	0/132	0	2	isotig02446_20_424_+2_405_135_7	Sce	[J] COG2147 Ribosomal protein L19E	YBR084c-a	63.64	99	36	0	3	101	68
isogroup00694	isotig00945	isotig00945	881	1	639	72.5312	transferase, transferring glycosyl groups, putative [Ricinus communis]	XP_002520205.1	404	159	373	53.2178	383	2e-104	178/215	82	190/215	88	2/215	0	1	1	672	76.277	TAIR|locus:2020638 - symbol:AT1G70090 "AT1G70090" species:3702 "Arabidopsis thaliana" [GO:0016758 "transferase activity, transferring hexosyl groups" evidence=ISS] [GO:0016051 "carbohydrate biosynthetic process" evidence=ISS] [GO:0016757 "transferase activity, transferring glycosyl groups" evidence=ISS] [GO:0047262 "polygalacturonate 4-alpha-galacturonosyltransferase activity" evidence=ISS] Inter…	390	156	379	57.4359	373	5e-103	169/224	75	192/224	85	0/224	0	1	isotig00945_70_708_+1_639_212_6	Spn	[M] COG1442 Lipopolysaccharide biosynthesis proteins, LPS:glycosyltransferases	SP1765	27.67	159	89	6	7	163	95
isogroup01542	isotig01793	isotig01793	569	392	6	68.0141	hypothetical protein VITISV_021220 [Vitis vinifera]	CAN70199.1	627	499	627	20.5742	252	7e-68	118/129	91	126/129	97	0/129	0	-1	383	6	66.4323	TAIR|locus:2053659 - symbol:AT2G15690 "AT2G15690" species:3702 "Arabidopsis thaliana" [GO:0008150 "biological_process" evidence=ND] [GO:0005575 "cellular_component" evidence=ND] [GO:0003674 "molecular_function" evidence=ND] InterPro:IPR002885 GenomeReviews:CT485783_GR PROSITE:PS51375 EMBL:AC006248 UniGene:At.59377 TIGRFAMs:TIGR00756 eggNOG:KOG4197 Pfam:PF01535 HOGENOM:HBG750527 EMBL:AY037247 EMBL…	579	456	579	21.4162	200	3e-51	94/126	74	108/126	85	2/126	1	-1		No Match
isogroup00114	isotig00291	isotig00291	796	616	122	62.1859	nuclear acid binding protein, putative [Ricinus communis]	XP_002518798.1	438	278	438	36.758	192	2e-74	105/165	63	129/165	78	4/165	2	-1	577	251	41.0804	TAIR|locus:2012211 - symbol:AT1G49600 "AT1G49600" species:3702 "Arabidopsis thaliana" [GO:0003723 "RNA binding" evidence=ISS] InterPro:IPR000504 InterPro:IPR012677 Pfam:PF00076 PROSITE:PS50102 SMART:SM00360 UniProt:Q9FX88 GO:GO:0005515 GenomeReviews:CT485782_GR GO:GO:0000166 Gene3D:G3DSA:3.30.70.330 GO:GO:0003676 EMBL:AC011807 HOGENOM:HBG756718 eggNOG:KOG0118 HSSP:Q14103 IPI:IPI00529085 PIR:F9653…	468	329	430	21.7949	146	1e-62	73/109	66	90/109	82	7/109	6	-1		No Match
isogroup02251	isotig02502	isotig02502	401	2	346	86.0349	ubiquitin activating enzyme E1 [Cicer arietinum]	CAC12987.1	173	34	148	66.474	237	5e-61	110/115	95	113/115	98	0/115	0	2	2	346	86.0349	TAIR|locus:2164270 - symbol:AT5G06460 "AT5G06460" species:3702 "Arabidopsis thaliana" [GO:0004839 "ubiquitin activating enzyme activity" evidence=ISS;IMP] [GO:0006511 "ubiquitin-dependent protein catabolic process" evidence=TAS] [GO:0004842 "ubiquitin-protein ligase activity" evidence=IDA] [GO:0005634 "nucleus" evidence=TAS] [GO:0016567 "protein ubiquitination" evidence=IDA] InterPro:IPR000011 In…	1077	938	1052	10.6778	210	9e-55	95/115	82	107/115	93	0/115	0	2		No Match
isogroup00909	isotig01160	isotig01160	772	27	650	80.829	unknown [Glycine max]	ACU14958.1	210	2	209	99.0476	382	2e-104	184/208	88	193/208	92	0/208	0	3	6	650	83.5492	TAIR|gene:3438218 - symbol:AT3G22845.1 species:3702 "Arabidopsis thaliana" [GO:0006810 "transport" evidence=IEA] [GO:0005773 "vacuole" evidence=IDA] InterPro:IPR000348 Pfam:PF01105 GO:GO:0016021 GO:GO:0005773 GenomeReviews:BA000014_GR GO:GO:0006810 EMBL:AP001300 EMBL:AB022223 OMA:HIPNEHN InterPro:IPR009038 PROSITE:PS50866 eggNOG:KOG1692 EMBL:AY070742 EMBL:AY093742 IPI:IPI00540679 RefSeq:NP_188924…	214	1	213	99.5327	344	2e-94	164/215	76	188/215	87	2/215	0	3	isotig01160_6_656_+3_651_216_5	-	-	-	27.32	194	129	5	16	207	10
isogroup01143	isotig01394	isotig01394	683	175	642	68.5212	predicted protein [Populus trichocarpa]	XP_002313218.1	241	87	241	64.3154	190	1e-66	95/156	60	120/156	76	1/156	0	1	175	645	68.9605	TAIR|locus:2061496 - symbol:AT2G23970 "AT2G23970" species:3702 "Arabidopsis thaliana" [GO:0006952 "defense response" evidence=ISS] InterPro:IPR000991 Pfam:PF00117 GenomeReviews:CT485783_GR GO:GO:0003824 InterPro:IPR017926 PROSITE:PS51273 EMBL:AC005170 HOGENOM:HBG593654 eggNOG:KOG3179 EMBL:DQ056540 IPI:IPI00541434 PIR:A84631 RefSeq:NP_179975.1 UniGene:At.52885 SMR:O82225 GeneID:816930 KEGG:ath:AT2…	251	89	247	63.3466	144	1e-47	74/159	46	103/159	64	2/159	1	1	isotig01394_11_256_+2_246_81_2	Pae	[F] COG0518 GMP synthase - Glutamine amidotransferase domain	PA1742	38.64	44	25	1	11	54	43
isogroup01695	isotig01946	isotig01946	533	531	292	45.0281	unknown [Medicago truncatula]	ACJ85602.1	552	93	172	14.4928	166	7e-77	76/80	95	78/80	97	0/80	0	-3	531	292	45.0281	TAIR|gene:2059828 - symbol:AT2G16660.1 species:3702 "Arabidopsis thaliana" [GO:0012505 "endomembrane system" evidence=IEA] GenomeReviews:CT485783_GR InterPro:IPR016196 SUPFAM:SSF103473 EMBL:AC005825 HOGENOM:HBG317009 eggNOG:euNOG08988 EMBL:AY070369 EMBL:AY095988 EMBL:BT000835 IPI:IPI00535286 PIR:F84542 RefSeq:NP_179257.1 UniGene:At.13287 UniGene:Rsa.21906 PRIDE:Q9SLF1 GeneID:816167 KEGG:ath:AT2G1…	546	92	171	14.652	158	2e-53	70/80	87	77/80	96	0/80	0	-3		No Match
isogroup00279	isotig00530	isotig00530	1452	5	1369	94.0083	sucrose transport protein [Vicia faba]	CAB07811.1	523	69	523	86.9981	798	0	436/455	95	445/455	97	0/455	0	2	5	1246	85.5372	TAIR|locus:2199633 - symbol:AT1G22710 "AT1G22710" species:3702 "Arabidopsis thaliana" [GO:0016020 "membrane" evidence=ISS] [GO:0015144 "carbohydrate transmembrane transporter activity" evidence=ISS] [GO:0008506 "sucrose:hydrogen symporter activity" evidence=ISS;TAS] [GO:0005351 "sugar:hydrogen symporter activity" evidence=ISS] [GO:0009915 "phloem loading" evidence=NAS] [GO:0005886 "plasma membran…	512	64	473	80.0781	556	5e-158	285/422	67	330/422	78	20/422	4	2	isotig00530_50_1372_+2_1323_440_10	Spo	[GEPR] COG0477 Permeases of the major facilitator superfamily	SPAC2F3.08	30.37	270	160	9	1	263	83
isogroup01178	isotig01429	isotig01429	676	2	430	63.4615	unknown [Glycine max]	ACU16936.1	253	86	227	56.1265	171	1e-40	103/143	72	121/143	84	1/143	0	2	2	430	63.4615	TAIR|gene:2065948 - symbol:AT2G31670.1 species:3702 "Arabidopsis thaliana" [GO:0009507 "chloroplast" evidence=IDA] [GO:0009570 "chloroplast stroma" evidence=IDA] [GO:0005777 "peroxisome" evidence=IDA] GO:GO:0005777 GO:GO:0009570 EMBL:AC007071 InterPro:IPR011008 SUPFAM:SSF54909 InterPro:IPR013097 Pfam:PF07876 SMART:SM00886 UniGene:At.14359 EMBL:BT010905 EMBL:BT011004 IPI:IPI00524687 PIR:F84723 Ref…	263	96	239	54.7529	123	6e-28	82/145	56	104/145	71	3/145	2	2		No Match
isogroup00171	isotig00405	isotig00405	414	412	218	47.1014	unknown [Glycine max]	ACU20774.1	226	132	196	28.7611	132	2e-29	65/65	100	65/65	100	0/65	0	-3	412	218	47.1014	TAIR|gene:2133866 - symbol:ATCBL3 "ARABIDOPSIS THALIANA CALCINEURIN B-LIKE 3" species:3702 "Arabidopsis thaliana" [GO:0005773 "vacuole" evidence=IDA] [GO:0005886 "plasma membrane" evidence=IDA] InterPro:IPR001125 InterPro:IPR002048 InterPro:IPR011992 PRINTS:PR00450 SMART:SM00054 Prosite:PS00018 UniProt:Q8LEM7 GO:GO:0005515 GO:GO:0005886 GenomeReviews:CT486007_GR GO:GO:0005773 GO:GO:0005509 InterP…	226	132	196	28.7611	127	1e-29	61/65	93	64/65	98	0/65	0	-3	isotig00405_59_367_-3_309_102_2	Spo	[TZDR] COG5126 Ca2+-binding protein (EF-Hand superfamily)	SPCC830.06	45.95	37	20	0	10	46	124
isogroup00269	isotig00520	isotig00520	1504	1	1452	96.5426	hypothetical protein VITISV_010381 [Vitis vinifera]	CAN72877.1	1658	990	1492	30.3378	457	2e-126	277/507	54	345/507	68	27/507	5	1	1	1452	96.5426	TAIR|locus:2037783 - symbol:AT1G15290 "AT1G15290" species:3702 "Arabidopsis thaliana" [GO:0005575 "cellular_component" evidence=ND] [GO:0008150 "biological_process" evidence=ND] InterPro:IPR011990 GenomeReviews:CT485782_GR GO:GO:0005488 EMBL:AC007591 Gene3D:G3DSA:1.25.40.10 InterPro:IPR013026 InterPro:IPR019734 PROSITE:PS50005 PROSITE:PS50293 eggNOG:KOG1839 HOGENOM:HBG633273 IPI:IPI00533414 PIR:B…	1604	1007	1483	29.7382	326	2e-88	227/500	45	288/500	57	39/500	7	1		No Match
isogroup00033	isotig00132	isotig00132	714	12	713	98.3193	unknown [Glycine max]	ACU19004.1	328	10	243	71.3415	412	2e-113	201/234	85	218/234	93	0/234	0	3	12	713	98.3193	TAIR|gene:2150314 - symbol:AT5G19440.1 species:3702 "Arabidopsis thaliana" [GO:0005886 "plasma membrane" evidence=IDA] InterPro:IPR001509 InterPro:IPR016040 Pfam:PF01370 GenomeReviews:BA000015_GR GO:GO:0005886 Gene3D:G3DSA:3.40.50.720 SUPFAM:SSF51735 HOGENOM:HBG755066 GO:GO:0003824 GO:GO:0044237 GO:GO:0050662 eggNOG:KOG1502 EMBL:BT024722 IPI:IPI00535244 RefSeq:NP_197445.1 UniGene:At.22934 UniGene…	326	10	244	72.0859	338	1e-92	163/235	69	192/235	81	1/235	0	3	isotig00132_543_713_+3_171_57_2	Mlo	[MG] COG0451 Nucleoside-diphosphate-sugar epimerases	mll1975	41.82	55	31	1	1	54	190
isogroup02334	isotig02585	isotig02585	347				No hit																		No hit															No Match
isogroup01633	isotig01884	isotig01884	547	219	536	58.1353	conserved hypothetical protein [Ricinus communis]	XP_002517932.1	509	1	107	21.0216	143	9e-33	65/107	60	84/107	78	1/107	0	3	219	536	58.1353	TAIR|locus:2123653 - symbol:AT4G28260 "AT4G28260" species:3702 "Arabidopsis thaliana" [GO:0005575 "cellular_component" evidence=ND] [GO:0003674 "molecular_function" evidence=ND] [GO:0008150 "biological_process" evidence=ND] GenomeReviews:CT486007_GR EMBL:AL161572 EMBL:AK227224 IPI:IPI00527686 PIR:T09042 RefSeq:NP_001078455.1 RefSeq:NP_194555.1 UniGene:At.25258 GeneID:828941 KEGG:ath:AT4G28260 NMP…	516	1	105	20.3488	126	5e-29	58/106	54	80/106	75	1/106	0	3		No Match
isogroup00176	isotig00416	isotig00416	361	215	3	59.0028	At5g11330 [Arabidopsis thaliana]	NP_196694.1	408	218	288	17.402	89	2e-16	46/71	64	56/71	78	0/71	0	-3	215	3	59.0028	TAIR|locus:2147982 - symbol:AT5G11330 "AT5G11330" species:3702 "Arabidopsis thaliana" [GO:0016491 "oxidoreductase activity" evidence=ISS] InterPro:IPR002938 InterPro:IPR003042 Pfam:PF01494 PRINTS:PR00420 GenomeReviews:BA000015_GR GO:GO:0055114 GO:GO:0004497 EMBL:AL360314 eggNOG:KOG2614 EMBL:BT005344 EMBL:AK117167 IPI:IPI00544104 RefSeq:NP_196694.1 UniGene:At.32273 STRING:Q9LFM4 PRIDE:Q9LFM4 GeneI…	408	218	288	17.402	89	4e-18	46/71	64	56/71	78	0/71	0	-3		No Match
isogroup02430	isotig02681	isotig02681	162				No hit																		No hit															No Match
isogroup01148	isotig01399	isotig01399	683	3	677	98.8287	unknown [Medicago truncatula]	ACJ85813.1	445	149	373	50.5618	434	5e-120	217/225	96	221/225	98	0/225	0	3	3	677	98.8287	TAIR|gene:2014103 - symbol:ATARP4 species:3702 "Arabidopsis thaliana" [GO:0005730 "nucleolus" evidence=IDA] InterPro:IPR004000 Pfam:PF00022 SMART:SM00268 GO:GO:0005515 GenomeReviews:CT485782_GR GO:GO:0005737 GO:GO:0005730 GO:GO:0005856 HOGENOM:HBG559892 PANTHER:PTHR11937 GO:GO:0016568 PROSITE:PS01132 EMBL:AF507912 EMBL:AC013354 EMBL:BT006474 EMBL:AK228098 EMBL:AY087788 EMBL:BK000422 IPI:IPI005353…	441	145	369	51.0204	377	2e-104	177/225	78	205/225	91	0/225	0	3	isotig01399_9_683_+3_675_225_6	Sce	[Z] COG5277 Actin and related proteins	YFL039c	36.77	223	96	6	1	220	123
isogroup00508	isotig00759	isotig00759	1031	65	850	76.2367	hypothetical protein VITISV_013679 [Vitis vinifera]	XP_002283489.1	612	109	368	42.4837	460	2e-152	230/262	87	245/262	93	2/262	0	2	65	850	76.2367	TAIR|locus:2041549 - symbol:AT2G42520 "AT2G42520" species:3702 "Arabidopsis thaliana" [GO:0008026 "ATP-dependent helicase activity" evidence=ISS] InterPro:IPR001650 InterPro:IPR011545 Pfam:PF00270 Pfam:PF00271 PROSITE:PS00039 PROSITE:PS51194 SMART:SM00490 InterPro:IPR014001 InterPro:IPR014021 GO:GO:0005524 EMBL:AC007087 GenomeReviews:CT485783_GR GO:GO:0005777 GO:GO:0003723 SMART:SM00487 PROSITE:P…	633	114	373	41.0742	428	9e-145	217/262	82	235/262	89	2/262	0	2	isotig00759_326_886_+2_561_186_9	Sce	[LKJ] COG0513 Superfamily II DNA and RNA helicases	YPL119c	63.13	179	62	1	1	175	195
isogroup00001	isotig00022	isotig00022	740	689	534	21.0811	putative glycine rich protein precursor [Pisum sativum]	CAH40798.1	171	1	50	29.2398	79.7	4e-13	45/52	86	47/52	90	2/52	3	-1				No hit														isotig00022_288_689_-1_402_133_12	Pab	[R] COG1287 Uncharacterized membrane protein, required for N-linked glycosylation	PAB1586	37.04	54	32	1	51	104	245
isogroup01629	isotig01880	isotig01880	549	549	1	100	3-hydroxyacyl-CoA dehyrogenase, putative [Ricinus communis]	XP_002514279.1	724	85	269	25.5525	253	1e-65	141/185	76	165/185	89	2/185	1	-1	549	1	100	TAIR|gene:3438832 - symbol:AIM1 "ABNORMAL INFLORESCENCE MERISTEM" species:3702 "Arabidopsis thaliana" [GO:0009507 "chloroplast" evidence=IDA] [GO:0005618 "cell wall" evidence=IDA] [GO:0005777 "peroxisome" evidence=IDA] InterPro:IPR001753 InterPro:IPR006108 InterPro:IPR006176 InterPro:IPR006180 InterPro:IPR008927 InterPro:IPR013328 InterPro:IPR016040 InterPro:IPR018376 Pfam:PF00378 Pfam:PF00725 Pf…	721	86	270	25.6588	232	5e-61	132/185	71	157/185	84	2/185	1	-1	isotig01880_1_450_-1_450_150_3	Bha	[I] COG1024 Enoyl-CoA hydratase/carnithine racemase	BH3101	61.64	73	28	0	1	73	115
isogroup00031	isotig00128	isotig00128	1196	121	1194	89.7993	FERONIA receptor-like kinase [Glycine max]	ACM89471.1	708	318	702	54.3785	416	3e-114	240/386	62	288/386	74	29/386	7	1	115	1083	81.0201	TAIR|gene:2081894 - symbol:FER "FERONIA" species:3702 "Arabidopsis thaliana" [GO:0005886 "plasma membrane" evidence=IDA] [GO:0016020 "membrane" evidence=IDA] InterPro:IPR000719 InterPro:IPR008271 InterPro:IPR017441 PROSITE:PS00107 PROSITE:PS00108 PROSITE:PS50011 GO:GO:0016021 GO:GO:0005886 GO:GO:0005524 GenomeReviews:BA000014_GR GO:GO:0004872 InterPro:IPR011009 SUPFAM:SSF56112 GO:GO:0004674 GO:GO…	895	503	821	35.6425	355	2e-97	203/326	62	246/326	75	10/326	3	1	isotig00128_103_1194_+1_1092_364_11	Bsu	[RTKL] COG0515 Serine/threonine protein kinase	BS_yloP_1	29.37	252	155	9	41	285	16
isogroup00515	isotig00766	isotig00766	1023	550	2	53.6657	predicted protein [Populus trichocarpa]	XP_002327417.1	2357	1310	1492	7.76411	380	0	179/183	97	180/183	98	0/183	0	-3	550	2	53.6657	TAIR|gene:2016288 - symbol:SUS2 "ABNORMAL SUSPENSOR 2" species:3702 "Arabidopsis thaliana" [GO:0000398 "nuclear mRNA splicing, via spliceosome" evidence=IEA] [GO:0009507 "chloroplast" evidence=IDA] [GO:0016020 "membrane" evidence=IDA] InterPro:IPR012591 InterPro:IPR012592 Pfam:PF08082 Pfam:PF08083 ProDom:PD149576 Pfam:PF01398 INTERPRO:IPR000555 GenomeReviews:CT485782_GR GO:GO:0009507 GO:GO:001602…	2359	1312	1494	7.75752	379	0	178/183	97	180/183	98	0/183	0	-3	isotig00766_2_493_-3_492_164_4	Spo	[A] COG5178 U5 snRNP spliceosome subunit	SPAC4F8.12c	85.37	164	24	0	1	164	1331
																																							isotig00766_531_998_-2_468_155_8	Spo	[A] COG5178 U5 snRNP spliceosome subunit	SPAC4F8.12c	74.51	153	37	2	1	153	1165
isogroup00799	isotig01050	isotig01050	827	806	351	55.1391	1803526A Cu/Zn superoxide dismutase	Q02610.2	152	1	152	100	310	2e-82	147/152	96	150/152	98	0/152	0	-1	806	351	55.1391	TAIR|locus:2025595 - symbol:AT1G08830 "AT1G08830" species:3702 "Arabidopsis thaliana" [GO:0005829 "cytosol" evidence=TAS] [GO:0006979 "response to oxidative stress" evidence=IEP;TAS] [GO:0046688 "response to copper ion" evidence=IEP] [GO:0010039 "response to iron ion" evidence=IEP] [GO:0005737 "cytoplasm" evidence=NAS] [GO:0009651 "response to salt stress" evidence=IEP] [GO:0010193 "response to o…	152	1	152	100	261	3e-69	122/152	80	136/152	89	0/152	0	-1	isotig01050_348_806_-1_459_152_1	Sce	[P] COG2032 Cu/Zn superoxide dismutase	YJR104c	54.61	152	67	2	1	150	1
isogroup01147	isotig01398	isotig01398	684	66	578	75	DAG protein, chloroplast precursor, putative [Ricinus communis]	XP_002532881.1	248	79	248	68.5484	332	2e-89	159/171	92	164/171	95	1/171	0	3	69	578	74.5614	TAIR|gene:2051002 - symbol:DAL1 "DIFFERENTIATION AND GREENING-LIKE 1" species:3702 "Arabidopsis thaliana" [GO:0003674 "molecular_function" evidence=ND] [GO:0002103 "endonucleolytic cleavage of tetracistronic rRNA transcript (SSU-rRNA, LSU-rRNA, 4.5S-rRNA, 5S-rRNA)" evidence=IMP] [GO:0009507 "chloroplast" evidence=IDA] [GO:0009657 "plastid organization" evidence=IMP] GO:GO:0009507 GenomeReviews:CT…	219	52	219	76.7123	321	1e-87	155/170	91	162/170	95	2/170	1	3		No Match
isogroup01434	isotig01685	isotig01685	596	573	1	96.1409	N-acylneuraminate-9-phosphatase, putative [Ricinus communis]	XP_002531548.1	312	84	274	61.2179	334	5e-90	168/191	87	182/191	95	0/191	0	-3	582	1	97.651	TAIR|locus:2040272 - symbol:AT2G41250 "AT2G41250" species:3702 "Arabidopsis thaliana" [GO:0016787 "hydrolase activity" evidence=ISS] InterPro:IPR005833 InterPro:IPR005834 InterPro:IPR006439 Pfam:PF00702 PRINTS:PR00413 GenomeReviews:CT485783_GR GO:GO:0008152 EMBL:AC005662 GO:GO:0008967 TIGRFAMs:TIGR01549 InterPro:IPR011949 TIGRFAMs:TIGR02252 eggNOG:KOG3085 EMBL:AY070081 EMBL:AY133731 EMBL:AK227199…	290	58	251	66.8966	315	7e-86	156/194	80	177/194	91	0/194	0	-3	isotig01685_1_471_-3_471_157_1	Nos	[R] COG1011 Predicted hydrolase (HAD superfamily)	alr4095	28.74	174	102	6	1	157	22
isogroup00001	isotig00021	isotig00021	719	668	513	21.6968	putative glycine rich protein precursor [Pisum sativum]	CAH40798.1	171	1	50	29.2398	79.7	3e-13	45/52	86	47/52	90	2/52	3	-1				No hit															No Match
isogroup01659	isotig01910	isotig01910	541	539	243	54.8983	Potyvirus VPg interacting protein [Pisum sativum]	Q84N37.1	513	415	513	19.2982	197	7e-49	97/99	97	99/99	100	0/99	0	-3	539	243	54.8983	TAIR|locus:2164713 - symbol:AT5G48160 "AT5G48160" species:3702 "Arabidopsis thaliana" [GO:0005634 "nucleus" evidence=IDA] [GO:0009793 "embryonic development ending in seed dormancy" evidence=IGI] [GO:0010071 "root meristem specification" evidence=IGI] [GO:0010078 "maintenance of root meristem identity" evidence=IGI] [GO:0010492 "maintenance of shoot apical meristem identity" evidence=IGI] [GO:001…	574	470	574	18.2927	140	2e-33	76/105	72	88/105	83	6/105	5	-3		No Match
isogroup02071	isotig02322	isotig02322	465	465	7	98.7097	GmCK2p [Glycine max]	AAC49375.1	362	197	349	42.2652	280	5e-74	130/153	84	142/153	92	0/153	0	-1	462	28	93.5484	TAIR|locus:2019612 - symbol:AT1G74320 "AT1G74320" species:3702 "Arabidopsis thaliana" [GO:0005575 "cellular_component" evidence=ND] [GO:0004103 "choline kinase activity" evidence=ISS] InterPro:IPR002573 Pfam:PF01633 GenomeReviews:CT485782_GR InterPro:IPR011009 SUPFAM:SSF56112 GO:GO:0016301 PANTHER:PTHR22603 EMBL:AY094430 EMBL:AY140093 EMBL:BT008737 IPI:IPI00540635 RefSeq:NP_177572.2 UniGene:At.43…	350	200	344	41.4286	226	2e-59	97/145	66	125/145	86	0/145	0	-1	isotig02322_1_417_-1_417_139_3	Sce	[M] COG0510 Predicted choline kinase involved in LPS biosynthesis	YLR133w	35.71	98	59	2	9	102	390
isogroup00506	isotig00757	isotig00757	1033	700	912	20.6196	PREDICTED: hypothetical protein LOC100575156 [Acyrthosiphon pisum]	XP_003240470.1	136	66	136	52.2059	149	1e-68	69/71	97	69/71	97	0/71	0	1				No hit															No Match
isogroup00509	isotig00760	isotig00760	1023	1	819	80.0587	ADP/ATP translocator [Solanum lycopersicum]	AAB49700.1	386	114	386	70.7254	446	2e-123	228/273	83	249/273	91	0/273	0	1	1	816	79.7654	TAIR|gene:2121362 - symbol:AAC3 "ADP/ATP CARRIER 3" species:3702 "Arabidopsis thaliana" [GO:0009941 "chloroplast envelope" evidence=IDA] [GO:0016020 "membrane" evidence=IDA] InterPro:IPR001993 InterPro:IPR002067 InterPro:IPR002113 PRINTS:PR00926 PRINTS:PR00927 Pfam:PF00153 GO:GO:0016021 GO:GO:0005743 GenomeReviews:CT486007_GR GO:GO:0005488 GO:GO:0055085 GO:GO:0009941 eggNOG:KOG0749 HOGENOM:HBG610…	379	107	378	71.7678	436	8e-122	223/272	81	248/272	91	0/272	0	1	isotig00760_481_822_+1_342_113_6	-	-	-	69.44	108	33	0	1	108	215
isogroup00589	isotig00840	isotig00840	971	920	138	80.6385	14-3-3 brain protein homolog [Vicia faba]	P42654.1	261	1	261	100	474	8e-132	261/261	100	261/261	100	0/261	0	-1	920	138	80.6385	TAIR|gene:2041543 - symbol:GRF9 "GENERAL REGULATORY FACTOR 9" species:3702 "Arabidopsis thaliana" [GO:0005886 "plasma membrane" evidence=IDA] InterPro:IPR000308 Pfam:PF00244 PIRSF:PIRSF000868 PRINTS:PR00305 PROSITE:PS00796 PROSITE:PS00797 SMART:SM00101 HOGENOM:HBG611720 GO:GO:0005886 GO:GO:0019904 Gene3D:G3DSA:1.20.190.20 PANTHER:PTHR18860 SUPFAM:SSF48445 GO:GO:0005634 GO:GO:0005737 EMBL:U60444 E…	263	1	263	100	392	8e-109	217/263	82	241/263	91	2/263	0	-1	isotig00840_135_920_-1_786_261_7	Spo	[T] COG5040 14-3-3 family protein	SPAC8E11.02c	70.16	258	73	1	3	260	2
isogroup00748	isotig00999	isotig00999	854	126	854	85.363	ribosomal protein S5 [Spinacia oleracea]	Q9ST69.1	308	65	305	78.2468	219	4e-55	175/243	72	214/243	88	2/243	0	3	132	854	84.6604	TAIR|locus:2057645 - symbol:AT2G33800 "AT2G33800" species:3702 "Arabidopsis thaliana" [GO:0005622 "intracellular" evidence=ISS] [GO:0005840 "ribosome" evidence=ISS] [GO:0003735 "structural constituent of ribosome" evidence=ISS] [GO:0006412 "translation" evidence=ISS] [GO:0009409 "response to cold" evidence=IEP] InterPro:IPR000851 InterPro:IPR005324 InterPro:IPR005712 InterPro:IPR013810 InterPro:I…	303	60	300	79.538	208	2e-53	171/241	70	206/241	85	0/241	0	3	isotig00999_324_854_+3_531_177_7	Nos	[J] COG0098 Ribosomal protein S5	all4199	53.25	169	79	0	8	176	2
isogroup00072	isotig00207	isotig00207	1022	1022	174	83.0724	unknown [Medicago truncatula]	ACJ84880.1	323	4	286	87.6161	516	2e-144	264/283	93	273/283	96	0/283	0	-1	1022	177	82.7789	TAIR|locus:2061231 - symbol:AT2G40010 "AT2G40010" species:3702 "Arabidopsis thaliana" [GO:0005840 "ribosome" evidence=ISS] [GO:0003735 "structural constituent of ribosome" evidence=ISS] [GO:0006412 "translation" evidence=ISS] [GO:0006414 "translational elongation" evidence=ISS] [GO:0022626 "cytosolic ribosome" evidence=IDA] InterPro:IPR001790 InterPro:IPR001813 Pfam:PF00428 Pfam:PF00466 GenomeRev…	317	4	285	88.959	481	2e-135	243/282	86	266/282	94	0/282	0	-1	isotig00207_484_909_+1_426_141_3	-	-	-	43.93	107	58	1	30	136	2
																																							isotig00207_69_866_-1_798_265_6	Spo	[J] COG0244 Ribosomal protein L10	SPCC18.14c	48.47	262	132	2	1	262	53
isogroup00983	isotig01234	isotig01234	740	3	557	75	unknown [Medicago truncatula]	ACJ85890.1	193	9	193	95.8549	349	2e-94	170/185	91	179/185	96	0/185	0	3	3	554	74.5946	TAIR|gene:2096103 - symbol:AT3G62560.1 species:3702 "Arabidopsis thaliana" [GO:0012505 "endomembrane system" evidence=IEA] [GO:0005622 "intracellular" evidence=IEA] [GO:0006886 "intracellular protein transport" evidence=IEA] [GO:0005525 "GTP binding" evidence=IEA] InterPro:IPR005225 InterPro:IPR006687 InterPro:IPR006689 Pfam:PF00025 PRINTS:PR00328 PROSITE:PS51422 SMART:SM00178 GO:GO:0005525 TIGRF…	193	9	192	95.3368	347	2e-95	167/184	90	180/184	97	0/184	0	3	isotig01234_93_560_+3_468_155_4	Spo	[R] COG1100 GTPase SAR1 and related small G proteins	SPBC31F10.06c	62.34	154	56	2	1	154	39
isogroup01969	isotig02220	isotig02220	486	474	1	97.5309	GMPase [Medicago sativa]	AAT58365.1	361	1	158	43.7673	301	2e-80	153/158	96	154/158	97	0/158	0	-1	474	1	97.5309	TAIR|locus:2005504 - symbol:AT2G39770 "AT2G39770" species:3702 "Arabidopsis thaliana" [GO:0016779 "nucleotidyltransferase activity" evidence=ISS] [GO:0009058 "biosynthetic process" evidence=ISS] [GO:0004475 "mannose-1-phosphate guanylyltransferase activity" evidence=ISS;IMP] [GO:0019853 "L-ascorbic acid biosynthetic process" evidence=IMP] [GO:0030244 "cellulose biosynthetic process" evidence=IMP]…	361	1	158	43.7673	288	6e-78	145/158	91	151/158	95	0/158	0	-1	isotig02220_1_474_-1_474_158_5	Sce	[MJ] COG1208 Nucleoside-diphosphate-sugar pyrophosphorylase involved in lipopolysaccharide biosynthesis/translation initiation factor 2B, gamma/epsilon subunits (eIF-2Bgamma/eIF-2Bepsilon)	YDL055c	66.88	154	50	1	1	154	1
isogroup00689	isotig00940	isotig00940	889	865	368	56.018	60S ribosomal protein L19, putative [Ricinus communis]	XP_002516973.1	206	1	166	80.5825	305	6e-81	163/166	98	166/166	100	0/166	0	-1	865	368	56.018	TAIR|locus:2024695 - symbol:AT1G02780 "AT1G02780" species:3702 "Arabidopsis thaliana" [GO:0005840 "ribosome" evidence=ISS] [GO:0003735 "structural constituent of ribosome" evidence=ISS] [GO:0006412 "translation" evidence=ISS] [GO:0042254 "ribosome biogenesis" evidence=ISS] [GO:0009793 "embryonic development ending in seed dormancy" evidence=NAS] [GO:0022625 "cytosolic large ribosomal subunit" evi…	214	1	166	77.5701	290	4e-78	153/166	92	162/166	97	0/166	0	-1	isotig00940_206_865_-1_660_219_8	Spo	[J] COG2147 Ribosomal protein L19E	SPCC1682.14	66.46	158	53	0	1	158	1
isogroup00273	isotig00524	isotig00524	1472	1470	1	99.8641	predicted protein [Populus trichocarpa]	XP_002307915.1	1259	137	626	38.9198	511	8e-143	294/490	60	381/490	77	0/490	0	-3	1404	22	93.9538	TAIR|locus:2207230 - symbol:AT1G05320 "AT1G05320" species:3702 "Arabidopsis thaliana" [GO:0005575 "cellular_component" evidence=ND] [GO:0003674 "molecular_function" evidence=ND] [GO:0008150 "biological_process" evidence=ND] GenomeReviews:CT485782_GR EMBL:AC000098 IPI:IPI00548189 PIR:A86188 PRIDE:O23037 TAIR:At1g05320 eggNOG:euNOG05067 HOGENOM:HBG319272 InParanoid:O23037 Genevestigator:O23037 Unip…	841	67	546	57.0749	107	1e-22	135/497	27	231/497	46	53/497	10	-3	isotig00524_1_1470_-3_1470_490_0	-	-	-	20.49	327	244	6	138	462	1170
isogroup00679	isotig00930	isotig00930	892	881	153	81.7265	vegetative lectin [Pisum sativum]	AAA33691.1	265	23	263	90.9434	348	6e-94	185/243	76	211/243	86	2/243	0	-3	878	177	78.6996	TAIR|locus:2142499 - symbol:AT5G10530 "AT5G10530" species:3702 "Arabidopsis thaliana" [GO:0016301 "kinase activity" evidence=ISS] InterPro:IPR000719 InterPro:IPR001220 InterPro:IPR008271 InterPro:IPR017441 InterPro:IPR017442 Pfam:PF00069 Pfam:PF00139 PROSITE:PS00107 PROSITE:PS00108 PROSITE:PS50011 GenomeReviews:BA000015_GR GO:GO:0005524 EMBL:AL353995 GO:GO:0005529 GO:GO:0006468 InterPro:IPR011009…	651	17	255	36.7127	86.7	1e-16	83/248	33	120/248	48	23/248	9	-3		No Match
isogroup01459	isotig01710	isotig01710	591	24	548	88.8325	Photosystem II stability/assembly factor HCF136, chloroplast precursor, putative [Ricinus communis]	XP_002520925.1	397	21	207	47.1033	267	5e-72	135/188	71	155/188	82	14/188	7	3	54	548	83.7563	TAIR|gene:2178261 - symbol:HCF136 "HIGH CHLOROPHYLL FLUORESCENCE 136" species:3702 "Arabidopsis thaliana" [GO:0031977 "thylakoid lumen" evidence=IDA] [GO:0009579 "thylakoid" evidence=IDA] [GO:0009535 "chloroplast thylakoid membrane" evidence=IDA] [GO:0009507 "chloroplast" evidence=IDA] [GO:0009570 "chloroplast stroma" evidence=IDA] [GO:0046686 "response to cadmium ion" evidence=IEP] GO:GO:0005515…	403	47	213	41.4392	263	3e-73	125/167	74	152/167	91	2/167	1	3		No Match
isogroup01424	isotig01675	isotig01675	599	3	599	99.6661	predicted protein [Populus trichocarpa]	XP_002332102.1	833	28	226	23.8896	376	1e-102	177/199	88	188/199	94	0/199	0	3	3	599	99.6661	TAIR|locus:2130105 - symbol:AT4G16130 "AT4G16130" species:3702 "Arabidopsis thaliana" [GO:0005524 "ATP binding" evidence=ISS] [GO:0004335 "galactokinase activity" evidence=ISS] [GO:0019566 "arabinose metabolic process" evidence=IMP] [GO:0009702 "L-arabinokinase activity" evidence=IMP] InterPro:IPR006204 InterPro:IPR006206 Pfam:PF00288 PRINTS:PR00959 GO:GO:0005524 GO:GO:0005737 GO:GO:0016310 EMBL:…	1039	235	433	19.153	353	2e-97	168/199	84	180/199	90	0/199	0	3	isotig01675_18_599_+3_582_194_4	-	-	-	25	180	125	7	1	175	174
isogroup00832	isotig01083	isotig01083	803	336	779	55.2927	predicted protein [Populus trichocarpa]	XP_002315940.1	447	86	239	34.4519	129	3e-56	81/156	51	97/156	62	10/156	6	3	89	271	22.7895	TAIR|gene:2031179 - symbol:AT1G25440.1 species:3702 "Arabidopsis thaliana" [GO:0016020 "membrane" evidence=IDA] InterPro:IPR000315 Pfam:PF00643 PROSITE:PS50119 SMART:SM00336 GenomeReviews:CT485782_GR GO:GO:0005634 EMBL:AC079281 GO:GO:0008270 GO:GO:0016020 GO:GO:0045449 InterPro:IPR010402 Pfam:PF06203 PROSITE:PS51017 EMBL:AY093174 IPI:IPI00533844 PIR:E86384 RefSeq:NP_173915.2 UniGene:At.27494 Gene…	417	3	63	14.6283	110	1e-40	50/61	81	55/61	90	0/61	0	2	isotig01083_74_340_+2_267_88_1	-	-	-	40	40	23	1	20	59	193
isogroup00034	isotig00135	isotig00135	630	630	235	62.8571	cysteine protease [Vicia sativa]	CAA53377.1	368	228	368	38.3152	184	6e-45	89/141	63	111/141	78	9/141	6	-1	630	268	57.619	TAIR|locus:2090614 - symbol:AT3G19390 "AT3G19390" species:3702 "Arabidopsis thaliana" [GO:0008234 "cysteine-type peptidase activity" evidence=ISS] InterPro:IPR000169 InterPro:IPR000668 InterPro:IPR013128 Pfam:PF00112 PRINTS:PR00705 PROSITE:PS00139 PROSITE:PS00639 PROSITE:PS00640 SMART:SM00645 UniProt:Q9LT78 GO:GO:0005515 GenomeReviews:BA000014_GR HOGENOM:HBG746690 GO:GO:0004197 GO:GO:0006508 Inte…	452	230	350	26.7699	164	3e-40	73/121	60	93/121	76	0/121	0	-1		No Match
isogroup01970	isotig02221	isotig02221	486	79	480	82.716	VHS and GAT domain protein [Glycine max]	ABB90835.1	672	535	672	20.5357	162	2e-38	100/140	71	108/140	77	8/140	5	1	310	480	35.1852	TAIR|locus:2125642 - symbol:AT4G32760 "AT4G32760" species:3702 "Arabidopsis thaliana" [GO:0005795 "Golgi stack" evidence=ISS] [GO:0008565 "protein transporter activity" evidence=ISS] [GO:0006891 "intra-Golgi vesicle-mediated transport" evidence=ISS] [GO:0006886 "intracellular protein transport" evidence=ISS] InterPro:IPR002014 InterPro:IPR004152 Pfam:PF00790 Pfam:PF03127 PROSITE:PS50179 PROSITE:P…	675	616	675	8.88889	61.2	1e-09	34/60	56	47/60	78	3/60	5	1		No Match
isogroup00260	isotig00511	isotig00511	1552	75	1382	84.2784	unknown [Medicago truncatula]	ACJ84892.1	435	1	435	100	790	0	416/436	95	426/436	97	1/436	0	3	75	1382	84.2784	TAIR|locus:2088857 - symbol:AT3G26618 "AT3G26618" species:3702 "Arabidopsis thaliana" [GO:0003747 "translation release factor activity" evidence=IGI;ISS] [GO:0006415 "translational termination" evidence=IGI;ISS] InterPro:IPR004403 InterPro:IPR005140 InterPro:IPR005141 InterPro:IPR005142 Pfam:PF03465 Pfam:PF03463 Pfam:PF03464 GO:GO:0005737 GenomeReviews:BA000014_GR GO:GO:0006415 EMBL:X98130 EMBL:A…	435	1	435	100	776	0	404/436	92	422/436	96	1/436	0	3	isotig00511_75_1385_+3_1311_436_9	Sce	[J] COG1503 Peptide chain release factor 1 (eRF1)	YBR143c	66.13	434	141	3	3	436	2
isogroup01464	isotig01715	isotig01715	587	3	587	99.6593	AT2G20370 [Arabidopsis thaliana]	BAH19963.1	470	88	282	41.4894	348	3e-94	174/195	89	186/195	95	0/195	0	3	3	587	99.6593	TAIR|locus:2039002 - symbol:AT2G20370 "AT2G20370" species:3702 "Arabidopsis thaliana" [GO:0016020 "membrane" evidence=ISS] [GO:0003824 "catalytic activity" evidence=ISS] [GO:0009969 "xyloglucan biosynthetic process" evidence=IMP] [GO:0016757 "transferase activity, transferring glycosyl groups" evidence=IDA] [GO:0009826 "unidimensional cell growth" evidence=IMP] [GO:0010256 "endomembrane system or…	619	237	431	31.5024	348	9e-96	174/195	89	186/195	95	0/195	0	3		No Match
isogroup00942	isotig01193	isotig01193	760	1	759	99.8684	Na+/H+ antiporter [Trifolium repens]	ABV00895.1	541	168	420	46.7652	398	4e-109	243/253	96	250/253	98	0/253	0	1	1	759	99.8684	TAIR|locus:2114810 - symbol:AT3G05030 "AT3G05030" species:3702 "Arabidopsis thaliana" [GO:0015081 "sodium ion transmembrane transporter activity" evidence=ISS] [GO:0015385 "sodium:hydrogen antiporter activity" evidence=ISS] [GO:0006814 "sodium ion transport" evidence=ISS] InterPro:IPR004709 InterPro:IPR006153 InterPro:IPR018406 InterPro:IPR018407 InterPro:IPR018422 Pfam:PF00999 PRINTS:PR01084 GO:…	546	167	419	46.337	365	1e-100	217/253	85	235/253	92	0/253	0	1	isotig01193_268_759_+1_492_164_9	Spo	[P] COG0025 NhaP-type Na+/H+ and K+/H+ antiporters	SPAC15A10.06	33.99	153	81	6	1	145	271
isogroup01980	isotig02231	isotig02231	484	469	233	48.9669	unknown [Medicago truncatula]	ACJ86081.1	217	139	217	36.4055	140	5e-32	70/79	88	76/79	96	0/79	0	-1	469	233	48.9669	TAIR|locus:2206520 - symbol:AT1G57620 "AT1G57620" species:3702 "Arabidopsis thaliana" [GO:0016020 "membrane" evidence=ISS] [GO:0008320 "protein transmembrane transporter activity" evidence=ISS] [GO:0006886 "intracellular protein transport" evidence=ISS] InterPro:IPR000348 Pfam:PF01105 GenomeReviews:CT485782_GR GO:GO:0016021 GO:GO:0006810 EMBL:AC079733 InterPro:IPR009038 PROSITE:PS50866 HOGENOM:HB…	212	134	212	37.2642	120	2e-27	58/79	73	70/79	88	0/79	0	-1	isotig02231_230_364_-1_135_44_2	-	-	-	46.51	43	23	0	2	44	161
isogroup00507	isotig00758	isotig00758	1032	1030	8	99.1279	unnamed protein product [Vitis vinifera]	XP_002280604.1	410	41	381	83.1707	539	2e-151	269/341	78	309/341	90	0/341	0	-3	1030	5	99.4186	TAIR|locus:2145860 - symbol:AT5G30510 "AT5G30510" species:3702 "Arabidopsis thaliana" [GO:0003723 "RNA binding" evidence=ISS] InterPro:IPR003029 Pfam:PF00575 PROSITE:PS50126 GenomeReviews:BA000015_GR GO:GO:0009570 GO:GO:0016020 GO:GO:0005840 GO:GO:0003723 GO:GO:0009579 InterPro:IPR012340 InterPro:IPR016027 Gene3D:G3DSA:2.40.50.140 SUPFAM:SSF50249 HSSP:P05055 HOGENOM:HBG635192 eggNOG:euNOG19818 EM…	416	45	386	82.2115	527	2e-149	260/342	76	309/342	90	0/342	0	-3	isotig00758_2_940_-3_939_313_8	Nos	[J] COG0539 Ribosomal protein S1	all0136	50.87	287	139	2	4	289	11
isogroup00848	isotig01099	isotig01099	792	792	4	99.6212	predicted protein [Populus trichocarpa]	XP_002315601.1	456	54	316	57.6754	504	5e-141	241/263	91	252/263	95	0/263	0	-1	792	1	100	TAIR|locus:2197848 - symbol:AT1G04620 "AT1G04620" species:3702 "Arabidopsis thaliana" [GO:0008150 "biological_process" evidence=ND] [GO:0050454 "coenzyme F420 hydrogenase activity" evidence=ISS] Pfam:PF04422 Pfam:PF04432 EMBL:BT002029 EMBL:BT006603 EMBL:AK117982 IPI:IPI00538009 RefSeq:NP_171956.2 UniGene:At.42441 PRIDE:Q8GS60 GeneID:839472 KEGG:ath:AT1G04620 NMPDR:fig|3702.1.peg.610 TAIR:At1g0462…	462	60	323	57.1429	486	4e-137	233/264	88	246/264	93	0/264	0	-1	isotig01099_1_711_-1_711_237_5	Nos	[C] COG1035 Coenzyme F420-reducing hydrogenase, beta subunit	all1601	63.52	233	85	0	2	234	48
isogroup00108	isotig00279	isotig00279	782	145	360	27.6215	unnamed protein product [Pisum sativum]	P08283.1	265	57	128	27.1698	115	9e-24	69/72	95	70/72	97	0/72	0	1	145	360	27.6215	TAIR|locus:2033118 - symbol:AT1G06760 "AT1G06760" species:3702 "Arabidopsis thaliana" [GO:0003677 "DNA binding" evidence=ISS] [GO:0006334 "nucleosome assembly" evidence=ISS] [GO:0000786 "nucleosome" evidence=ISS] InterPro:IPR005818 InterPro:IPR005819 Pfam:PF00538 PRINTS:PR00624 SMART:SM00526 GenomeReviews:CT485782_GR GO:GO:0005634 GO:GO:0003677 InterPro:IPR011991 Gene3D:G3DSA:1.10.10.10 GO:GO:000…	274	57	128	26.2774	94.4	4e-19	56/72	77	62/72	86	0/72	0	1		No Match
isogroup01932	isotig02183	isotig02183	485	439	140	61.8557	predicted protein [Populus trichocarpa]	XP_002304569.1	730	595	694	13.6986	198	3e-50	89/100	89	97/100	97	0/100	0	-2	439	140	61.8557	TAIR|locus:2205667 - symbol:AT1G55090 "AT1G55090" species:3702 "Arabidopsis thaliana" [GO:0005575 "cellular_component" evidence=ND] [GO:0016810 "hydrolase activity, acting on carbon-nitrogen (but not peptide) bonds" evidence=ISS] [GO:0006807 "nitrogen compound metabolic process" evidence=ISS] InterPro:IPR003010 InterPro:IPR003694 InterPro:IPR014445 Pfam:PF00795 PIRSF:PIRSF006630 PROSITE:PS50263 G…	725	595	694	13.7931	186	2e-47	81/100	81	96/100	96	0/100	0	-2	isotig02183_26_442_-2_417_138_4	Spo	[H] COG0171 NAD synthase	SPCC553.02_2	66.67	99	32	1	3	101	269
isogroup00597	isotig00848	isotig00848	964	11	940	96.473	unnamed protein product [Vitis vinifera]	CBI24921.3	1069	209	524	29.5603	195	9e-48	137/329	41	191/329	58	32/329	9	2	5	901	93.0498	TAIR|locus:2087403 - symbol:AT3G63500 "AT3G63500" species:3702 "Arabidopsis thaliana" [GO:0005575 "cellular_component" evidence=ND] EMBL:AL163818 UniGene:At.24203 UniGene:At.69654 InterPro:IPR004082 Pfam:PF07227 PRINTS:PR01544 IPI:IPI00543171 PIR:T49191 RefSeq:NP_191909.1 PRIDE:Q9LY65 GeneID:825525 KEGG:ath:AT3G63500 NMPDR:fig|3702.1.peg.17748 TAIR:At3g63500 InParanoid:Q9LY65 Genevestigator:Q9LY6…	1162	249	573	27.969	155	3e-40	125/337	37	173/337	51	50/337	14	2		No Match
isogroup01173	isotig01424	isotig01424	677	2	676	99.7046	multidrug resistance protein ABC transporter family [Populus trichocarpa]	XP_002301476.1	1508	516	740	14.9204	366	1e-99	180/225	80	204/225	90	0/225	0	2	2	676	99.7046	TAIR|locus:2081755 - symbol:AT3G62700 "AT3G62700" species:3702 "Arabidopsis thaliana" [GO:0042626 "ATPase activity, coupled to transmembrane movement of substances" evidence=ISS] [GO:0005774 "vacuolar membrane" evidence=IDA] InterPro:IPR001140 InterPro:IPR003439 InterPro:IPR003593 InterPro:IPR011527 InterPro:IPR017871 Pfam:PF00005 Pfam:PF00664 PROSITE:PS00211 PROSITE:PS50893 SMART:SM00382 GO:GO:0…	1539	512	736	14.6199	365	6e-101	173/225	76	205/225	91	0/225	0	2	isotig01424_92_676_+2_585_195_6	Spo	[V] COG1132 ABC-type multidrug transport system, ATPase and permease components	SPAC3F10.11c	40.31	196	106	5	6	192	497
isogroup00015	isotig00082	isotig00082	569	369	112	45.3427	predicted protein [Populus trichocarpa]	XP_002301391.1	556	471	556	15.4676	157	2e-72	77/86	89	78/86	90	0/86	0	-3	369	115	44.8155	TAIR|locus:2082827 - symbol:AT3G61600 "AT3G61600" species:3702 "Arabidopsis thaliana" [GO:0005575 "cellular_component" evidence=ND] [GO:0005515 "protein binding" evidence=ISS] [GO:0008150 "biological_process" evidence=ND] InterPro:IPR000210 InterPro:IPR011333 InterPro:IPR013069 Pfam:PF00651 PROSITE:PS50097 SMART:SM00225 GO:GO:0005515 Gene3D:G3DSA:3.30.710.10 SUPFAM:SSF54695 InterPro:IPR013089 PAN…	561	472	556	15.1515	144	3e-69	67/85	78	75/85	88	0/85	0	-3		No Match
isogroup00118	isotig00299	isotig00299	664	2	538	80.8735	ADP-ribosylation factor 1 [Medicago truncatula]	AAR29293.1	181	3	181	98.895	361	4e-98	179/179	100	179/179	100	0/179	0	2	2	538	80.8735	TAIR|locus:2019948 - symbol:AT1G10630 "AT1G10630" species:3702 "Arabidopsis thaliana" [GO:0005515 "protein binding" evidence=TAS] [GO:0005525 "GTP binding" evidence=ISS;TAS] [GO:0016004 "phospholipase activator activity" evidence=TAS] InterPro:IPR005225 InterPro:IPR006688 InterPro:IPR006689 Pfam:PF00025 PRINTS:PR00328 SMART:SM00177 GO:GO:0005622 GO:GO:0005525 GO:GO:0005515 TIGRFAMs:TIGR00231 Geno…	181	3	181	98.895	358	1e-98	177/179	98	178/179	99	0/179	0	2	isotig00299_47_541_+2_495_164_4	Spo	[R] COG1100 GTPase SAR1 and related small G proteins	SPBC4F6.18c	88.34	163	19	0	1	163	18
isogroup02269	isotig02520	isotig02520	392				No hit																		No hit															No Match
isogroup02350	isotig02601	isotig02601	332	3	329	98.494	1-O-acylglucose:anthocyanin-O-acyltransferase [Clitoria ternatea]	BAF99695.1	469	126	234	23.2409	158	2e-37	78/109	71	87/109	79	0/109	0	3	3	329	98.494	TAIR|locus:2144751 - symbol:AT5G09640 "AT5G09640" species:3702 "Arabidopsis thaliana" [GO:0004185 "serine-type carboxypeptidase activity" evidence=ISS] [GO:0006508 "proteolysis" evidence=ISS] [GO:0016752 "sinapoyltransferase activity" evidence=IMP] [GO:0019748 "secondary metabolic process" evidence=IMP] InterPro:IPR001563 Pfam:PF00450 PRINTS:PR00724 PROSITE:PS00131 PROSITE:PS00560 GenomeReviews:B…	465	118	227	23.6559	121	5e-28	57/110	51	76/110	69	1/110	0	3	isotig02601_3_332_+3_330_110_0	Sce	[E] COG2939 Carboxypeptidase C (cathepsin A)	YBR139w	35.35	99	56	3	3	100	164
isogroup00648	isotig00899	isotig00899	916	2	916	99.8908	magnesium chelatase subunit [Glycine max]	CAA04526.1	1383	184	488	22.0535	584	5e-165	284/305	93	296/305	97	0/305	0	2	2	916	99.8908	TAIR|locus:2173234 - symbol:AT5G13630 "AT5G13630" species:3702 "Arabidopsis thaliana" [GO:0009706 "chloroplast inner membrane" evidence=NAS] [GO:0016851 "magnesium chelatase activity" evidence=ISS] [GO:0005739 "mitochondrion" evidence=IDA] [GO:0010007 "magnesium chelatase complex" evidence=TAS] [GO:0009507 "chloroplast" evidence=IDA] InterPro:IPR003672 InterPro:IPR011771 Pfam:PF02514 GO:GO:000573…	1381	182	486	22.0854	548	8e-156	265/305	86	283/305	92	0/305	0	2	isotig00899_14_916_+2_903_301_8	Nos	[H] COG1429 Cobalamin biosynthesis protein CobN and related Mg-chelatases	all4365	62.75	306	109	2	1	301	131
isogroup01949	isotig02200	isotig02200	488	486	199	59.0164	phloem specific protein [Pisum sativum]	ABN41201.1	123	28	122	77.2358	121	3e-26	88/96	91	93/96	96	1/96	1	-3				No hit															No Match
isogroup02393	isotig02644	isotig02644	276	59	190	47.8261	cytosolic chaperonin, delta subunit [Glycine max]	CBA13552.1	533	65	108	8.25516	83.6	9e-15	43/44	97	44/44	100	0/44	0	2	59	190	47.8261	TAIR|gene:2092696 - symbol:AT3G18190.1 species:3702 "Arabidopsis thaliana" [GO:0051082 "unfolded protein binding" evidence=IEA] [GO:0005515 "protein binding" evidence=IEA] [GO:0005524 "ATP binding" evidence=IEA] [GO:0046686 "response to cadmium ion" evidence=IEP] InterPro:IPR002194 InterPro:IPR002423 InterPro:IPR012717 Pfam:PF00118 PROSITE:PS00750 PROSITE:PS00995 GO:GO:0005524 GO:GO:0046686 GO:GO…	536	68	111	8.20896	82.4	3e-16	42/44	95	44/44	100	0/44	0	2	isotig02644_86_244_+2_159_52_2	Ape	[O] COG0459 Chaperonin GroEL (HSP60 family)	APE0907	65	40	14	0	1	40	74
isogroup01880	isotig02131	isotig02131	499	40	297	51.7034	unknown [Medicago truncatula]	ACJ86187.1	86	1	86	100	155	2e-36	86/86	100	86/86	100	0/86	0	1	40	297	51.7034	TAIR|locus:2098821 - symbol:AT3G61110 "AT3G61110" species:3702 "Arabidopsis thaliana" [GO:0005840 "ribosome" evidence=ISS] [GO:0003735 "structural constituent of ribosome" evidence=ISS] [GO:0006412 "translation" evidence=ISS] [GO:0042254 "ribosome biogenesis" evidence=ISS] [GO:0022627 "cytosolic small ribosomal subunit" evidence=IDA] InterPro:IPR000592 InterPro:IPR011332 Pfam:PF01667 ProDom:PD004…	86	1	86	100	152	5e-37	83/86	96	86/86	100	0/86	0	1	isotig02131_40_300_+1_261_86_2	Spo	[J] COG2051 Ribosomal protein S27E	SPBC1685.10	77.38	84	17	1	1	84	1
isogroup01570	isotig01821	isotig01821	559	558	1	99.8211	nitrate and chloride transporter [Glycine max]	AAW51884.1	598	384	569	31.1037	309	1e-82	152/186	81	160/186	86	0/186	0	-2	558	1	99.8211	TAIR|locus:2056103 - symbol:AT2G39210 "AT2G39210" species:3702 "Arabidopsis thaliana" [GO:0005575 "cellular_component" evidence=ND] [GO:0003674 "molecular_function" evidence=ND] [GO:0008150 "biological_process" evidence=ND] InterPro:IPR011701 Pfam:PF07690 GenomeReviews:CT485783_GR GO:GO:0055085 EMBL:AC004697 InterPro:IPR016196 SUPFAM:SSF103473 HOGENOM:HBG317009 EMBL:AF419593 IPI:IPI00544383 PIR:T…	601	382	567	30.9484	276	4e-74	134/186	72	150/186	80	0/186	0	-2		No Match
isogroup00080	isotig00223	isotig00223	789	114	611	63.1179	110 kDa 4SNc-Tudor domain protein [Pisum sativum]	BAC06184.1	989	825	989	16.6835	257	5e-89	147/166	88	154/166	92	1/166	0	3	159	611	57.4144	TAIR|locus:2183359 - symbol:AT5G07350 "AT5G07350" species:3702 "Arabidopsis thaliana" [GO:0004518 "nuclease activity" evidence=ISS] [GO:0003676 "nucleic acid binding" evidence=ISS] InterPro:IPR002999 InterPro:IPR006021 InterPro:IPR016071 InterPro:IPR016685 Pfam:PF00565 PIRSF:PIRSF017179 PROSITE:PS50830 SMART:SM00318 SMART:SM00333 GO:GO:0005515 GenomeReviews:BA000015_GR GO:GO:0005886 GO:GO:0009507…	991	842	991	15.1362	194	1e-63	109/151	72	126/151	83	1/151	0	3		No Match
isogroup01950	isotig02201	isotig02201	488	407	198	43.0328	AF403292_1 RNA-binding protein AKIP1 [Vicia faba]	AAM73765.1	515	446	515	13.5922	109	1e-22	69/70	98	69/70	98	0/70	0	-1				No hit															No Match
isogroup01580	isotig01831	isotig01831	560	560	3	99.6429	unknown [Glycine max]	ACU19150.1	374	155	340	49.7326	359	1e-97	172/186	92	178/186	95	0/186	0	-1	560	6	99.1071	TAIR|locus:2075532 - symbol:AT3G02720 "AT3G02720" species:3702 "Arabidopsis thaliana" [GO:0005575 "cellular_component" evidence=ND] [GO:0008150 "biological_process" evidence=ND] InterPro:IPR006286 PROSITE:PS51276 INTERPRO:IPR002818 GO:GO:0016798 EMBL:AC018363 Pfam:PF01965 TIGRFAMs:TIGR01382 HSSP:O59413 EMBL:BT000947 IPI:IPI00522252 RefSeq:NP_186921.1 UniGene:At.20933 UniGene:Rra.6987 SMR:Q9M8R4 S…	388	169	353	47.6804	319	4e-87	150/185	81	165/185	89	0/185	0	-1	isotig01831_3_443_-1_441_147_2	Atu	[R] COG0693 Putative intracellular protease/amidase	AGl853	65.96	141	48	0	2	142	14
isogroup00749	isotig01000	isotig01000	852	850	179	78.8732	3-isopropylmalate dehydratase, putative [Ricinus communis]	XP_002528344.1	510	287	510	43.9216	436	1e-120	209/224	93	218/224	97	0/224	0	-3	850	179	78.8732	TAIR|locus:2142120 - symbol:AT4G13430 "AT4G13430" species:3702 "Arabidopsis thaliana" [GO:0016829 "lyase activity" evidence=ISS] [GO:0008152 "metabolic process" evidence=ISS] InterPro:IPR001030 InterPro:IPR006251 InterPro:IPR015931 InterPro:IPR015932 InterPro:IPR015936 InterPro:IPR015937 Pfam:PF00330 PRINTS:PR00415 GenomeReviews:CT486007_GR GO:GO:0046686 GO:GO:0005506 GO:GO:0009570 GO:GO:0051539 …	509	286	509	44.0079	415	1e-115	194/224	86	214/224	95	0/224	0	-3	isotig01000_176_844_-3_669_222_6	Aae	[E] COG0065 3-isopropylmalate dehydratase large subunit	aq_940	40.09	227	119	5	1	222	211
isogroup00245	isotig00496	isotig00496	1642	2	1360	82.7649	predicted protein [Populus trichocarpa]	XP_002311417.1	791	64	517	57.3957	729	0	402/455	88	431/455	94	3/455	0	2	2	1360	82.7649	TAIR|gene:2049650 - symbol:CR88 species:3702 "Arabidopsis thaliana" [GO:0009941 "chloroplast envelope" evidence=IDA] [GO:0009507 "chloroplast" evidence=IDA] [GO:0009570 "chloroplast stroma" evidence=IDA] [GO:0005524 "ATP binding" evidence=IDA] [GO:0005739 "mitochondrion" evidence=IDA] [GO:0005886 "plasma membrane" evidence=IDA] HAMAP:MF_00505 InterPro:IPR001404 InterPro:IPR003594 InterPro:IPR0198…	780	58	509	57.9487	719	0	385/456	84	422/456	92	7/456	1	2	isotig00496_1413_1640_+3_228_76_1	Sce	[O] COG0326 Molecular chaperone, HSP90 family	YPL240c	46.67	75	39	1	1	75	464
																																							isotig00496_86_1375_+2_1290_429_6	Spo	[O] COG0326 Molecular chaperone, HSP90 family	SPAC926.04c	43.81	436	221	9	1	424	17
isogroup00070	isotig00204	isotig00204	890	887	168	80.8989	chloroplast chlorophyll-a/b binding protein [Pisum sativum]	CAA49149.1	265	27	265	90.1887	486	2e-135	235/240	97	237/240	98	1/240	0	-1	887	168	80.8989	TAIR|gene:2162539 - symbol:LHCB3 "LIGHT-HARVESTING CHLOROPHYLL B-BINDING PROTEIN 3" species:3702 "Arabidopsis thaliana" [GO:0009535 "chloroplast thylakoid membrane" evidence=IDA] [GO:0009507 "chloroplast" evidence=IDA] [GO:0009579 "thylakoid" evidence=IDA] InterPro:IPR001344 GO:GO:0005198 EMBL:AB010695 GO:GO:0009535 UniGene:At.48248 UniGene:At.48249 UniGene:At.49175 UniGene:At.69621 GO:GO:0009765…	265	27	265	90.1887	466	6e-131	223/240	92	230/240	95	1/240	0	-1		No Match
isogroup00027	isotig00118	isotig00118	740	722	324	53.9189	glycine-rich RNA-binding protein [Gossypium hirsutum]	ACJ11730.1	168	1	86	51.1905	116	3e-24	64/133	48	76/133	57	47/133	35	-1	722	324	53.9189	TAIR|gene:2049358 - symbol:CCR2 "COLD, CIRCADIAN RHYTHM, AND RNA BINDING 2" species:3702 "Arabidopsis thaliana" [GO:0046686 "response to cadmium ion" evidence=IEP] [GO:0009651 "response to salt stress" evidence=IEP] [GO:0005777 "peroxisome" evidence=IDA] [GO:0009507 "chloroplast" evidence=IDA] InterPro:IPR000504 Pfam:PF00076 PROSITE:PS50102 SMART:SM00360 GO:GO:0009507 GO:GO:0005634 GO:GO:0046686 …	176	1	86	48.8636	117	5e-26	65/133	48	73/133	54	47/133	35	-1	isotig00118_546_722_-1_177_58_1	Sce	[R] COG0724 RNA-binding proteins (RRM domain)	YOL123w	41.67	48	27	1	9	56	160
isogroup00090	isotig00243	isotig00243	823	12	566	67.4362	AF053638_1 short-chain alcohol dehydrogenase [Pisum sativum]	AAF04193.1	268	59	243	69.0299	258	7e-67	129/185	69	155/185	83	0/185	0	3	12	566	67.4362	TAIR|locus:2041394 - symbol:AT2G47140 "AT2G47140" species:3702 "Arabidopsis thaliana" [GO:0005575 "cellular_component" evidence=ND] [GO:0016491 "oxidoreductase activity" evidence=ISS] InterPro:IPR002198 InterPro:IPR002347 InterPro:IPR016040 Pfam:PF00106 PRINTS:PR00080 PRINTS:PR00081 GenomeReviews:CT485783_GR GO:GO:0005488 GO:GO:0055114 Gene3D:G3DSA:3.40.50.720 SUPFAM:SSF51735 GO:GO:0016491 EMBL:A…	257	51	234	71.5953	166	9e-41	86/185	46	125/185	67	1/185	0	3	isotig00243_120_584_+3_465_154_8	Bha	[IQR] COG1028 Dehydrogenases with different specificities (related to short-chain alcohol dehydrogenases)	BH3896	35.83	120	74	2	3	122	88
																																							isotig00243_593_823_+2_231_77_2	Mja	[R] COG1161 Predicted GTPases	MJ1464	38	50	28	1	2	51	149
isogroup01058	isotig01309	isotig01309	710	573	88	68.4507	unknown [Glycine max]	ACU19494.1	193	35	193	82.3834	173	2e-41	97/165	58	119/165	72	9/165	5	-3	591	91	70.5634	TAIR|locus:2205324 - symbol:AT1G13360 "AT1G13360" species:3702 "Arabidopsis thaliana" [GO:0005575 "cellular_component" evidence=ND] [GO:0003674 "molecular_function" evidence=ND] [GO:0008150 "biological_process" evidence=ND] GenomeReviews:CT485782_GR EMBL:AC011810 eggNOG:KOG0670 EMBL:BT002811 EMBL:BT004368 IPI:IPI00548298 RefSeq:NP_683304.1 UniGene:At.44076 GeneID:837896 KEGG:ath:AT1G13360 NMPDR:f…	194	26	193	86.5979	95.5	2e-19	66/180	36	93/180	51	25/180	13	-3		No Match
isogroup01169	isotig01420	isotig01420	665	663	214	67.6692	cytochrome P450 monooxygenase CYP72A65 [Medicago truncatula]	ABC59079.1	524	329	478	28.626	243	1e-62	115/150	76	125/150	83	0/150	0	-3	663	214	67.6692	TAIR|locus:2089546 - symbol:AT3G14630 "AT3G14630" species:3702 "Arabidopsis thaliana" [GO:0019825 "oxygen binding" evidence=ISS] InterPro:IPR001128 InterPro:IPR002401 Pfam:PF00067 PRINTS:PR00463 Prosite:PS00086 GenomeReviews:BA000014_GR GO:GO:0055114 GO:GO:0009055 GO:GO:0020037 InterPro:IPR017973 InterPro:IPR017972 Gene3D:G3DSA:1.10.630.10 PANTHER:PTHR19383 PRINTS:PR00385 SUPFAM:SSF48264 eggNOG:K…	506	311	460	29.6443	213	6e-55	98/150	65	119/150	79	0/150	0	-3	isotig01420_208_492_-3_285_94_1	Atu	[Q] COG2124 Cytochrome P450	AGc2890	39.13	92	54	2	2	93	322
isogroup02301	isotig02552	isotig02552	373	329	51	74.7989	unknown [Glycine max]	ACU21180.1	345	253	345	26.9565	171	3e-41	85/93	91	88/93	94	0/93	0	-3	329	51	74.7989	TAIR|locus:2145487 - symbol:AT5G25400 "AT5G25400" species:3702 "Arabidopsis thaliana" [GO:0008514 "organic anion transmembrane transporter activity" evidence=ISS] InterPro:IPR000620 Pfam:PF00892 Pfam:PF03151 GenomeReviews:BA000015_GR GO:GO:0016021 InterPro:IPR004853 eggNOG:KOG1441 IPI:IPI00547987 RefSeq:NP_568469.1 UniGene:At.54994 PRIDE:Q3E6T0 GeneID:832612 KEGG:ath:AT5G25400 NMPDR:fig|3702.1.pe…	349	257	349	26.6476	152	3e-37	74/93	79	82/93	88	0/93	0	-3		No Match
isogroup00232	isotig00483	isotig00483	1764	523	1683	65.8163	putative cytosolic factor [Trifolium pratense]	BAE71201.1	607	214	607	64.9094	671	0	344/394	87	368/394	93	7/394	1	1	670	1680	57.3129	TAIR|gene:2141562 - symbol:AT4G09160.1 species:3702 "Arabidopsis thaliana" [GO:0009507 "chloroplast" evidence=IDA] Pfam:PF03765 GenomeReviews:CT486007_GR GO:GO:0009507 GO:GO:0007049 GO:GO:0016020 GO:GO:0006810 GO:GO:0051301 GO:GO:0008289 InterPro:IPR001251 Pfam:PF00650 SUPFAM:SSF52087 PROSITE:PS50191 EMBL:AL161514 Gene3D:G3DSA:3.40.525.10 SMART:SM00516 InterPro:IPR008273 InterPro:IPR011074 SUPFAM…	668	327	666	50.8982	461	5e-129	221/340	65	274/340	80	3/340	0	1	isotig00483_766_1686_+1_921_306_2	-	-	-	27.75	191	110	8	2	188	656
isogroup00250	isotig00501	isotig00501	1616	43	1431	85.953	SAR DNA-binding protein-1 [Pisum sativum]	AAC16330.1	560	1	463	82.6786	846	0	449/463	96	455/463	98	0/463	0	1	43	1443	86.6955	TAIR|gene:2181210 - symbol:AT5G27120.1 species:3702 "Arabidopsis thaliana" [GO:0005730 "nucleolus" evidence=IDA] Pfam:PF01798 InterPro:IPR002687 GenomeReviews:BA000015_GR GO:GO:0005730 GO:GO:0042254 EMBL:AF007271 HOGENOM:HBG611715 InterPro:IPR012974 InterPro:IPR012976 Pfam:PF08156 Pfam:PF08060 EMBL:AF302490 EMBL:AY074281 EMBL:AY096684 EMBL:BT002060 IPI:IPI00520435 PIR:T01807 RefSeq:NP_198064.1 Un…	533	1	486	91.182	699	0	369/486	75	421/486	86	19/486	3	1	isotig00501_43_1446_+1_1404_467_13	Spo	[J] COG1498 Protein implicated in ribosomal biogenesis, Nop56p homolog	SPAC23G3.06	61.12	409	148	6	1	401	1
isogroup02103	isotig02354	isotig02354	454	361	47	69.3833	PREDICTED: hypothetical protein [Vitis vinifera]	XP_002273869.1	107	4	90	81.3084	55.8	2e-06	40/113	35	54/113	47	34/113	30	-1	367	47	70.7048	TAIR|locus:2155657 - symbol:AT5G40460 "AT5G40460" species:3702 "Arabidopsis thaliana" [GO:0005575 "cellular_component" evidence=ND] [GO:0003674 "molecular_function" evidence=ND] [GO:0008150 "biological_process" evidence=ND] GenomeReviews:BA000015_GR EMBL:BT024675 IPI:IPI00535516 RefSeq:NP_198862.1 UniGene:At.21072 GeneID:834044 KEGG:ath:AT5G40460 NMPDR:fig|3702.1.peg.25746 TAIR:At5g40460 HOGENOM:…	112	1	99	88.3929	53.5	3e-07	38/107	35	55/107	51	8/107	7	-1		No Match
isogroup00102	isotig00267	isotig00267	742	740	249	66.3073	ADP-ribosylation factor [Cucumis melo subsp. melo]	ADN33830.1	164	1	164	100	334	8e-90	164/164	100	164/164	100	0/164	0	-3	740	249	66.3073	TAIR|locus:2098063 - symbol:AT3G62290 "AT3G62290" species:3702 "Arabidopsis thaliana" [GO:0005515 "protein binding" evidence=TAS] [GO:0005525 "GTP binding" evidence=ISS;TAS] [GO:0016004 "phospholipase activator activity" evidence=TAS] InterPro:IPR005225 InterPro:IPR006688 InterPro:IPR006689 Pfam:PF00025 PRINTS:PR00328 SMART:SM00177 UniProt:Q9M1P5 GO:GO:0005525 GO:GO:0005515 TIGRFAMs:TIGR00231 GO:…	181	18	181	90.6077	334	2e-91	164/164	100	164/164	100	0/164	0	-3	isotig00267_246_740_-3_495_164_4	Spo	[R] COG1100 GTPase SAR1 and related small G proteins	SPBC4F6.18c	88.96	163	18	0	1	163	18
isogroup00919	isotig01170	isotig01170	768	1	768	100	unknown [Glycine max]	ACU23027.1	347	69	324	73.7752	435	4e-120	214/256	83	229/256	89	0/256	0	1	4	768	99.6094	TAIR|locus:2170204 - symbol:AT5G06720 "AT5G06720" species:3702 "Arabidopsis thaliana" [GO:0004601 "peroxidase activity" evidence=ISS] InterPro:IPR000823 InterPro:IPR002016 InterPro:IPR010255 Pfam:PF00141 PRINTS:PR00458 PRINTS:PR00461 PROSITE:PS50873 GenomeReviews:BA000015_GR GO:GO:0005509 GO:GO:0005576 GO:GO:0055114 GO:GO:0020037 GO:GO:0004601 HOGENOM:HBG597790 GO:GO:0042744 InterPro:IPR019794 In…	335	78	332	76.1194	324	2e-88	163/255	63	191/255	74	0/255	0	1		No Match
isogroup00006	isotig00052	isotig00052	1166	2	643	55.06	regulatory particle triple-A ATPase 2 [Sophora flavescens]	BAJ79010.1	446	50	263	47.9821	414	0	212/214	99	214/214	100	0/214	0	2	2	643	55.06	TAIR|gene:3438852 - symbol:RPT2a "regulatory particle AAA-ATPase 2a" species:3702 "Arabidopsis thaliana" [GO:0046686 "response to cadmium ion" evidence=IEP] [GO:0016020 "membrane" evidence=IDA] InterPro:IPR003593 InterPro:IPR003959 InterPro:IPR003960 InterPro:IPR005937 Pfam:PF00004 PROSITE:PS00674 SMART:SM00382 GO:GO:0005524 GenomeReviews:CT486007_GR GO:GO:0005634 GO:GO:0046686 GO:GO:0005737 GO:G…	443	47	260	48.307	406	0	206/214	96	213/214	99	0/214	0	2	isotig00052_795_1166_+3_372_124_5	Sce	[O] COG1222 ATP-dependent 26S proteasome regulatory subunit	YDL007w	71.77	124	35	0	1	124	306
																																							isotig00052_92_685_+2_594_197_6	Spo	[O] COG1222 ATP-dependent 26S proteasome regulatory subunit	SPBC4.07c	76.22	185	43	1	1	185	81
isogroup00437	isotig00688	isotig00688	1124	1090	218	77.669	unknown [Medicago truncatula]	ACJ85054.1	302	1	291	96.3576	526	2e-147	275/291	94	285/291	97	0/291	0	-2	1090	221	77.4021	TAIR|gene:2094507 - symbol:ATL5 "A. THALIANA RIBOSOMAL PROTEIN L5" species:3702 "Arabidopsis thaliana" [GO:0005634 "nucleus" evidence=IDA] [GO:0005730 "nucleolus" evidence=IDA] [GO:0005737 "cytoplasm" evidence=IDA] [GO:0006913 "nucleocytoplasmic transport" evidence=TAS] [GO:0008097 "5S rRNA binding" evidence=IDA] [GO:0009507 "chloroplast" evidence=IDA] [GO:0005773 "vacuole" evidence=IDA] [GO:0022…	301	1	290	96.3455	473	4e-133	247/290	85	266/290	91	0/290	0	-2	isotig00688_191_1090_-2_900_299_3	Sce	[J] COG0256 Ribosomal protein L18	YPL131w	56.03	282	118	2	1	276	1
isogroup02041	isotig02292	isotig02292	474	474	106	77.8481	AF325506_1 APETAL2-like protein [Pisum sativum]	AAK14326.1	533	409	533	23.4522	194	5e-48	103/125	82	106/125	84	2/125	1	-1				No hit															No Match
isogroup00008	isotig00057	isotig00057	822	61	777	87.2263	sensory transduction histidine kinase, putative [Ricinus communis]	XP_002525199.1	762	168	436	35.3018	204	9e-51	145/271	53	176/271	64	34/271	12	1	61	540	58.3942	TAIR|locus:2151206 - symbol:AT5G02810 "AT5G02810" species:3702 "Arabidopsis thaliana" [GO:0000156 "two-component response regulator activity" evidence=ISS] [GO:0007623 "circadian rhythm" evidence=IMP;TAS] [GO:0030528 "transcription regulator activity" evidence=TAS] [GO:0005634 "nucleus" evidence=IDA] [GO:0010017 "red or far-red light signaling pathway" evidence=IMP] [GO:0005739 "mitochondrion" ev…	727	158	314	21.5956	142	1e-33	105/163	64	126/163	77	9/163	5	1		No Match
isogroup00385	isotig00636	isotig00636	1206	3	1040	86.0697	unknown [Medicago truncatula]	ACJ85064.1	358	13	358	96.648	570	2e-160	308/347	88	320/347	92	2/347	0	3	3	935	77.3632	TAIR|locus:2063015 - symbol:AT2G46080 "AT2G46080" species:3702 "Arabidopsis thaliana" [GO:0008150 "biological_process" evidence=ND] GenomeReviews:CT485783_GR EMBL:AC005397 HOGENOM:HBG587294 EMBL:AY072305 EMBL:AY114548 IPI:IPI00519209 PIR:E84898 RefSeq:NP_566063.1 UniGene:At.20870 PRIDE:O82360 GeneID:819216 KEGG:ath:AT2G46080 NMPDR:fig|3702.1.peg.11785 TAIR:At2g46080 InParanoid:O82360 OMA:LLDICIA …	347	11	318	88.7608	365	2e-100	188/311	60	231/311	74	3/311	0	3		No Match
isogroup01892	isotig02143	isotig02143	497	3	497	99.5976	PREDICTED: hypothetical protein [Vitis vinifera]	XP_002274355.1	555	338	502	29.7297	303	6e-81	142/165	86	151/165	91	0/165	0	3	3	497	99.5976	TAIR|locus:2177251 - symbol:AT5G35730 "AT5G35730" species:3702 "Arabidopsis thaliana" [GO:0016021 "integral to membrane" evidence=ISS] [GO:0003674 "molecular_function" evidence=ND] [GO:0008150 "biological_process" evidence=ND] InterPro:IPR004342 Pfam:PF03124 PROSITE:PS51380 GenomeReviews:BA000015_GR GO:GO:0016021 eggNOG:KOG1162 EMBL:AY070048 EMBL:AY086064 EMBL:BT001971 IPI:IPI00538203 RefSeq:NP_5…	457	242	406	36.105	291	5e-79	133/165	80	147/165	89	0/165	0	3	isotig02143_3_497_+3_495_165_3	Spo	[T] COG5409 EXS domain-containing protein	SPAC1D4.05c	31.9	163	87	8	12	162	209
isogroup01002	isotig01253	isotig01253	733	119	664	74.4884	hypothetical protein RCOM_1355450 [Ricinus communis]	XP_002519518.1	465	243	425	39.3548	262	2e-68	119/183	65	153/183	83	1/183	0	2	131	676	74.4884	TAIR|locus:504955961 - symbol:AT2G37035 "AT2G37035" species:3702 "Arabidopsis thaliana" [GO:0005575 "cellular_component" evidence=ND] [GO:0003674 "molecular_function" evidence=ND] [GO:0008150 "biological_process" evidence=ND] GenomeReviews:CT485783_GR IPI:IPI00520277 RefSeq:NP_850276.1 UniGene:At.45694 GeneID:818279 KEGG:ath:AT2G37035 NMPDR:fig|3702.1.peg.10807 TAIR:At2g37035 HOGENOM:HBG319370 In…	433	251	433	42.2633	194	2e-49	102/194	52	131/194	67	23/194	11	2		No Match
isogroup01488	isotig01739	isotig01739	582	581	303	47.9381	Galactose mutarotase-like [Medicago truncatula]	ABN08096.1	318	226	318	29.2453	187	5e-46	88/93	94	91/93	97	0/93	0	-2	581	309	46.9072	TAIR|locus:2165580 - symbol:AT5G57330 "AT5G57330" species:3702 "Arabidopsis thaliana" [GO:0005575 "cellular_component" evidence=ND] [GO:0004034 "aldose 1-epimerase activity" evidence=ISS] [GO:0006012 "galactose metabolic process" evidence=ISS] InterPro:IPR008183 InterPro:IPR011013 InterPro:IPR014718 Pfam:PF01263 GenomeReviews:BA000015_GR GO:GO:0005975 GO:GO:0016853 GO:GO:0030246 Gene3D:G3DSA:2.70…	312	222	312	29.1667	167	2e-41	76/91	83	87/91	95	0/91	0	-2	isotig01739_300_479_-2_180_59_2	Vch	[G] COG0676 Uncharacterized enzymes related to aldose 1-epimerase	VC2001	47.06	34	14	1	1	30	250
isogroup00319	isotig00570	isotig00570	1324	142	1143	75.6798	26S proteasome subunit 7 [Prunus persica]	O64982.1	425	92	425	78.5882	660	0	330/334	98	330/334	98	0/334	0	1	142	1143	75.6798	TAIR|gene:3689014 - symbol:RPT1A "REGULATORY PARTICLE TRIPLE-A 1A" species:3702 "Arabidopsis thaliana" [GO:0005886 "plasma membrane" evidence=IDA] InterPro:IPR003593 InterPro:IPR003959 InterPro:IPR003960 InterPro:IPR005937 Pfam:PF00004 PROSITE:PS00674 SMART:SM00382 GenomeReviews:CT485782_GR GO:GO:0005886 GO:GO:0005524 GO:GO:0005634 GO:GO:0005737 GO:GO:0030163 GO:GO:0000502 GO:GO:0017111 HOGENOM:H…	426	93	426	78.4038	659	0	329/334	98	330/334	98	0/334	0	1	isotig00570_136_1146_+1_1011_336_13	Sce	[O] COG1222 ATP-dependent 26S proteasome regulatory subunit	YKL145w	80.86	324	62	0	13	336	144
																																							isotig00570_8_190_+2_183_60_6	Spo	[O] COG1222 ATP-dependent 26S proteasome regulatory subunit	SPBC16C6.07c	71.74	46	13	0	3	48	59
isogroup01854	isotig02105	isotig02105	500	2	499	99.6	putative GDP-L-galactose-pyrophosphatase [Citrus unshiu]	ADV59925.1	455	276	452	38.9011	236	1e-60	119/178	66	144/178	80	13/178	7	2	2	391	78	TAIR|locus:2161620 - symbol:AT5G55120 "AT5G55120" species:3702 "Arabidopsis thaliana" [GO:0005575 "cellular_component" evidence=ND] [GO:0009753 "response to jasmonic acid stimulus" evidence=IEP] [GO:0010193 "response to ozone" evidence=IEP] [GO:0010475 "galactose-1-phosphate guanylyltransferase (GDP) activity" evidence=IDA] [GO:0019853 "L-ascorbic acid biosynthetic process" evidence=IMP] [GO:0080…	431	263	392	30.1624	210	2e-54	100/130	76	117/130	90	0/130	0	2		No Match
isogroup01243	isotig01494	isotig01494	647	646	152	76.507	unknown [Medicago truncatula]	ACJ85907.1	219	55	219	75.3425	293	1e-77	147/165	89	160/165	96	0/165	0	-2	646	152	76.507	TAIR|locus:2020312 - symbol:AT1G17180 "AT1G17180" species:3702 "Arabidopsis thaliana" [GO:0004364 "glutathione transferase activity" evidence=ISS] [GO:0005737 "cytoplasm" evidence=NAS] [GO:0009407 "toxin catabolic process" evidence=TAS] InterPro:IPR004045 Pfam:PF00043 InterPro:IPR004046 Pfam:PF02798 GenomeReviews:CT485782_GR GO:GO:0005737 GO:GO:0016740 InterPro:IPR012336 InterPro:IPR012335 Gene3D…	221	55	219	74.6606	229	6e-60	109/165	66	135/165	81	0/165	0	-2	isotig01494_149_646_-2_498_165_0	Sme	[O] COG0625 Glutathione S-transferase	SMc00383	23.53	136	103	1	10	145	67
isogroup00702	isotig00953	isotig00953	881	118	435	36.0953	unknow protein [Oryza sativa Japonica Group]	AAV44205.1	265	24	129	40	194	6e-52	98/106	92	100/106	94	0/106	0	1				No hit															No Match
isogroup00784	isotig01035	isotig01035	836	834	217	73.9234	protein with unknown function [Ricinus communis]	XP_002516961.1	822	618	821	24.8175	352	4e-95	179/206	86	189/206	91	2/206	0	-3	834	211	74.6411	TAIR|locus:2083328 - symbol:AT3G06810 "AT3G06810" species:3702 "Arabidopsis thaliana" [GO:0016491 "oxidoreductase activity" evidence=ISS] [GO:0003995 "acyl-CoA dehydrogenase activity" evidence=IGI] InterPro:IPR006090 InterPro:IPR006091 InterPro:IPR006092 InterPro:IPR009075 InterPro:IPR009100 InterPro:IPR013764 InterPro:IPR013786 Pfam:PF00441 Pfam:PF02770 Pfam:PF02771 Pfam:PF01636 GO:GO:0055114 In…	824	619	824	25	345	1e-94	176/208	84	187/208	89	2/208	0	-3	isotig01035_115_834_-3_720_239_11	Pae	[I] COG1960 Acyl-CoA dehydrogenases	PA2550	60.5	200	79	0	1	200	197
isogroup02349	isotig02600	isotig02600	330				No hit																		No hit															No Match
isogroup00588	isotig00839	isotig00839	969	6	536	54.7988	unnamed protein product [Vitis vinifera]	CBI23029.3	950	774	950	18.6316	290	2e-76	158/177	89	169/177	95	0/177	0	3	3	536	55.1084	TAIR|locus:2168586 - symbol:AT5G53480 "AT5G53480" species:3702 "Arabidopsis thaliana" [GO:0005737 "cytoplasm" evidence=ISS] [GO:0005643 "nuclear pore" evidence=ISS] [GO:0005634 "nucleus" evidence=ISS] [GO:0008565 "protein transporter activity" evidence=ISS] [GO:0000059 "protein import into nucleus, docking" evidence=ISS] InterPro:IPR001494 InterPro:IPR011989 InterPro:IPR016024 Pfam:PF03810 PROSIT…	870	693	870	20.4598	270	4e-72	147/178	82	165/178	92	0/178	0	3	isotig00839_126_548_+3_423_140_5	Spo	[U] COG5215 Karyopherin (importin) beta	SPAC1B1.03c	31.16	138	85	4	1	133	727
isogroup00095	isotig00254	isotig00254	607	60	503	73.1466	unknown [Medicago truncatula]	ACJ83949.1	207	45	192	71.4976	282	2e-74	141/148	95	144/148	97	0/148	0	3	60	503	73.1466	TAIR|gene:2101282 - symbol:ATBBC1 "ARABIDOPSIS THALIANA BREAST BASIC CONSERVED 1" species:3702 "Arabidopsis thaliana" [GO:0005730 "nucleolus" evidence=IDA] [GO:0022626 "cytosolic ribosome" evidence=IDA] [GO:0005618 "cell wall" evidence=IDA] [GO:0005886 "plasma membrane" evidence=IDA] [GO:0016020 "membrane" evidence=IDA] InterPro:IPR001380 InterPro:IPR018256 Pfam:PF01294 PROSITE:PS01104 GO:GO:0005…	206	44	191	71.8447	259	6e-69	125/148	84	138/148	93	0/148	0	3	isotig00254_126_551_+3_426_141_2	Spo	[J] COG4352 Ribosomal protein L13E	SPAC664.05	57.14	119	47	3	1	118	67
isogroup01805	isotig02056	isotig02056	510	502	2	98.2353	calnexin, putative [Ricinus communis]	XP_002511066.1	542	174	340	30.8118	270	5e-71	144/167	86	158/167	94	0/167	0	-3	502	2	98.2353	TAIR|locus:2159223 - symbol:AT5G61790 "AT5G61790" species:3702 "Arabidopsis thaliana" [GO:0005739 "mitochondrion" evidence=IDA] [GO:0009505 "plant-type cell wall" evidence=IDA] [GO:0005783 "endoplasmic reticulum" evidence=IDA] [GO:0005792 "microsome" evidence=IDA] InterPro:IPR001580 InterPro:IPR009033 InterPro:IPR018124 Pfam:PF00262 PRINTS:PR00626 PROSITE:PS00803 PROSITE:PS00804 PROSITE:PS00805 G…	530	170	336	31.5094	265	4e-71	146/167	87	155/167	92	0/167	0	-3		No Match
isogroup02308	isotig02559	isotig02559	371	370	2	99.4609	unnamed protein product [Vitis vinifera]	CBI20743.3	540	105	227	22.7778	223	6e-57	106/123	86	116/123	94	0/123	0	-2	370	2	99.4609	TAIR|locus:2203771 - symbol:AT1G47290 "AT1G47290" species:3702 "Arabidopsis thaliana" [GO:0003854 "3-beta-hydroxy-delta5-steroid dehydrogenase activity" evidence=ISS] [GO:0006694 "steroid biosynthetic process" evidence=ISS] [GO:0016020 "membrane" evidence=IDA] [GO:0047012 "sterol-4-alpha-carboxylate 3-dehydrogenase (decarboxylating) activity" evidence=IGI;IDA] InterPro:IPR016040 PROSITE:PS50845 G…	439	132	254	28.0182	211	6e-55	99/123	80	108/123	87	0/123	0	-2	isotig02559_2_370_-2_369_123_0	Sce	[MG] COG0451 Nucleoside-diphosphate-sugar epimerases	YGL001c	48.21	112	56	2	1	111	123
isogroup00786	isotig01037	isotig01037	833	3	512	61.2245	unknown [Medicago truncatula]	ACJ84337.1	205	36	205	82.9268	286	3e-75	166/170	97	167/170	98	0/170	0	3	3	512	61.2245	TAIR|locus:2032607 - symbol:AT1G73030 "AT1G73030" species:3702 "Arabidopsis thaliana" [GO:0005575 "cellular_component" evidence=ND] [GO:0016192 "vesicle-mediated transport" evidence=ISS] [GO:0000578 "embryonic axis specification" evidence=IGI] [GO:0009790 "embryonic development" evidence=IGI] [GO:0032509 "endosome transport via multivesicular body sorting pathway" evidence=IGI] [GO:0040007 "growt…	203	36	203	82.7586	273	4e-73	155/170	91	161/170	94	2/170	1	3	isotig01037_39_515_+3_477_158_10	Spo	[N] COG5491 Conserved protein implicated in secretion	SPBC13G1.12	43.95	157	80	3	4	156	26
																																							isotig01037_604_795_-3_192_63_4	Nme	[P] COG2608 Copper chaperone	NMB1271	39.53	43	25	1	4	45	2
isogroup01036	isotig01287	isotig01287	719	520	212	42.9764	PREDICTED: hypothetical protein [Vitis vinifera]	XP_002279721.1	818	715	817	12.5917	127	3e-51	73/103	70	89/103	86	0/103	0	-2	520	212	42.9764	TAIR|locus:2075581 - symbol:AT3G47060 "AT3G47060" species:3702 "Arabidopsis thaliana" [GO:0016887 "ATPase activity" evidence=ISS] [GO:0008237 "metallopeptidase activity" evidence=ISS] [GO:0004176 "ATP-dependent peptidase activity" evidence=ISS] [GO:0009507 "chloroplast" evidence=IDA] InterPro:IPR000642 InterPro:IPR003593 InterPro:IPR003959 InterPro:IPR003960 InterPro:IPR005936 Pfam:PF00004 Pfam:P…	802	700	801	12.7182	123	2e-50	75/103	72	89/103	86	1/103	0	-2	isotig01287_239_499_-2_261_86_2	Syn	[O] COG0465 ATP-dependent Zn proteases	sll1463	32.35	68	43	1	13	80	564
isogroup01320	isotig01571	isotig01571	619	152	463	50.4039	putative cytoplasmic aconitate hydratase [Trifolium pratense]	BAE71240.1	316	209	312	32.9114	210	3e-62	103/104	99	103/104	99	0/104	0	2	152	472	51.8578	TAIR|gene:2063353 - symbol:ACO3 "ACONITASE 3" species:3702 "Arabidopsis thaliana" [GO:0009507 "chloroplast" evidence=IDA] [GO:0005618 "cell wall" evidence=IDA] [GO:0046686 "response to cadmium ion" evidence=IEP] [GO:0005524 "ATP binding" evidence=IDA] [GO:0005739 "mitochondrion" evidence=IDA] [GO:0005886 "plasma membrane" evidence=IDA] [GO:0009651 "response to salt stress" evidence=IEP] InterPro:…	990	884	990	10.8081	199	6e-58	97/107	90	100/107	93	0/107	0	2	isotig01571_224_475_+2_252_83_1	Lin	[C] COG1048 Aconitase A	lin1682	47.62	84	41	2	1	82	818
																																							isotig01571_52_195_+1_144_47_2	Pya	[C] COG1048 Aconitase A	PAE1499	51.28	39	19	0	9	47	741
isogroup00154	isotig00371	isotig00371	523				No hit																		No hit															No Match
isogroup02214	isotig02465	isotig02465	411	26	169	35.0365	predicted protein [Physcomitrella patens subsp. patens]	XP_001752642.1	110	46	90	40.9091	53.5	1e-05	33/48	68	36/48	75	3/48	6	2	26	166	34.3066	TAIR|locus:2093721 - symbol:AT3G24100 "AT3G24100" species:3702 "Arabidopsis thaliana" [GO:0003674 "molecular_function" evidence=ND] [GO:0008150 "biological_process" evidence=ND] [GO:0005575 "cellular_component" evidence=ND] InterPro:IPR007513 Pfam:PF04419 EMBL:AF370331 EMBL:AY142583 IPI:IPI00541290 RefSeq:NP_189052.2 UniGene:At.20054 UniGene:At.47868 PRIDE:Q94K36 GeneID:821996 KEGG:ath:AT3G24100 …	69	1	45	65.2174	48.5	6e-06	31/47	65	33/47	70	2/47	4	2		No Match
isogroup01869	isotig02120	isotig02120	498	497	99	80.1205	PREDICTED: hypothetical protein isoform 2 [Vitis vinifera]	XP_002285269.1	450	196	335	31.1111	176	2e-49	91/143	63	102/143	71	13/143	9	-2	497	99	80.1205	TAIR|locus:2183720 - symbol:AT5G10930 "AT5G10930" species:3702 "Arabidopsis thaliana" [GO:0005575 "cellular_component" evidence=ND] [GO:0016301 "kinase activity" evidence=ISS] InterPro:IPR000719 InterPro:IPR002290 InterPro:IPR004041 InterPro:IPR008271 InterPro:IPR017441 InterPro:IPR017442 InterPro:IPR018451 Pfam:PF00069 Pfam:PF03822 PROSITE:PS00107 PROSITE:PS00108 PROSITE:PS50011 PROSITE:PS50816 …	445	194	336	32.1348	157	6e-43	77/146	52	104/146	71	16/146	10	-2	isotig02120_63_416_-2_354_117_4	Sce	[RTKL] COG0515 Serine/threonine protein kinase	YKL101w	45.65	46	25	0	4	49	326
isogroup00480	isotig00731	isotig00731	1068	3	866	80.8989	enolase [Glycine max]	AAS18240.1	444	157	444	64.8649	548	5e-154	271/288	94	283/288	98	0/288	0	3	3	866	80.8989	TAIR|gene:2044850 - symbol:LOS2 "LOW EXPRESSION OF OSMOTICALLY RESPONSIVE GENES 1" species:3702 "Arabidopsis thaliana" [GO:0046686 "response to cadmium ion" evidence=IEP] [GO:0005507 "copper ion binding" evidence=IDA] [GO:0005886 "plasma membrane" evidence=IDA] [GO:0016020 "membrane" evidence=IDA] [GO:0009651 "response to salt stress" evidence=IEP] [GO:0009507 "chloroplast" evidence=IDA] [GO:0048…	444	157	444	64.8649	536	4e-152	265/288	92	279/288	96	0/288	0	3	isotig00731_42_869_+3_828_275_8	Spo	[G] COG0148 Enolase	SPBC1815.01	63.3	267	95	2	1	267	166
isogroup00020	isotig00097	isotig00097	741	708	169	72.8745	1211236A carboxylase,ribulose bisphosphate	P07689.1	180	1	180	100	342	2e-92	165/180	91	173/180	96	0/180	0	-1	708	169	72.8745	TAIR|gene:3353690 - symbol:RBCS1A "RIBULOSE BISPHOSPHATE CARBOXYLASE SMALL CHAIN 1A" species:3702 "Arabidopsis thaliana" [GO:0031977 "thylakoid lumen" evidence=IDA] [GO:0009579 "thylakoid" evidence=IDA] [GO:0009941 "chloroplast envelope" evidence=IDA] [GO:0009507 "chloroplast" evidence=IDA] [GO:0009535 "chloroplast thylakoid membrane" evidence=IDA] [GO:0022626 "cytosolic ribosome" evidence=IDA] […	180	1	178	98.8889	253	5e-67	125/181	69	140/181	77	4/181	2	-1	isotig00097_166_708_-1_543_180_5	Syn	[C] COG4451 Ribulose bisphosphate carboxylase small subunit	slr0012	43.86	114	52	2	66	179	7
isogroup00399	isotig00650	isotig00650	1187	1185	1	99.8315	hypothetical protein VITISV_012090 [Vitis vinifera]	CAN82032.1	414	31	412	92.2705	574	1e-161	292/395	73	332/395	84	13/395	3	-3	1185	13	98.8206	TAIR|locus:2137782 - symbol:AT4G27600 "AT4G27600" species:3702 "Arabidopsis thaliana" [GO:0016301 "kinase activity" evidence=ISS] InterPro:IPR002173 Pfam:PF00294 InterPro:IPR011611 PROSITE:PS00584 HSSP:Q9TVW2 EMBL:AY052355 EMBL:AY059658 IPI:IPI00532244 RefSeq:NP_567780.1 UniGene:At.2798 UniGene:Rra.11289 UniGene:Rra.7511 UniGene:Rsa.10899 GeneID:828871 KEGG:ath:AT4G27600 TAIR:At4g27600 InParanoid…	471	97	471	79.6178	557	2e-158	278/391	71	324/391	82	16/391	4	-3	isotig00650_28_1041_-3_1014_337_7	Bme	[G] COG0524 Sugar kinases, ribokinase family	BMEI1779	31.89	323	199	9	1	318	13
isogroup00617	isotig00868	isotig00868	941	832	125	75.2391	unknown [Glycine max]	ACU19332.1	260	24	259	90.7692	423	2e-116	226/236	95	233/236	98	0/236	0	-2	832	125	75.2391	TAIR|gene:2081714 - symbol:AT3G62870.1 species:3702 "Arabidopsis thaliana" [GO:0022626 "cytosolic ribosome" evidence=IDA] [GO:0005886 "plasma membrane" evidence=IDA] [GO:0016020 "membrane" evidence=IDA] InterPro:IPR004037 PROSITE:PS01082 InterPro:IPR001921 InterPro:IPR004038 Pfam:PF01248 GO:GO:0005886 GenomeReviews:BA000014_GR GO:GO:0042254 EMBL:AL162651 InterPro:IPR018492 PRINTS:PR00881 GO:GO:00…	256	20	255	92.1875	399	6e-111	205/236	86	229/236	97	0/236	0	-2	isotig00868_119_901_-2_783_260_6	Spo	[J] COG1358 Ribosomal protein HS6-type (S12/L30/L7a)	SPBC29A3.04	60.91	243	93	1	1	241	1
isogroup00143	isotig00350	isotig00350	498	367	170	39.759	unknown [Medicago truncatula]	ACJ85034.1	228	160	225	28.9474	118	3e-25	58/66	87	62/66	93	0/66	0	-3	367	170	39.759	TAIR|locus:2079424 - symbol:AT3G03870 "AT3G03870" species:3702 "Arabidopsis thaliana" [GO:0005575 "cellular_component" evidence=ND] [GO:0003674 "molecular_function" evidence=ND] [GO:0008150 "biological_process" evidence=ND] EMBL:AC009540 IPI:IPI00546275 RefSeq:NP_566215.1 UniGene:At.43810 UniGene:At.74095 UniGene:Rra.3568 UniGene:Rra.7062 UniGene:Rsa.544 GeneID:821099 KEGG:ath:AT3G03870 NMPDR:fig…	266	197	264	25.5639	66.2	5e-11	33/68	48	48/68	70	2/68	2	-3		No Match
isogroup02037	isotig02288	isotig02288	474	472	5	98.7342	Root phototropism protein, putative [Ricinus communis]	XP_002533880.1	549	61	216	28.4153	242	2e-62	114/156	73	136/156	87	0/156	0	-3	472	2	99.3671	TAIR|locus:2064357 - symbol:AT2G30520 "AT2G30520" species:3702 "Arabidopsis thaliana" [GO:0005515 "protein binding" evidence=ISS] [GO:0005634 "nucleus" evidence=ISS] [GO:0009638 "phototropism" evidence=IMP] InterPro:IPR000210 InterPro:IPR004249 InterPro:IPR011333 InterPro:IPR013069 Pfam:PF00651 Pfam:PF03000 PROSITE:PS50097 SMART:SM00225 UniProt:Q682S0 GO:GO:0005515 GenomeReviews:CT485783_GR GO:GO…	593	89	245	26.4755	227	1e-59	102/157	64	131/157	83	0/157	0	-3		No Match
isogroup00043	isotig00149	isotig00149	1618	470	1411	58.22	chaperonin precursor [Pisum sativum]	P08927.2	595	278	593	53.1092	443	0	256/316	81	274/316	86	2/316	0	2	470	1411	58.22	TAIR|locus:2092825 - symbol:AT3G13470 "AT3G13470" species:3702 "Arabidopsis thaliana" [GO:0005739 "mitochondrion" evidence=IDA] HAMAP:MF_00600 InterPro:IPR002423 InterPro:IPR018370 Pfam:PF00118 PROSITE:PS00296 InterPro:IPR001844 GO:GO:0005515 GO:GO:0005739 GO:GO:0005524 GenomeReviews:BA000014_GR GO:GO:0006457 GO:GO:0005730 GO:GO:0009570 GO:GO:0009941 EMBL:AP000603 GO:GO:0022626 PANTHER:PTHR11353 …	596	280	595	53.0201	427	0	246/316	77	267/316	84	2/316	0	2	isotig00149_1250_1417_+2_168_55_3	Syn	[O] COG0459 Chaperonin GroEL (HSP60 family)	slr2076	45.28	53	29	0	1	53	489
																																							isotig00149_286_486_+1_201_66_3	Nos	[O] COG0459 Chaperonin GroEL (HSP60 family)	alr3662	56.25	64	27	1	2	64	134
isogroup02435	isotig02686	isotig02686	130	3	128	96.9231	proline-rich protein [Pisum sativum]	CAB63486.1	214	84	125	19.6262	54.3	6e-06	24/42	57	26/42	61	0/42	0	3				No hit															No Match
isogroup00096	isotig00255	isotig00255	776	775	251	67.6546	unnamed protein product [Vitis vinifera]	CBI16240.3	478	161	338	37.2385	271	7e-71	137/178	76	150/178	84	3/178	1	-2	775	317	59.1495	TAIR|locus:2005493 - symbol:AT4G36920 "AT4G36920" species:3702 "Arabidopsis thaliana" [GO:0003700 "transcription factor activity" evidence=ISS;TAS] [GO:0010093 "specification of floral organ identity" evidence=IMP] [GO:0048316 "seed development" evidence=IMP] [GO:0010073 "meristem maintenance" evidence=IMP] [GO:0005634 "nucleus" evidence=ISS;TAS] [GO:0006355 "regulation of transcription, DNA-depe…	432	154	309	36.1111	243	5e-64	116/156	74	137/156	87	3/156	1	-2		No Match
isogroup00159	isotig00382	isotig00382	414	413	189	54.3478	unknown [Medicago truncatula]	ACJ85972.1	204	130	204	36.7647	152	1e-35	75/75	100	75/75	100	0/75	0	-2	413	189	54.3478	TAIR|locus:2036972 - symbol:AT1G21720 "AT1G21720" species:3702 "Arabidopsis thaliana" [GO:0008233 "peptidase activity" evidence=ISS] [GO:0006511 "ubiquitin-dependent protein catabolic process" evidence=TAS] [GO:0005839 "proteasome core complex" evidence=TAS] InterPro:IPR001353 InterPro:IPR016050 Pfam:PF00227 PROSITE:PS00854 GenomeReviews:CT485782_GR GO:GO:0005886 GO:GO:0005634 GO:GO:0005737 GO:GO…	204	130	204	36.7647	148	5e-36	70/75	93	75/75	100	0/75	0	-2	isotig00382_186_347_-2_162_53_3	Spo	[O] COG0638 20S proteasome, alpha and beta subunits	SPCC63.12c	54.72	53	24	0	1	53	152
isogroup01019	isotig01270	isotig01270	726	5	496	67.7686	EXECUTER1 protein, chloroplast precursor, putative [Ricinus communis]	XP_002511410.1	658	89	252	24.924	238	6e-61	121/164	73	148/164	90	0/164	0	2	14	496	66.5289	TAIR|locus:2196889 - symbol:AT1G27510 "AT1G27510" species:3702 "Arabidopsis thaliana" [GO:0000304 "response to singlet oxygen" evidence=IGI] [GO:0042651 "thylakoid membrane" evidence=IDA] InterPro:IPR001943 Pfam:PF02151 GO:GO:0003677 GO:GO:0000304 GO:GO:0004518 GO:GO:0006289 GO:GO:0042651 InterPro:IPR021894 Pfam:PF12014 EMBL:AY045812 EMBL:AY114085 IPI:IPI00520112 RefSeq:NP_564287.1 UniGene:At.234…	651	86	246	24.7312	203	4e-52	103/161	63	129/161	80	0/161	0	2		No Match
isogroup00117	isotig00298	isotig00298	549	50	547	90.7104	predicted protein [Populus trichocarpa]	XP_002326274.1	362	163	325	45.0276	174	4e-44	100/166	60	121/166	72	3/166	1	2	50	544	90.1639	TAIR|gene:3436263 - symbol:AT2G01410.1 species:3702 "Arabidopsis thaliana" [GO:0005886 "plasma membrane" evidence=IDA] GO:GO:0005886 InterPro:IPR011042 Gene3D:G3DSA:2.120.10.30 EMBL:AC006200 EMBL:AC005560 UniGene:At.32408 EMBL:AY735571 EMBL:AY924735 IPI:IPI00544408 PIR:D84424 RefSeq:NP_178250.1 UniGene:At.46305 UniGene:At.74518 UniGene:Rsa.14646 PRIDE:Q9ZNQ5 GeneID:814669 KEGG:ath:AT2G01410 NMPDR…	387	180	349	43.9276	150	8e-38	93/172	54	111/172	64	9/172	5	2		No Match
isogroup00308	isotig00559	isotig00559	1360	1359	271	80.0735	unknown [Glycine max]	ACU24414.1	371	8	371	98.1132	549	3e-154	287/366	78	315/366	86	5/366	1	-2	1179	289	65.5147	TAIR|gene:3702419 - symbol:SEX4 "STARCH-EXCESS 4" species:3702 "Arabidopsis thaliana" [GO:0009507 "chloroplast" evidence=IDA] [GO:0009570 "chloroplast stroma" evidence=IDA] InterPro:IPR000340 InterPro:IPR000387 Pfam:PF00782 PROSITE:PS50056 UniProt:Q9FEB5 GO:GO:0005515 GO:GO:0006470 GO:GO:0009570 CAZy:CBM48 GO:GO:0005983 GO:GO:0008138 GO:GO:0030247 EMBL:AJ302781 EMBL:AJ302779 IPI:IPI00540708 RefSe…	379	76	372	78.3641	441	2e-123	210/297	70	245/297	82	0/297	0	-2	isotig00559_265_1266_-2_1002_333_5	Pya	[T] COG2453 Predicted protein-tyrosine phosphatase	PAE1536	28.21	117	74	4	54	168	40
isogroup01020	isotig01271	isotig01271	723	722	297	58.9212	predicted protein [Populus trichocarpa]	XP_002302505.1	152	9	149	92.7632	181	8e-44	93/142	65	116/142	81	1/142	0	-2	722	303	58.0913	TAIR|locus:2081927 - symbol:AT3G60240 "AT3G60240" species:3702 "Arabidopsis thaliana" [GO:0003743 "translation initiation factor activity" evidence=ISS] [GO:0009615 "response to virus" evidence=IMP] InterPro:IPR003890 InterPro:IPR016021 InterPro:IPR016024 Pfam:PF02854 SMART:SM00543 GO:GO:0005515 SUPFAM:SSF48371 GO:GO:0009615 GO:GO:0003743 GO:GO:0016070 Gene3D:G3DSA:1.25.40.180 InterPro:IPR003891 …	1727	1584	1725	8.22235	165	2e-40	85/142	59	107/142	75	2/142	1	-2		No Match
isogroup00128	isotig00320	isotig00320	529	527	132	74.8582	predicted protein [Populus trichocarpa]	XP_002321131.1	373	37	179	38.3378	109	2e-22	73/143	51	89/143	62	11/143	7	-3	527	132	74.8582	TAIR|locus:2116432 - symbol:AT4G26910 "AT4G26910" species:3702 "Arabidopsis thaliana" [GO:0008415 "acyltransferase activity" evidence=ISS] [GO:0008152 "metabolic process" evidence=ISS] [GO:0005739 "mitochondrion" evidence=IDA] [GO:0008270 "zinc ion binding" evidence=IDA] InterPro:IPR001078 InterPro:IPR006255 Pfam:PF00198 InterPro:IPR000089 Pfam:PF00364 GO:GO:0005739 GO:GO:0016020 InterPro:IPR0110…	463	135	269	29.1577	112	7e-25	69/135	51	86/135	63	3/135	2	-3	isotig00320_3_224_-3_222_74_3	Rco	[C] COG0508 Pyruvate/2-oxoglutarate dehydrogenase complex, dihydrolipoamide acyltransferase (E2) component, and related enzymes	RC0226	65.62	32	11	0	1	32	171
isogroup00760	isotig01011	isotig01011	847	847	77	91.0272	Ftsh-like protease [Pisum sativum]	CAH10348.1	786	529	785	32.6972	459	2e-127	256/257	99	257/257	100	0/257	0	-1	847	74	91.3813	TAIR|gene:2163735 - symbol:FTSH11 "FtsH protease 11" species:3702 "Arabidopsis thaliana" [GO:0009507 "chloroplast" evidence=IDA] InterPro:IPR000642 InterPro:IPR003593 InterPro:IPR003959 InterPro:IPR003960 InterPro:IPR005936 Pfam:PF00004 Pfam:PF01434 PROSITE:PS00142 PROSITE:PS00674 SMART:SM00382 GenomeReviews:BA000015_GR GO:GO:0016021 GO:GO:0005743 GO:GO:0005524 GO:GO:0008270 GO:GO:0006508 GO:GO:0…	806	551	806	31.7618	399	9e-111	217/258	84	242/258	93	2/258	0	-1	isotig01011_71_700_-1_630_209_8	Sce	[O] COG0465 ATP-dependent Zn proteases	YPR024w	51.34	187	88	1	1	184	520
isogroup01816	isotig02067	isotig02067	509				No hit																		No hit															No Match
isogroup00681	isotig00932	isotig00932	891	410	3	45.7912	PREDICTED: ATP synthase subunit alpha, mitochondrial-like [Acyrthosiphon pisum]	XP_001943349.1	551	379	514	24.6824	263	8e-112	135/136	99	136/136	100	0/136	0	-2	410	3	45.7912	FB|FBgn0011211 - symbol:blw "bellwether" species:7227 "Drosophila melanogaster" [GO:0007286 "spermatid development" evidence=IMP] [GO:0008553 "hydrogen-exporting ATPase activity, phosphorylative mechanism" evidence=ISS;NAS] [GO:0040007 "growth" evidence=IMP] [GO:0015992 "proton transport" evidence=ISS;NAS] [GO:0000275 "mitochondrial proton-transporting ATP synthase complex, catalytic core F(1)" e…	552	380	515	24.6377	253	4e-108	128/136	94	134/136	98	0/136	0	-2	isotig00932_3_425_-2_423_141_5	Atu	[C] COG0056 F0F1-type ATP synthase, alpha subunit	AGc4757	72.79	136	37	0	6	141	338
																																							isotig00932_400_582_-1_183_60_2	Syn	[C] COG0056 F0F1-type ATP synthase, alpha subunit	sll1326	89.47	57	6	0	1	57	274
isogroup02007	isotig02258	isotig02258	480	473	3	98.125	predicted protein [Populus trichocarpa]	XP_002315892.1	573	351	507	27.3997	240	6e-62	108/157	68	134/157	85	0/157	0	-2	473	3	98.125	TAIR|locus:2026326 - symbol:AT1G71040 "AT1G71040" species:3702 "Arabidopsis thaliana" [GO:0005507 "copper ion binding" evidence=ISS] [GO:0016036 "cellular response to phosphate starvation" evidence=IGI;IMP] [GO:0010073 "meristem maintenance" evidence=IGI] InterPro:IPR001117 InterPro:IPR011706 Pfam:PF00394 Pfam:PF07731 GO:GO:0005618 GO:GO:0055114 GO:GO:0016491 GO:GO:0016020 GO:GO:0005507 GO:GO:001…	581	359	515	27.0224	239	2e-63	113/157	71	132/157	84	0/157	0	-2	isotig02258_3_404_-2_402_134_3	Bsu	[Q] COG2132 Putative multicopper oxidases	BS_cotA	40	100	58	2	1	99	335
isogroup01662	isotig01913	isotig01913	542	541	161	70.2952	PREDICTED: hypothetical protein [Vitis vinifera]	XP_002272147.1	145	19	145	87.5862	144	4e-33	78/131	59	99/131	75	8/131	6	-2	499	164	61.9926	TAIR|locus:2060469 - symbol:AT2G14880 "AT2G14880" species:3702 "Arabidopsis thaliana" [GO:0003674 "molecular_function" evidence=ND] [GO:0008150 "biological_process" evidence=ND] InterPro:IPR003121 EMBL:AC005396 GenomeReviews:CT485783_GR Gene3D:G3DSA:1.10.245.10 Pfam:PF02201 SUPFAM:SSF47592 InterPro:IPR019835 SMART:SM00151 EMBL:AF370580 IPI:IPI00517159 PIR:E84522 RefSeq:NP_565366.1 UniGene:At.1305…	141	30	141	79.4326	127	3e-29	68/115	59	86/115	74	6/115	5	-2	isotig01913_158_463_-2_306_101_2	Spo	[B] COG5531 SWIB-domain-containing proteins implicated in chromatin remodeling	SPCC285.17	49.21	63	32	0	18	80	111
isogroup01606	isotig01857	isotig01857	551	1	549	99.637	unknown [Medicago truncatula]	ACJ85755.1	502	8	191	36.6534	232	2e-59	134/185	72	153/185	82	3/185	1	1	1	519	94.1924	TAIR|locus:2138029 - symbol:AT4G25340 "AT4G25340" species:3702 "Arabidopsis thaliana" [GO:0005528 "FK506 binding" evidence=ISS] [GO:0003755 "peptidyl-prolyl cis-trans isomerase activity" evidence=ISS] InterPro:IPR001179 Pfam:PF00254 PROSITE:PS50059 GO:GO:0006457 GO:GO:0005730 GO:GO:0003755 PANTHER:PTHR10516 HSSP:Q9XSH5 eggNOG:KOG0552 EMBL:AY057543 EMBL:AY143978 IPI:IPI00519639 RefSeq:NP_567717.1 …	477	8	185	37.3166	149	4e-36	92/179	51	117/179	65	7/179	3	1		No Match
isogroup00010	isotig00065	isotig00065	699	696	1	99.5708	wound-induced GSK-3-like protein [Medicago sativa subsp. x varia]	CAC08564.1	468	204	435	49.5726	446	2e-123	208/232	89	224/232	96	0/232	0	-1	696	1	99.5708	TAIR|locus:2126993 - symbol:AT4G00720 "AT4G00720" species:3702 "Arabidopsis thaliana" [GO:0016301 "kinase activity" evidence=ISS] [GO:0005829 "cytosol" evidence=IDA] InterPro:IPR000719 InterPro:IPR002290 InterPro:IPR008271 InterPro:IPR017441 InterPro:IPR017442 Pfam:PF00069 PROSITE:PS00107 PROSITE:PS00108 PROSITE:PS50011 SMART:SM00220 GO:GO:0005524 GenomeReviews:CT486007_GR GO:GO:0005829 GO:GO:000…	472	203	434	49.1525	440	2e-123	202/232	87	218/232	93	0/232	0	-1	isotig00065_1_615_-1_615_205_7	Spo	[RTKL] COG0515 Serine/threonine protein kinase	SPAC1687.15	64.68	201	70	1	5	205	129
isogroup02282	isotig02533	isotig02533	385	345	232	29.6104	Germin-like protein [Pisum sativum]	CAC34417.1	211	160	197	18.0095	73.6	5e-15	36/38	94	37/38	97	0/38	0	-2	336	232	27.2727	TAIR|locus:2030205 - symbol:AT1G72610 "AT1G72610" species:3702 "Arabidopsis thaliana" [GO:0008150 "biological_process" evidence=ND] [GO:0031012 "extracellular matrix" evidence=IDA] [GO:0050162 "oxalate oxidase activity" evidence=IDA] InterPro:IPR001929 InterPro:IPR006045 InterPro:IPR019780 Pfam:PF00190 PRINTS:PR00325 PROSITE:PS00725 SMART:SM00835 GO:GO:0045735 InterPro:IPR011051 InterPro:IPR01471…	208	160	194	16.8269	56.2	1e-09	26/35	74	30/35	85	0/35	0	-2		No Match
isogroup00143	isotig00349	isotig00349	502	421	170	50.1992	unknown [Medicago truncatula]	ACJ85034.1	228	142	225	36.8421	151	3e-42	74/84	88	79/84	94	0/84	0	-1	412	170	48.4064	TAIR|locus:2079424 - symbol:AT3G03870 "AT3G03870" species:3702 "Arabidopsis thaliana" [GO:0005575 "cellular_component" evidence=ND] [GO:0003674 "molecular_function" evidence=ND] [GO:0008150 "biological_process" evidence=ND] EMBL:AC009540 IPI:IPI00546275 RefSeq:NP_566215.1 UniGene:At.43810 UniGene:At.74095 UniGene:Rra.3568 UniGene:Rra.7062 UniGene:Rsa.544 GeneID:821099 KEGG:ath:AT3G03870 NMPDR:fig…	266	180	264	31.9549	83.6	3e-16	43/85	50	61/85	71	4/85	4	-1		No Match
isogroup00002	isotig00030	isotig00030	2113	152	1942	84.761	heat shock protein 70 [Gossypium hirsutum]	ACJ11742.1	648	46	644	92.4383	995	0	553/599	92	573/599	95	2/599	0	2	152	1942	84.761	TAIR|gene:2101221 - symbol:HSP70 "HEAT SHOCK PROTEIN 70" species:3702 "Arabidopsis thaliana" [GO:0005618 "cell wall" evidence=IDA] [GO:0046686 "response to cadmium ion" evidence=IEP] [GO:0005524 "ATP binding" evidence=IDA] [GO:0005739 "mitochondrion" evidence=IDA] [GO:0005886 "plasma membrane" evidence=IDA] InterPro:IPR001023 PRINTS:PR00301 Pfam:PF00012 Prosite:PS00297 Prosite:PS00329 Prosite:PS0…	650	46	646	92.4615	977	0	544/601	90	564/601	93	4/601	0	2	isotig00030_146_754_-1_609_202_3	-	-	-	40.96	188	107	2	14	201	1
																																							isotig00030_18_176_+3_159_52_1	Spo	[O] COG0443 Molecular chaperone	SPAC13G7.02c	83.78	37	6	0	9	45	4
																																							isotig00030_206_1957_+2_1752_583_15	Spo	[O] COG0443 Molecular chaperone	SPCC1739.13	74.77	555	136	3	1	554	59
isogroup00023	isotig00108	isotig00108	1276	3	935	73.1191	NAD-dependent epimerase/dehydratase [Medicago truncatula]	ABN08316.1	329	16	327	94.8328	460	2e-127	223/314	71	270/314	85	5/314	1	3	3	935	73.1191	TAIR|locus:2050882 - symbol:AT2G45400 "AT2G45400" species:3702 "Arabidopsis thaliana" [GO:0016614 "oxidoreductase activity, acting on CH-OH group of donors" evidence=ISS] [GO:0009813 "flavonoid biosynthetic process" evidence=IMP] [GO:0005737 "cytoplasm" evidence=IDA] [GO:0010422 "regulation of brassinosteroid biosynthetic process" evidence=IMP] [GO:0016131 "brassinosteroid metabolic process" evid…	364	48	362	86.5385	273	1e-72	152/316	48	203/316	64	6/316	1	3	isotig00108_390_944_+3_555_184_1	Spo	[MG] COG0451 Nucleoside-diphosphate-sugar epimerases	SPAC513.07	30.51	177	99	8	21	182	165
isogroup02087	isotig02338	isotig02338	462	457	146	67.5325	predicted protein [Populus trichocarpa]	XP_002320202.1	326	218	321	31.9018	167	6e-40	81/104	77	93/104	89	0/104	0	-3	460	155	66.2338	TAIR|locus:2039064 - symbol:AT2G46500 "AT2G46500" species:3702 "Arabidopsis thaliana" [GO:0005575 "cellular_component" evidence=ND] [GO:0004428 "inositol or phosphatidylinositol kinase activity" evidence=ISS;IDA] InterPro:IPR000403 Pfam:PF00454 InterPro:IPR000626 Pfam:PF00240 EMBL:AC006526 EMBL:AC006418 InterPro:IPR019955 SMART:SM00213 PROSITE:PS50053 GO:GO:0016773 HSSP:Q862M4 InterPro:IPR019956 …	566	459	560	18.0212	150	1e-36	73/102	71	89/102	87	0/102	0	-3		No Match
isogroup00654	isotig00905	isotig00905	913	1	837	91.6758	unknown [Glycine max]	ACU18522.1	476	198	476	58.6134	520	9e-146	254/279	91	269/279	96	0/279	0	1	1	831	91.0186	TAIR|locus:2126803 - symbol:AT4G24830 "AT4G24830" species:3702 "Arabidopsis thaliana" [GO:0005524 "ATP binding" evidence=ISS] [GO:0004055 "argininosuccinate synthase activity" evidence=ISS] [GO:0006526 "arginine biosynthetic process" evidence=ISS] InterPro:IPR001518 InterPro:IPR018223 Pfam:PF00764 PROSITE:PS00564 PROSITE:PS00565 GO:GO:0005524 GenomeReviews:CT486007_GR GO:GO:0009570 EMBL:AL161562 …	494	216	492	56.0729	503	3e-142	242/277	87	268/277	96	0/277	0	1	isotig00905_241_840_+1_600_199_7	Dra	[E] COG0137 Argininosuccinate synthase	DR0674	56.12	196	86	0	1	196	202
isogroup02206	isotig02457	isotig02457	418	418	2	99.7608	ATP binding protein, putative [Ricinus communis]	XP_002519542.1	378	202	344	37.8307	159	1e-37	84/144	58	112/144	77	6/144	4	-1	406	2	96.89	TAIR|locus:2017923 - symbol:AT1G16670 "AT1G16670" species:3702 "Arabidopsis thaliana" [GO:0005575 "cellular_component" evidence=ND] [GO:0016301 "kinase activity" evidence=ISS] InterPro:IPR000719 InterPro:IPR008271 InterPro:IPR017441 PROSITE:PS00107 PROSITE:PS00108 PROSITE:PS50011 GO:GO:0005524 GO:GO:0006468 InterPro:IPR011009 SUPFAM:SSF56112 GO:GO:0004674 eggNOG:KOG1187 HSSP:P06239 EMBL:AY059921 …	390	199	333	34.6154	129	2e-30	63/136	46	100/136	73	2/136	1	-1		No Match
isogroup01409	isotig01660	isotig01660	595	595	236	60.5042	unknown [Glycine max]	ACU17847.1	224	69	188	53.5714	216	1e-61	102/120	85	112/120	93	0/120	0	-1	595	254	57.479	TAIR|locus:2128096 - symbol:AT4G31290 "AT4G31290" species:3702 "Arabidopsis thaliana" [GO:0005575 "cellular_component" evidence=ND] [GO:0003674 "molecular_function" evidence=ND] [GO:0008150 "biological_process" evidence=ND] GenomeReviews:CT486007_GR HOGENOM:HBG522249 InterPro:IPR006840 PANTHER:PTHR12192 Pfam:PF04752 UniGene:At.47478 EMBL:BT006411 EMBL:AK227743 IPI:IPI00527527 RefSeq:NP_567871.1 S…	227	69	182	50.2203	206	6e-53	97/114	85	106/114	92	0/114	0	-1	isotig01660_137_562_-1_426_141_3	Sce	[P] COG3703 Uncharacterized protein involved in cation transport	YER163c	40	40	24	0	43	82	165
isogroup01581	isotig01832	isotig01832	557	508	2	91.0233	unknown [Glycine max]	ACU18372.1	406	149	317	41.6256	333	5e-90	152/169	89	162/169	95	0/169	0	-2	505	2	90.4847	TAIR|locus:2035666 - symbol:AT1G55360 "AT1G55360" species:3702 "Arabidopsis thaliana" [GO:0008150 "biological_process" evidence=ND] EMBL:AC027034 InterPro:IPR004314 Pfam:PF03080 EMBL:AF083681 EMBL:BT020490 EMBL:BT026483 IPI:IPI00527237 PIR:H96595 RefSeq:NP_175933.1 UniGene:At.21588 UniGene:At.67812 UniGene:Rra.10238 UniGene:Rsa.1074 GeneID:841982 KEGG:ath:AT1G55360 NMPDR:fig|3702.1.peg.5064 TAIR:…	422	166	333	39.8104	317	1e-86	145/168	86	157/168	93	0/168	0	-2		No Match
isogroup00148	isotig00360	isotig00360	414	390	1	94.2029	ribosomal protein L32 [Medicago sativa]	AAZ32896.1	133	1	130	97.7444	224	4e-57	124/130	95	128/130	98	0/130	0	-1	390	1	94.2029	TAIR|locus:2117696 - symbol:AT4G18100 "AT4G18100" species:3702 "Arabidopsis thaliana" [GO:0005840 "ribosome" evidence=ISS] [GO:0003735 "structural constituent of ribosome" evidence=ISS] [GO:0006412 "translation" evidence=ISS] [GO:0042254 "ribosome biogenesis" evidence=ISS] [GO:0022625 "cytosolic large ribosomal subunit" evidence=IDA] InterPro:IPR001515 InterPro:IPR018263 Pfam:PF01655 ProDom:PD003…	133	1	130	97.7444	215	3e-56	115/130	88	123/130	94	0/130	0	-1	isotig00360_1_390_-1_390_130_4	Spo	[J] COG1717 Ribosomal protein L32E	SPAC3H5.10	65.29	121	42	0	10	130	6
isogroup00229	isotig00480	isotig00480	1785	1748	294	81.5126	putative adenosylhomocysteinase [Trifolium pratense]	BAE71233.1	485	1	485	100	900	0	475/485	97	482/485	99	0/485	0	-2	1748	294	81.5126	TAIR|gene:2129255 - symbol:MEE58 "MATERNAL EFFECT EMBRYO ARREST 58" species:3702 "Arabidopsis thaliana" [GO:0005773 "vacuole" evidence=IDA] [GO:0005507 "copper ion binding" evidence=IDA] [GO:0005886 "plasma membrane" evidence=IDA] [GO:0016020 "membrane" evidence=IDA] InterPro:IPR000043 InterPro:IPR016040 InterPro:IPR020082 Pfam:PF05221 PIRSF:PIRSF001109 PROSITE:PS00738 PROSITE:PS00739 Pfam:PF0067…	485	1	485	100	841	0	433/485	89	464/485	95	0/485	0	-2	isotig00480_291_1748_-2_1458_485_14	Mtu	[H] COG0499 S-adenosylhomocysteine hydrolase	Rv3248c	60.62	485	174	5	11	485	18
isogroup00225	isotig00476	isotig00476	1836	1834	338	81.5359	serine hydroxymethyltransferase [Pisum sativum]	P34899.1	518	20	518	96.332	971	0	484/499	96	495/499	99	0/499	0	-3	1834	344	81.2092	TAIR|gene:2121050 - symbol:SHM1 "SERINE TRANSHYDROXYMETHYLTRANSFERASE 1" species:3702 "Arabidopsis thaliana" [GO:0005634 "nucleus" evidence=IDA] [GO:0009507 "chloroplast" evidence=IDA] [GO:0022626 "cytosolic ribosome" evidence=IDA] [GO:0046686 "response to cadmium ion" evidence=IEP] [GO:0005886 "plasma membrane" evidence=IDA] [GO:0016020 "membrane" evidence=IDA] [GO:0005739 "mitochondrion" eviden…	517	20	515	95.9381	885	0	439/497	88	470/497	94	1/497	0	-3	isotig00476_335_1618_-3_1284_427_10	Spo	[E] COG0112 Glycine/serine hydroxymethyltransferase	SPAC24C9.12c	63.22	416	150	2	1	414	48
isogroup01876	isotig02127	isotig02127	499	3	497	99.1984	expressed protein, putative [Ricinus communis]	XP_002523840.1	534	342	509	31.4607	152	2e-35	130/168	77	142/168	84	3/168	1	3	3	497	99.1984	TAIR|gene:1005715054 - symbol:AT2G27350.2 species:3702 "Arabidopsis thaliana" [GO:0009507 "chloroplast" evidence=IEA] Pfam:PF02338 GenomeReviews:CT485783_GR PROSITE:PS50030 InterPro:IPR015940 EMBL:AC006233 InterPro:IPR003323 PROSITE:PS50802 MEROPS:C85.001 UniGene:At.13637 UniGene:Rra.3973 UniGene:Rsa.21599 GeneID:817278 EMBL:AY058065 EMBL:BT002479 EMBL:BT008876 IPI:IPI00526025 PIR:H84671 RefSeq:N…	505	315	478	32.4752	140	2e-33	118/165	71	136/165	82	1/165	0	3		No Match
isogroup00979	isotig01230	isotig01230	740	738	37	94.8649	oligopeptidase B [Triticum aestivum]	BAE97779.1	651	409	642	35.9447	442	3e-122	205/234	87	225/234	96	0/234	0	-3	738	37	94.8649	TAIR|locus:2011997 - symbol:AT1G50380 "AT1G50380" species:3702 "Arabidopsis thaliana" [GO:0005575 "cellular_component" evidence=ND] [GO:0008236 "serine-type peptidase activity" evidence=ISS] [GO:0006508 "proteolysis" evidence=ISS] InterPro:IPR002470 InterPro:IPR004106 Pfam:PF02897 PRINTS:PR00862 GO:GO:0006508 GO:GO:0004252 SUPFAM:SSF50993 EMBL:AC007980 PANTHER:PTHR11757 MEROPS:S09.010 EMBL:AY0790…	710	472	705	32.9577	426	5e-119	198/234	84	219/234	93	0/234	0	-3	isotig01230_22_609_-3_588_195_5	Nos	[E] COG1770 Protease II	alr3911	62.3	191	72	0	1	191	498
isogroup01624	isotig01875	isotig01875	546	46	426	69.7802	PREDICTED: hypothetical protein [Vitis vinifera]	XP_002266319.1	510	227	352	24.7059	178	3e-49	83/127	65	105/127	82	1/127	0	1	67	426	65.9341	TAIR|locus:2124705 - symbol:AT4G10170 "AT4G10170" species:3702 "Arabidopsis thaliana" [GO:0003674 "molecular_function" evidence=ND] InterPro:IPR010908 InterPro:IPR011012 PROSITE:PS50859 GO:GO:0016021 GO:GO:0005886 GenomeReviews:CT486007_GR GO:GO:0016192 EMBL:AL161516 SUPFAM:SSF64356 EMBL:AL049487 HOGENOM:HBG746400 EMBL:BT004609 EMBL:AK227497 IPI:IPI00525236 PIR:T04067 RefSeq:NP_192755.1 RefSeq:NP…	254	1	120	47.2441	149	7e-36	71/121	58	95/121	78	2/121	1	1		No Match
isogroup00556	isotig00807	isotig00807	998	958	131	82.9659	unknown [Glycine max]	ACU23386.1	289	13	289	95.8478	424	1e-116	237/277	85	254/277	91	1/277	0	-2	958	131	82.9659	TAIR|gene:2122793 - symbol:LHCB5 "LIGHT HARVESTING COMPLEX OF PHOTOSYSTEM II 5" species:3702 "Arabidopsis thaliana" [GO:0009535 "chloroplast thylakoid membrane" evidence=IDA] [GO:0009507 "chloroplast" evidence=IDA] [GO:0016020 "membrane" evidence=IDA] [GO:0009579 "thylakoid" evidence=IDA] InterPro:IPR001344 GO:GO:0016021 GenomeReviews:CT486007_GR GO:GO:0000287 GO:GO:0009637 GO:GO:0010218 GO:GO:00…	280	4	280	98.9286	411	2e-114	230/277	83	248/277	89	1/277	0	-2		No Match
isogroup00177	isotig00418	isotig00418	299	1	297	99.3311	GRAS family transcription factor [Populus trichocarpa]	XP_002314172.1	762	629	727	12.9921	147	4e-34	66/99	66	84/99	84	0/99	0	1	1	297	99.3311	TAIR|locus:2025022 - symbol:AT1G07530 "AT1G07530" species:3702 "Arabidopsis thaliana" [GO:0003700 "transcription factor activity" evidence=ISS] [GO:0045449 "regulation of transcription" evidence=TAS] [GO:0005634 "nucleus" evidence=IDA] [GO:0005829 "cytosol" evidence=IDA] [GO:0009410 "response to xenobiotic stimulus" evidence=IMP] [GO:0043193 "positive regulation of gene-specific transcription" ev…	769	634	732	12.8739	135	3e-32	61/99	61	80/99	80	0/99	0	1		No Match
isogroup01536	isotig01787	isotig01787	570	1	465	81.5789	predicted protein [Populus trichocarpa]	XP_002312448.1	554	393	547	27.9783	251	5e-65	113/155	72	137/155	88	0/155	0	1	1	468	82.1053	TAIR|locus:2014025 - symbol:AT1G70820 "AT1G70820" species:3702 "Arabidopsis thaliana" [GO:0016868 "intramolecular transferase activity, phosphotransferases" evidence=ISS] [GO:0005975 "carbohydrate metabolic process" evidence=ISS] InterPro:IPR005841 InterPro:IPR005844 InterPro:IPR005845 InterPro:IPR005846 InterPro:IPR016055 Pfam:PF02878 Pfam:PF02879 Pfam:PF02880 PRINTS:PR00509 GenomeReviews:CT4857…	615	455	611	25.5285	241	1e-63	113/157	71	134/157	85	1/157	0	1		No Match
isogroup01118	isotig01369	isotig01369	691	3	674	97.2504	Receptor protein kinase CLAVATA1 precursor, putative [Ricinus communis]	XP_002510007.1	973	359	582	23.0216	286	2e-75	144/224	64	174/224	77	0/224	0	3	3	674	97.2504	TAIR|gene:2024431 - symbol:LRR XI-23 species:3702 "Arabidopsis thaliana" [GO:0005886 "plasma membrane" evidence=IDA] Pfam:PF00560 InterPro:IPR001611 InterPro:IPR000719 InterPro:IPR008271 InterPro:IPR017442 Pfam:PF00069 PROSITE:PS00108 PROSITE:PS50011 GO:GO:0005515 GO:GO:0005886 GO:GO:0005524 GO:GO:0004872 GO:GO:0006468 InterPro:IPR011009 SUPFAM:SSF56112 GO:GO:0004674 HSSP:P36897 InterPro:IPR01321…	976	367	588	22.7459	258	2e-68	124/224	55	169/224	75	2/224	0	3	isotig01369_159_689_+3_531_177_1	Nos	[S] COG4886 Leucine-rich repeat (LRR) protein	alr0124_1	38.1	126	72	6	31	155	117
isogroup01728	isotig01979	isotig01979	525	408	1	77.7143	hypothetical protein VITISV_011058 [Vitis vinifera]	XP_002269076.1	583	1	136	23.3276	271	3e-71	129/136	94	131/136	96	0/136	0	-1				No hit															No Match
isogroup00083	isotig00229	isotig00229	835	106	813	84.7904	hypothetical protein [Trifolium pratense]	BAE71191.1	454	217	453	52.2026	369	1e-104	217/237	91	225/237	94	1/237	0	1	85	813	87.3054	TAIR|locus:2100564 - symbol:AT3G52370 "AT3G52370" species:3702 "Arabidopsis thaliana" [GO:0007155 "cell adhesion" evidence=ISS] InterPro:IPR000782 Pfam:PF02469 GenomeReviews:BA000014_GR GO:GO:0005576 EMBL:AL132972 Gene3D:G3DSA:2.30.180.10 SMART:SM00554 SUPFAM:SSF82153 PROSITE:PS50213 EMBL:AK117608 EMBL:BT026127 IPI:IPI00523517 PIR:T08462 PIR:T46107 RefSeq:NP_190805.1 UniGene:At.22262 UniGene:At.2…	436	204	435	53.211	327	5e-97	189/244	77	206/244	84	13/244	5	1		No Match
isogroup00734	isotig00985	isotig00985	860	725	3	84.0698	Pectate lyase precursor, putative [Ricinus communis]	XP_002518146.1	376	43	283	64.0957	407	8e-112	207/241	85	221/241	91	0/241	0	-1	710	3	82.3256	TAIR|gene:2197807 - symbol:AT1G04680.1 species:3702 "Arabidopsis thaliana" [GO:0016020 "membrane" evidence=IDA] INTERPRO:IPR002022 GenomeReviews:CT485782_GR GO:GO:0005509 GO:GO:0016020 InterPro:IPR012334 InterPro:IPR011050 Gene3D:G3DSA:2.160.20.10 SUPFAM:SSF51126 EMBL:AC002376 CAZy:PL1 eggNOG:COG3866 HOGENOM:HBG317381 BRENDA:4.2.2.2 GO:GO:0030570 InterPro:IPR018082 Pfam:PF00544 PRINTS:PR00807 SMA…	431	24	261	55.2204	376	5e-104	193/240	80	214/240	89	6/240	2	-1	isotig00985_3_845_-1_843_281_8	-	-	-	31.71	123	68	3	155	276	59
isogroup00780	isotig01031	isotig01031	835	833	273	67.1856	unknown [Glycine max]	ACU18935.1	314	29	211	58.2803	311	2e-119	151/187	80	168/187	89	4/187	2	-3	830	273	66.8263	TAIR|locus:2025197 - symbol:AT1G75290 "AT1G75290" species:3702 "Arabidopsis thaliana" [GO:0005575 "cellular_component" evidence=ND] [GO:0016651 "oxidoreductase activity, acting on NADH or NADPH" evidence=ISS] InterPro:IPR016040 GO:GO:0005488 Gene3D:G3DSA:3.40.50.720 SUPFAM:SSF51735 GO:GO:0008152 GO:GO:0003824 eggNOG:euNOG09625 EMBL:BT033106 IPI:IPI00521965 RefSeq:NP_177664.4 UniGene:At.52521 PRID…	318	29	219	60.0629	147	1e-53	78/192	40	118/192	61	7/192	3	-3	isotig01031_270_644_-3_375_124_2	-	-	-	30.71	127	71	7	3	120	105
isogroup01896	isotig02147	isotig02147	497	495	328	33.8028	EICBP.B (ETHYLENE INDUCED CALMODULIN BINDING PROTEIN); calmodulin binding / transcription activator/ transcription regulator [Arabidopsis thaliana]	NP_001119195.1	1007	923	978	5.56107	76.3	1e-12	37/56	66	47/56	83	0/56	0	-3	495	328	33.8028	TAIR|locus:2184737 - symbol:AT5G09410 "AT5G09410" species:3702 "Arabidopsis thaliana" [GO:0005575 "cellular_component" evidence=ND] [GO:0005516 "calmodulin binding" evidence=IEP;TAS] [GO:0030528 "transcription regulator activity" evidence=TAS] [GO:0016563 "transcription activator activity" evidence=IDA] [GO:0050826 "response to freezing" evidence=IMP] InterPro:IPR002110 InterPro:IPR005559 Pfam:PF…	1007	923	978	5.56107	76.3	5e-14	37/56	66	47/56	83	0/56	0	-3		No Match
isogroup00985	isotig01236	isotig01236	738	736	245	66.6667	hypothetical protein [Trifolium pratense]	BAE71238.1	402	137	294	39.3035	252	3e-65	130/164	79	146/164	89	6/164	3	-3	736	338	54.065	TAIR|locus:504955106 - symbol:AT5G26742 "AT5G26742" species:3702 "Arabidopsis thaliana" [GO:0005524 "ATP binding" evidence=ISS] [GO:0008026 "ATP-dependent helicase activity" evidence=ISS] [GO:0009793 "embryonic development ending in seed dormancy" evidence=NAS] InterPro:IPR001650 InterPro:IPR001878 InterPro:IPR011545 InterPro:IPR012562 Pfam:PF00098 Pfam:PF00270 Pfam:PF00271 Pfam:PF08152 PROSITE:P…	748	356	488	17.7807	214	2e-55	103/133	77	123/133	92	0/133	0	-3	isotig01236_2_697_-3_696_232_4	Dra	[LKJ] COG0513 Superfamily II DNA and RNA helicases	DR1624	59	100	41	0	7	106	146
																																							isotig01236_3_269_+3_267_88_0	-	-	-	29.17	48	34	0	18	65	185
isogroup00148	isotig00359	isotig00359	550	526	128	72.5455	unknown [Medicago truncatula]	ACJ85920.1	133	1	133	100	231	3e-59	127/133	95	132/133	99	0/133	0	-1	526	128	72.5455	TAIR|locus:2117696 - symbol:AT4G18100 "AT4G18100" species:3702 "Arabidopsis thaliana" [GO:0005840 "ribosome" evidence=ISS] [GO:0003735 "structural constituent of ribosome" evidence=ISS] [GO:0006412 "translation" evidence=ISS] [GO:0042254 "ribosome biogenesis" evidence=ISS] [GO:0022625 "cytosolic large ribosomal subunit" evidence=IDA] InterPro:IPR001515 InterPro:IPR018263 Pfam:PF01655 ProDom:PD003…	133	1	133	100	223	4e-58	118/133	88	127/133	95	0/133	0	-1	isotig00359_125_526_-1_402_133_4	Spo	[J] COG1717 Ribosomal protein L32E	SPAC3H5.10	64.75	122	43	0	10	131	6
isogroup01604	isotig01855	isotig01855	555	1	552	99.4595	receptor-like protein kinase [Glycine max]	ACM89557.1	272	81	263	67.2794	273	9e-72	139/184	75	163/184	88	1/184	0	1	1	534	96.2162	TAIR|locus:2026585 - symbol:AT1G07650 "AT1G07650" species:3702 "Arabidopsis thaliana" [GO:0005524 "ATP binding" evidence=ISS] [GO:0016301 "kinase activity" evidence=ISS] [GO:0004674 "protein serine/threonine kinase activity" evidence=ISS] [GO:0006468 "protein amino acid phosphorylation" evidence=ISS] [GO:0007169 "transmembrane receptor protein tyrosine kinase signaling pathway" evidence=ISS] Pfam…	1014	835	1005	16.8639	190	3e-48	98/178	55	133/178	74	7/178	3	1	isotig01855_40_555_+1_516_172_8	Bha	[RTKL] COG0515 Serine/threonine protein kinase	BH2504_1	48.39	31	16	0	1	31	176
isogroup01675	isotig01926	isotig01926	537	537	16	97.2067	unnamed protein product [Vitis vinifera]	XP_002277348.1	552	360	533	31.5217	333	8e-90	162/174	93	168/174	96	0/174	0	-1	537	10	98.324	TAIR|locus:2114789 - symbol:AT3G04870 "AT3G04870" species:3702 "Arabidopsis thaliana" [GO:0016120 "carotene biosynthetic process" evidence=IDA] [GO:0016719 "carotene 7,8-desaturase activity" evidence=IDA] InterPro:IPR014103 InterPro:IPR002937 InterPro:IPR000759 Pfam:PF01593 GenomeReviews:BA000014_GR GO:GO:0055114 GO:GO:0009941 EMBL:AC009465 PRINTS:PR00419 eggNOG:KOG0029 GO:GO:0016117 HOGENOM:HBG2…	558	373	548	31.5412	307	1e-83	145/176	82	161/176	91	0/176	0	-1	isotig01926_1_333_-1_333_111_2	Nos	[S] COG3349 Uncharacterized conserved protein	all2382	65.91	88	30	0	5	92	388
[truncated: 2,238 more rows]
[truncated: 13 more columns]
