# Supplementary material for: Transcriptome Analysis of Two Vicia sativa Subspecies: Mining Molecular Markers to Enhance Genomic Resources for Vetch Improvement
Source: Genes (Basel). 2015 Nov 2;6(4):1164–82. doi: 10.3390/genes6041164 (PMC4690033; doi:10.3390/genes6041164)
Supplement: Supplementary File 1 [file genes-06-01164-s001.zip › Table S11.xlsx]

## Sheet: nigra
Query			NR																		GO																	COG
			Query			Subject						Score		Identities		Positives		Gaps		Frame	Query			Subject					Score		Identities		Positives		Gaps		Frame
Isogroup	Isotig	Length	Start	End	Coverage	Description	Accession	Length	Start	End	Coverage	Bit	E-Value	Match/Total	Pct.(%)	Match/Total	Pct.(%)	Match/Total	Pct.(%)	Query	Start	End	Coverage	Description	Length	Start	End	Coverage	Bit	E-Value	Match/Total	Pct.(%)	Match/Total	Pct.(%)	Match/Total	Pct.(%)	Query	Name	Gene(Locus)	COG name	COG class	Identity(%)	Alignment Length	Mismatches	Gap Openings	Seq.Start	Seq.End	Gene.Start	Gene.End
isogroup00720	isotig00815	235	233	3	98.2979	unknown [Glycine max]	ACU20357.1	312	215	291	24.6795	141	3e-32	66/77	85	67/77	87	0/77	0	-3	233	3	98.2979	TAIR|gene:1005713656 - symbol:AT5G06130.2 species:3702 "Arabidopsis thaliana" [GO:0009507 "chloroplast" evidence=IEA] EMBL:AY072147 EMBL:AY133750 IPI:IPI00527561 RefSeq:NP_196231.2 UniGene:At.9801 PRIDE:Q8VYD8 GeneID:830500 KEGG:ath:AT5G06130 NMPDR:fig|3702.1.peg.22732 TAIR:At5g06130 InParanoid:Q8VYD8 OMA:CARCSAS ArrayExpress:Q8VYD8 Genevestigator:Q8VYD8 Uniprot:Q8VYD8	315	218	294	24.4444	125	4e-29	59/77	76	64/77	83	0/77	0	-3		No Match
isogroup00119	isotig00214	845	845	213	74.9112	unknown [Medicago truncatula]	ACJ85463.1	265	37	247	79.6226	379	4e-103	208/211	98	209/211	99	0/211	0	-1	845	213	74.9112	TAIR|gene:3443070 - symbol:AT5G07090.1 species:3702 "Arabidopsis thaliana" [GO:0022626 "cytosolic ribosome" evidence=IDA] [GO:0005886 "plasma membrane" evidence=IDA] InterPro:IPR000876 InterPro:IPR002942 Pfam:PF01479 PIRSF:PIRSF002116 PROSITE:PS50889 SMART:SM00363 Pfam:PF00467 GO:GO:0005515 GenomeReviews:BA000015_GR GO:GO:0005886 EMBL:AL163652 GO:GO:0006412 GO:GO:0003735 GO:GO:0022626 EMBL:AB0106…	262	37	247	80.5344	362	7e-100	192/211	90	208/211	98	0/211	0	-1	isotig00214_156_758_-1_603_200_3	Spo	[J] COG1471 Ribosomal protein S4E	SPBC21B10.10	64.58	192	68	0	1	192	66	257
isogroup00395	isotig00490	517	453	121	64.4101	unknown [Medicago truncatula]	ACJ83898.1	216	106	216	51.3889	219	2e-55	110/111	99	110/111	99	0/111	0	-2	453	121	64.4101	TAIR|locus:2042087 - symbol:AT2G27530 "AT2G27530" species:3702 "Arabidopsis thaliana" [GO:0015934 "large ribosomal subunit" evidence=ISS] [GO:0003735 "structural constituent of ribosome" evidence=ISS] [GO:0006412 "translation" evidence=ISS] [GO:0022625 "cytosolic large ribosomal subunit" evidence=IDA] [GO:0009955 "adaxial/abaxial pattern formation" evidence=IGI] [GO:0048569 "post-embryonic organ …	216	106	216	51.3889	204	2e-52	100/111	90	107/111	96	0/111	0	-2	isotig00490_118_312_-2_195_64_4	Spo	[J] COG0081 Ribosomal protein L1	SPCC1183.08c	63.49	63	23	0	2	64	154	216
isogroup00021	isotig00085	721	138	629	68.2386	nitrate and chloride transporter [Glycine max]	AAW51884.1	598	432	593	27.0903	224	8e-57	114/164	69	128/164	78	2/164	1	3	138	599	64.0777	TAIR|locus:2056103 - symbol:AT2G39210 "AT2G39210" species:3702 "Arabidopsis thaliana" [GO:0005575 "cellular_component" evidence=ND] [GO:0003674 "molecular_function" evidence=ND] [GO:0008150 "biological_process" evidence=ND] InterPro:IPR011701 Pfam:PF07690 GenomeReviews:CT485783_GR GO:GO:0055085 EMBL:AC004697 InterPro:IPR016196 SUPFAM:SSF103473 HOGENOM:HBG317009 EMBL:AF419593 IPI:IPI00544383 PIR:T…	601	430	583	25.624	203	4e-52	99/154	64	119/154	77	0/154	0	3		No Match
isogroup00047	isotig00137	188				No hit																		No hit															No Match
isogroup00573	isotig00668	446	446	12	97.5336	unknown [Medicago truncatula]	ACJ85359.1	271	125	268	53.1365	261	3e-68	130/145	89	138/145	95	1/145	0	-1	446	3	99.5516	TAIR|locus:2185223 - symbol:AT5G02230 "AT5G02230" species:3702 "Arabidopsis thaliana" [GO:0005575 "cellular_component" evidence=ND] [GO:0016787 "hydrolase activity" evidence=ISS] InterPro:IPR005834 Pfam:PF00702 GO:GO:0008152 GO:GO:0003824 InterPro:IPR006402 TIGRFAMs:TIGR01509 EMBL:AL162508 InterPro:IPR010237 TIGRFAMs:TIGR01993 OMA:FDYDEYH EMBL:BT025805 EMBL:AK229422 IPI:IPI00547007 PIR:T48244 Ref…	280	125	249	44.6429	184	7e-47	93/148	62	108/148	72	23/148	15	-1	isotig00668_3_446_-1_444_148_0	Pho	[R] COG0546 Predicted phosphatases	PH1743	35.94	64	41	0	85	148	146	209
isogroup00220	isotig00315	656	654	118	81.8598	unknown [Medicago truncatula]	ACJ84733.1	249	51	229	71.8876	358	3e-97	170/179	94	178/179	99	0/179	0	-3	654	109	83.2317	TAIR|locus:2010693 - symbol:AT1G56450 "AT1G56450" species:3702 "Arabidopsis thaliana" [GO:0008233 "peptidase activity" evidence=ISS] [GO:0006511 "ubiquitin-dependent protein catabolic process" evidence=TAS] [GO:0005839 "proteasome core complex" evidence=TAS] InterPro:IPR001353 InterPro:IPR016050 Pfam:PF00227 PROSITE:PS00854 GenomeReviews:CT485782_GR GO:GO:0005634 GO:GO:0046686 GO:GO:0009651 GO:GO…	246	65	246	73.9837	325	6e-89	149/182	81	169/182	92	0/182	0	-3	isotig00315_106_588_-3_483_160_5	Spo	[O] COG0638 20S proteasome, alpha and beta subunits	SPBC577.10	36.6	153	89	3	2	147	100	251
isogroup00704	isotig00799	293				No hit																		No hit															No Match
isogroup00263	isotig00358	610	5	367	59.5082	unknown [Glycine max]	ACU20459.1	132	10	132	93.1818	130	1e-28	76/133	57	87/133	65	22/133	16	2	5	358	58.0328	TAIR|locus:2097790 - symbol:AT3G03150 "AT3G03150" species:3702 "Arabidopsis thaliana" [GO:0003674 "molecular_function" evidence=ND] [GO:0008150 "biological_process" evidence=ND] HOGENOM:HBG316475 EMBL:BT004784 EMBL:AK227783 IPI:IPI00528342 RefSeq:NP_566194.1 UniGene:At.28221 PRIDE:Q84VW1 GeneID:821070 KEGG:ath:AT3G03150 NMPDR:fig|3702.1.peg.12265 TAIR:At3g03150 InParanoid:Q84VW1 OMA:RPLEDVE Genev…	121	12	119	89.2562	89	1e-17	52/121	42	70/121	57	16/121	13	2		No Match
isogroup00138	isotig00233	786	519	199	40.8397	unknown [Glycine max]	ACU13172.1	183	77	183	58.4699	221	2e-94	101/107	94	104/107	97	0/107	0	-1	519	199	40.8397	TAIR|locus:2115305 - symbol:AT4G36800 "AT4G36800" species:3702 "Arabidopsis thaliana" [GO:0005575 "cellular_component" evidence=ND] [GO:0019787 "small conjugating protein ligase activity" evidence=ISS;IDA] [GO:0009733 "response to auxin stimulus" evidence=IMP] [GO:0009790 "embryonic development" evidence=IGI] [GO:0019788 "NEDD8 ligase activity" evidence=TAS] InterPro:IPR000608 InterPro:IPR015580 …	184	78	184	58.1522	215	3e-86	97/107	90	103/107	96	0/107	0	-1	isotig00233_465_749_-2_285_94_5	Sce	[O] COG5078 Ubiquitin-protein ligase	YLR306w	34.15	82	47	3	1	77	1	80
isogroup00375	isotig00470	526	524	24	95.2471	NADP-dependent malic protein [Arachis hypogaea]	ACF74358.1	197	28	194	84.7716	261	4e-68	151/167	90	162/167	97	0/167	0	-3	524	24	95.2471	TAIR|locus:2017854 - symbol:AT1G79750 "AT1G79750" species:3702 "Arabidopsis thaliana" [GO:0004470 "malic enzyme activity" evidence=ISS] [GO:0016652 "oxidoreductase activity, acting on NADH or NADPH, NAD or NADP as acceptor" evidence=ISS] [GO:0006108 "malate metabolic process" evidence=ISS;TAS] [GO:0004473 "malate dehydrogenase (oxaloacetate-decarboxylating) (NADP+) activity" evidence=IDA] [GO:000…	646	480	646	25.8514	234	1e-61	138/167	82	155/167	92	0/167	0	-3	isotig00470_21_500_-3_480_159_4	Sty	[C] COG0281 Malic enzyme	STM1566	40.52	153	90	1	7	159	410	561
isogroup00061	isotig00156	1265	1260	154	87.5099	lipoxygenase [Pisum sativum]	CAC04380.1	865	497	865	42.659	742	0	358/369	97	366/369	99	0/369	0	-3	1248	154	86.5613	TAIR|locus:2011030 - symbol:AT1G55020 "AT1G55020" species:3702 "Arabidopsis thaliana" [GO:0005575 "cellular_component" evidence=ND] [GO:0048364 "root development" evidence=IMP] [GO:0006952 "defense response" evidence=TAS] [GO:0009611 "response to wounding" evidence=TAS] [GO:0009695 "jasmonic acid biosynthetic process" evidence=TAS] [GO:0009816 "defense response to bacterium, incompatible interact…	859	494	859	42.6077	496	9e-140	234/366	63	293/366	80	1/366	0	-3	isotig00156_151_1179_-3_1029_342_3	-	-	-	31.75	315	177	10	3	305	377	665
isogroup00568	isotig00663	447	446	279	37.5839	predicted protein [Populus trichocarpa]	XP_002328619.1	1096	987	1042	5.10949	95.9	2e-39	44/56	78	49/56	87	0/56	0	-2	446	279	37.5839	TAIR|gene:2078036 - symbol:PLDP2 species:3702 "Arabidopsis thaliana" [GO:0005773 "vacuole" evidence=IDA] Pfam:PF00169 InterPro:IPR001736 Pfam:PF00614 PROSITE:PS50035 PROSITE:PS50195 SMART:SM00155 GO:GO:0005773 GenomeReviews:BA000014_GR GO:GO:0009733 InterPro:IPR001849 SMART:SM00233 PROSITE:PS50003 GO:GO:0048364 GO:GO:0006995 GO:GO:0016036 GO:GO:0009395 EMBL:AC011620 GO:GO:0019375 GO:GO:0004630 HO…	1046	941	996	5.35373	80.9	2e-23	36/56	64	44/56	78	0/56	0	-2		No Match
isogroup00025	isotig00092	630	569	3	90	1-aminocyclopropane-1-carboxylate oxidase [Pisum sativum]	P31239.1	317	103	311	65.9306	320	1e-85	165/209	78	174/209	83	20/209	9	-2	506	3	80	TAIR|locus:2008905 - symbol:AT1G12010 "AT1G12010" species:3702 "Arabidopsis thaliana" [GO:0005575 "cellular_component" evidence=ND] [GO:0009815 "1-aminocyclopropane-1-carboxylate oxidase activity" evidence=ISS] [GO:0008150 "biological_process" evidence=ND] InterPro:IPR005123 Pfam:PF03171 GenomeReviews:CT485782_GR GO:GO:0055114 GO:GO:0016491 GO:GO:0005506 eggNOG:KOG0143 HOGENOM:HBG749762 EMBL:AC00…	320	147	311	51.5625	253	1e-69	122/168	72	141/168	83	3/168	1	-2	isotig00092_3_311_-2_309_103_8	Mlo	[R] COG3491 Isopenicillin N synthase and related dioxygenases	mll0111	35.62	73	41	2	4	76	251	317
isogroup00544	isotig00639	454	453	193	57.489	PsAD2 [Pisum sativum]	BAA90878.1	98	11	96	87.7551	123	8e-27	78/87	89	82/87	94	1/87	1	-2				No hit															No Match
isogroup00139	isotig00234	784	28	783	96.4286	serine/threonine protein kinase, putative [Ricinus communis]	XP_002513363.1	1240	870	1119	20.1613	343	1e-92	186/252	73	212/252	84	2/252	0	1	121	783	84.5663	TAIR|locus:2032895 - symbol:AT1G16270 "AT1G16270" species:3702 "Arabidopsis thaliana" [GO:0004672 "protein kinase activity" evidence=ISS] [GO:0006468 "protein amino acid phosphorylation" evidence=ISS] [GO:0004712 "protein serine/threonine/tyrosine kinase activity" evidence=ISS] [GO:0005634 "nucleus" evidence=IDA] [GO:0005829 "cytosol" evidence=IDA] InterPro:IPR000719 InterPro:IPR008271 InterPro:I…	1147	805	1024	19.1805	320	3e-87	173/221	78	193/221	87	1/221	0	1	isotig00234_286_783_+1_498_166_5	Sce	[RTKL] COG0515 Serine/threonine protein kinase	YFR014c	35.26	156	89	6	9	161	41	187
isogroup00125	isotig00220	821	2	496	60.2923	unknown [Glycine max]	ACU24038.1	214	25	189	77.1028	281	7e-74	163/165	98	164/165	99	0/165	0	2	2	496	60.2923	TAIR|locus:2168103 - symbol:AT5G59840 "AT5G59840" species:3702 "Arabidopsis thaliana" [GO:0005525 "GTP binding" evidence=ISS] InterPro:IPR001806 InterPro:IPR003579 InterPro:IPR005225 PRINTS:PR00449 SMART:SM00175 Pfam:PF00071 GO:GO:0005525 TIGRFAMs:TIGR00231 GenomeReviews:BA000015_GR GO:GO:0015031 GO:GO:0005886 GO:GO:0007264 EMBL:AB015475 InterPro:IPR020851 PROSITE:PS51419 HOGENOM:HBG745225 InterP…	216	25	189	76.3889	275	1e-73	159/165	96	163/165	98	0/165	0	2	isotig00220_194_508_+2_315_104_2	Spo	[R] COG1100 GTPase SAR1 and related small G proteins	SPAC9E9.07c	60.61	99	38	1	1	99	83	180
isogroup00040	isotig00123	478	318	458	29.4979	predicted protein [Populus trichocarpa]	XP_002334746.1	328	252	298	14.3293	90.9	6e-17	43/47	91	45/47	95	0/47	0	3	318	458	29.4979	TAIR|gene:2205094 - symbol:AT1G07920.1 species:3702 "Arabidopsis thaliana" [GO:0009507 "chloroplast" evidence=IDA] [GO:0005730 "nucleolus" evidence=IDA] [GO:0046686 "response to cadmium ion" evidence=IEP] [GO:0005886 "plasma membrane" evidence=IDA] [GO:0016020 "membrane" evidence=IDA] InterPro:IPR000795 InterPro:IPR004160 InterPro:IPR004161 InterPro:IPR004539 Pfam:PF00009 Pfam:PF03143 Pfam:PF0314…	449	252	298	10.4677	89.7	4e-18	42/47	89	46/47	97	0/47	0	3	isotig00123_354_461_+3_108_35_2	Sce	[J] COG5256 Translation elongation factor EF-1alpha (GTPase)	YPR080w	77.14	35	8	0	1	35	274	308
isogroup00040	isotig00122	476	421	233	39.7059	ftsH-like protease [Pisum sativum]	CAG25608.1	706	644	706	8.92351	81.3	4e-14	63/63	100	63/63	100	0/63	0	-2				No hit															No Match
isogroup00714	isotig00809	261				No hit																		No hit															No Match
isogroup00491	isotig00586	479				No hit																		No hit															No Match
isogroup00515	isotig00610	466	466	239	48.927	unknown [Medicago truncatula]	ACJ85998.1	144	69	144	52.7778	146	9e-34	75/76	98	76/76	100	0/76	0	-1	466	239	48.927	TAIR|locus:2827550 - symbol:AT2G17380 "AT2G17380" species:3702 "Arabidopsis thaliana" [GO:0006886 "intracellular protein transport" evidence=ISS] [GO:0030125 "clathrin vesicle coat" evidence=ISS] InterPro:IPR000804 InterPro:IPR011012 InterPro:IPR015604 InterPro:IPR016635 PIRSF:PIRSF015588 PROSITE:PS00989 GO:GO:0005515 GO:GO:0008565 GenomeReviews:CT485783_GR GO:GO:0006886 GO:GO:0016192 GO:GO:00301…	161	86	161	47.205	140	2e-33	70/76	92	74/76	97	0/76	0	-1	isotig00610_236_466_-1_231_76_0	Spo	[U] COG5030 Clathrin adaptor complex, small subunit	SPAP27G11.06c	55.26	76	33	1	1	76	87	161
isogroup00583	isotig00678	436				No hit																		No hit															No Match
isogroup00001	isotig00014	833	200	292	11.1645	putative glycine rich protein precursor [Pisum sativum]	CAH40798.1	171	4	34	18.1287	53.1	4e-05	28/31	90	30/31	96	0/31	0	2				No hit															No Match
isogroup00524	isotig00619	463	3	461	99.1361	predicted protein [Populus trichocarpa]	XP_002324349.1	490	243	395	31.2245	166	1e-39	95/153	62	117/153	76	0/153	0	3	3	461	99.1361	TAIR|locus:2183730 - symbol:AT5G10770 "AT5G10770" species:3702 "Arabidopsis thaliana" [GO:0003677 "DNA binding" evidence=ISS] InterPro:IPR001461 InterPro:IPR009007 Pfam:PF00026 PRINTS:PR00792 GO:GO:0006508 GO:GO:0004190 InterPro:IPR021109 SUPFAM:SSF50630 Gene3D:G3DSA:2.40.70.10 PANTHER:PTHR13683 HSSP:P00799 EMBL:AY075656 EMBL:BT001004 IPI:IPI00543783 RefSeq:NP_196638.2 UniGene:At.32336 MEROPS:A01…	474	226	379	32.4895	149	4e-36	84/154	54	114/154	74	1/154	0	3		No Match
isogroup00445	isotig00540	494	492	1	99.5951	fructose-1,6-bisphosphate aldolase [Pisum sativum]	P46256.1	357	95	258	45.9384	318	2e-85	159/164	96	161/164	98	0/164	0	-3	492	1	99.5951	TAIR|locus:2131513 - symbol:AT4G26530 "AT4G26530" species:3702 "Arabidopsis thaliana" [GO:0004332 "fructose-bisphosphate aldolase activity" evidence=ISS;NAS] [GO:0006096 "glycolysis" evidence=ISS] InterPro:IPR000741 InterPro:IPR013785 Pfam:PF00274 PROSITE:PS00158 UniProt:O65581 GO:GO:0005515 GenomeReviews:CT486007_GR GO:GO:0009507 Gene3D:G3DSA:3.20.20.70 GO:GO:0006096 EMBL:AL161565 HOGENOM:HBG559…	358	95	258	45.8101	299	3e-81	148/164	90	155/164	94	0/164	0	-3		No Match
isogroup00024	isotig00091	580				No hit																		No hit															No Match
isogroup00727	isotig00822	208	9	149	67.7885	predicted protein [Populus trichocarpa]	XP_002315711.1	374	243	289	12.5668	80.9	6e-14	35/47	74	41/47	87	0/47	0	3	9	182	83.6538	TAIR|locus:2148303 - symbol:AT5G59540 "AT5G59540" species:3702 "Arabidopsis thaliana" [GO:0016491 "oxidoreductase activity" evidence=ISS] [GO:0005575 "cellular_component" evidence=ND] [GO:0008150 "biological_process" evidence=ND] InterPro:IPR005123 Pfam:PF03171 GenomeReviews:BA000015_GR GO:GO:0055114 GO:GO:0005506 HOGENOM:HBG749762 EMBL:AB025604 GO:GO:0016702 HSSP:Q96323 UniGene:At.9727 UniGene:R…	366	239	293	15.0273	76.6	2e-14	36/58	62	46/58	79	3/58	5	3		No Match
isogroup00396	isotig00491	518	1	516	99.6139	conserved hypothetical protein [Ricinus communis]	XP_002527875.1	426	229	400	40.3756	305	1e-81	140/172	81	158/172	91	0/172	0	1	1	513	99.0347	TAIR|locus:2065696 - symbol:AT2G38000 "AT2G38000" species:3702 "Arabidopsis thaliana" [GO:0005575 "cellular_component" evidence=ND] HSSP:P08622 UniGene:At.14638 UniGene:At.66348 EMBL:AY080880 EMBL:AY114047 IPI:IPI00521954 PIR:G84799 RefSeq:NP_181336.1 SMR:Q9SH87 PRIDE:Q9SH87 GeneID:818378 KEGG:ath:AT2G38000 NMPDR:fig|3702.1.peg.10906 TAIR:At2g38000 eggNOG:KOG2813 HOGENOM:HBG319378 InParanoid:Q9SH…	419	222	392	40.8115	284	1e-76	127/171	74	152/171	88	0/171	0	1		No Match
isogroup00729	isotig00824	199	196	2	97.9899	AF467900_3 hypothetical protein [Prunus persica]	AAO14626.1	539	444	508	12.0594	119	2e-25	55/65	84	60/65	92	0/65	0	-1	196	2	97.9899	TAIR|locus:2164875 - symbol:AT5G39590 "AT5G39590" species:3702 "Arabidopsis thaliana" [GO:0005575 "cellular_component" evidence=ND] [GO:0003674 "molecular_function" evidence=ND] EMBL:AB012243 InterPro:IPR006571 SMART:SM00584 UniGene:At.21744 UniGene:At.24451 IPI:IPI00523419 RefSeq:NP_198775.1 PRIDE:Q9FKA3 GeneID:833955 KEGG:ath:AT5G39590 NMPDR:fig|3702.1.peg.25655 TAIR:At5g39590 InParanoid:Q9FKA3…	542	447	511	11.9926	105	3e-23	45/65	69	56/65	86	0/65	0	-1		No Match
isogroup00020	isotig00083	704	703	146	79.2614	methionine synthase [Cicer arietinum]	ACL14488.1	763	578	763	24.3775	367	6e-100	181/186	97	184/186	98	0/186	0	-2	703	140	80.1136	TAIR|gene:2170317 - symbol:ATMS1 species:3702 "Arabidopsis thaliana" [GO:0046686 "response to cadmium ion" evidence=IEP] [GO:0005507 "copper ion binding" evidence=IDA] [GO:0005886 "plasma membrane" evidence=IDA] [GO:0016020 "membrane" evidence=IDA] [GO:0009651 "response to salt stress" evidence=IEP] [GO:0005777 "peroxisome" evidence=IDA] [GO:0009507 "chloroplast" evidence=IDA] [GO:0048046 "apopla…	765	578	765	24.5752	345	8e-95	171/188	90	179/188	95	0/188	0	-2	isotig00083_143_493_-2_351_116_3	Pae	[E] COG0620 Methionine synthase II (cobalamin-independent)	PA1927	58.62	116	47	1	1	116	651	765
isogroup00646	isotig00741	390	389	3	99.2308	adenosine nucleotide translocator [Arabidopsis lyrata subsp. lyrata]	XP_002884685.1	382	178	306	33.7696	229	1e-58	119/129	92	126/129	97	0/129	0	-2	389	3	99.2308	TAIR|gene:2077777 - symbol:AAC1 "ADP/ATP CARRIER 1" species:3702 "Arabidopsis thaliana" [GO:0009941 "chloroplast envelope" evidence=IDA] [GO:0009507 "chloroplast" evidence=IDA] [GO:0005773 "vacuole" evidence=IDA] [GO:0005739 "mitochondrion" evidence=IDA] [GO:0005730 "nucleolus" evidence=IDA] [GO:0005618 "cell wall" evidence=IDA] [GO:0005886 "plasma membrane" evidence=IDA] [GO:0016020 "membrane" e…	381	177	305	33.8583	229	2e-60	119/129	92	126/129	97	0/129	0	-2	isotig00741_3_113_-2_111_37_1	-	-	-	70.27	37	11	0	1	37	210	246
isogroup00359	isotig00454	533	2	391	73.1707	AF334838_1 ribosomal protein L17 [Castanea sativa]	AAK25758.1	140	2	131	92.8571	267	5e-70	130/130	100	130/130	100	0/130	0	2	2	391	73.1707	TAIR|locus:2100915 - symbol:AT3G04400 "AT3G04400" species:3702 "Arabidopsis thaliana" [GO:0005840 "ribosome" evidence=ISS] [GO:0003735 "structural constituent of ribosome" evidence=ISS] [GO:0006412 "translation" evidence=ISS] [GO:0009793 "embryonic development ending in seed dormancy" evidence=NAS] [GO:0022625 "cytosolic large ribosomal subunit" evidence=IDA] InterPro:IPR000218 Pfam:PF00238 GO:GO…	140	2	131	92.8571	265	8e-71	128/130	98	130/130	100	0/130	0	2	isotig00454_44_421_+2_378_125_5	Spo	[J] COG0093 Ribosomal protein L14	SPCC1322.11	78.4	125	27	0	1	125	15	139
isogroup00042	isotig00127	452	445	188	57.0796	thioesterase family protein [Arabidopsis lyrata subsp. lyrata]	XP_002881128.1	459	282	367	18.7364	126	1e-45	70/86	81	76/86	88	0/86	0	-2	445	188	57.0796	TAIR|locus:2054487 - symbol:AT2G30720 "AT2G30720" species:3702 "Arabidopsis thaliana" [GO:0016291 "acyl-CoA thioesterase activity" evidence=ISS] [GO:0016788 "hydrolase activity, acting on ester bonds" evidence=ISS] [GO:0008150 "biological_process" evidence=ND] [GO:0005575 "cellular_component" evidence=ND] OMA:AVEIGHV EMBL:BT015127 EMBL:BT020249 IPI:IPI00541087 RefSeq:NP_180630.2 UniGene:At.50113 …	455	278	363	18.9011	122	2e-46	69/86	80	75/86	87	0/86	0	-2	isotig00127_158_403_-2_246_81_3	Sau	[I] COG1607 Acyl-CoA hydrolase	SA1694	45.83	48	26	0	25	72	24	71
isogroup00559	isotig00654	451	144	365	49.2239	unknown [Glycine max]	ACU15384.1	185	112	185	40	100	7e-20	66/74	89	68/74	91	0/74	0	3				No hit															No Match
isogroup00186	isotig00281	703	1	642	91.3229	unknown [Medicago truncatula]	ACJ84543.1	250	36	250	86	323	1e-86	176/215	81	188/215	87	1/215	0	1	1	660	93.8834	TAIR|locus:2041394 - symbol:AT2G47140 "AT2G47140" species:3702 "Arabidopsis thaliana" [GO:0005575 "cellular_component" evidence=ND] [GO:0016491 "oxidoreductase activity" evidence=ISS] InterPro:IPR002198 InterPro:IPR002347 InterPro:IPR016040 Pfam:PF00106 PRINTS:PR00080 PRINTS:PR00081 GenomeReviews:CT485783_GR GO:GO:0005488 GO:GO:0055114 Gene3D:G3DSA:3.40.50.720 SUPFAM:SSF51735 GO:GO:0016491 EMBL:A…	257	36	255	85.6031	261	2e-69	134/220	60	166/220	75	0/220	0	1	isotig00281_154_693_+1_540_179_4	Sme	[IQR] COG1028 Dehydrogenases with different specificities (related to short-chain alcohol dehydrogenases)	SMa0339	40.12	167	97	2	2	168	89	252
isogroup00739	isotig00834	120				No hit																		No hit															No Match
isogroup00001	isotig00028	735	1	147	20	rubisco activase [Rosa roxburghii]	AEA48974.1	265	159	207	18.4906	95.9	5e-18	43/49	87	48/49	97	0/49	0	1	1	147	20	TAIR|gene:2063921 - symbol:RCA "RUBISCO ACTIVASE" species:3702 "Arabidopsis thaliana" [GO:0009941 "chloroplast envelope" evidence=IDA] [GO:0005634 "nucleus" evidence=IDA] [GO:0009535 "chloroplast thylakoid membrane" evidence=IDA] [GO:0009507 "chloroplast" evidence=IDA] [GO:0009570 "chloroplast stroma" evidence=IDA] [GO:0005618 "cell wall" evidence=IDA] [GO:0009579 "thylakoid" evidence=IDA] [GO:00…	474	331	379	10.3376	85.9	1e-16	40/49	81	45/49	91	0/49	0	1	isotig00028_1_174_+1_174_57_0	-	-	-	59.57	47	19	0	3	49	206	252
isogroup00013	isotig00068	1167	556	23	45.7584	unknow protein [Oryza sativa Japonica Group]	AAV44205.1	265	24	194	64.5283	238	8e-63	134/178	75	138/178	77	7/178	3	-3				No hit															No Match
isogroup00007	isotig00055	1966	1961	396	79.6541	alpha-dioxygenase [Pisum sativum]	CAH05011.1	643	124	643	80.8709	848	0	414/522	79	458/522	87	2/522	0	-3	1961	396	79.6541	TAIR|locus:2096697 - symbol:AT3G01420 "AT3G01420" species:3702 "Arabidopsis thaliana" [GO:0051707 "response to other organism" evidence=ISS] [GO:0001561 "fatty acid alpha-oxidation" evidence=IDA] [GO:0016165 "lipoxygenase activity" evidence=IDA] [GO:0006979 "response to oxidative stress" evidence=IMP] [GO:0008219 "cell death" evidence=IEP] [GO:0006629 "lipid metabolic process" evidence=TAS] [GO:0…	639	119	639	81.5336	786	0	381/523	72	445/523	85	3/523	0	-3		No Match
isogroup00614	isotig00709	419				No hit																		No hit															No Match
isogroup00386	isotig00481	524	164	490	62.4046	60S ribosomal protein L37a, putative [Ricinus communis]	XP_002517507.1	110	4	110	97.2727	190	6e-47	97/109	88	98/109	89	2/109	1	2	215	490	52.6718	TAIR|locus:2085532 - symbol:AT3G10950 "AT3G10950" species:3702 "Arabidopsis thaliana" [GO:0005840 "ribosome" evidence=ISS] [GO:0003735 "structural constituent of ribosome" evidence=ISS] [GO:0006412 "translation" evidence=ISS] [GO:0042254 "ribosome biogenesis" evidence=ISS] [GO:0022625 "cytosolic large ribosomal subunit" evidence=IDA] InterPro:IPR002674 InterPro:IPR011331 InterPro:IPR011332 Pfam:P…	92	1	92	100	180	2e-45	86/92	93	90/92	97	0/92	0	2	isotig00481_122_493_+2_372_123_3	Sce	[J] COG1997 Ribosomal protein L37AE/L43A	YPR043w	65.22	92	32	0	32	123	1	92
																																						isotig00481_1_276_+1_276_91_0	Spo	[J] COG1358 Ribosomal protein HS6-type (S12/L30/L7a)	SPCC962.04	55.1	49	22	0	2	50	57	105
																																						isotig00481_209_523_-2_315_104_0	-	-	-	40.68	59	35	0	42	100	42	100
isogroup00144	isotig00239	767	334	591	33.6375	unknown [Medicago truncatula]	ACJ84512.1	299	214	299	28.7625	139	1e-65	74/86	86	77/86	89	0/86	0	1	3	281	36.3755	TAIR|gene:2193996 - symbol:P40 "40S RIBOSOMAL PROTEIN SA" species:3702 "Arabidopsis thaliana" [GO:0005634 "nucleus" evidence=IDA] [GO:0009507 "chloroplast" evidence=IDA] [GO:0022626 "cytosolic ribosome" evidence=IDA] [GO:0005886 "plasma membrane" evidence=IDA] [GO:0016020 "membrane" evidence=IDA] InterPro:IPR001865 InterPro:IPR005707 InterPro:IPR018130 Pfam:PF00318 PRINTS:PR00395 PROSITE:PS00962 …	298	104	196	31.2081	129	8e-30	65/93	69	70/93	75	0/93	0	3	isotig00239_171_296_+3_126_41_4	Sce	[J] COG0052 Ribosomal protein S2	YLR048w	57.14	28	12	0	7	34	161	188
																																						isotig00239_3_167_+3_165_54_0	Sce	[J] COG0052 Ribosomal protein S2	YGR214w	61.36	44	17	0	1	44	99	142
isogroup00643	isotig00738	394	392	258	34.264	predicted protein [Populus trichocarpa]	XP_002303553.1	327	282	326	13.7615	76.6	1e-12	36/45	80	41/45	91	0/45	0	-3	392	258	34.264	TAIR|gene:2127232 - symbol:PGR5-LIKE A species:3702 "Arabidopsis thaliana" [GO:0009535 "chloroplast thylakoid membrane" evidence=IDA] [GO:0009507 "chloroplast" evidence=IDA] [GO:0009579 "thylakoid" evidence=IDA] GO:GO:0016021 GenomeReviews:CT486007_GR GO:GO:0006810 EMBL:AL031018 EMBL:AL161558 GO:GO:0009535 EMBL:BT000905 IPI:IPI00522157 IPI:IPI00846215 IPI:IPI00846580 PIR:T05120 RefSeq:NP_00107843…	324	279	323	13.8889	73.2	2e-13	34/45	75	38/45	84	0/45	0	-3		No Match
isogroup00459	isotig00554	491	3	482	97.7597	unknown [Medicago truncatula]	ACJ84304.1	324	165	324	49.3827	297	3e-79	144/160	90	153/160	95	0/160	0	3	3	479	97.1487	TAIR|locus:2181778 - symbol:AT5G02540 "AT5G02540" species:3702 "Arabidopsis thaliana" [GO:0016491 "oxidoreductase activity" evidence=ISS] InterPro:IPR002198 InterPro:IPR002347 InterPro:IPR016040 Pfam:PF00106 PRINTS:PR00080 PRINTS:PR00081 GO:GO:0005488 GO:GO:0055114 Gene3D:G3DSA:3.40.50.720 SUPFAM:SSF51735 GO:GO:0016491 PANTHER:PTHR19410 EMBL:AY093050 EMBL:BT000303 IPI:IPI00547295 SMR:Q8RWJ2 TAIR:…	331	164	321	47.7341	249	3e-66	118/159	74	142/159	89	1/159	0	3	isotig00554_228_485_+3_258_85_3	Xfa	[IQR] COG1028 Dehydrogenases with different specificities (related to short-chain alcohol dehydrogenases)	XF2716	30	60	38	1	20	75	223	282
isogroup00517	isotig00612	469	437	93	73.5608	unknown [Glycine max]	ACU19020.1	235	106	219	48.5106	163	9e-39	82/115	71	93/115	80	1/115	0	-3	377	66	66.5245	TAIR|gene:2019578 - symbol:AT1G67360.1 species:3702 "Arabidopsis thaliana" [GO:0005773 "vacuole" evidence=IDA] GenomeReviews:CT485782_GR GO:GO:0005773 EMBL:AC002130 EMBL:AY050911 EMBL:AY091413 EMBL:AY136297 EMBL:BT000410 EMBL:AY085233 IPI:IPI00533352 PIR:A96697 RefSeq:NP_176904.1 RefSeq:NP_849856.1 UniGene:At.24217 UniGene:At.35662 UniGene:Rra.3624 PRIDE:Q9FYF7 GeneID:843057 KEGG:ath:AT1G67360 NM…	240	121	225	43.75	108	9e-24	53/105	50	71/105	67	1/105	0	-3		No Match
isogroup00037	isotig00116	542	73	441	68.0812	ferredoxin I precursor [Pisum sativum]	P09911.2	149	27	149	82.5503	210	6e-53	117/123	95	121/123	98	0/123	0	1	67	435	68.0812	TAIR|locus:2206061 - symbol:AT1G60950 "AT1G60950" species:3702 "Arabidopsis thaliana" [GO:0009767 "photosynthetic electron transport chain" evidence=IMP;TAS] [GO:0009416 "response to light stimulus" evidence=IEP] [GO:0009570 "chloroplast stroma" evidence=TAS] InterPro:IPR001041 InterPro:IPR006058 InterPro:IPR010241 Pfam:PF00111 PROSITE:PS00197 PROSITE:PS51085 UniProt:P16972 GO:GO:0005515 GenomeRe…	148	25	147	83.1081	146	4e-35	86/123	69	94/123	76	0/123	0	1	isotig00116_148_444_+1_297_98_1	Syn	[C] COG0633 Ferredoxin	ssl0020	77.08	96	22	0	1	96	1	96
isogroup00205	isotig00300	667	352	513	24.2879	defensin-like protein [Vicia faba]	ACI02058.1	73	20	73	73.9726	118	7e-25	49/54	90	51/54	94	0/54	0	1	361	513	22.9385	TAIR|locus:2051648 - symbol:AT2G02120 "AT2G02120" species:3702 "Arabidopsis thaliana" [GO:0006952 "defense response" evidence=ISS] [GO:0030414 "peptidase inhibitor activity" evidence=ISS] InterPro:IPR003614 InterPro:IPR008176 InterPro:IPR008177 Pfam:PF00304 PRINTS:PR00288 PROSITE:PS00940 SMART:SM00505 GenomeReviews:CT485783_GR GO:GO:0005576 GO:GO:0050832 EMBL:AC005936 GO:GO:0031640 HOGENOM:HBG596…	77	26	77	67.5325	48.9	1e-05	20/53	37	31/53	58	3/53	5	1		No Match
isogroup00686	isotig00781	330	74	304	70	At5g10770/T30N20_40 [Arabidopsis thaliana]	NP_196638.2	474	390	466	16.2447	107	8e-25	50/77	64	61/77	79	0/77	0	2	74	304	70	TAIR|locus:2183730 - symbol:AT5G10770 "AT5G10770" species:3702 "Arabidopsis thaliana" [GO:0003677 "DNA binding" evidence=ISS] InterPro:IPR001461 InterPro:IPR009007 Pfam:PF00026 PRINTS:PR00792 GO:GO:0006508 GO:GO:0004190 InterPro:IPR021109 SUPFAM:SSF50630 Gene3D:G3DSA:2.40.70.10 PANTHER:PTHR13683 HSSP:P00799 EMBL:AY075656 EMBL:BT001004 IPI:IPI00543783 RefSeq:NP_196638.2 UniGene:At.32336 MEROPS:A01…	474	390	466	16.2447	107	1e-26	50/77	64	61/77	79	0/77	0	2		No Match
isogroup00258	isotig00353	611	600	1	98.1997	nine-cis-epoxycarotenoid dioxygenase4 [Pisum sativum]	BAC10552.1	574	329	528	34.8432	390	5e-107	187/200	93	197/200	98	0/200	0	-3	600	7	97.2177	TAIR|locus:2134796 - symbol:AT4G19170 "AT4G19170" species:3702 "Arabidopsis thaliana" [GO:0010287 "plastoglobule" evidence=IDA] UniProt:O49675 GO:GO:0005515 GenomeReviews:CT486007_GR GO:GO:0055114 GO:GO:0005506 EMBL:AL021687 EMBL:AL161550 GO:GO:0010287 GO:GO:0016702 InterPro:IPR004294 PANTHER:PTHR10543 Pfam:PF03055 eggNOG:KOG1285 HOGENOM:HBG559594 EMBL:AY136353 EMBL:BT008785 EMBL:AY056789 EMBL:AK…	595	342	549	34.958	286	5e-77	134/208	64	174/208	83	10/208	4	-3	isotig00353_1_564_-3_564_188_8	Nos	[Q] COG3670 Lignostilbene-alpha,beta-dioxygenase and related enzymes	all1106	28.9	173	114	5	19	185	257	426
isogroup00233	isotig00328	645	226	2	34.8837	unnamed protein product [Vitis vinifera]	XP_002278665.1	443	15	89	16.93	60.8	1e-07	40/75	53	58/75	77	0/75	0	-3	181	5	27.4419	TAIR|gene:2102925 - symbol:AT3G30390.1 species:3702 "Arabidopsis thaliana" [GO:0005773 "vacuole" evidence=IDA] [GO:0005886 "plasma membrane" evidence=IDA] GO:GO:0016021 GO:GO:0005886 GO:GO:0005773 InterPro:IPR013057 Pfam:PF01490 eggNOG:KOG1305 HOGENOM:HBG601878 EMBL:AY052201 EMBL:AF428287 EMBL:AP001314 IPI:IPI00520585 RefSeq:NP_001030795.1 RefSeq:NP_566854.1 UniGene:At.21575 UniGene:Rra.2568 UniG…	460	44	102	12.8261	56.6	7e-08	33/59	55	51/59	86	0/59	0	-3		No Match
isogroup00001	isotig00003	1166	1	267	22.8988	Psst70 (stress 70 protein) [Pisum sativum]	Q02028.1	706	618	706	12.6062	104	3e-20	89/89	100	89/89	100	0/89	0	1	1	264	22.6415	TAIR|locus:2158834 - symbol:AT5G49910 "AT5G49910" species:3702 "Arabidopsis thaliana" [GO:0006457 "protein folding" evidence=TAS] [GO:0009408 "response to heat" evidence=IEP] [GO:0009532 "plastid stroma" evidence=TAS] HAMAP:MF_00332 InterPro:IPR001023 InterPro:IPR012725 PRINTS:PR00301 Pfam:PF00012 Prosite:PS00297 Prosite:PS00329 Prosite:PS01036 GO:GO:0005524 GO:GO:0048046 GO:GO:0046686 GO:GO:0006…	718	628	717	12.5348	80.9	8e-15	57/90	63	61/90	67	2/90	2	1		No Match
isogroup00309	isotig00404	573	572	198	65.445	arginase 2 [Solanum lycopersicum]	AAV36809.1	338	216	338	36.3905	195	2e-48	95/125	76	113/125	90	2/125	1	-2	572	198	65.445	TAIR|gene:2138742 - symbol:AT4G08870.1 species:3702 "Arabidopsis thaliana" [GO:0009507 "chloroplast" evidence=IDA] [GO:0005739 "mitochondrion" evidence=IDA] InterPro:IPR006035 Pfam:PF00491 PROSITE:PS01053 PROSITE:PS51409 GO:GO:0005739 EMBL:AL161513 GenomeReviews:CT486007_GR GO:GO:0009507 GO:GO:0030145 GO:GO:0050897 GO:GO:0006525 EMBL:AF128396 HOGENOM:HBG391953 BRENDA:3.5.3.1 GO:GO:0004053 Gene3D:…	344	222	344	35.7558	186	4e-47	92/125	73	110/125	88	2/125	1	-2	isotig00404_195_503_-2_309_102_3	Mlo	[E] COG0010 Arginase/agmatinase/formimionoglutamate hydrolase, arginase family	mlr4895	51.32	76	35	2	26	100	246	320
isogroup00299	isotig00394	580	178	483	52.7586	AC008153_20 hypothetical protein; 89863-88075 [Arabidopsis thaliana]	NP_187764.1	427	319	420	23.8876	170	1e-40	73/102	71	86/102	84	0/102	0	1	178	483	52.7586	TAIR|locus:2080767 - symbol:AT3G11570 "AT3G11570" species:3702 "Arabidopsis thaliana" [GO:0005575 "cellular_component" evidence=ND] [GO:0008150 "biological_process" evidence=ND] EMBL:AC008153 InterPro:IPR004253 Pfam:PF03005 UniGene:At.28347 IPI:IPI00520829 RefSeq:NP_187764.1 UniGene:At.72941 GeneID:820330 KEGG:ath:AT3G11570 NMPDR:fig|3702.1.peg.13213 TAIR:At3g11570 InParanoid:Q9CAX1 OMA:DAPQDCS G…	427	319	420	23.8876	170	3e-42	73/102	71	86/102	84	0/102	0	1		No Match
isogroup00476	isotig00571	486	2	484	99.3827	unknown [Medicago truncatula]	ACJ84022.1	171	9	169	94.152	324	3e-87	161/161	100	161/161	100	0/161	0	2	2	484	99.3827	TAIR|locus:2197071 - symbol:AT1G53850 "AT1G53850" species:3702 "Arabidopsis thaliana" [GO:0008233 "peptidase activity" evidence=ISS] [GO:0006511 "ubiquitin-dependent protein catabolic process" evidence=TAS] [GO:0005839 "proteasome core complex" evidence=TAS] InterPro:IPR000426 InterPro:IPR001353 Pfam:PF00227 Pfam:PF10584 PROSITE:PS00388 GenomeReviews:CT485782_GR GO:GO:0005886 GO:GO:0005634 GO:GO:…	237	9	169	67.9325	321	6e-88	159/161	98	161/161	100	0/161	0	2	isotig00571_179_484_+2_306_102_4	Spo	[O] COG0638 20S proteasome, alpha and beta subunits	SPAC323.02c	69.52	105	29	1	1	102	68	172
isogroup00013	isotig00069	627	237	431	31.1005	Hypothetical protein COLAER_01671 [Collinsella aerofaciens ATCC 25986]	ZP_01772659.1	160	49	113	40.625	97.8	2e-37	46/65	70	50/65	76	0/65	0	3	133	2	21.0526	TAIR|locus:504955990 - symbol:AT2G20495 "AT2G20495" species:3702 "Arabidopsis thaliana" [GO:0005575 "cellular_component" evidence=ND] [GO:0003674 "molecular_function" evidence=ND] [GO:0008150 "biological_process" evidence=ND] GenomeReviews:CT485783_GR InterPro:IPR018865 Pfam:PF10494 EMBL:AY735578 EMBL:AY924746 IPI:IPI00526731 RefSeq:NP_850001.3 UniGene:At.39683 UniGene:At.66384 GeneID:816570 TAIR…	282	196	239	15.6028	59.7	7e-09	26/44	59	35/44	79	0/44	0	-3		No Match
isogroup00217	isotig00312	657	657	112	83.105	predicted protein [Populus trichocarpa]	XP_002328648.1	663	482	663	27.451	269	2e-70	137/182	75	159/182	87	0/182	0	-1	657	112	83.105	TAIR|locus:2178277 - symbol:AT5G23050 "AT5G23050" species:3702 "Arabidopsis thaliana" [GO:0005575 "cellular_component" evidence=ND] [GO:0016874 "ligase activity" evidence=ISS] [GO:0008152 "metabolic process" evidence=ISS] InterPro:IPR000873 Pfam:PF00501 Prosite:PS00455 InterPro:IPR020845 GO:GO:0008152 GO:GO:0003824 EMBL:AY250844 IPI:IPI00543289 SMR:Q84P18 PRIDE:Q84P18 TAIR:At5g23050 InParanoid:Q8…	658	477	658	27.6596	222	9e-58	117/182	64	144/182	79	0/182	0	-1	isotig00312_109_612_-1_504_167_4	Sso	[I] COG0365 Acyl-coenzyme A synthetases/AMP-(fatty) acid ligases	SSO2070	34.68	124	71	3	32	155	467	580
isogroup00699	isotig00794	310	2	184	59.0323	hypothetical protein ARALYDRAFT_496673 [Arabidopsis lyrata subsp. lyrata]	XP_002866625.1	445	385	445	13.7079	120	5e-26	58/61	95	60/61	98	0/61	0	2	2	184	59.0323	TAIR|locus:2174764 - symbol:AT5G64610 "AT5G64610" species:3702 "Arabidopsis thaliana" [GO:0003676 "nucleic acid binding" evidence=ISS] [GO:0008270 "zinc ion binding" evidence=ISS] [GO:0004402 "histone acetyltransferase activity" evidence=ISS;IDA] [GO:0005634 "nucleus" evidence=IDA] InterPro:IPR000953 InterPro:IPR002717 InterPro:IPR015880 Pfam:PF01853 PROSITE:PS00598 PROSITE:PS50013 SMART:SM00298 …	445	385	445	13.7079	120	9e-28	58/61	95	60/61	98	0/61	0	2	isotig00794_2_187_+2_186_61_0	Sce	[B] COG5027 Histone acetyltransferase (MYST family)	YOR244w	33.93	56	37	0	1	56	378	433
isogroup00338	isotig00433	549	456	1	83.0601	14-3-3 brain protein homolog [Vicia faba]	P42653.1	261	33	184	58.2375	295	1e-91	151/152	99	152/152	100	0/152	0	-1	456	1	83.0601	TAIR|gene:2032059 - symbol:GRF2 "GENERAL REGULATORY FACTOR 2" species:3702 "Arabidopsis thaliana" [GO:0005773 "vacuole" evidence=IDA] [GO:0005886 "plasma membrane" evidence=IDA] InterPro:IPR000308 Pfam:PF00244 PIRSF:PIRSF000868 PRINTS:PR00305 PROSITE:PS00796 PROSITE:PS00797 SMART:SM00101 GenomeReviews:CT485782_GR eggNOG:KOG0841 HOGENOM:HBG611720 GO:GO:0005886 GO:GO:0019904 GO:GO:0009742 Gene3D:G3…	259	30	181	58.6873	265	1e-80	134/152	88	142/152	93	0/152	0	-1	isotig00433_1_165_-1_165_55_1	Sce	[T] COG5040 14-3-3 family protein	YDR099w	76.36	55	13	0	1	55	126	180
isogroup00673	isotig00768	358	3	146	40.2235	unknown [Glycine max]	ACU24451.1	360	302	349	13.3333	65.1	3e-09	30/48	62	37/48	77	0/48	0	3	6	146	39.3855	TAIR|locus:504956456 - symbol:AT5G22140 "AT5G22140" species:3702 "Arabidopsis thaliana" [GO:0009055 "electron carrier activity" evidence=ISS] InterPro:IPR001327 Pfam:PF00070 Pfam:PF07992 GO:GO:0005886 GO:GO:0055114 GO:GO:0016491 GO:GO:0050660 InterPro:IPR013027 PRINTS:PR00368 EMBL:AL589883 IPI:IPI00518429 RefSeq:NP_680200.1 UniGene:At.45631 SMR:Q9C574 STRING:Q9C574 PRIDE:Q9C574 GeneID:832275 KEGG…	365	310	356	12.8767	47	2e-05	24/47	51	30/47	63	0/47	0	3		No Match
isogroup00016	isotig00074	881	876	265	69.4665	unknown [Glycine max]	ACU20156.1	236	33	236	86.4407	380	1e-103	185/204	90	195/204	95	0/204	0	-3	876	274	68.4449	TAIR|gene:2182136 - symbol:AILP1 species:3702 "Arabidopsis thaliana" [GO:0005886 "plasma membrane" evidence=IDA] GenomeReviews:BA000015_GR GO:GO:0005886 UniGene:At.22240 UniGene:At.26189 EMBL:AY039946 EMBL:AY113899 IPI:IPI00532433 RefSeq:NP_197415.1 UniGene:Rra.2688 UniGene:Rsa.2902 SMR:Q94BR2 IntAct:Q94BR2 PRIDE:Q94BR2 GeneID:832034 NMPDR:fig|3702.1.peg.24110 TAIR:At5g19140 HOGENOM:HBG605462 InP…	234	33	233	85.8974	343	5e-94	164/201	81	182/201	90	0/201	0	-3	isotig00074_262_657_-3_396_131_1	Xfa	[E] COG0367 Asparagine synthase (glutamine-hydrolyzing)	XF0118	38.2	89	53	2	20	107	118	205
isogroup00516	isotig00611	466	464	3	99.1416	A Chain A, Crystal Structure Of Medicago Truncatula Ugt85h2- Insights Into The Structural Basis Of A Multifunctional (Iso) Flavonoid Glycosyltransferase	2PQ6	482	328	481	31.9502	271	2e-71	125/154	81	141/154	91	0/154	0	-3	464	9	97.8541	TAIR|locus:2009557 - symbol:AT1G22400 "AT1G22400" species:3702 "Arabidopsis thaliana" [GO:0005575 "cellular_component" evidence=ND] [GO:0008194 "UDP-glycosyltransferase activity" evidence=ISS] [GO:0016758 "transferase activity, transferring hexosyl groups" evidence=ISS] [GO:0016757 "transferase activity, transferring glycosyl groups" evidence=ISS] [GO:0050403 "trans-zeatin O-beta-D-glucosyltransf…	489	331	483	31.2883	188	7e-48	90/155	58	113/155	72	5/155	3	-3		No Match
isogroup00554	isotig00649	452	447	97	77.6549	protein with unknown function [Ricinus communis]	XP_002514927.1	1086	968	1086	10.9576	217	4e-55	109/119	91	115/119	96	2/119	1	-3	450	124	72.3451	TAIR|locus:2197624 - symbol:AT1G67430 "AT1G67430" species:3702 "Arabidopsis thaliana" [GO:0005840 "ribosome" evidence=ISS] [GO:0003735 "structural constituent of ribosome" evidence=ISS] [GO:0006412 "translation" evidence=ISS] [GO:0022625 "cytosolic large ribosomal subunit" evidence=IDA] InterPro:IPR001063 InterPro:IPR005721 InterPro:IPR018260 Pfam:PF00237 PROSITE:PS00464 GenomeReviews:CT485782_GR…	175	65	173	62.2857	201	6e-52	97/109	88	104/109	95	0/109	0	-3	isotig00649_94_222_-3_129_42_1	Sce	[J] COG0091 Ribosomal protein L22	YJL177w	60	25	10	0	2	26	141	165
isogroup00577	isotig00672	440	3	431	97.5	unknown [Medicago truncatula]	ACJ84213.1	317	171	317	46.3722	185	2e-45	111/147	75	120/147	81	4/147	2	3	3	431	97.5	TAIR|locus:2025687 - symbol:AT1G80840 "AT1G80840" species:3702 "Arabidopsis thaliana" [GO:0003700 "transcription factor activity" evidence=ISS;IDA] [GO:0006355 "regulation of transcription, DNA-dependent" evidence=ISS] [GO:0031347 "regulation of defense response" evidence=IMP] [GO:0009751 "response to salicylic acid stimulus" evidence=IEP] [GO:0042742 "defense response to bacterium" evidence=IEP]…	302	155	298	47.6821	130	2e-30	78/145	53	97/145	66	3/145	2	3		No Match
isogroup00376	isotig00471	527	429	1	81.4042	f-box family protein [Cicer arietinum]	ADU20205.1	345	183	325	41.4493	276	3e-82	125/143	87	136/143	95	0/143	0	-3	429	196	44.4023	TAIR|locus:2051879 - symbol:AT2G44130 "AT2G44130" species:3702 "Arabidopsis thaliana" [GO:0005575 "cellular_component" evidence=ND] [GO:0003674 "molecular_function" evidence=ND] [GO:0008150 "biological_process" evidence=ND] Pfam:PF00646 INTERPRO:IPR001810 GenomeReviews:CT485783_GR SMART:SM00256 PROSITE:PS50181 InterPro:IPR013089 PANTHER:PTHR23230 InterPro:IPR011043 InterPro:IPR015915 Gene3D:G3DSA…	409	208	287	19.5599	86.7	2e-19	37/80	46	53/80	66	2/80	2	-3		No Match
isogroup00463	isotig00558	489	489	211	57.0552	unknown [Medicago truncatula]	ACJ85039.1	173	85	173	51.4451	99.8	1e-19	68/96	70	77/96	80	10/96	10	-1				No hit															No Match
isogroup00422	isotig00517	506	1	420	83.004	multidrug resistance-associated protein 2, 6 (mrp2, 6), abc-transoprter, putative [Ricinus communis]	XP_002533032.1	1233	1092	1231	11.3544	211	2e-53	118/140	84	128/140	91	0/140	0	1	1	420	83.004	TAIR|locus:2090029 - symbol:AT3G13080 "AT3G13080" species:3702 "Arabidopsis thaliana" [GO:0042626 "ATPase activity, coupled to transmembrane movement of substances" evidence=ISS;IDA] [GO:0005774 "vacuolar membrane" evidence=IDA] [GO:0010290 "chlorophyll catabolite transmembrane transporter activity" evidence=IDA] [GO:0015431 "glutathione S-conjugate-exporting ATPase activity" evidence=IDA] InterP…	1514	1374	1513	9.24703	201	8e-52	108/140	77	130/140	92	0/140	0	1	isotig00517_22_429_+1_408_135_3	Sce	[V] COG1132 ABC-type multidrug transport system, ATPase and permease components	YLL015w	52.89	121	53	1	5	121	1431	1551
isogroup00502	isotig00597	475	9	368	75.7895	unknown [Medicago truncatula]	ACJ84505.1	149	7	126	80.5369	192	2e-49	107/120	89	114/120	95	0/120	0	3	9	392	80.8421	TAIR|locus:2041076 - symbol:AT2G43320 "AT2G43320" species:3702 "Arabidopsis thaliana" [GO:0003674 "molecular_function" evidence=ND] [GO:0008150 "biological_process" evidence=ND] GenomeReviews:CT485783_GR EMBL:AC004450 EMBL:AC002335 InterPro:IPR019410 Pfam:PF10294 HOGENOM:HBG602519 UniGene:At.12183 UniGene:At.66352 EMBL:AY039573 EMBL:AY129484 IPI:IPI00536678 PIR:F84864 RefSeq:NP_001078045.1 RefSeq…	351	223	351	36.7521	167	1e-41	98/130	75	109/130	83	3/130	2	3		No Match
isogroup00036	isotig00115	355				No hit																		No hit															No Match
isogroup00600	isotig00695	423	3	263	61.7021	hypothetical protein [Trifolium pratense]	BAE71223.1	357	271	357	24.3697	142	2e-32	66/87	75	73/87	83	0/87	0	3				No hit															No Match
isogroup00612	isotig00707	419				No hit																		No hit															No Match
isogroup00294	isotig00389	584	487	47	75.5137	unknown [Glycine max]	ACU20698.1	203	63	198	66.9951	117	2e-34	67/147	45	98/147	66	11/147	7	-2				No hit															No Match
isogroup00060	isotig00155	1290	974	240	56.9767	NAD-dependent epimerase/dehydratase [Medicago truncatula]	ABN08316.1	329	83	327	74.4681	364	1e-98	176/247	71	212/247	85	4/247	1	-2	974	240	56.9767	TAIR|locus:2165427 - symbol:AT5G42800 "AT5G42800" species:3702 "Arabidopsis thaliana" [GO:0042406 "extrinsic to endoplasmic reticulum membrane" evidence=TAS] [GO:0009718 "anthocyanin biosynthetic process" evidence=IMP;TAS] [GO:0045552 "dihydrokaempferol 4-reductase activity" evidence=IMP;TAS] InterPro:IPR001509 InterPro:IPR016040 Pfam:PF01370 GO:GO:0055114 Gene3D:G3DSA:3.40.50.720 SUPFAM:SSF51735…	382	81	323	63.6126	199	2e-50	106/247	42	155/247	62	6/247	2	-2	isotig00155_231_785_-2_555_184_1	Spo	[MG] COG0451 Nucleoside-diphosphate-sugar epimerases	SPAC513.07	30.51	177	99	8	21	182	165	332
isogroup00280	isotig00375	597	3	407	67.8392	unknown [Medicago truncatula]	ACJ84966.1	205	71	205	65.8537	263	8e-69	132/135	97	134/135	99	0/135	0	3	3	407	67.8392	TAIR|gene:2183739 - symbol:AT5G10860.1 species:3702 "Arabidopsis thaliana" [GO:0009651 "response to salt stress" evidence=IEP] [GO:0005739 "mitochondrion" evidence=IDA] GenomeReviews:BA000015_GR GO:GO:0005739 InterPro:IPR000644 Pfam:PF00571 SMART:SM00116 PROSITE:PS51371 GO:GO:0009651 GO:GO:0050897 EMBL:AL365234 EMBL:AF361845 EMBL:AY066046 IPI:IPI00520382 PIR:T50795 RefSeq:NP_196647.1 UniGene:At.7…	206	72	206	65.534	248	1e-65	122/135	90	131/135	97	0/135	0	3	isotig00375_51_410_+3_360_119_6	Pae	[R] COG0517 FOG: CBS domain	PA0250	41.03	117	64	2	1	117	32	143
isogroup00320	isotig00415	556	2	214	38.3094	LOW QUALITY PROTEIN: cell wall-associated hydrolase [Escherichia sp. 3_2_53FAA]	ZP_04532936.1	156	86	156	45.5128	124	6e-27	60/71	84	64/71	90	0/71	0	2				No hit														isotig00415_2_217_+2_216_71_0	-	-	-	60	45	18	0	16	60	17	61
isogroup00116	isotig00211	847	845	111	86.7769	unknown [Medicago truncatula]	ACJ84734.1	359	115	359	68.2451	484	8e-135	213/245	86	233/245	95	0/245	0	-3	845	141	83.2349	TAIR|locus:505006093 - symbol:AT1G02305 "AT1G02305" species:3702 "Arabidopsis thaliana" [GO:0008234 "cysteine-type peptidase activity" evidence=ISS] [GO:0006508 "proteolysis" evidence=ISS] InterPro:IPR000169 InterPro:IPR000668 InterPro:IPR012599 InterPro:IPR013128 InterPro:IPR015643 Pfam:PF00112 Pfam:PF08127 PRINTS:PR00705 PROSITE:PS00139 PROSITE:PS00639 SMART:SM00645 GO:GO:0005773 GO:GO:0004197 …	362	118	352	64.9171	436	6e-122	189/235	80	210/235	89	0/235	0	-3	isotig00211_108_446_-3_339_112_2	Cac	[O] COG4870 Cysteine protease	CAP0004	36.11	72	41	2	2	71	227	295
isogroup00326	isotig00421	553	553	227	59.132	predicted protein [Populus trichocarpa]	XP_002330699.1	402	296	402	26.6169	152	2e-35	74/109	67	88/109	80	2/109	1	-1	550	227	58.5895	TAIR|locus:2014079 - symbol:AT1G18480 "AT1G18480" species:3702 "Arabidopsis thaliana" [GO:0005575 "cellular_component" evidence=ND] [GO:0004722 "protein serine/threonine phosphatase activity" evidence=ISS] [GO:0008150 "biological_process" evidence=ND] InterPro:IPR004843 Pfam:PF00149 GenomeReviews:CT485782_GR GO:GO:0016787 EMBL:AC013354 eggNOG:KOG0374 PIR:E86318 EMBL:AF428293 EMBL:BT000488 EMBL:AY…	391	288	391	26.5985	131	1e-30	71/109	65	81/109	74	6/109	5	-1		No Match
isogroup00029	isotig00100	660	2	448	67.7273	unknown [Medicago truncatula]	ACJ85463.1	265	99	247	56.2264	259	2e-67	145/149	97	148/149	99	0/149	0	2	2	448	67.7273	TAIR|gene:3443070 - symbol:AT5G07090.1 species:3702 "Arabidopsis thaliana" [GO:0022626 "cytosolic ribosome" evidence=IDA] [GO:0005886 "plasma membrane" evidence=IDA] InterPro:IPR000876 InterPro:IPR002942 Pfam:PF01479 PIRSF:PIRSF002116 PROSITE:PS50889 SMART:SM00363 Pfam:PF00467 GO:GO:0005515 GenomeReviews:BA000015_GR GO:GO:0005886 EMBL:AL163652 GO:GO:0006412 GO:GO:0003735 GO:GO:0022626 EMBL:AB0106…	262	99	247	56.8702	249	5e-66	135/149	90	148/149	99	0/149	0	2	isotig00100_251_505_+2_255_84_1	Spo	[J] COG1471 Ribosomal protein S4E	SPBC21B10.10	64.47	76	27	0	1	76	182	257
isogroup00305	isotig00400	576	2	379	65.625	unknown [Glycine max]	ACU20912.1	336	211	336	37.5	220	7e-56	112/126	88	121/126	96	0/126	0	2	2	376	65.1042	TAIR|gene:2195742 - symbol:AT1G61790.1 species:3702 "Arabidopsis thaliana" [GO:0009507 "chloroplast" evidence=IDA] [GO:0005886 "plasma membrane" evidence=IDA] Pfam:PF04756 GO:GO:0005886 GO:GO:0009507 GO:GO:0005783 EMBL:AC005882 InterPro:IPR006844 InterPro:IPR021149 PANTHER:PTHR12692 IPI:IPI00546608 PIR:G96643 RefSeq:NP_176372.1 UniGene:At.50954 UniGene:At.51572 STRING:Q9SYB5 PRIDE:Q9SYB5 GeneID:8…	346	221	345	36.1272	190	3e-48	92/125	73	112/125	89	0/125	0	2		No Match
isogroup00053	isotig00148	3048	2548	2255	9.64567	conserved hypothetical protein [Clostridium botulinum C str. Eklund]	ZP_02863215.1	213	2	99	46.0094	141	2e-50	70/98	71	76/98	77	0/98	0	-3				No hit														isotig00148_1807_2055_-1_249_82_2	-	-	-	57.45	47	20	0	4	50	19	65
isogroup00620	isotig00715	414	2	196	47.1014	40S ribosomal protein s24 [Cucumis melo subsp. melo]	ADN33912.1	137	58	122	47.4453	134	4e-30	64/65	98	65/65	100	0/65	0	2	2	196	47.1014	TAIR|locus:2114830 - symbol:AT3G04920 "AT3G04920" species:3702 "Arabidopsis thaliana" [GO:0005840 "ribosome" evidence=ISS] [GO:0003735 "structural constituent of ribosome" evidence=ISS] [GO:0006412 "translation" evidence=ISS] [GO:0042254 "ribosome biogenesis" evidence=ISS] [GO:0022627 "cytosolic small ribosomal subunit" evidence=IDA] InterPro:IPR001976 InterPro:IPR012677 Pfam:PF01282 ProDom:PD006…	133	58	122	48.8722	127	1e-29	60/65	92	65/65	100	0/65	0	2		No Match
isogroup00564	isotig00659	450	81	449	82	Nucleic acid binding NABP [Medicago truncatula]	ABD33134.1	1047	768	890	11.7479	239	1e-72	116/123	94	119/123	96	0/123	0	3	81	449	82	TAIR|locus:2043182 - symbol:AT2G29200 "AT2G29200" species:3702 "Arabidopsis thaliana" [GO:0005575 "cellular_component" evidence=ND] [GO:0003723 "RNA binding" evidence=ISS] InterPro:IPR001313 InterPro:IPR011989 InterPro:IPR016024 Pfam:PF00806 PROSITE:PS50302 PROSITE:PS50303 SMART:SM00025 GenomeReviews:CT485783_GR SUPFAM:SSF48371 Gene3D:G3DSA:1.25.10.10 GO:GO:0003723 EMBL:AC004561 HSSP:Q14671 eggNO…	968	686	808	12.7066	215	4e-56	102/123	82	110/123	89	0/123	0	3	isotig00659_10_123_+1_114_37_4	Spo	[J] COG5099 RNA-binding protein of the Puf family, translational repressor	SPAC6G9.14	51.85	27	13	0	4	30	523	549
																																						isotig00659_165_449_+3_285_95_3	Spo	[J] COG5099 RNA-binding protein of the Puf family, translational repressor	SPAC1687.22c	56.82	88	38	0	1	88	178	265
isogroup00574	isotig00669	444	443	234	47.2973	unknown [Medicago truncatula]	ACJ84159.1	219	150	219	31.9635	129	1e-28	54/70	77	66/70	94	0/70	0	-2	440	234	46.6216	TAIR|locus:2020312 - symbol:AT1G17180 "AT1G17180" species:3702 "Arabidopsis thaliana" [GO:0004364 "glutathione transferase activity" evidence=ISS] [GO:0005737 "cytoplasm" evidence=NAS] [GO:0009407 "toxin catabolic process" evidence=TAS] InterPro:IPR004045 Pfam:PF00043 InterPro:IPR004046 Pfam:PF02798 GenomeReviews:CT485782_GR GO:GO:0005737 GO:GO:0016740 InterPro:IPR012336 InterPro:IPR012335 Gene3D…	221	151	219	31.2217	100	2e-21	42/69	60	55/69	79	0/69	0	-2		No Match
isogroup00048	isotig00138	827	1	654	79.081	unknown [Medicago truncatula]	ACJ83837.1	224	4	221	97.3214	431	6e-119	206/218	94	213/218	97	0/218	0	1	1	645	77.9927	TAIR|locus:2202810 - symbol:AT1G26910 "AT1G26910" species:3702 "Arabidopsis thaliana" [GO:0005840 "ribosome" evidence=ISS] [GO:0003735 "structural constituent of ribosome" evidence=ISS] [GO:0006412 "translation" evidence=ISS] InterPro:IPR001197 InterPro:IPR016180 InterPro:IPR018255 Pfam:PF00252 PIRSF:PIRSF005590 PROSITE:PS01257 GenomeReviews:CT485782_GR GO:GO:0016020 GO:GO:0006412 GO:GO:0009941 G…	221	4	218	97.2851	394	3e-109	187/215	86	199/215	92	0/215	0	1	isotig00138_103_660_+1_558_185_4	Sce	[J] COG0197 Ribosomal protein L16/L10E	YLR075w	67.06	170	56	0	2	171	39	208
isogroup00002	isotig00034	1804	917	1171	14.1353	hypothetical protein VITISV_002825 [Vitis vinifera]	CAN70790.1	126	42	126	67.4603	164	3e-38	84/85	98	84/85	98	0/85	0	2	1524	1673	8.31486	ZFIN|ZDB-GENE-070410-9 - symbol:zgc:158463 "zgc:158463" species:7955 "Danio rerio" [GO:0003674 "molecular_function" evidence=ND] [GO:0005575 "cellular_component" evidence=ND] [GO:0008150 "biological_process" evidence=ND] ZFIN:ZDB-GENE-070410-9 EMBL:BC129240 IPI:IPI00837201 RefSeq:NP_001091866.1 RefSeq:XP_001922904.1 UniGene:Dr.27261 Ensembl:ENSDART00000102863 Ensembl:ENSDART00000114588 Ensembl:EN…	138	67	116	36.2319	63.9	6e-16	33/50	66	37/50	74	0/50	0	3		No Match
isogroup00277	isotig00372	598	597	184	69.2308	ABA-responsive protein [Pisum sativum]	Q06931.1	157	20	157	87.8981	207	9e-52	117/138	84	128/138	92	0/138	0	-2				No hit															No Match
isogroup00039	isotig00120	606	447	349	16.3366	PsAD2 [Pisum sativum]	BAA90878.1	98	64	96	33.6735	67	2e-09	30/33	90	30/33	90	0/33	0	-1				No hit															No Match
isogroup00518	isotig00613	467	467	144	69.379	3-isopropylmalate dehydratase, putative [Ricinus communis]	XP_002528344.1	510	403	510	21.1765	226	7e-58	105/108	97	107/108	99	0/108	0	-1	467	144	69.379	TAIR|locus:2142120 - symbol:AT4G13430 "AT4G13430" species:3702 "Arabidopsis thaliana" [GO:0016829 "lyase activity" evidence=ISS] [GO:0008152 "metabolic process" evidence=ISS] InterPro:IPR001030 InterPro:IPR006251 InterPro:IPR015931 InterPro:IPR015932 InterPro:IPR015936 InterPro:IPR015937 Pfam:PF00330 PRINTS:PR00415 GenomeReviews:CT486007_GR GO:GO:0046686 GO:GO:0005506 GO:GO:0009570 GO:GO:0051539 …	509	402	509	21.2181	216	2e-56	99/108	91	105/108	97	0/108	0	-1	isotig00613_141_434_-1_294_97_3	Aae	[E] COG0065 3-isopropylmalate dehydratase large subunit	aq_940	50.63	79	35	2	19	97	351	425
isogroup00011	isotig00064	1268	673	1104	34.0694	cytochrome P450 [Populus trichocarpa]	XP_002307703.1	654	350	493	22.0183	222	3e-103	102/144	70	120/144	83	0/144	0	1	643	1125	38.0915	TAIR|gene:2125263 - symbol:CYP83B1 "CYTOCHROME P450 MONOOXYGENASE 83B1" species:3702 "Arabidopsis thaliana" [GO:0005886 "plasma membrane" evidence=IDA] [GO:0016020 "membrane" evidence=IDA] InterPro:IPR001128 InterPro:IPR002401 Pfam:PF00067 PRINTS:PR00463 Prosite:PS00086 GO:GO:0016021 GO:GO:0005739 GO:GO:0005886 GenomeReviews:CT486007_GR GO:GO:0042742 GO:GO:0055114 GO:GO:0005783 GO:GO:0009055 GO:G…	499	336	499	32.8657	181	5e-85	90/164	54	113/164	68	3/164	1	1	isotig00064_47_688_+2_642_213_10	Nos	[Q] COG2124 Cytochrome P450	all3746	23.08	195	121	9	11	193	115	292
isogroup00167	isotig00262	731	731	177	75.9234	unknown [Medicago truncatula]	ACJ85573.1	556	372	556	33.2734	317	8e-85	173/185	93	182/185	98	0/185	0	-1	731	171	76.7442	TAIR|locus:2077793 - symbol:AT3G08590 "AT3G08590" species:3702 "Arabidopsis thaliana" [GO:0046537 "2,3-bisphosphoglycerate-independent phosphoglycerate mutase activity" evidence=ISS] [GO:0005829 "cytosol" evidence=IDA] InterPro:IPR005995 InterPro:IPR006124 InterPro:IPR011258 InterPro:IPR017849 InterPro:IPR017850 Pfam:PF01676 Pfam:PF06415 PIRSF:PIRSF001492 GO:GO:0048046 GO:GO:0005829 GO:GO:0046686…	560	373	560	33.5714	288	1e-77	160/188	85	177/188	94	1/188	0	-1	isotig00262_168_644_-1_477_158_4	Sty	[G] COG0696 Phosphoglyceromutase	STM3704	42.18	147	69	4	1	147	374	504
isogroup00001	isotig00007	1092	1	267	24.4505	Psst70 (stress 70 protein) [Pisum sativum]	Q02028.1	706	618	706	12.6062	104	3e-20	89/89	100	89/89	100	0/89	0	1	1	264	24.1758	TAIR|locus:2158834 - symbol:AT5G49910 "AT5G49910" species:3702 "Arabidopsis thaliana" [GO:0006457 "protein folding" evidence=TAS] [GO:0009408 "response to heat" evidence=IEP] [GO:0009532 "plastid stroma" evidence=TAS] HAMAP:MF_00332 InterPro:IPR001023 InterPro:IPR012725 PRINTS:PR00301 Pfam:PF00012 Prosite:PS00297 Prosite:PS00329 Prosite:PS01036 GO:GO:0005524 GO:GO:0048046 GO:GO:0046686 GO:GO:0006…	718	628	717	12.5348	80.9	8e-15	57/90	63	61/90	67	2/90	2	1		No Match
isogroup00273	isotig00368	603				No hit																		No hit															No Match
isogroup00715	isotig00810	259	124	258	52.1236	immunophilin [Vicia faba]	O04287.1	112	53	97	40.1786	97.8	8e-39	44/45	97	44/45	97	0/45	0	1	130	258	49.8069	TAIR|locus:2173438 - symbol:AT5G64350 "AT5G64350" species:3702 "Arabidopsis thaliana" [GO:0009543 "chloroplast thylakoid lumen" evidence=ISS] [GO:0005528 "FK506 binding" evidence=ISS] [GO:0003755 "peptidyl-prolyl cis-trans isomerase activity" evidence=ISS] InterPro:IPR001179 Pfam:PF00254 PROSITE:PS50059 UniProt:Q8LGG0 GO:GO:0005515 GenomeReviews:BA000015_GR GO:GO:0005737 GO:GO:0006457 EMBL:AB0082…	112	55	97	38.3929	89	7e-33	38/43	88	42/43	97	0/43	0	1		No Match
isogroup00520	isotig00615	466	463	116	74.6781	predicted protein [Populus trichocarpa]	XP_002300488.1	804	185	298	14.1791	53.5	1e-05	45/116	38	66/116	56	2/116	1	-1	259	110	32.1888	TAIR|locus:2046397 - symbol:AT2G32660 "AT2G32660" species:3702 "Arabidopsis thaliana" [GO:0005575 "cellular_component" evidence=ND] [GO:0016301 "kinase activity" evidence=ISS] [GO:0005515 "protein binding" evidence=ISS;NAS] [GO:0006952 "defense response" evidence=ISS] [GO:0007165 "signal transduction" evidence=IC] Pfam:PF00560 InterPro:IPR001611 GO:GO:0005515 InterPro:IPR020474 PRINTS:PR00019 EMB…	589	115	168	9.16808	48.9	7e-06	23/54	42	35/54	64	4/54	7	-1		No Match
isogroup00224	isotig00319	653	647	102	83.6141	unknown [Glycine max]	ACU19004.1	328	144	326	55.7927	296	1e-78	146/183	79	161/183	87	1/183	0	-1	647	102	83.6141	TAIR|locus:1005716743 - symbol:AT1G51405 "AT1G51405" species:3702 "Arabidopsis thaliana" [GO:0005575 "cellular_component" evidence=ND] [GO:0003674 "molecular_function" evidence=ND] [GO:0008150 "biological_process" evidence=ND] InterPro:IPR001509 InterPro:IPR016040 Pfam:PF01370 GenomeReviews:CT485782_GR Gene3D:G3DSA:3.40.50.720 SUPFAM:SSF51735 GO:GO:0003824 EMBL:AC024261 GO:GO:0044237 GO:GO:005066…	809	627	809	22.6205	244	2e-64	115/183	62	138/183	75	1/183	0	-1	isotig00319_99_518_-1_420_139_3	Sce	[MG] COG0451 Nucleoside-diphosphate-sugar epimerases	YGL039w	32.99	97	56	3	1	88	196	292
isogroup00001	isotig00018	764	200	322	16.0995	putative glycine rich protein precursor [Pisum sativum]	CAH40798.1	171	4	42	22.807	60.8	2e-07	35/41	85	37/41	90	2/41	4	2				No hit															No Match
isogroup00223	isotig00318	654	384	250	20.6422	RNA-binding gricine-rich protein-1c [Nicotiana sylvestris]	BAA03743.1	165	39	83	27.2727	90.9	1e-16	42/45	93	44/45	97	0/45	0	-1	384	250	20.6422	TAIR|gene:2049358 - symbol:CCR2 "COLD, CIRCADIAN RHYTHM, AND RNA BINDING 2" species:3702 "Arabidopsis thaliana" [GO:0046686 "response to cadmium ion" evidence=IEP] [GO:0009651 "response to salt stress" evidence=IEP] [GO:0005777 "peroxisome" evidence=IDA] [GO:0009507 "chloroplast" evidence=IDA] InterPro:IPR000504 Pfam:PF00076 PROSITE:PS50102 SMART:SM00360 GO:GO:0009507 GO:GO:0005634 GO:GO:0046686 …	176	41	85	25.5682	86.3	8e-17	39/45	86	44/45	97	0/45	0	-1		No Match
isogroup00155	isotig00250	746	741	238	67.5603	unknown [Glycine max]	ACU18335.1	309	142	309	54.3689	338	6e-91	144/168	85	156/168	92	0/168	0	-3	744	238	67.9625	TAIR|gene:2179473 - symbol:AT5G25560.1 species:3702 "Arabidopsis thaliana" [GO:0008270 "zinc ion binding" evidence=IEA] [GO:0005515 "protein binding" evidence=IEA] InterPro:IPR001841 InterPro:IPR018957 InterPro:IPR008913 Pfam:PF05495 PROSITE:PS50089 PROSITE:PS51266 SMART:SM00184 Pfam:PF00097 GO:GO:0005515 GenomeReviews:BA000015_GR GO:GO:0008270 InterPro:IPR017921 PROSITE:PS51270 HOGENOM:HBG408133…	308	140	308	54.8701	326	4e-89	138/169	81	151/169	89	0/169	0	-3	isotig00250_235_579_-3_345_114_7	-	-	-	42.99	107	58	2	4	109	270	374
isogroup00536	isotig00631	460	3	407	88.0435	unnamed protein product [Pisum sativum]	CAA33262.1	447	313	447	30.2013	244	4e-63	135/135	100	135/135	100	0/135	0	3	3	407	88.0435	TAIR|gene:2009863 - symbol:GAPB "GLYCERALDEHYDE-3-PHOSPHATE DEHYDROGENASE B SUBUNIT" species:3702 "Arabidopsis thaliana" [GO:0009941 "chloroplast envelope" evidence=IDA] [GO:0009507 "chloroplast" evidence=IDA] [GO:0009535 "chloroplast thylakoid membrane" evidence=IDA] [GO:0009570 "chloroplast stroma" evidence=IDA] [GO:0046686 "response to cadmium ion" evidence=IEP] [GO:0016020 "membrane" evidence…	447	313	447	30.2013	222	4e-58	121/135	89	128/135	94	0/135	0	3	isotig00631_216_410_+3_195_64_3	Nos	[G] COG0057 Glyceraldehyde-3-phosphate dehydrogenase/erythrose-4-phosphate dehydrogenase	all5062	80	35	7	0	1	35	302	336
isogroup00486	isotig00581	482	481	2	99.5851	protein kinase [Trifolium repens]	CAA67554.1	341	127	286	46.9208	337	3e-91	160/160	100	160/160	100	0/160	0	-2	481	2	99.5851	TAIR|locus:2074464 - symbol:AT3G05840 "AT3G05840" species:3702 "Arabidopsis thaliana" [GO:0004672 "protein kinase activity" evidence=ISS] [GO:0009933 "meristem structural organization" evidence=IMP] [GO:0005829 "cytosol" evidence=IDA] [GO:0016310 "phosphorylation" evidence=IDA] [GO:0004674 "protein serine/threonine kinase activity" evidence=ISS] InterPro:IPR000719 InterPro:IPR002290 InterPro:IPR0…	409	195	354	39.1198	330	1e-90	156/160	97	157/160	98	0/160	0	-2	isotig00581_2_163_-2_162_54_2	Spo	[RTKL] COG0515 Serine/threonine protein kinase	SPAC1687.15	46.3	54	29	0	1	54	260	313
isogroup00200	isotig00295	674	22	387	54.3027	unknown [Medicago truncatula]	ACJ84086.1	164	1	122	74.3902	247	3e-74	119/122	97	121/122	99	0/122	0	1	22	387	54.3027	TAIR|locus:2206480 - symbol:AT1G57660 "AT1G57660" species:3702 "Arabidopsis thaliana" [GO:0005840 "ribosome" evidence=ISS] [GO:0003735 "structural constituent of ribosome" evidence=ISS] [GO:0006412 "translation" evidence=ISS] InterPro:IPR001147 InterPro:IPR018259 Pfam:PF01157 PROSITE:PS01171 GenomeReviews:CT485782_GR GO:GO:0006412 GO:GO:0003735 EMBL:AC079733 InterPro:IPR008991 SUPFAM:SSF50104 EMB…	164	1	122	74.3902	211	1e-64	95/122	77	112/122	91	0/122	0	1	isotig00295_22_393_+1_372_123_3	Spo	[J] COG2139 Ribosomal protein L21E	SPAC959.08	53.28	122	57	0	1	122	1	122
isogroup00117	isotig00212	848	846	178	78.8915	putative 6-phosphogluconate dehydrogenase [Arabidopsis thaliana]	NP_186885.1	486	264	486	45.8848	417	7e-115	201/223	90	218/223	97	0/223	0	-3	846	178	78.8915	TAIR|locus:2074577 - symbol:AT3G02360 "AT3G02360" species:3702 "Arabidopsis thaliana" [GO:0004616 "phosphogluconate dehydrogenase (decarboxylating) activity" evidence=ISS] InterPro:IPR006113 InterPro:IPR006114 InterPro:IPR006115 InterPro:IPR006183 InterPro:IPR008927 InterPro:IPR013328 InterPro:IPR016040 Pfam:PF00393 Pfam:PF03446 PRINTS:PR00076 GenomeReviews:BA000014_GR GO:GO:0005777 GO:GO:0055114…	486	264	486	45.8848	417	2e-116	201/223	90	218/223	97	0/223	0	-3	isotig00212_175_843_-3_669_222_3	Nos	[G] COG0362 6-phosphogluconate dehydrogenase	alr5275	54.95	222	91	2	2	221	262	476
isogroup00272	isotig00367	607	1	348	57.3311	cinnamyl alcohol dehydrogenase [Eucalyptus gunnii]	CAA61275.1	327	68	183	35.474	209	3e-83	97/116	83	110/116	94	0/116	0	1	1	606	99.8353	TAIR|gene:2150314 - symbol:AT5G19440.1 species:3702 "Arabidopsis thaliana" [GO:0005886 "plasma membrane" evidence=IDA] InterPro:IPR001509 InterPro:IPR016040 Pfam:PF01370 GenomeReviews:BA000015_GR GO:GO:0005886 Gene3D:G3DSA:3.40.50.720 SUPFAM:SSF51735 HOGENOM:HBG755066 GO:GO:0003824 GO:GO:0044237 GO:GO:0050662 eggNOG:KOG1502 EMBL:BT024722 IPI:IPI00535244 RefSeq:NP_197445.1 UniGene:At.22934 UniGene…	326	67	268	61.9632	237	2e-62	125/206	60	149/206	72	8/206	3	1		No Match
isogroup00024	isotig00090	663				No hit																		No hit															No Match
isogroup00075	isotig00170	1082	1	957	88.4473	G protein beta subunit-like [Medicago sativa subsp. x varia]	O24076.1	325	6	325	98.4615	639	0	313/320	97	316/320	98	1/320	0	1	1	957	88.4473	TAIR|gene:2092706 - symbol:RACK1C_AT "RECEPTOR FOR ACTIVATED C KINASE 1 C" species:3702 "Arabidopsis thaliana" [GO:0005730 "nucleolus" evidence=IDA] InterPro:IPR001680 Pfam:PF00400 GenomeReviews:BA000014_GR GO:GO:0005730 InterPro:IPR015943 InterPro:IPR011046 InterPro:IPR019775 InterPro:IPR019781 Gene3D:G3DSA:2.130.10.10 SMART:SM00320 SUPFAM:SSF50978 PROSITE:PS00678 PROSITE:PS50082 PROSITE:PS50294…	326	6	326	98.4663	577	2e-164	277/321	86	300/321	93	2/321	0	1	isotig00170_16_960_+1_945_314_2	Spo	[R] COG2319 FOG: WD40 repeat	SPAC6B12.15	56.87	313	126	2	1	313	11	314
isogroup00243	isotig00338	633	344	502	25.1185	unknown [Medicago truncatula]	ACJ84057.1	233	119	171	22.7468	100	1e-40	48/53	90	52/53	98	0/53	0	2	308	502	30.8057	TAIR|locus:2027483 - symbol:AT1G18540 "AT1G18540" species:3702 "Arabidopsis thaliana" [GO:0005622 "intracellular" evidence=ISS] [GO:0005840 "ribosome" evidence=ISS] [GO:0003735 "structural constituent of ribosome" evidence=ISS] [GO:0006412 "translation" evidence=ISS] [GO:0005783 "endoplasmic reticulum" evidence=IDA] [GO:0022625 "cytosolic large ribosomal subunit" evidence=IDA] InterPro:IPR000915 …	233	107	171	27.897	92	3e-34	44/65	67	54/65	83	0/65	0	2	isotig00338_459_632_+3_174_58_1	Spo	[J] COG2163 Ribosomal protein L14E/L6E/L27E	SPCC622.18	43.59	39	22	0	19	57	137	175
isogroup00005	isotig00046	685	245	526	41.1679	1211236B carboxylase,ribulose bisphosphate	P00869.1	180	87	180	52.2222	197	1e-48	89/94	94	93/94	98	0/94	0	2	245	526	41.1679	TAIR|gene:3353690 - symbol:RBCS1A "RIBULOSE BISPHOSPHATE CARBOXYLASE SMALL CHAIN 1A" species:3702 "Arabidopsis thaliana" [GO:0031977 "thylakoid lumen" evidence=IDA] [GO:0009579 "thylakoid" evidence=IDA] [GO:0009941 "chloroplast envelope" evidence=IDA] [GO:0009507 "chloroplast" evidence=IDA] [GO:0009535 "chloroplast thylakoid membrane" evidence=IDA] [GO:0022626 "cytosolic ribosome" evidence=IDA] […	180	85	178	52.2222	159	8e-39	69/94	73	80/94	85	0/94	0	2	isotig00046_19_249_+1_231_76_3	Sce	[GEPR] COG0477 Permeases of the major facilitator superfamily	YML123c	59.26	54	22	0	23	76	447	500
																																						isotig00046_362_529_+2_168_55_2	Nos	[C] COG4451 Ribulose bisphosphate carboxylase small subunit	alr1526	43.64	55	31	0	1	55	55	109
isogroup00177	isotig00272	718	717	133	81.4763	light-harvesting chlorophyll-a/b binding protein Lhcb3 [Pisum sativum]	AAW31513.1	265	71	265	73.5849	401	4e-110	192/195	98	194/195	99	0/195	0	-2	717	133	81.4763	TAIR|gene:2162539 - symbol:LHCB3 "LIGHT-HARVESTING CHLOROPHYLL B-BINDING PROTEIN 3" species:3702 "Arabidopsis thaliana" [GO:0009535 "chloroplast thylakoid membrane" evidence=IDA] [GO:0009507 "chloroplast" evidence=IDA] [GO:0009579 "thylakoid" evidence=IDA] InterPro:IPR001344 GO:GO:0005198 EMBL:AB010695 GO:GO:0009535 UniGene:At.48248 UniGene:At.48249 UniGene:At.49175 UniGene:At.69621 GO:GO:0009765…	265	71	265	73.5849	389	4e-108	186/195	95	189/195	96	0/195	0	-2		No Match
isogroup00548	isotig00643	456				No hit																		No hit															No Match
isogroup00176	isotig00271	720	1	705	97.9167	enolase [Glycine max]	AAS18240.1	444	210	444	52.9279	447	5e-124	220/235	93	230/235	97	0/235	0	1	4	705	97.5	TAIR|gene:2044850 - symbol:LOS2 "LOW EXPRESSION OF OSMOTICALLY RESPONSIVE GENES 1" species:3702 "Arabidopsis thaliana" [GO:0046686 "response to cadmium ion" evidence=IEP] [GO:0005507 "copper ion binding" evidence=IDA] [GO:0005886 "plasma membrane" evidence=IDA] [GO:0016020 "membrane" evidence=IDA] [GO:0009651 "response to salt stress" evidence=IEP] [GO:0009507 "chloroplast" evidence=IDA] [GO:0048…	444	211	444	52.7027	435	8e-122	215/234	91	226/234	96	0/234	0	1	isotig00271_118_708_+1_591_196_4	Sce	[G] COG0148 Enolase	YGR254w	65.28	193	58	3	1	190	246	432
isogroup00269	isotig00364	608	607	2	99.6711	translation elongation factor [Pisum sativum]	O24310.1	488	163	364	41.3934	323	9e-87	197/202	97	199/202	98	0/202	0	-2	607	2	99.6711	TAIR|locus:2128615 - symbol:AT4G20360 "AT4G20360" species:3702 "Arabidopsis thaliana" [GO:0003746 "translation elongation factor activity" evidence=ISS] InterPro:IPR000795 InterPro:IPR004160 InterPro:IPR004161 InterPro:IPR004541 InterPro:IPR005225 Pfam:PF00009 Pfam:PF03143 Pfam:PF03144 PRINTS:PR00315 PROSITE:PS00301 GO:GO:0005525 TIGRFAMs:TIGR00231 GenomeReviews:CT486007_GR GO:GO:0048046 GO:GO:00…	476	151	352	42.437	297	2e-80	177/202	87	189/202	93	0/202	0	-2	isotig00364_2_583_-2_582_194_7	jHp	[J] COG0050 GTPases - translation elongation factors	jhp1128	69.59	194	54	1	1	194	92	280
isogroup00551	isotig00646	454	11	220	46.2555	putative hexose transporter [Vitis vinifera]	AAT09978.1	508	430	499	13.7795	98.2	4e-19	44/70	62	54/70	77	0/70	0	2	11	226	47.5771	TAIR|locus:2132213 - symbol:AT4G02050 "AT4G02050" species:3702 "Arabidopsis thaliana" [GO:0016020 "membrane" evidence=ISS] [GO:0015144 "carbohydrate transmembrane transporter activity" evidence=ISS] [GO:0005351 "sugar:hydrogen symporter activity" evidence=ISS] InterPro:IPR003663 InterPro:IPR005829 PRINTS:PR00171 PROSITE:PS00216 PROSITE:PS00217 GO:GO:0016021 GO:GO:0005886 GenomeReviews:CT486007_GR…	513	432	503	14.0351	87.4	2e-17	39/72	54	51/72	70	0/72	0	2		No Match
isogroup00034	isotig00111	343	276	10	77.8426	unknown [Glycine max]	ACU15816.1	228	55	145	39.9123	136	2e-34	68/91	74	75/91	82	2/91	2	-2	276	1	80.4665	TAIR|gene:2083543 - symbol:ATGSTU8 "GLUTATHIONE S-TRANSFERASE TAU 8" species:3702 "Arabidopsis thaliana" [GO:0046686 "response to cadmium ion" evidence=IEP] InterPro:IPR004045 Pfam:PF00043 InterPro:IPR004046 Pfam:PF02798 GO:GO:0046686 GO:GO:0005737 GenomeReviews:BA000014_GR GO:GO:0016740 InterPro:IPR012336 InterPro:IPR012335 Gene3D:G3DSA:3.40.30.10 SUPFAM:SSF52833 InterPro:IPR010987 SUPFAM:SSF476…	224	55	148	41.9643	103	7e-25	51/94	54	70/94	74	2/94	2	-2	isotig00111_1_342_-2_342_114_2	Bme	[O] COG0625 Glutathione S-transferase	BMEI1125	26.21	103	68	3	17	111	40	142
isogroup00162	isotig00257	737	55	513	62.2795	putative ethylene responsive factor [Vicia faba]	ACD87818.1	221	1	151	68.3258	227	1e-57	137/153	89	140/153	91	2/153	1	1	109	522	56.1737	TAIR|locus:2092339 - symbol:AT3G20310 "AT3G20310" species:3702 "Arabidopsis thaliana" [GO:0003700 "transcription factor activity" evidence=ISS;TAS] [GO:0045449 "regulation of transcription" evidence=TAS] [GO:0003677 "DNA binding" evidence=IDA;TAS] [GO:0005634 "nucleus" evidence=IC;IDA] [GO:0006355 "regulation of transcription, DNA-dependent" evidence=TAS] [GO:0016564 "transcription repressor acti…	244	23	187	67.623	122	9e-28	88/167	52	101/167	60	31/167	18	1		No Match
isogroup00615	isotig00710	415	332	144	45.5422	unknown [Glycine max]	ACU15321.1	222	116	178	28.3784	129	4e-39	63/63	100	63/63	100	0/63	0	-3	332	144	45.5422	TAIR|gene:3442484 - symbol:AT5G39850.1 species:3702 "Arabidopsis thaliana" [GO:0016020 "membrane" evidence=IDA] InterPro:IPR001912 InterPro:IPR002942 InterPro:IPR005710 InterPro:IPR018079 Pfam:PF00163 Pfam:PF01479 PROSITE:PS00632 PROSITE:PS50889 SMART:SM00363 GenomeReviews:BA000015_GR GO:GO:0016020 GO:GO:0006412 GO:GO:0003735 GO:GO:0019843 PANTHER:PTHR11831 GO:GO:0015935 EMBL:AB010077 HOGENOM:HBG…	197	116	178	31.9797	123	6e-39	58/63	92	62/63	98	0/63	0	-3	isotig00710_84_320_-3_237_78_2	Spo	[J] COG0522 Ribosomal protein S4 and related proteins	SPAC24H6.07	75.81	62	15	0	1	62	118	179
isogroup00274	isotig00369	601	572	186	64.3927	unknown [Glycine max]	ACU18619.1	260	132	260	49.6154	198	7e-51	113/129	87	119/129	92	0/129	0	-3	575	186	64.8918	TAIR|gene:2145800 - symbol:AT5G32440.1 species:3702 "Arabidopsis thaliana" [GO:0009507 "chloroplast" evidence=IEA] Pfam:PF02845 GenomeReviews:BA000015_GR InterPro:IPR003892 PROSITE:PS51140 UniGene:At.19058 GeneID:833203 TAIR:At5g32440 HOGENOM:HBG593669 EMBL:AY142632 IPI:IPI00519489 RefSeq:NP_568521.1 PRIDE:Q8H1Q3 NMPDR:fig|3702.1.peg.25141 InParanoid:Q8H1Q3 OMA:KEFDERS Genevestigator:Q8H1Q3 Unipr…	264	135	264	49.2424	127	3e-29	71/130	54	100/130	76	0/130	0	-3		No Match
isogroup00028	isotig00099	559	5	466	82.6476	unknown [Medicago truncatula]	ACJ85949.1	206	1	154	74.7573	308	2e-86	150/154	97	151/154	98	0/154	0	2	5	478	84.7943	TAIR|locus:2156569 - symbol:AT5G48760 "AT5G48760" species:3702 "Arabidopsis thaliana" [GO:0015934 "large ribosomal subunit" evidence=ISS] [GO:0003735 "structural constituent of ribosome" evidence=ISS] [GO:0006412 "translation" evidence=ISS] [GO:0022625 "cytosolic large ribosomal subunit" evidence=IDA] InterPro:IPR005755 InterPro:IPR005822 Pfam:PF00572 PIRSF:PIRSF002181 PROSITE:PS00783 GenomeRevie…	206	1	158	76.699	306	2e-86	146/158	92	154/158	97	0/158	0	2	isotig00099_5_517_+2_513_170_7	Spo	[J] COG0102 Ribosomal protein L13	SPAC23A1.11	62.42	157	59	0	10	166	6	162
isogroup00404	isotig00499	512	1	510	99.6094	unnamed protein product [Vitis vinifera]	CBI17115.3	908	651	822	18.9427	290	4e-77	145/172	84	157/172	91	2/172	1	1	1	510	99.6094	TAIR|locus:2200008 - symbol:AT1G08190 "AT1G08190" species:3702 "Arabidopsis thaliana" [GO:0000166 "nucleotide binding" evidence=ISS] [GO:0006623 "protein targeting to vacuole" evidence=TAS] [GO:0009630 "gravitropism" evidence=IMP] InterPro:IPR001841 InterPro:IPR000547 InterPro:IPR016024 SMART:SM00184 SMART:SM00299 InterPro:IPR001680 Pfam:PF00400 GO:GO:0005515 GenomeReviews:CT485782_GR GO:GO:00068…	980	708	884	18.0612	259	3e-69	129/177	72	147/177	83	7/177	3	1	isotig00499_7_510_+1_504_168_6	-	-	-	34.31	137	90	0	1	137	657	793
isogroup00666	isotig00761	368	3	368	99.4565	unknown [Glycine max]	ACU18113.1	276	46	167	44.2029	226	9e-58	103/122	84	116/122	95	0/122	0	3	15	368	96.1957	TAIR|locus:2125622 - symbol:AT4G32660 "AT4G32660" species:3702 "Arabidopsis thaliana" [GO:0005575 "cellular_component" evidence=ND] [GO:0016301 "kinase activity" evidence=ISS] InterPro:IPR000719 InterPro:IPR002290 InterPro:IPR008271 InterPro:IPR017442 Pfam:PF00069 PROSITE:PS00107 PROSITE:PS00108 PROSITE:PS50011 SMART:SM00220 GO:GO:0005524 GenomeReviews:CT486007_GR GO:GO:0006468 InterPro:IPR011009…	400	47	164	29.5	214	6e-56	99/118	83	111/118	94	0/118	0	3	isotig00761_105_368_+3_264_88_2	Spo	[RTKL] COG0515 Serine/threonine protein kinase	SPAC1D4.11c	50	88	43	1	1	87	368	455
isogroup00001	isotig00016	820	1	147	17.9268	rubisco activase [Rosa roxburghii]	AEA48974.1	265	159	207	18.4906	95.9	6e-18	43/49	87	48/49	97	0/49	0	1	1	147	17.9268	TAIR|gene:2063921 - symbol:RCA "RUBISCO ACTIVASE" species:3702 "Arabidopsis thaliana" [GO:0009941 "chloroplast envelope" evidence=IDA] [GO:0005634 "nucleus" evidence=IDA] [GO:0009535 "chloroplast thylakoid membrane" evidence=IDA] [GO:0009507 "chloroplast" evidence=IDA] [GO:0009570 "chloroplast stroma" evidence=IDA] [GO:0005618 "cell wall" evidence=IDA] [GO:0009579 "thylakoid" evidence=IDA] [GO:00…	474	331	379	10.3376	85.9	2e-16	40/49	81	45/49	91	0/49	0	1	isotig00016_1_174_+1_174_57_0	-	-	-	59.57	47	19	0	3	49	206	252
isogroup00563	isotig00658	450				No hit																		No hit															No Match
isogroup00565	isotig00660	447	2	433	96.6443	predicted protein [Populus trichocarpa]	XP_002323608.1	278	120	266	52.8777	155	1e-36	84/150	56	101/150	67	9/150	6	2	2	433	96.6443	TAIR|locus:2074343 - symbol:AT3G51770 "AT3G51770" species:3702 "Arabidopsis thaliana" [GO:0005575 "cellular_component" evidence=ND] [GO:0009693 "ethylene biosynthetic process" evidence=IMP] [GO:0010182 "sugar mediated signaling pathway" evidence=TAS] [GO:0010364 "regulation of ethylene biosynthetic process" evidence=IDA] [GO:0030674 "protein binding, bridging" evidence=IPI] [GO:0043161 "proteasom…	951	795	941	15.4574	154	1e-37	83/150	55	102/150	68	9/150	6	2		No Match
isogroup00595	isotig00690	430	2	292	67.6744	ribosomal protein L23 [Spinacia oleracea]	CAA63107.1	155	59	155	62.5806	166	8e-40	96/97	98	97/97	100	0/97	0	2	2	292	67.6744	TAIR|locus:2100611 - symbol:AT3G55280 "AT3G55280" species:3702 "Arabidopsis thaliana" [GO:0005622 "intracellular" evidence=ISS] [GO:0003723 "RNA binding" evidence=ISS] [GO:0003735 "structural constituent of ribosome" evidence=ISS] [GO:0006412 "translation" evidence=ISS] [GO:0042254 "ribosome biogenesis" evidence=ISS] [GO:0022625 "cytosolic large ribosomal subunit" evidence=ISS;IDA] [GO:0006979 "r…	154	58	154	62.987	162	3e-40	93/97	95	96/97	98	0/97	0	2	isotig00690_83_295_+2_213_70_2	Sce	[J] COG0089 Ribosomal protein L23	YOL127w	65.71	70	24	0	1	70	73	142
isogroup00694	isotig00789	327	325	2	99.0826	PREDICTED: hypothetical protein [Vitis vinifera]	XP_002274774.1	1740	1572	1691	6.89655	124	6e-27	70/120	58	82/120	68	12/120	10	-3				No hit															No Match
isogroup00546	isotig00641	457	457	236	48.5777	VAMP-like protein YKT62 [Zea mays]	ACG41178.1	210	137	210	35.2381	138	3e-31	69/74	93	72/74	97	0/74	0	-1	457	236	48.5777	TAIR|locus:2155826 - symbol:AT5G58060 "AT5G58060" species:3702 "Arabidopsis thaliana" [GO:0003674 "molecular_function" evidence=ND] InterPro:IPR001388 InterPro:IPR010908 InterPro:IPR011012 Pfam:PF00957 PROSITE:PS00417 PROSITE:PS50859 PROSITE:PS50892 GenomeReviews:BA000015_GR GO:GO:0016021 GO:GO:0015031 GO:GO:0005886 GO:GO:0016192 SUPFAM:SSF64356 EMBL:AB024029 Gene3D:G3DSA:3.30.450.50 EMBL:U64918 …	199	126	199	37.1859	132	4e-31	66/74	89	70/74	94	0/74	0	-1	isotig00641_233_448_-1_216_71_3	Sce	[U] COG5143 Synaptobrevin/VAMP-like protein	YKL196c	65.71	70	24	0	2	71	131	200
isogroup00047	isotig00136	213				No hit																		No hit															No Match
isogroup00380	isotig00475	523	522	1	99.8088	predicted protein [Populus trichocarpa]	XP_002310793.1	645	423	598	27.2868	335	1e-90	159/176	90	165/176	93	2/176	1	-2	522	1	99.8088	TAIR|locus:2115370 - symbol:AT4G36760 "AT4G36760" species:3702 "Arabidopsis thaliana" [GO:0004177 "aminopeptidase activity" evidence=IDA] [GO:0005886 "plasma membrane" evidence=IDA] [GO:0009926 "auxin polar transport" evidence=TAS] [GO:0010013 "N-1-naphthylphthalamic acid binding" evidence=IDA] InterPro:IPR000587 InterPro:IPR000994 InterPro:IPR001131 Pfam:PF00557 Pfam:PF01321 PROSITE:PS00491 GO:G…	644	420	595	27.3292	308	5e-84	143/176	81	157/176	89	2/176	1	-2	isotig00475_1_159_-2_159_53_1	Spo	[E] COG0006 Xaa-Pro aminopeptidase	SPAPJ696.03c	43.4	53	30	0	1	53	145	197
isogroup00229	isotig00324	646	591	193	61.7647	unknown [Glycine max]	ACU13851.1	134	1	133	99.2537	240	9e-62	113/133	84	126/133	94	0/133	0	-2	591	193	61.7647	TAIR|locus:2168666 - symbol:AT5G53560 "AT5G53560" species:3702 "Arabidopsis thaliana" [GO:0005783 "endoplasmic reticulum" evidence=IDA] [GO:0020037 "heme binding" evidence=ISS] [GO:0005789 "endoplasmic reticulum membrane" evidence=NAS] InterPro:IPR001199 InterPro:IPR018506 Pfam:PF00173 PRINTS:PR00363 PROSITE:PS00191 PROSITE:PS50255 GenomeReviews:BA000015_GR GO:GO:0016021 GO:GO:0005886 GO:GO:00057…	134	1	133	99.2537	216	6e-56	100/133	75	119/133	89	0/133	0	-2	isotig00324_190_591_-2_402_133_4	Sce	[CI] COG5274 Cytochrome b involved in lipid metabolism	YNL111c	37.6	125	71	2	5	129	2	119
isogroup00618	isotig00713	416	3	197	46.875	hypothetical protein MELLADRAFT_87680 [Melampsora larici-populina 98AG31]	EGG05881.1	535	4	68	12.1495	130	6e-29	65/65	100	65/65	100	0/65	0	3	3	197	46.875	TAIR|gene:2143547 - symbol:UBQ3 "POLYUBIQUITIN 3" species:3702 "Arabidopsis thaliana" [GO:0005773 "vacuole" evidence=IDA] InterPro:IPR000626 Pfam:PF00240 Prosite:PS00299 UniProt:P59263 GO:GO:0005515 GenomeReviews:BA000015_GR GenomeReviews:CT485782_GR GO:GO:0005886 GenomeReviews:CT486007_GR GO:GO:0005773 GO:GO:0005730 EMBL:AL161502 EMBL:AL138651 EMBL:AC006921 GO:GO:0009751 EMBL:AC004411 EMBL:AL161…	76	4	68	85.5263	130	1e-30	65/65	100	65/65	100	0/65	0	3	isotig00713_3_227_+3_225_74_0	Sce	[O] COG5272 Ubiquitin	YLL039c	95.95	74	3	0	1	74	4	77
isogroup00480	isotig00575	482	482	261	46.0581	predicted protein [Populus trichocarpa]	XP_002317443.1	352	248	321	21.0227	123	4e-38	59/74	79	63/74	85	0/74	0	-1	482	261	46.0581	TAIR|locus:2099402 - symbol:AT3G14850 "AT3G14850" species:3702 "Arabidopsis thaliana" [GO:0008150 "biological_process" evidence=ND] InterPro:IPR004253 Pfam:PF03005 IPI:IPI00548753 RefSeq:NP_974314.2 UniGene:At.5811 PRIDE:Q3EB61 GeneID:820714 NMPDR:fig|3702.1.peg.13626 TAIR:At3g14850 InParanoid:Q3EB61 OMA:AISNDSA Genevestigator:Q3EB61 Uniprot:Q3EB61	356	251	324	20.7865	109	5e-34	51/74	68	56/74	75	0/74	0	-1		No Match
isogroup00438	isotig00533	500				No hit																		No hit															No Match
isogroup00206	isotig00301	668	611	324	43.1138	predicted protein [Populus trichocarpa]	XP_002327607.1	180	1	96	53.3333	195	5e-48	93/96	96	96/96	100	0/96	0	-1	611	324	43.1138	TAIR|gene:2149578 - symbol:AT5G52650.1 species:3702 "Arabidopsis thaliana" [GO:0022626 "cytosolic ribosome" evidence=IDA] [GO:0005618 "cell wall" evidence=IDA] [GO:0016020 "membrane" evidence=IDA] InterPro:IPR005326 GenomeReviews:BA000015_GR GO:GO:0005618 GO:GO:0016020 EMBL:AB025606 GO:GO:0022627 Pfam:PF03501 UniGene:At.28644 HOGENOM:HBG499888 EMBL:AY065217 EMBL:AY088678 EMBL:AY122932 IPI:IPI0052…	179	1	96	53.6313	183	5e-46	86/96	89	92/96	95	0/96	0	-1	isotig00301_63_611_-1_549_182_3	Spo	[J] COG5045 Ribosomal protein S10E	SPBP22H7.08	45.12	164	70	2	1	164	1	144
isogroup00432	isotig00527	498	205	498	59.0361	gag/pol polyprotein [Pisum sativum]	AAQ82033.1	1814	388	487	5.51268	80.9	6e-14	39/100	39	61/100	61	2/100	2	1				No hit															No Match
isogroup00028	isotig00098	643	120	596	74.1835	unknown [Glycine max]	ACU19917.1	260	101	259	61.1538	306	1e-81	154/159	96	158/159	99	0/159	0	3	120	566	69.5179	TAIR|locus:2122189 - symbol:AT4G36130 "AT4G36130" species:3702 "Arabidopsis thaliana" [GO:0005840 "ribosome" evidence=ISS] [GO:0003735 "structural constituent of ribosome" evidence=ISS] [GO:0006412 "translation" evidence=ISS] [GO:0022625 "cytosolic large ribosomal subunit" evidence=IDA] InterPro:IPR002171 Pfam:PF00181 Pfam:PF03947 PIRSF:PIRSF002158 PROSITE:PS00467 GO:GO:0005886 GenomeReviews:CT48…	258	101	249	57.7519	300	3e-81	142/149	95	147/149	98	0/149	0	3	isotig00098_105_599_+3_495_164_4	Sce	[J] COG0090 Ribosomal protein L2	YIL018w	67.57	148	48	0	6	153	101	248
																																						isotig00098_5_145_+2_141_46_2	Spo	[J] COG0102 Ribosomal protein L13	SPAC23A1.11	72.41	29	8	0	10	38	6	34
isogroup00030	isotig00102	722	1	525	72.7147	unknown [Glycine max]	ACU13660.1	187	13	187	93.5829	275	4e-72	153/175	87	164/175	93	0/175	0	1	1	525	72.7147	TAIR|gene:2078076 - symbol:RPL18 "RIBOSOMAL PROTEIN L18" species:3702 "Arabidopsis thaliana" [GO:0009507 "chloroplast" evidence=IDA] [GO:0005773 "vacuole" evidence=IDA] [GO:0005886 "plasma membrane" evidence=IDA] InterPro:IPR000039 PROSITE:PS01106 Pfam:PF00828 GO:GO:0005886 GO:GO:0009507 GO:GO:0005773 GenomeReviews:BA000014_GR GO:GO:0006412 GO:GO:0003735 EMBL:AC011620 GO:GO:0022625 InterPro:IPR02…	187	13	187	93.5829	258	2e-68	140/175	80	159/175	90	0/175	0	1	isotig00102_124_528_+1_405_134_2	Sce	[J] COG1727 Ribosomal protein L18E	YOL120c	58.82	136	51	2	1	134	54	186
isogroup00196	isotig00291	681	636	271	53.7445	unnamed protein product [Vitis vinifera]	CBI28597.3	1047	926	1047	11.6523	208	4e-52	101/122	82	113/122	92	0/122	0	-1	636	277	52.8634	TAIR|gene:2087432 - symbol:AT3G63460.1 species:3702 "Arabidopsis thaliana" [GO:0016020 "membrane" evidence=IDA] InterPro:IPR001680 Pfam:PF00400 InterPro:IPR015943 InterPro:IPR011046 InterPro:IPR019775 InterPro:IPR019781 Gene3D:G3DSA:2.130.10.10 SMART:SM00320 SUPFAM:SSF50978 PROSITE:PS00678 PROSITE:PS50082 PROSITE:PS50294 InterPro:IPR019782 InterPro:IPR017986 GO:GO:0016020 EMBL:AY099702 EMBL:BT008…	1104	984	1104	10.9601	194	3e-49	95/121	78	107/121	88	1/121	0	-1		No Match
isogroup00435	isotig00530	500	463	2	92.4	unknown [Medicago truncatula]	ACJ84389.1	197	1	154	78.1726	310	6e-83	150/154	97	153/154	99	0/154	0	-2	451	2	90	TAIR|locus:2010627 - symbol:AT1G04760 "AT1G04760" species:3702 "Arabidopsis thaliana" [GO:0016020 "membrane" evidence=ISS] [GO:0003674 "molecular_function" evidence=ND] [GO:0005768 "endosome" evidence=TAS] [GO:0005886 "plasma membrane" evidence=TAS] InterPro:IPR001388 InterPro:IPR010908 InterPro:IPR011012 Pfam:PF00957 PRINTS:PR00219 PROSITE:PS00417 PROSITE:PS50859 PROSITE:PS50892 GenomeReviews:CT…	220	3	152	68.1818	261	8e-70	122/150	81	138/150	92	0/150	0	-2	isotig00530_2_463_-2_462_154_4	Spo	[U] COG5143 Synaptobrevin/VAMP-like protein	SPBC2A9.08c	23.73	118	88	2	38	154	33	149
isogroup00310	isotig00405	570	570	196	65.7895	1604467A disease response resistance gene	P14710.1	158	34	158	79.1139	229	1e-58	112/125	89	115/125	92	0/125	0	-1				No hit															No Match
isogroup00425	isotig00520	504	380	129	50	EXECUTER1 protein, chloroplast precursor, putative [Ricinus communis]	XP_002511410.1	658	575	658	12.766	151	4e-35	68/84	80	81/84	96	0/84	0	-2	377	129	49.4048	TAIR|locus:2196889 - symbol:AT1G27510 "AT1G27510" species:3702 "Arabidopsis thaliana" [GO:0000304 "response to singlet oxygen" evidence=IGI] [GO:0042651 "thylakoid membrane" evidence=IDA] InterPro:IPR001943 Pfam:PF02151 GO:GO:0003677 GO:GO:0000304 GO:GO:0004518 GO:GO:0006289 GO:GO:0042651 InterPro:IPR021894 Pfam:PF12014 EMBL:AY045812 EMBL:AY114085 IPI:IPI00520112 RefSeq:NP_564287.1 UniGene:At.234…	651	569	651	12.7496	134	1e-31	60/83	72	75/83	90	0/83	0	-2		No Match
isogroup00045	isotig00132	505	208	288	16.0396	proline-rich protein [Pisum sativum]	CAB63486.1	214	188	214	12.6168	43.9	9e-16	17/27	62	21/27	77	0/27	0	1	114	269	30.8911	TAIR|locus:2038658 - symbol:AT2G27380 "AT2G27380" species:3702 "Arabidopsis thaliana" [GO:0005199 "structural constituent of cell wall" evidence=TAS] [GO:0009827 "plant-type cell wall modification" evidence=TAS] [GO:0009845 "seed germination" evidence=TAS] GenomeReviews:CT485783_GR GO:GO:0009845 EMBL:AC006232 GO:GO:0005199 GO:GO:0009827 EMBL:AC006233 IPI:IPI00517298 PIR:C84672 RefSeq:NP_180307.1 …	761	126	193	8.93561	35	2e-05	22/68	32	34/68	50	16/68	23	3		No Match
isogroup00321	isotig00416	555				No hit																		No hit															No Match
isogroup00664	isotig00759	366				No hit																		No hit														isotig00759_10_366_+1_357_119_2	Spo	[OU] COG5082 Arginine methyltransferase-interacting protein, contains RING Zn-finger	SPAC13D6.02c	38.98	59	35	1	60	117	16	74
isogroup00001	isotig00022	746	200	322	16.4879	putative glycine rich protein precursor [Pisum sativum]	CAH40798.1	171	4	42	22.807	60.8	2e-07	35/41	85	37/41	90	2/41	4	2				No hit															No Match
isogroup00043	isotig00128	467	467	330	29.5503	cysteine protease [Pisum sativum]	CAA92583.1	350	94	139	13.1429	100	6e-20	44/46	95	44/46	95	0/46	0	-1	467	330	29.5503	TAIR|gene:3442075 - symbol:AALP "Arabidopsis aleurain-like protease" species:3702 "Arabidopsis thaliana" [GO:0005773 "vacuole" evidence=IDA] InterPro:IPR000169 InterPro:IPR000668 InterPro:IPR013128 Pfam:PF00112 PRINTS:PR00705 PROSITE:PS00139 PROSITE:PS00639 PROSITE:PS00640 SMART:SM00645 UniProt:Q8H166 GO:GO:0005515 GenomeReviews:BA000015_GR GO:GO:0005773 GO:GO:0007568 HOGENOM:HBG746690 GO:GO:0004…	358	102	147	12.8492	80.1	3e-15	34/46	73	42/46	91	0/46	0	-1		No Match
isogroup00671	isotig00766	361	13	360	96.3989	unknown [Glycine max]	ACU18643.1	422	236	350	27.2512	207	3e-52	95/116	81	106/116	91	1/116	0	1	25	360	93.0748	TAIR|locus:2117398 - symbol:AT4G25000 "AT4G25000" species:3702 "Arabidopsis thaliana" [GO:0004556 "alpha-amylase activity" evidence=ISS;IMP] [GO:0005576 "extracellular region" evidence=TAS] [GO:0009739 "response to gibberellin stimulus" evidence=IEP] [GO:0009737 "response to abscisic acid stimulus" evidence=IEP] [GO:0048046 "apoplast" evidence=IDA] InterPro:IPR006046 InterPro:IPR006047 InterPro:I…	423	249	357	25.7683	166	2e-41	77/112	68	92/112	82	3/112	2	1		No Match
isogroup00001	isotig00021	759	200	292	12.253	putative glycine rich protein precursor [Pisum sativum]	CAH40798.1	171	4	34	18.1287	53.1	4e-05	28/31	90	30/31	96	0/31	0	2				No hit															No Match
isogroup00662	isotig00757	370				No hit																		No hit															No Match
isogroup00665	isotig00760	364				No hit																		No hit															No Match
isogroup00112	isotig00207	859	859	236	72.6426	unknown [Medicago truncatula]	ACJ84857.1	377	170	377	55.1724	412	4e-113	207/208	99	208/208	100	0/208	0	-1	859	236	72.6426	TAIR|gene:2099301 - symbol:ACT11 "actin-11" species:3702 "Arabidopsis thaliana" [GO:0005886 "plasma membrane" evidence=IDA] InterPro:IPR004000 InterPro:IPR004001 Pfam:PF00022 PRINTS:PR00190 PROSITE:PS00406 PROSITE:PS00432 SMART:SM00268 GO:GO:0005515 GO:GO:0005739 GO:GO:0005886 GO:GO:0005524 GenomeReviews:BA000014_GR GO:GO:0005856 EMBL:AC069473 HOGENOM:HBG559892 PANTHER:PTHR11937 InterPro:IPR02090…	377	170	377	55.1724	389	9e-108	189/208	90	203/208	97	0/208	0	-1	isotig00207_233_682_-1_450_149_7	Spo	[Z] COG5277 Actin and related proteins	SPBC32H8.12c	81.88	149	27	0	1	149	227	375
isogroup00429	isotig00524	501	496	83	82.6347	unknown [Medicago truncatula]	ABD32715.1	180	41	179	77.2222	164	5e-39	104/139	74	119/139	85	1/139	0	-3	496	89	81.4371	TAIR|gene:2044334 - symbol:PSI-P "PHOTOSYSTEM I P SUBUNIT" species:3702 "Arabidopsis thaliana" [GO:0009941 "chloroplast envelope" evidence=IDA] [GO:0009535 "chloroplast thylakoid membrane" evidence=IDA] [GO:0009507 "chloroplast" evidence=IDA] [GO:0009295 "nucleoid" evidence=IDA] [GO:0009579 "thylakoid" evidence=IDA] GenomeReviews:CT485783_GR GO:GO:0009941 EMBL:AC005310 GO:GO:0009508 GO:GO:0009773…	174	44	172	74.1379	130	2e-30	78/136	57	99/136	72	7/136	5	-3	isotig00524_77_445_-3_369_122_1	Nos	[J] COG0525 Valyl-tRNA synthetase	all1318	30.43	69	46	1	53	119	850	918
isogroup00046	isotig00135	242	238	101	57.0248	unknown [Medicago truncatula]	ACJ83853.1	220	160	205	20.9091	86.3	1e-15	41/46	89	44/46	95	0/46	0	-2	238	101	57.0248	TAIR|locus:2010642 - symbol:AT1G04750 "AT1G04750" species:3702 "Arabidopsis thaliana" [GO:0016020 "membrane" evidence=ISS] [GO:0003674 "molecular_function" evidence=ND] [GO:0005768 "endosome" evidence=TAS] [GO:0005886 "plasma membrane" evidence=TAS] InterPro:IPR001388 InterPro:IPR010908 InterPro:IPR011012 Pfam:PF00957 PRINTS:PR00219 PROSITE:PS00417 PROSITE:PS50859 PROSITE:PS50892 GenomeReviews:CT…	219	158	203	21.0046	72.8	3e-13	34/46	73	41/46	89	0/46	0	-2	isotig00135_2_226_-2_225_75_5	Spo	[O] COG1222 ATP-dependent 26S proteasome regulatory subunit	SPBC23G7.12c	54.9	51	23	0	25	75	287	337
isogroup00416	isotig00511	507	506	3	99.4083	unknown [Medicago truncatula]	ACJ83949.1	207	29	196	81.1594	322	2e-86	161/168	95	166/168	98	0/168	0	-2	506	3	99.4083	TAIR|gene:2101282 - symbol:ATBBC1 "ARABIDOPSIS THALIANA BREAST BASIC CONSERVED 1" species:3702 "Arabidopsis thaliana" [GO:0005730 "nucleolus" evidence=IDA] [GO:0022626 "cytosolic ribosome" evidence=IDA] [GO:0005618 "cell wall" evidence=IDA] [GO:0005886 "plasma membrane" evidence=IDA] [GO:0016020 "membrane" evidence=IDA] InterPro:IPR001380 InterPro:IPR018256 Pfam:PF01294 PROSITE:PS01104 GO:GO:0005…	206	28	195	81.5534	293	3e-79	142/168	84	156/168	92	0/168	0	-2	isotig00511_3_392_-2_390_130_2	Spo	[J] COG4352 Ribosomal protein L13E	SPAC664.05	54.62	119	50	3	1	118	67	182
isogroup00663	isotig00758	370	93	1	25.1351	nine-cis-epoxycarotenoid dioxygenase4 [Pisum sativum]	BAC10552.1	574	1	31	5.4007	65.9	2e-09	31/31	100	31/31	100	0/31	0	-2				No hit															No Match
isogroup00184	isotig00279	709	285	695	57.969	14-3-3-like protein [Pisum sativum]	CAB42546.2	260	124	260	52.6923	273	6e-120	136/137	99	136/137	99	0/137	0	3	285	695	57.969	TAIR|gene:2032059 - symbol:GRF2 "GENERAL REGULATORY FACTOR 2" species:3702 "Arabidopsis thaliana" [GO:0005773 "vacuole" evidence=IDA] [GO:0005886 "plasma membrane" evidence=IDA] InterPro:IPR000308 Pfam:PF00244 PIRSF:PIRSF000868 PRINTS:PR00305 PROSITE:PS00796 PROSITE:PS00797 SMART:SM00101 GenomeReviews:CT485782_GR eggNOG:KOG0841 HOGENOM:HBG611720 GO:GO:0005886 GO:GO:0019904 GO:GO:0009742 Gene3D:G3…	259	121	258	53.2819	252	1e-110	128/138	92	130/138	94	1/138	0	3	isotig00279_303_698_+3_396_131_3	Sce	[T] COG5040 14-3-3 family protein	YER177w	78.15	119	26	0	1	119	126	244
																																						isotig00279_5_301_+2_297_98_1	Spo	[T] COG5040 14-3-3 family protein	SPAC17A2.13c	66.67	96	30	1	1	96	28	121
isogroup00020	isotig00082	772	586	146	57.1244	methionine synthase [Cicer arietinum]	ACL14488.1	763	617	763	19.2661	288	7e-76	140/147	95	143/147	97	0/147	0	-1	586	140	57.9016	TAIR|gene:2170317 - symbol:ATMS1 species:3702 "Arabidopsis thaliana" [GO:0046686 "response to cadmium ion" evidence=IEP] [GO:0005507 "copper ion binding" evidence=IDA] [GO:0005886 "plasma membrane" evidence=IDA] [GO:0016020 "membrane" evidence=IDA] [GO:0009651 "response to salt stress" evidence=IEP] [GO:0005777 "peroxisome" evidence=IDA] [GO:0009507 "chloroplast" evidence=IDA] [GO:0048046 "apopla…	765	617	765	19.4771	265	1e-70	130/149	87	138/149	92	0/149	0	-1	isotig00082_143_493_-1_351_116_3	Pae	[E] COG0620 Methionine synthase II (cobalamin-independent)	PA1927	58.62	116	47	1	1	116	651	765
isogroup00204	isotig00299	672	659	99	83.4821	unknown [Glycine max]	ACU15099.1	187	1	187	100	342	2e-92	172/187	91	180/187	96	0/187	0	-2	659	99	83.4821	TAIR|gene:2078076 - symbol:RPL18 "RIBOSOMAL PROTEIN L18" species:3702 "Arabidopsis thaliana" [GO:0009507 "chloroplast" evidence=IDA] [GO:0005773 "vacuole" evidence=IDA] [GO:0005886 "plasma membrane" evidence=IDA] InterPro:IPR000039 PROSITE:PS01106 Pfam:PF00828 GO:GO:0005886 GO:GO:0009507 GO:GO:0005773 GenomeReviews:BA000014_GR GO:GO:0006412 GO:GO:0003735 EMBL:AC011620 GO:GO:0022625 InterPro:IPR02…	187	1	187	100	314	2e-85	155/187	82	173/187	92	0/187	0	-2	isotig00299_96_659_-2_564_187_2	Spo	[J] COG1727 Ribosomal protein L18E	SPBC11C11.07	58.64	191	71	3	1	187	1	187
isogroup00128	isotig00223	814	718	176	66.7076	putative zinc dependent protease [Trifolium pratense]	BAE71245.1	702	520	700	25.7835	341	1e-106	175/181	96	177/181	97	0/181	0	-1	718	173	67.0762	TAIR|gene:2052805 - symbol:VAR2 "VARIEGATED 2" species:3702 "Arabidopsis thaliana" [GO:0031977 "thylakoid lumen" evidence=IDA] [GO:0009941 "chloroplast envelope" evidence=IDA] [GO:0009535 "chloroplast thylakoid membrane" evidence=IDA] [GO:0009579 "thylakoid" evidence=IDA] [GO:0009507 "chloroplast" evidence=IDA] [GO:0016020 "membrane" evidence=IDA] InterPro:IPR000642 InterPro:IPR003593 InterPro:IP…	695	507	694	27.0504	300	3e-95	158/189	83	171/189	90	8/189	4	-1	isotig00223_167_508_-1_342_113_7	Nos	[O] COG0465 ATP-dependent Zn proteases	all3642	40.19	107	59	2	1	105	523	626
isogroup00401	isotig00496	514	446	117	64.2023	unknown [Medicago truncatula]	ACJ86302.1	128	1	109	85.1562	171	5e-41	88/110	80	94/110	85	1/110	0	-3	512	120	76.4591	TAIR|locus:2032382 - symbol:AT1G24190 "AT1G24190" species:3702 "Arabidopsis thaliana" [GO:0005634 "nucleus" evidence=ISS] [GO:0006355 "regulation of transcription, DNA-dependent" evidence=ISS] [GO:0009737 "response to abscisic acid stimulus" evidence=IMP] [GO:0016481 "negative regulation of transcription" evidence=IEP] [GO:0016564 "transcription repressor activity" evidence=IEP] InterPro:IPR00382…	1353	1211	1337	9.38655	106	3e-23	68/134	50	83/134	61	10/134	7	-3		No Match
isogroup00109	isotig00204	869	117	713	68.6997	unnamed protein product [Vitis vinifera]	CBI25984.3	211	13	211	94.3128	366	2e-99	185/199	92	188/199	94	0/199	0	3	171	713	62.4856	TAIR|locus:2019948 - symbol:AT1G10630 "AT1G10630" species:3702 "Arabidopsis thaliana" [GO:0005515 "protein binding" evidence=TAS] [GO:0005525 "GTP binding" evidence=ISS;TAS] [GO:0016004 "phospholipase activator activity" evidence=TAS] InterPro:IPR005225 InterPro:IPR006688 InterPro:IPR006689 Pfam:PF00025 PRINTS:PR00328 SMART:SM00177 GO:GO:0005622 GO:GO:0005525 GO:GO:0005515 TIGRFAMs:TIGR00231 Geno…	181	1	181	100	362	9e-100	179/181	98	180/181	99	0/181	0	3	isotig00204_171_716_+3_546_181_5	Spo	[R] COG1100 GTPase SAR1 and related small G proteins	SPBC4F6.18c	85.56	180	26	0	1	180	1	180
isogroup00038	isotig00118	645	589	224	56.7442	polyadenylate-binding protein, putative [Ricinus communis]	XP_002518733.1	644	500	621	18.9441	211	4e-53	107/122	87	113/122	92	0/122	0	-3	589	224	56.7442	TAIR|gene:2012160 - symbol:PAB8 "POLY(A) BINDING PROTEIN 8" species:3702 "Arabidopsis thaliana" [GO:0046686 "response to cadmium ion" evidence=IEP] InterPro:IPR000504 InterPro:IPR002004 InterPro:IPR006515 InterPro:IPR012677 Pfam:PF00076 Pfam:PF00658 PROSITE:PS50102 PROSITE:PS51309 SMART:SM00360 SMART:SM00517 GenomeReviews:CT485782_GR GO:GO:0046686 GO:GO:0000166 Gene3D:G3DSA:3.30.70.330 GO:GO:0003…	671	527	648	18.1818	171	1e-42	93/125	74	101/125	80	6/125	4	-3	isotig00118_152_610_-3_459_152_11	Spo	[R] COG0724 RNA-binding proteins (RRM domain)	SPAC57A7.04c	42.17	83	48	0	53	135	568	650
isogroup00148	isotig00243	762	760	2	99.6063	photosystem II protein D1 [Lathyrus sativus]	YP_003587733.1	353	8	260	71.6714	490	7e-137	253/253	100	253/253	100	0/253	0	-3				No hit														isotig00243_2_673_-3_672_224_8	-	-	-	89.73	224	23	0	1	224	37	260
isogroup00388	isotig00483	523	3	287	54.4933	PREDICTED: similar to Tyrosinase [Hydra magnipapillata]	XP_002163809.1	607	513	607	15.6507	134	6e-30	72/95	75	84/95	88	0/95	0	3				No hit															No Match
isogroup00406	isotig00501	513	512	3	99.4152	unknown [Glycine max]	ACU14471.1	206	23	192	82.5243	325	1e-87	158/170	92	167/170	98	0/170	0	-2	512	3	99.4152	TAIR|locus:2156569 - symbol:AT5G48760 "AT5G48760" species:3702 "Arabidopsis thaliana" [GO:0015934 "large ribosomal subunit" evidence=ISS] [GO:0003735 "structural constituent of ribosome" evidence=ISS] [GO:0006412 "translation" evidence=ISS] [GO:0022625 "cytosolic large ribosomal subunit" evidence=IDA] InterPro:IPR005755 InterPro:IPR005822 Pfam:PF00572 PIRSF:PIRSF002181 PROSITE:PS00783 GenomeRevie…	206	23	192	82.5243	315	5e-86	152/170	89	162/170	95	0/170	0	-2	isotig00501_3_410_-2_408_136_5	Sce	[J] COG0102 Ribosomal protein L13	YIL133c	55.88	136	60	0	1	136	52	187
isogroup00172	isotig00267	724	9	482	65.4696	lateral organ boundaries domain protein [Caragana korshinskii]	ABG90382.1	231	78	231	66.6667	207	8e-52	118/158	74	132/158	83	4/158	2	3	9	479	65.0552	TAIR|locus:2083063 - symbol:AT3G49940 "AT3G49940" species:3702 "Arabidopsis thaliana" [GO:0005575 "cellular_component" evidence=ND] [GO:0008150 "biological_process" evidence=ND] GenomeReviews:BA000014_GR EMBL:AL132978 InterPro:IPR004883 Pfam:PF03195 PROSITE:PS50891 UniGene:At.27456 HOGENOM:HBG748035 EMBL:AB473873 EMBL:BT002449 EMBL:BT006287 EMBL:AY085761 IPI:IPI00541928 PIR:T45847 RefSeq:NP_19056…	247	78	246	68.4211	94.4	3e-19	65/171	38	93/171	54	16/171	9	3		No Match
isogroup00006	isotig00052	470	1	468	99.5745	Sulfite exporter TauE/SafE family protein [Arabidopsis thaliana]	NP_850267.1	459	294	449	33.9869	168	2e-40	127/156	81	143/156	91	0/156	0	1	1	468	99.5745	TAIR|gene:3436220 - symbol:AT2G36630.1 species:3702 "Arabidopsis thaliana" [GO:0012505 "endomembrane system" evidence=IEA] [GO:0016021 "integral to membrane" evidence=IEA] InterPro:IPR002781 Pfam:PF01925 GO:GO:0016021 GenomeReviews:CT485783_GR eggNOG:euNOG19281 OMA:LINYQYL HOGENOM:HBG319355 EMBL:AY075669 EMBL:AY133633 IPI:IPI00516320 RefSeq:NP_850267.1 UniGene:At.43254 UniGene:Rsa.10328 GeneID:81…	459	294	449	33.9869	168	6e-42	127/156	81	143/156	91	0/156	0	1	isotig00052_10_468_+1_459_153_5	Bha	[R] COG0730 Predicted permeases	BH3454	36.9	84	38	3	14	89	1	77
isogroup00593	isotig00688	434				No hit																		No hit															No Match
isogroup00008	isotig00057	872	745	134	70.1835	Al-induced protein [Gossypium hirsutum]	AAQ74889.1	236	31	236	87.2881	333	2e-89	167/208	80	179/208	86	6/208	2	-2	760	143	70.8716	TAIR|gene:2182136 - symbol:AILP1 species:3702 "Arabidopsis thaliana" [GO:0005886 "plasma membrane" evidence=IDA] GenomeReviews:BA000015_GR GO:GO:0005886 UniGene:At.22240 UniGene:At.26189 EMBL:AY039946 EMBL:AY113899 IPI:IPI00532433 RefSeq:NP_197415.1 UniGene:Rra.2688 UniGene:Rsa.2902 SMR:Q94BR2 IntAct:Q94BR2 PRIDE:Q94BR2 GeneID:832034 NMPDR:fig|3702.1.peg.24110 TAIR:At5g19140 HOGENOM:HBG605462 InP…	234	27	233	88.4615	318	2e-86	155/208	74	179/208	86	3/208	1	-2	isotig00057_131_637_-2_507_168_3	Xfa	[E] COG0367 Asparagine synthase (glutamine-hydrolyzing)	XF0118	39.02	82	49	1	53	134	114	194
isogroup00541	isotig00636	447				No hit															5	103	22.1477	TAIR|locus:2153629 - symbol:AT5G05970 "AT5G05970" species:3702 "Arabidopsis thaliana" [GO:0000166 "nucleotide binding" evidence=ISS] [GO:0080008 "CUL4 RING ubiquitin ligase complex" evidence=ISS] [GO:0000919 "cell plate assembly" evidence=IMP] [GO:0005828 "kinetochore microtubule" evidence=IDA] [GO:0009553 "embryo sac development" evidence=IMP] [GO:0009555 "pollen development" evidence=IMP] [GO:0…	782	744	776	4.21995	43.5	0.0003	18/33	54	28/33	84	0/33	0	2		No Match
isogroup00475	isotig00570	483	63	305	50.3106	unknown [Glycine max]	ACU13314.1	166	46	126	48.7952	95.1	3e-18	59/81	72	69/81	85	0/81	0	3	63	293	47.8261	TAIR|locus:2074368 - symbol:AT3G51880 "AT3G51880" species:3702 "Arabidopsis thaliana" [GO:0003700 "transcription factor activity" evidence=ISS] [GO:0000785 "chromatin" evidence=TAS] [GO:0003682 "chromatin binding" evidence=TAS] [GO:0006333 "chromatin assembly or disassembly" evidence=TAS] [GO:0030527 "structural constituent of chromatin" evidence=TAS] [GO:0003677 "DNA binding" evidence=ISS;IDA] I…	185	46	122	41.6216	86.3	4e-17	56/77	72	62/77	80	0/77	0	3		No Match
isogroup00159	isotig00254	743	741	1	99.7308	predicted protein [Populus trichocarpa]	XP_002316890.1	485	228	474	50.9278	336	2e-90	177/247	71	206/247	83	0/247	0	-3	741	1	99.7308	TAIR|locus:2088020 - symbol:AT3G23560 "AT3G23560" species:3702 "Arabidopsis thaliana" [GO:0016020 "membrane" evidence=ISS] [GO:0015297 "antiporter activity" evidence=ISS] [GO:0005215 "transporter activity" evidence=ISS] [GO:0009636 "response to toxin" evidence=ISS] InterPro:IPR002528 Pfam:PF01554 GenomeReviews:BA000014_GR GO:GO:0016020 GO:GO:0015238 GO:GO:0006855 GO:GO:0015297 PANTHER:PTHR11206 T…	477	229	475	51.782	297	3e-80	158/247	63	197/247	79	0/247	0	-3	isotig00254_1_741_-3_741_247_9	Spo	[V] COG0534 Na+-driven multidrug efflux pump	SPCC4B3.13	32.57	218	144	2	1	218	288	502
isogroup00276	isotig00371	596	82	558	80.0336	receptor-like protein kinase [Glycine max]	ACM89612.1	287	109	268	55.7491	256	3e-75	126/160	78	146/160	91	1/160	0	1	82	480	66.9463	TAIR|locus:2205260 - symbol:AT1G56120 "AT1G56120" species:3702 "Arabidopsis thaliana" [GO:0016301 "kinase activity" evidence=ISS] Pfam:PF00560 InterPro:IPR001611 InterPro:IPR000719 InterPro:IPR008271 InterPro:IPR017441 PROSITE:PS00107 PROSITE:PS00108 PROSITE:PS50011 GO:GO:0005515 GenomeReviews:CT485782_GR GO:GO:0005524 GO:GO:0006468 InterPro:IPR011009 SUPFAM:SSF56112 GO:GO:0004674 HOGENOM:HBG7553…	858	659	789	15.2681	143	6e-40	68/133	51	99/133	74	2/133	1	1	isotig00371_67_594_+1_528_176_6	Sce	[RTKL] COG0515 Serine/threonine protein kinase	YGL180w	43.1	58	31	1	7	64	208	263
isogroup00636	isotig00731	401				No hit															13	114	25.4364	TAIR|gene:2087769 - symbol:SDRB "SHORT-CHAIN DEHYDROGENASE-REDUCTASE B" species:3702 "Arabidopsis thaliana" [GO:0008152 "metabolic process" evidence=IEA] [GO:0005488 "binding" evidence=IEA] [GO:0016491 "oxidoreductase activity" evidence=IEA] [GO:0003824 "catalytic activity" evidence=IEA] [GO:0005886 "plasma membrane" evidence=IDA] [GO:0005777 "peroxisome" evidence=IDA] InterPro:IPR002198 InterPro…	298	265	298	11.4094	42.4	0.0004	20/34	58	28/34	82	0/34	0	1		No Match
isogroup00027	isotig00097	310				No hit																		No hit															No Match
isogroup00555	isotig00650	453	8	259	55.6291	predicted protein [Populus trichocarpa]	XP_002332892.1	1176	1064	1149	7.31293	107	8e-22	51/86	59	58/86	67	2/86	2	2	8	271	58.2781	TAIR|locus:2040035 - symbol:AT2G25440 "AT2G25440" species:3702 "Arabidopsis thaliana" [GO:0016301 "kinase activity" evidence=ISS] [GO:0005515 "protein binding" evidence=ISS;NAS] [GO:0007165 "signal transduction" evidence=IC] Pfam:PF00560 InterPro:IPR001611 GO:GO:0005515 GenomeReviews:CT485783_GR HOGENOM:HBG755340 InterPro:IPR020474 PRINTS:PR00019 EMBL:AC006300 eggNOG:KOG0619 IPI:IPI00540898 PIR:D…	671	578	665	13.1148	65.1	8e-11	35/89	39	47/89	52	2/89	2	2		No Match
isogroup00255	isotig00350	614	2	298	48.3713	unknown [Medicago truncatula]	ACJ83925.1	172	74	172	57.5581	201	4e-50	94/99	94	98/99	98	0/99	0	2	2	298	48.3713	TAIR|locus:2008251 - symbol:AT1G51200 "AT1G51200" species:3702 "Arabidopsis thaliana" [GO:0005575 "cellular_component" evidence=ND] [GO:0008150 "biological_process" evidence=ND] InterPro:IPR000058 InterPro:IPR002653 Pfam:PF01428 Pfam:PF01754 PROSITE:PS51036 PROSITE:PS51039 SMART:SM00154 GenomeReviews:CT485782_GR GO:GO:0008270 GO:GO:0003677 EMBL:AC006085 HSSP:O88878 eggNOG:KOG3173 HOGENOM:HBG74722…	173	72	173	58.9595	127	3e-29	64/103	62	72/103	69	5/103	4	2	isotig00350_2_301_+2_300_99_0	-	-	-	37.7	61	37	1	40	99	96	156
isogroup00054	isotig00149	1591	2	1462	91.829	AC026875_2 T6D22.2 [Arabidopsis thaliana]	AAF79822.1	967	21	489	48.5005	831	0	417/487	85	441/487	90	18/487	3	2	2	1279	80.3268	TAIR|gene:2205094 - symbol:AT1G07920.1 species:3702 "Arabidopsis thaliana" [GO:0009507 "chloroplast" evidence=IDA] [GO:0005730 "nucleolus" evidence=IDA] [GO:0046686 "response to cadmium ion" evidence=IEP] [GO:0005886 "plasma membrane" evidence=IDA] [GO:0016020 "membrane" evidence=IDA] InterPro:IPR000795 InterPro:IPR004160 InterPro:IPR004161 InterPro:IPR004539 Pfam:PF00009 Pfam:PF03143 Pfam:PF0314…	449	21	446	94.8775	820	0	399/426	93	419/426	98	0/426	0	2	isotig00149_86_1285_+2_1200_399_12	Spo	[J] COG5256 Translation elongation factor EF-1alpha (GTPase)	SPCC794.09c	72.77	404	96	2	1	392	49	450
isogroup00160	isotig00255	740	1	684	92.4324	potassium channel beta, putative [Ricinus communis]	XP_002518142.1	328	101	328	69.5122	425	3e-117	204/228	89	219/228	96	0/228	0	1	1	684	92.4324	TAIR|locus:2197793 - symbol:AT1G04690 "AT1G04690" species:3702 "Arabidopsis thaliana" [GO:0005267 "potassium channel activity" evidence=ISS] [GO:0006813 "potassium ion transport" evidence=ISS] InterPro:IPR001395 InterPro:IPR005399 Pfam:PF00248 PRINTS:PR01577 GenomeReviews:CT485782_GR GO:GO:0005886 GO:GO:0055114 GO:GO:0016491 Gene3D:G3DSA:3.20.20.100 PANTHER:PTHR11732 SUPFAM:SSF51430 HOGENOM:HBG60…	328	101	328	69.5122	402	6e-112	190/228	83	213/228	93	0/228	0	1	isotig00255_37_687_+1_651_216_4	Tma	[C] COG0667 Predicted oxidoreductases (related to aryl-alcohol dehydrogenases)	TM0313	50.48	208	99	3	1	205	111	317
isogroup00287	isotig00382	592	3	227	38.0068	ATP synthase subunit d, putative [Ricinus communis]	XP_002523036.1	261	181	255	28.7356	96.7	2e-18	52/78	66	62/78	79	6/78	7	3	3	227	38.0068	TAIR|locus:2099074 - symbol:AT3G58730 "AT3G58730" species:3702 "Arabidopsis thaliana" [GO:0005774 "vacuolar membrane" evidence=IDA] InterPro:IPR002699 Pfam:PF01813 GO:GO:0005886 GenomeReviews:BA000014_GR GO:GO:0000325 GO:GO:0005774 EMBL:AL353032 GO:GO:0015986 GO:GO:0046961 BRENDA:3.6.3.14 GO:GO:0033178 PANTHER:PTHR11671 TIGRFAMs:TIGR00309 EMBL:AJ225059 EMBL:AF428344 EMBL:AY124869 IPI:IPI00527708 …	261	181	255	28.7356	89	1e-17	45/78	57	60/78	76	6/78	7	3		No Match
isogroup00203	isotig00298	672	670	200	70.0893	putative malate dehydrogenase [Pisum sativum]	AAO27260.1	356	200	356	44.1011	303	1e-80	154/157	98	156/157	99	0/157	0	-3	670	200	70.0893	TAIR|locus:2144781 - symbol:AT5G09660 "AT5G09660" species:3702 "Arabidopsis thaliana" [GO:0005777 "peroxisome" evidence=IDA] [GO:0031998 "regulation of fatty acid beta-oxidation" evidence=IGI;IMP] [GO:0080093 "regulation of photorespiration" evidence=IMP] [GO:0016615 "malate dehydrogenase activity" evidence=ISS] [GO:0042579 "microbody" evidence=ISS] InterPro:IPR001236 InterPro:IPR001252 InterPro:…	354	198	354	44.3503	274	2e-73	138/157	87	149/157	94	0/157	0	-3	isotig00298_176_457_-3_282_93_1	Spo	[C] COG0039 Malate/lactate dehydrogenases	SPCC306.08c	44.83	87	45	1	1	84	254	340
isogroup00464	isotig00559	485	366	223	29.6907	hypothetical protein SORBIDRAFT_03g011460 [Sorghum bicolor]	XP_002457675.1	950	903	950	5.05263	88.6	3e-34	44/48	91	46/48	95	0/48	0	-3	366	223	29.6907	TAIR|locus:2125254 - symbol:AT4G31480 "AT4G31480" species:3702 "Arabidopsis thaliana" [GO:0030276 "clathrin binding" evidence=ISS] InterPro:IPR002553 InterPro:IPR011710 InterPro:IPR011989 InterPro:IPR016024 Pfam:PF01602 Pfam:PF07718 GO:GO:0005515 GenomeReviews:CT486007_GR GO:GO:0006886 SUPFAM:SSF48371 Gene3D:G3DSA:1.25.10.10 PROSITE:PS50077 GO:GO:0005198 GO:GO:0016192 GO:GO:0030126 EMBL:AL080283 …	948	901	948	5.06329	88.2	2e-34	45/48	93	46/48	95	0/48	0	-3		No Match
isogroup00225	isotig00320	653	32	475	67.9939	ERF protein [Glycine max]	ADK22067.1	275	43	185	52	203	2e-50	105/152	69	121/152	79	13/152	8	2	89	475	59.2649	TAIR|locus:2171529 - symbol:AT5G47230 "AT5G47230" species:3702 "Arabidopsis thaliana" [GO:0003677 "DNA binding" evidence=TAS] [GO:0003700 "transcription factor activity" evidence=ISS;TAS] [GO:0005634 "nucleus" evidence=IC;TAS] [GO:0006355 "regulation of transcription, DNA-dependent" evidence=IDA] [GO:0009873 "ethylene mediated signaling pathway" evidence=TAS] [GO:0016563 "transcription activator …	300	89	216	42.6667	159	6e-39	86/136	63	100/136	73	15/136	11	2		No Match
isogroup00011	isotig00065	1170	575	1027	38.7179	cytochrome P450 monooxygenase CYP83E9 [Medicago truncatula]	ABC59083.1	500	351	500	30	211	9e-89	98/151	64	117/151	77	1/151	0	2	545	1027	41.2821	TAIR|gene:2125263 - symbol:CYP83B1 "CYTOCHROME P450 MONOOXYGENASE 83B1" species:3702 "Arabidopsis thaliana" [GO:0005886 "plasma membrane" evidence=IDA] [GO:0016020 "membrane" evidence=IDA] InterPro:IPR001128 InterPro:IPR002401 Pfam:PF00067 PRINTS:PR00463 Prosite:PS00086 GO:GO:0016021 GO:GO:0005739 GO:GO:0005886 GenomeReviews:CT486007_GR GO:GO:0042742 GO:GO:0055114 GO:GO:0005783 GO:GO:0009055 GO:G…	499	336	499	32.8657	181	1e-74	90/164	54	113/164	68	3/164	1	2	isotig00065_231_590_+3_360_119_6	Atu	[Q] COG2124 Cytochrome P450	AGc2890	30	80	55	1	27	106	228	306
isogroup00254	isotig00349	615	1	525	85.3659	unknown [Medicago truncatula]	ACJ85624.1	281	107	281	62.2776	318	3e-85	172/175	98	175/175	100	0/175	0	1	1	525	85.3659	TAIR|locus:2044455 - symbol:AT2G18840 "AT2G18840" species:3702 "Arabidopsis thaliana" [GO:0005575 "cellular_component" evidence=ND] [GO:0003674 "molecular_function" evidence=ND] [GO:0008150 "biological_process" evidence=ND] GenomeReviews:CT485783_GR EMBL:AC003673 EMBL:AC005724 HOGENOM:HBG559170 OMA:TIEPDFI eggNOG:KOG2946 EMBL:BT024504 IPI:IPI00521059 PIR:T01612 RefSeq:NP_565442.1 UniGene:At.27914…	281	107	281	62.2776	309	5e-84	169/175	96	173/175	98	0/175	0	1		No Match
isogroup00001	isotig00030	903	886	425	51.1628	ribosomal protein L12-1 [Nicotiana tabacum]	P24929.1	186	30	186	84.4086	170	2e-40	108/157	68	127/157	80	3/157	1	-3	877	425	50.1661	TAIR|locus:2086435 - symbol:AT3G27830 "AT3G27830" species:3702 "Arabidopsis thaliana" [GO:0015934 "large ribosomal subunit" evidence=ISS] [GO:0003735 "structural constituent of ribosome" evidence=ISS] [GO:0006412 "translation" evidence=ISS;TAS] [GO:0000311 "plastid large ribosomal subunit" evidence=ISS] InterPro:IPR000206 InterPro:IPR008932 InterPro:IPR013823 Pfam:PF00542 ProDom:PD001326 UniProt:…	191	25	191	87.4346	163	7e-40	103/167	61	123/167	73	16/167	9	-3	isotig00030_1_174_+1_174_57_0	-	-	-	59.57	47	19	0	3	49	206	252
isogroup00033	isotig00108	710	30	710	95.9155	unknown [Glycine max]	ACU23305.1	300	61	284	74.6667	270	1e-70	151/228	66	178/228	78	5/228	2	3	6	710	99.2958	TAIR|gene:3439029 - symbol:RBP31 "31-KDA RNA BINDING PROTEIN" species:3702 "Arabidopsis thaliana" [GO:0009579 "thylakoid" evidence=IDA] [GO:0009941 "chloroplast envelope" evidence=IDA] [GO:0009535 "chloroplast thylakoid membrane" evidence=IDA] [GO:0009507 "chloroplast" evidence=IDA] [GO:0009570 "chloroplast stroma" evidence=IDA] InterPro:IPR000504 InterPro:IPR012677 Pfam:PF00076 PROSITE:PS50102 S…	329	60	313	77.2036	227	3e-59	142/258	55	174/258	67	27/258	10	3	isotig00108_360_710_+3_351_117_4	Hpy	[R] COG0724 RNA-binding proteins (RRM domain)	HP0827	45.59	68	36	1	50	117	4	70
isogroup00265	isotig00360	610				No hit																		No hit															No Match
isogroup00385	isotig00480	523	1	483	92.3518	GT1 [Medicago truncatula]	ACT34896.1	497	247	407	32.3944	275	1e-72	126/161	78	140/161	86	0/161	0	1	1	477	91.2046	TAIR|locus:505006555 - symbol:AT4G34135 "AT4G34135" species:3702 "Arabidopsis thaliana" [GO:0008194 "UDP-glycosyltransferase activity" evidence=ISS] [GO:0035251 "UDP-glucosyltransferase activity" evidence=IDA] [GO:0047893 "flavonol 3-O-glucosyltransferase activity" evidence=IDA] [GO:0051555 "flavonol biosynthetic process" evidence=IDA] [GO:0080044 "quercetin 7-O-glucosyltransferase activity" evid…	483	254	407	31.8841	161	9e-40	85/159	53	111/159	69	5/159	3	1	isotig00480_280_522_+1_243_81_3	Syn	[GC] COG1819 Glycosyl transferases, related to UDP-glucuronosyltransferase	slr1125	41.67	48	26	1	9	56	302	347
isogroup00381	isotig00476	525	454	203	48	bimodular protein [Medicago sativa subsp. falcata]	ABQ01426.1	166	83	166	50.6024	162	1e-38	77/84	91	82/84	97	0/84	0	-3	451	203	47.4286	TAIR|locus:2050901 - symbol:AT2G45180 "AT2G45180" species:3702 "Arabidopsis thaliana" [GO:0008289 "lipid binding" evidence=ISS] [GO:0006869 "lipid transport" evidence=ISS] InterPro:IPR013770 InterPro:IPR003612 Pfam:PF00234 GenomeReviews:CT485783_GR InterPro:IPR016140 SMART:SM00499 SUPFAM:SSF47699 GO:GO:0006869 GO:GO:0009535 EMBL:AC002387 UniGene:At.23642 Gene3D:G3DSA:1.10.110.10 HOGENOM:HBG602760…	134	52	134	61.9403	139	5e-33	66/83	79	73/83	87	0/83	0	-3		No Match
isogroup00712	isotig00807	272				No hit																		No hit															No Match
isogroup00323	isotig00418	559	557	228	59.034	unknown [Glycine max]	ACU17282.1	148	4	113	74.3243	218	1e-59	97/110	88	105/110	95	0/110	0	-3	557	228	59.034	TAIR|locus:2033637 - symbol:AT1G70600 "AT1G70600" species:3702 "Arabidopsis thaliana" [GO:0005840 "ribosome" evidence=ISS] [GO:0003735 "structural constituent of ribosome" evidence=ISS] [GO:0006412 "translation" evidence=ISS] [GO:0022625 "cytosolic large ribosomal subunit" evidence=IDA] InterPro:IPR001196 PROSITE:PS00475 Pfam:PF00828 GenomeReviews:CT485782_GR GO:GO:0016020 GO:GO:0006412 EMBL:AC01…	146	4	111	73.9726	207	9e-57	95/110	86	101/110	91	2/110	1	-3	isotig00418_183_455_-3_273_90_2	Sce	[J] COG0200 Ribosomal protein L15	YGL103w	60.26	78	29	1	1	76	38	115
																																						isotig00418_252_557_+3_306_102_4	-	-	-	45.45	88	46	1	3	88	48	135
isogroup00134	isotig00229	802	657	292	45.6359	unknown [Glycine max]	ACU14701.1	188	64	188	66.4894	176	7e-51	92/127	72	101/127	79	7/127	5	-2	657	286	46.384	TAIR|locus:2131366 - symbol:AT4G25670 "AT4G25670" species:3702 "Arabidopsis thaliana" [GO:0005575 "cellular_component" evidence=ND] GenomeReviews:CT486007_GR EMBL:AL161563 EMBL:AL050400 IPI:IPI00546864 PIR:T09559 PRIDE:Q9SZZ5 TAIR:At4g25670 HOGENOM:HBG317048 InParanoid:Q9SZZ5 Genevestigator:Q9SZZ5 Uniprot:Q9SZZ5	247	124	243	48.583	84	6e-24	57/125	45	73/125	58	6/125	4	-2		No Match
isogroup00264	isotig00359	604	82	468	64.0728	hypothetical protein [Trifolium pratense]	BAE71297.1	371	243	371	34.7709	164	7e-39	119/129	92	119/129	92	0/129	0	1	82	462	63.0795	TAIR|locus:2129191 - symbol:AT4G16830 "AT4G16830" species:3702 "Arabidopsis thaliana" [GO:0003723 "RNA binding" evidence=ISS] [GO:0008150 "biological_process" evidence=ND] [GO:0005634 "nucleus" evidence=IDA] [GO:0005737 "cytoplasm" evidence=IDA] Pfam:PF04774 GenomeReviews:CT486007_GR GO:GO:0005634 GO:GO:0005737 EMBL:Z97342 EMBL:AL161545 InterPro:IPR006861 EMBL:AF110227 EMBL:AY063896 EMBL:AY096500…	355	231	354	34.9296	97.1	4e-20	71/127	55	82/127	64	3/127	2	1		No Match
isogroup00268	isotig00363	600	391	107	47.5	unknown [Medicago truncatula]	ACJ84206.1	157	61	155	60.5096	142	7e-57	64/95	67	80/95	84	0/95	0	-3	391	116	46	TAIR|locus:2143809 - symbol:AT5G28010 "AT5G28010" species:3702 "Arabidopsis thaliana" [GO:0005575 "cellular_component" evidence=ND] [GO:0003674 "molecular_function" evidence=ND] InterPro:IPR000916 Pfam:PF00407 GenomeReviews:BA000015_GR GO:GO:0006952 GO:GO:0009607 HOGENOM:HBG748945 IPI:IPI00542987 RefSeq:NP_198153.1 UniGene:At.55048 SMR:Q3E8Z5 GeneID:832871 KEGG:ath:AT5G28010 NMPDR:fig|3702.1.peg.…	166	73	165	56.0241	67	3e-16	31/93	33	56/93	60	1/93	1	-3	isotig00363_101_439_-3_339_112_5	Xfa	[S] COG3007 Uncharacterized paraquat-inducible protein B	XF1835	28.92	83	53	1	21	103	197	273
isogroup00082	isotig00177	1018	3	755	73.9686	S-adenosylmethionine synthetase [Medicago truncatula]	A4PU48.1	394	144	394	63.7056	473	1e-131	245/251	97	250/251	99	0/251	0	3	3	755	73.9686	TAIR|locus:2141385 - symbol:AT4G01850 "AT4G01850" species:3702 "Arabidopsis thaliana" [GO:0004478 "methionine adenosyltransferase activity" evidence=ISS] [GO:0006556 "S-adenosylmethionine biosynthetic process" evidence=ISS] InterPro:IPR002133 Pfam:PF00438 Pfam:PF02772 Pfam:PF02773 PIRSF:PIRSF000497 PROSITE:PS00376 PROSITE:PS00377 GO:GO:0005524 GenomeReviews:CT486007_GR GO:GO:0005737 GO:GO:0005618…	393	143	393	63.8677	455	1e-127	233/251	92	245/251	97	0/251	0	3	isotig00177_123_758_+3_636_211_2	Bha	[H] COG0192 S-adenosylmethionine synthetase	BH3300	56.25	208	88	1	4	211	195	399
isogroup00501	isotig00596	476				No hit																		No hit															No Match
isogroup00355	isotig00450	537	469	56	77.095	structural molecule, putative [Ricinus communis]	XP_002528825.1	285	95	232	48.4211	222	6e-59	122/138	88	134/138	97	0/138	0	-3	469	56	77.095	TAIR|locus:2090890 - symbol:AT3G23400 "AT3G23400" species:3702 "Arabidopsis thaliana" [GO:0005198 "structural molecule activity" evidence=ISS] [GO:0010287 "plastoglobule" evidence=IDA] [GO:0005886 "plasma membrane" evidence=IDA] GO:GO:0005886 GO:GO:0005634 GenomeReviews:BA000014_GR PROSITE:PS00213 GO:GO:0009535 GO:GO:0010287 GO:GO:0031977 EMBL:AB015474 eggNOG:NOG08027 EMBL:AY383618 EMBL:AY086921 …	284	94	231	48.5915	204	1e-53	108/138	78	127/138	92	0/138	0	-3		No Match
isogroup00137	isotig00232	789	609	115	62.7376	nuclear acid binding protein, putative [Ricinus communis]	XP_002518798.1	438	278	438	36.758	195	2e-75	107/165	64	130/165	78	4/165	2	-1	570	244	41.4449	TAIR|locus:2012211 - symbol:AT1G49600 "AT1G49600" species:3702 "Arabidopsis thaliana" [GO:0003723 "RNA binding" evidence=ISS] InterPro:IPR000504 InterPro:IPR012677 Pfam:PF00076 PROSITE:PS50102 SMART:SM00360 UniProt:Q9FX88 GO:GO:0005515 GenomeReviews:CT485782_GR GO:GO:0000166 Gene3D:G3DSA:3.30.70.330 GO:GO:0003676 EMBL:AC011807 HOGENOM:HBG756718 eggNOG:KOG0118 HSSP:Q14103 IPI:IPI00529085 PIR:F9653…	468	329	430	21.7949	145	2e-62	72/109	66	90/109	82	7/109	6	-1		No Match
isogroup00298	isotig00393	584	2	235	40.0685	unnamed protein product [Vitis vinifera]	CBI21050.3	571	402	479	13.6602	112	3e-23	68/78	87	72/78	92	0/78	0	2	5	235	39.5548	TAIR|locus:2040115 - symbol:AT2G25430 "AT2G25430" species:3702 "Arabidopsis thaliana" [GO:0005488 "binding" evidence=ISS] [GO:0005634 "nucleus" evidence=IDA] InterPro:IPR011417 InterPro:IPR014712 Pfam:PF07651 GO:GO:0005886 GO:GO:0005634 GenomeReviews:CT485783_GR GO:GO:0005794 GO:GO:0005905 GO:GO:0006897 GO:GO:0005545 GO:GO:0048268 InterPro:IPR008942 InterPro:IPR013809 Gene3D:G3DSA:1.25.40.90 Gene…	653	502	578	11.7917	103	4e-22	64/77	83	67/77	87	0/77	0	2		No Match
isogroup00645	isotig00740	390	2	277	70.7692	aldolase [Pisum sativum]	Q01516.1	356	265	356	25.8427	182	1e-44	90/92	97	90/92	97	0/92	0	2	2	277	70.7692	TAIR|locus:2120192 - symbol:AT4G38970 "AT4G38970" species:3702 "Arabidopsis thaliana" [GO:0006098 "pentose-phosphate shunt" evidence=TAS] [GO:0009570 "chloroplast stroma" evidence=IDA] [GO:0010287 "plastoglobule" evidence=IDA] [GO:0009737 "response to abscisic acid stimulus" evidence=IEP] InterPro:IPR000741 InterPro:IPR013785 Pfam:PF00274 PROSITE:PS00158 GO:GO:0009737 GenomeReviews:CT486007_GR GO…	398	307	398	23.1156	163	2e-40	78/92	84	85/92	92	0/92	0	2	isotig00740_53_280_+2_228_75_1	Atu	[G] COG3588 Fructose-1,6-bisphosphate aldolase	AGl2190	59.18	49	20	0	7	55	285	333
isogroup00552	isotig00647	454	454	128	72.0264	unknown [Medicago truncatula]	ACJ84026.1	136	17	125	80.1471	198	2e-49	94/109	86	100/109	91	0/109	0	-1	397	128	59.4714	TAIR|locus:2018442 - symbol:AT1G75350 "AT1G75350" species:3702 "Arabidopsis thaliana" [GO:0005840 "ribosome" evidence=ISS] [GO:0003735 "structural constituent of ribosome" evidence=ISS] [GO:0006412 "translation" evidence=ISS] [GO:0042254 "ribosome biogenesis" evidence=ISS] [GO:0009793 "embryonic development ending in seed dormancy" evidence=NAS] InterPro:IPR002150 Pfam:PF01197 PRINTS:PR01249 PROS…	144	46	135	62.5	147	1e-35	65/90	72	79/90	87	0/90	0	-1	isotig00647_95_322_-1_228_75_3	Nos	[J] COG0254 Ribosomal protein L31	asl4186	50	44	21	1	1	44	24	66
isogroup00538	isotig00633	459	120	386	58.1699	hypothetical protein OsJ_14899 [Oryza sativa Japonica Group]	EEE61046.1	171	19	69	29.8246	56.2	2e-06	36/89	40	36/89	40	38/89	42	3	291	386	20.915	DICTYBASE|DDB_G0272436 - symbol:DDB_G0272436 "Similar to Volvox carteri f. nagariensis. Pherophorin-dz1 protein." species:44689 "Dictyostelium discoideum" [GO:0005198 "structural molecule activity" evidence=IEA] [GO:0005199 "structural constituent of cell wall" evidence=IEA] [GO:0007155 "cell adhesion" evidence=IEA] [GO:0015629 "actin cytoskeleton" evidence=IEA] dictyBase:DDB_G0272436 EMBL:AAFI02…	242	62	93	13.2231	52.8	5e-07	23/32	71	23/32	71	0/32	0	3		No Match
isogroup00191	isotig00286	692	3	593	85.4046	alkaline alpha-galactosidase [Pisum sativum]	ABR19752.1	777	580	777	25.4826	355	2e-96	178/198	89	186/198	93	1/198	0	3	3	593	85.4046	TAIR|locus:2103488 - symbol:AT3G57520 "AT3G57520" species:3702 "Arabidopsis thaliana" [GO:0005575 "cellular_component" evidence=ND] [GO:0004553 "hydrolase activity, hydrolyzing O-glycosyl compounds" evidence=ISS] GenomeReviews:BA000014_GR GO:GO:0005975 InterPro:IPR017853 SUPFAM:SSF51445 EMBL:AL133248 CAZy:GH36 GO:GO:0047274 InterPro:IPR008811 Pfam:PF05691 EMBL:AY050772 EMBL:AK226370 IPI:IPI005262…	773	578	773	25.3558	241	2e-63	114/197	57	148/197	75	1/197	0	3		No Match
isogroup00467	isotig00562	488	2	331	67.623	unknown [Glycine max]	ACU14818.1	135	24	134	82.2222	167	6e-40	106/111	95	109/111	98	1/111	0	2	2	325	66.3934	TAIR|locus:2131704 - symbol:AT4G27230 "AT4G27230" species:3702 "Arabidopsis thaliana" [GO:0003677 "DNA binding" evidence=ISS] [GO:0005634 "nucleus" evidence=IDA] InterPro:IPR002119 InterPro:IPR007125 InterPro:IPR009072 Pfam:PF00125 PRINTS:PR00620 PROSITE:PS00046 SMART:SM00414 GenomeReviews:CT486007_GR GO:GO:0005634 EMBL:AL161566 GO:GO:0003677 Gene3D:G3DSA:1.10.20.10 SUPFAM:SSF47113 GO:GO:0006334 …	131	24	131	82.4427	165	7e-41	104/108	96	105/108	97	0/108	0	2		No Match
isogroup00457	isotig00552	493	493	365	26.1663	predicted protein [Populus trichocarpa]	XP_002322252.1	2157	2057	2099	1.99351	85.1	2e-34	37/43	86	42/43	97	0/43	0	-1	493	365	26.1663	TAIR|locus:2059969 - symbol:AT2G42270 "AT2G42270" species:3702 "Arabidopsis thaliana" [GO:0008026 "ATP-dependent helicase activity" evidence=ISS] InterPro:IPR001650 InterPro:IPR003593 InterPro:IPR011545 Pfam:PF00270 Pfam:PF00271 PROSITE:PS51194 SMART:SM00382 SMART:SM00490 InterPro:IPR014001 InterPro:IPR014021 InterPro:IPR004179 GO:GO:0005524 GenomeReviews:CT485783_GR GO:GO:0003676 EMBL:AC002561 S…	2172	2074	2116	1.97974	82.4	1e-33	34/43	79	41/43	95	0/43	0	-1		No Match
isogroup00474	isotig00569	487	226	486	53.5934	signal recognition particle 54 kDa subunit precursor [Pisum sativum]	AAC64109.1	525	319	405	16.5714	160	7e-76	81/87	93	84/87	96	0/87	0	1	226	486	53.5934	TAIR|gene:2150619 - symbol:CPSRP54 "CHLOROPLAST SIGNAL RECOGNITION PARTICLE 54 KDA SUBUNIT" species:3702 "Arabidopsis thaliana" [GO:0009507 "chloroplast" evidence=IDA] InterPro:IPR000897 InterPro:IPR003593 InterPro:IPR004125 InterPro:IPR004780 InterPro:IPR013822 Pfam:PF00448 Pfam:PF02881 Pfam:PF02978 PROSITE:PS00300 SMART:SM00382 UniProt:P37107 GO:GO:0005525 GO:GO:0005515 GenomeReviews:BA000015_G…	564	360	446	15.4255	148	2e-73	75/87	86	79/87	90	0/87	0	1	isotig00569_241_486_+1_246_82_7	Nos	[U] COG0541 Signal recognition particle GTPase	alr1952	56.1	82	36	0	1	82	289	370
																																						isotig00569_44_259_+2_216_71_2	Syn	[U] COG0541 Signal recognition particle GTPase	slr1531	75	64	16	0	1	64	223	286
isogroup00413	isotig00508	500	397	140	51.6	unnamed protein product [Vitis vinifera]	CBI16180.3	117	26	111	73.5043	165	2e-39	85/86	98	85/86	98	0/86	0	-2	397	140	51.6	TAIR|locus:2077182 - symbol:AT3G45980 "AT3G45980" species:3702 "Arabidopsis thaliana" [GO:0003677 "DNA binding" evidence=ISS] InterPro:IPR000558 InterPro:IPR007125 InterPro:IPR009072 Pfam:PF00125 PRINTS:PR00621 PROSITE:PS00357 SMART:SM00427 GenomeReviews:BA000014_GR GO:GO:0005730 GO:GO:0003677 Gene3D:G3DSA:1.10.20.10 SUPFAM:SSF47113 EMBL:AL162459 GO:GO:0006334 GO:GO:0000786 HOGENOM:HBG715487 UniG…	150	59	144	57.3333	164	1e-40	84/86	97	86/86	100	0/86	0	-2	isotig00508_113_319_-2_207_68_2	-	-	-	76.67	60	14	0	1	60	63	122
isogroup00169	isotig00264	731	32	619	80.4378	unknown [Glycine max]	ACU17730.1	244	47	239	79.0984	241	9e-62	118/196	60	142/196	72	3/196	1	2	191	604	56.6347	TAIR|locus:2056603 - symbol:AT2G28580 "AT2G28580" species:3702 "Arabidopsis thaliana" [GO:0005575 "cellular_component" evidence=ND] [GO:0003674 "molecular_function" evidence=ND] [GO:0008150 "biological_process" evidence=ND] InterPro:IPR004158 GenomeReviews:CT485783_GR Pfam:PF03140 HOGENOM:HBG320405 EMBL:AY773851 IPI:IPI00518943 RefSeq:NP_180425.2 UniGene:At.50977 PRIDE:Q5S4X4 GeneID:817406 KEGG:a…	536	375	512	25.7463	116	9e-26	55/138	39	85/138	61	0/138	0	2		No Match
isogroup00022	isotig00087	402	395	261	33.5821	pyridoxine biosynthesis protein [Medicago truncatula]	AAZ67140.1	314	270	314	14.3312	92.4	2e-17	44/45	97	45/45	100	0/45	0	-2	395	261	33.5821	TAIR|locus:2179142 - symbol:AT5G01410 "AT5G01410" species:3702 "Arabidopsis thaliana" [GO:0010224 "response to UV-B" evidence=IGI] [GO:0005829 "cytosol" evidence=IDA] [GO:0042819 "vitamin B6 biosynthetic process" evidence=IGI] [GO:0005886 "plasma membrane" evidence=IDA] [GO:0006950 "response to stress" evidence=IMP] [GO:0006979 "response to oxidative stress" evidence=IMP] [GO:0006982 "response to…	309	265	309	14.5631	82	5e-16	39/45	86	41/45	91	0/45	0	-2		No Match
isogroup00356	isotig00451	535	1	222	41.4953	unknown [Medicago truncatula]	ACJ85796.1	249	175	248	29.7189	127	5e-28	60/74	81	68/74	91	0/74	0	1	1	207	38.6916	TAIR|locus:2006732 - symbol:AT1G14820 "AT1G14820" species:3702 "Arabidopsis thaliana" [GO:0005575 "cellular_component" evidence=ND] [GO:0005215 "transporter activity" evidence=ISS] [GO:0006810 "transport" evidence=ISS] GenomeReviews:CT485782_GR InterPro:IPR001251 Pfam:PF00650 SUPFAM:SSF52087 PROSITE:PS50191 Gene3D:G3DSA:3.40.525.10 SMART:SM00516 InterPro:IPR011074 SUPFAM:SSF46938 eggNOG:KOG1470 E…	252	174	245	28.5714	89	8e-18	43/72	59	56/72	77	3/72	4	1	isotig00451_10_228_+1_219_72_1	-	-	-	35.85	53	33	1	2	54	213	264
isogroup00210	isotig00305	666	1	546	81.982	thaumatin-like protein precursor [Prunus avium]	P50694.1	245	24	206	74.6939	293	4e-94	133/183	72	150/183	81	1/183	0	1	10	567	83.7838	TAIR|locus:2198641 - symbol:AT1G20030 "AT1G20030" species:3702 "Arabidopsis thaliana" [GO:0003674 "molecular_function" evidence=ND] [GO:0051707 "response to other organism" evidence=ISS] [GO:0031225 "anchored to membrane" evidence=TAS] Pfam:PF00314 GO:GO:0031225 EMBL:AC022472 InterPro:IPR001938 InterPro:IPR017949 Gene3D:G3DSA:2.60.110.10 PIRSF:PIRSF002703 PRINTS:PR00347 SMART:SM00205 SUPFAM:SSF49…	316	23	213	60.443	211	3e-66	101/191	52	126/191	65	5/191	2	1		No Match
isogroup00368	isotig00463	528	527	63	88.0682	unknown [Glycine max]	ACU17862.1	251	97	251	61.753	255	2e-66	140/155	90	148/155	95	0/155	0	-2	527	63	88.0682	TAIR|locus:2178267 - symbol:AT5G23040 "AT5G23040" species:3702 "Arabidopsis thaliana" [GO:0005739 "mitochondrion" evidence=IDA] [GO:0008219 "cell death" evidence=IDA] GenomeReviews:BA000015_GR GO:GO:0005739 GO:GO:0008219 GO:GO:0009941 EMBL:AB006708 eggNOG:NOG12308 InterPro:IPR021788 Pfam:PF11833 EMBL:AY125520 EMBL:AY143835 EMBL:AB210817 IPI:IPI00538097 RefSeq:NP_197695.1 UniGene:At.43826 UniGene:…	258	104	258	60.0775	220	2e-57	119/155	76	136/155	87	0/155	0	-2	isotig00463_60_497_-2_438_145_2	-	-	-	24.81	129	84	5	23	145	87	208
isogroup00038	isotig00119	338	11	226	63.9053	unknown [Medicago truncatula]	ACJ85691.1	393	205	276	18.3206	159	1e-37	69/72	95	72/72	100	0/72	0	2	11	223	63.0178	TAIR|locus:2201816 - symbol:AT1G08450 "AT1G08450" species:3702 "Arabidopsis thaliana" [GO:0005509 "calcium ion binding" evidence=ISS] [GO:0005783 "endoplasmic reticulum" evidence=IDA] [GO:0010204 "defense response signaling pathway, resistance gene-independent" evidence=IMP] [GO:0042742 "defense response to bacterium" evidence=IMP] [GO:0005789 "endoplasmic reticulum membrane" evidence=IDA] [GO:00…	424	208	278	16.7453	129	2e-30	55/71	77	62/71	87	0/71	0	2		No Match
isogroup00271	isotig00366	602	189	515	54.3189	peroxidase [Pisum sativum]	BAD97438.1	353	157	265	30.8782	199	3e-56	96/109	88	102/109	93	0/109	0	3	189	506	52.8239	TAIR|locus:2057180 - symbol:AT2G38380 "AT2G38380" species:3702 "Arabidopsis thaliana" [GO:0004601 "peroxidase activity" evidence=ISS] [GO:0010043 "response to zinc ion" evidence=IEP] InterPro:IPR000823 InterPro:IPR002016 InterPro:IPR010255 Pfam:PF00141 PRINTS:PR00458 PRINTS:PR00461 PROSITE:PS50873 GO:GO:0005773 GenomeReviews:CT485783_GR GO:GO:0005509 GO:GO:0005576 GO:GO:0055114 GO:GO:0009651 GO:G…	349	161	267	30.659	125	1e-33	63/107	58	74/107	69	1/107	0	3		No Match
isogroup00142	isotig00237	773	2	700	90.4269	unknown [Medicago truncatula]	ACJ84724.1	289	57	289	80.6228	470	8e-131	229/233	98	232/233	99	0/233	0	2	2	700	90.4269	TAIR|gene:1005714430 - symbol:LHCB4.2 "light harvesting complex PSII" species:3702 "Arabidopsis thaliana" [GO:0009579 "thylakoid" evidence=IDA] InterPro:IPR001344 GO:GO:0016021 GenomeReviews:BA000014_GR GO:GO:0000287 GO:GO:0009941 GO:GO:0009637 GO:GO:0010218 GO:GO:0010114 GO:GO:0018298 EMBL:AC010871 GO:GO:0009535 HOGENOM:HBG618504 GO:GO:0009522 GO:GO:0009523 GO:GO:0016168 GO:GO:0009765 PANTHER:PT…	287	55	287	81.1847	451	1e-126	219/233	93	226/233	96	0/233	0	2		No Match
isogroup00337	isotig00432	543	1	477	87.8453	isocitrate dehydrogenase precursor [Medicago sativa]	Q40345.1	433	275	433	36.7206	309	1e-82	153/159	96	156/159	98	0/159	0	1	1	477	87.8453	TAIR|gene:2009758 - symbol:AT1G65930.1 species:3702 "Arabidopsis thaliana" [GO:0046686 "response to cadmium ion" evidence=IEP] [GO:0005507 "copper ion binding" evidence=IDA] [GO:0005886 "plasma membrane" evidence=IDA] [GO:0009651 "response to salt stress" evidence=IEP] [GO:0048046 "apoplast" evidence=IDA] InterPro:IPR001804 InterPro:IPR004790 InterPro:IPR019818 Pfam:PF00180 PIRSF:PIRSF000108 PROS…	410	252	410	38.7805	300	1e-81	146/159	91	154/159	96	0/159	0	1	isotig00432_7_480_+1_474_157_3	Atu	[C] COG0538 Isocitrate dehydrogenases	AGc3429	68.15	157	46	1	1	157	303	455
isogroup00553	isotig00648	454	452	3	99.1189	unknown [Glycine max]	ACU19332.1	260	110	259	57.6923	284	4e-75	140/150	93	147/150	98	0/150	0	-3	452	3	99.1189	TAIR|gene:2081714 - symbol:AT3G62870.1 species:3702 "Arabidopsis thaliana" [GO:0022626 "cytosolic ribosome" evidence=IDA] [GO:0005886 "plasma membrane" evidence=IDA] [GO:0016020 "membrane" evidence=IDA] InterPro:IPR004037 PROSITE:PS01082 InterPro:IPR001921 InterPro:IPR004038 Pfam:PF01248 GO:GO:0005886 GenomeReviews:BA000014_GR GO:GO:0042254 EMBL:AL162651 InterPro:IPR018492 PRINTS:PR00881 GO:GO:00…	256	106	255	58.5938	273	2e-73	131/150	87	144/150	96	0/150	0	-3	isotig00648_3_269_-3_267_89_3	Spo	[J] COG1358 Ribosomal protein HS6-type (S12/L30/L7a)	SPBC29A3.04	61.97	71	27	0	1	71	173	243
isogroup00165	isotig00260	733	1	597	81.4461	cryptochrome 2A apoprotein [Pisum sativum]	AAS79665.1	629	278	476	31.6375	429	2e-134	197/199	98	198/199	99	0/199	0	1	1	591	80.6276	TAIR|gene:2018253 - symbol:CRY2 "CRYPTOCHROME 2" species:3702 "Arabidopsis thaliana" [GO:0005773 "vacuole" evidence=IDA] InterPro:IPR002081 InterPro:IPR005101 InterPro:IPR006050 InterPro:IPR018394 Pfam:PF00875 Pfam:PF03441 PRINTS:PR00147 PROSITE:PS00394 PROSITE:PS00691 GenomeReviews:CT485782_GR GO:GO:0005524 GO:GO:0005634 GO:GO:0005773 GO:GO:0006281 GO:GO:0042803 GO:GO:0009414 GO:GO:0010118 GO:GO…	612	282	478	32.1895	371	1e-102	164/197	83	180/197	91	0/197	0	1	isotig00260_190_732_+1_543_181_7	Mlo	[L] COG0415 Deoxyribodipyrimidine photolyase	mll8094	49.64	137	69	0	1	137	332	468
isogroup00513	isotig00608	471	238	375	29.2994	unknown [Glycine max]	ACU22848.1	295	235	285	17.2881	63.9	7e-09	33/51	64	38/51	74	5/51	9	1	184	372	40.1274	TAIR|gene:2173736 - symbol:AT5G40210.1 species:3702 "Arabidopsis thaliana" [GO:0016020 "membrane" evidence=IEA] InterPro:IPR000620 Pfam:PF00892 GenomeReviews:BA000015_GR GO:GO:0016020 HOGENOM:HBG746572 EMBL:AF412089 EMBL:BT001013 IPI:IPI00539737 RefSeq:NP_568578.1 UniGene:At.9198 GeneID:834019 KEGG:ath:AT5G40210 NMPDR:fig|3702.1.peg.25721 TAIR:At5g40210 InParanoid:Q945L4 OMA:MESSSHN Genevestigato…	339	280	339	17.6991	50.8	2e-06	28/63	44	38/63	60	3/63	4	1		No Match
isogroup00029	isotig00101	602	2	469	77.7409	unknown [Medicago truncatula]	ACJ85463.1	265	99	254	58.8679	270	7e-71	151/156	96	155/156	99	0/156	0	2	2	469	77.7409	TAIR|gene:3443070 - symbol:AT5G07090.1 species:3702 "Arabidopsis thaliana" [GO:0022626 "cytosolic ribosome" evidence=IDA] [GO:0005886 "plasma membrane" evidence=IDA] InterPro:IPR000876 InterPro:IPR002942 Pfam:PF01479 PIRSF:PIRSF002116 PROSITE:PS50889 SMART:SM00363 Pfam:PF00467 GO:GO:0005515 GenomeReviews:BA000015_GR GO:GO:0005886 EMBL:AL163652 GO:GO:0006412 GO:GO:0003735 GO:GO:0022626 EMBL:AB0106…	262	99	254	59.542	260	3e-69	140/156	89	155/156	99	0/156	0	2	isotig00101_251_481_+2_231_76_1	Spo	[J] COG1471 Ribosomal protein S4E	SPBC21B10.10	65.75	73	25	0	1	73	182	254
isogroup00114	isotig00209	854	852	136	83.9578	predicted protein [Populus trichocarpa]	XP_002308707.1	642	404	642	37.2274	397	8e-109	223/239	93	231/239	96	0/239	0	-3	852	136	83.9578	TAIR|gene:2183709 - symbol:AT5G10840.1 species:3702 "Arabidopsis thaliana" [GO:0005886 "plasma membrane" evidence=IDA] InterPro:IPR004240 Pfam:PF02990 GenomeReviews:BA000015_GR GO:GO:0016021 GO:GO:0005886 GO:GO:0005794 GO:GO:0009505 EMBL:AL365234 eggNOG:KOG1278 HOGENOM:HBG524073 PANTHER:PTHR10766 IPI:IPI00546441 PIR:T50793 STRING:Q9LEV5 PRIDE:Q9LEV5 TAIR:At5g10840 InParanoid:Q9LEV5 PhylomeDB:Q9LE…	639	401	639	37.4022	390	4e-108	217/239	90	231/239	96	0/239	0	-3	isotig00209_133_717_-3_585_194_3	-	-	-	48.09	183	95	0	12	194	447	629
isogroup00738	isotig00833	146	145	2	98.6301	unknown [Medicago truncatula]	ACJ86291.1	378	213	260	12.6984	79	2e-13	36/48	75	41/48	85	0/48	0	-2	145	8	94.5205	TAIR|locus:2175433 - symbol:AT5G04720 "AT5G04720" species:3702 "Arabidopsis thaliana" [GO:0006952 "defense response" evidence=ISS] InterPro:IPR000767 InterPro:IPR002182 InterPro:IPR003593 Pfam:PF00931 PRINTS:PR00364 SMART:SM00382 GenomeReviews:BA000015_GR GO:GO:0005524 GO:GO:0006952 GO:GO:0006915 HOGENOM:HBG318728 PROSITE:PS51153 GO:GO:0017111 EMBL:AB008271 EMBL:AL162972 EMBL:AY050794 EMBL:AY1139…	811	647	692	5.67201	61.6	6e-10	25/46	54	36/46	78	0/46	0	-2		No Match
isogroup00100	isotig00195	903	902	15	98.3389	receptor-like protein kinase [Glycine max]	ACJ37405.1	679	383	677	43.4462	508	3e-142	248/296	83	276/296	93	1/296	0	-2	899	42	95.0166	TAIR|locus:2026585 - symbol:AT1G07650 "AT1G07650" species:3702 "Arabidopsis thaliana" [GO:0005524 "ATP binding" evidence=ISS] [GO:0016301 "kinase activity" evidence=ISS] [GO:0004674 "protein serine/threonine kinase activity" evidence=ISS] [GO:0006468 "protein amino acid phosphorylation" evidence=ISS] [GO:0007169 "transmembrane receptor protein tyrosine kinase signaling pathway" evidence=ISS] Pfam…	1014	729	1013	28.1065	414	2e-115	207/287	72	239/287	83	3/287	1	-2	isotig00195_12_824_-2_813_270_8	Lin	[RTKL] COG0515 Serine/threonine protein kinase	lin1934_1	39.18	97	56	1	29	125	114	207
isogroup00414	isotig00509	509	509	198	61.2967	unknown [Medicago truncatula]	ACJ85453.1	327	217	327	33.945	175	2e-42	92/111	82	97/111	87	7/111	6	-1	509	201	60.7073	TAIR|locus:2014535 - symbol:AT1G03360 "AT1G03360" species:3702 "Arabidopsis thaliana" [GO:0004527 "exonuclease activity" evidence=ISS] GenomeReviews:CT485782_GR InterPro:IPR016027 SUPFAM:SSF50249 EMBL:AC005278 HOGENOM:HBG735314 eggNOG:KOG3013 EMBL:BT010533 EMBL:AK176232 IPI:IPI00525990 PIR:C86165 RefSeq:NP_171835.1 UniGene:At.42547 STRING:Q9ZVT7 PRIDE:Q9ZVT7 GeneID:839521 KEGG:ath:AT1G03360 NMPDR…	322	220	322	31.9876	104	1e-22	54/103	52	70/103	67	0/103	0	-1		No Match
isogroup00647	isotig00742	390				No hit																		No hit															No Match
isogroup00659	isotig00754	376	3	221	58.2447	trehalose-6-phosphate synthase, putative [Ricinus communis]	XP_002527520.1	753	676	750	9.96016	133	1e-29	65/75	86	72/75	96	2/75	2	3	3	218	57.4468	TAIR|locus:2200216 - symbol:AT1G68020 "AT1G68020" species:3702 "Arabidopsis thaliana" [GO:0004805 "trehalose-phosphatase activity" evidence=IGI;ISS;IMP] [GO:0005992 "trehalose biosynthetic process" evidence=IGI;ISS] [GO:0016757 "transferase activity, transferring glycosyl groups" evidence=ISS] [GO:0003825 "alpha,alpha-trehalose-phosphate synthase (UDP-forming) activity" evidence=IGI;IMP] InterPro…	860	783	856	8.60465	122	3e-28	59/74	79	68/74	91	2/74	2	3	isotig00754_9_233_+3_225_74_4	Spo	[G] COG1877 Trehalose-6-phosphatase	SPAC19G12.15c_2	31.88	69	43	2	3	69	204	270
isogroup00411	isotig00506	510	402	208	38.2353	hypothetical protein [Cicer arietinum]	CAB71133.1	83	19	83	78.3133	112	2e-23	51/65	78	58/65	89	0/65	0	-1				No hit															No Match
isogroup00656	isotig00751	382				No hit																		No hit															No Match
isogroup00018	isotig00079	251	249	1	99.2032	predicted protein [Populus trichocarpa]	XP_002313371.1	401	306	388	20.6983	158	2e-37	79/83	95	80/83	96	0/83	0	-3	249	4	98.008	TAIR|gene:2041648 - symbol:AGT "ALANINE:GLYOXYLATE AMINOTRANSFERASE" species:3702 "Arabidopsis thaliana" [GO:0005886 "plasma membrane" evidence=IDA] [GO:0009507 "chloroplast" evidence=IDA] [GO:0016020 "membrane" evidence=IDA] [GO:0005777 "peroxisome" evidence=IDA] [GO:0048046 "apoplast" evidence=IDA] [GO:0009570 "chloroplast stroma" evidence=IDA] InterPro:IPR000192 InterPro:IPR015421 Pfam:PF00266…	401	306	387	20.4489	150	1e-36	73/82	89	80/82	97	0/82	0	-3	isotig00079_1_105_-3_105_35_2	Sme	[E] COG0075 Serine-pyruvate aminotransferase/archaeal aspartate aminotransferase	SMa2139	51.52	33	16	0	1	33	349	381
isogroup00089	isotig00184	998	9	797	79.0581	chloroplast chlorophyll a/b binding protein [Pisum sativum]	ABN49454.2	266	4	266	98.8722	531	4e-149	259/263	98	261/263	99	0/263	0	3	9	797	79.0581	TAIR|gene:3694055 - symbol:LHB1B1 "LIGHT-HARVESTING CHLOROPHYLL-PROTEIN COMPLEX II SUBUNIT B1" species:3702 "Arabidopsis thaliana" [GO:0009941 "chloroplast envelope" evidence=IDA] [GO:0009535 "chloroplast thylakoid membrane" evidence=IDA] [GO:0009507 "chloroplast" evidence=IDA] [GO:0016020 "membrane" evidence=IDA] [GO:0009579 "thylakoid" evidence=IDA] InterPro:IPR001344 GenomeReviews:CT485783_GR …	266	4	266	98.8722	468	1e-131	231/265	87	245/265	92	4/265	1	3	isotig00184_15_800_+3_786_261_6	Spo	[RTKL] COG0515 Serine/threonine protein kinase	SPBC119.07_1	39.71	68	35	3	53	114	161	228
isogroup00033	isotig00109	496	30	371	68.9516	unknown [Glycine max]	ACU23305.1	300	61	173	37.6667	127	7e-28	70/115	60	86/115	74	3/115	2	3	6	398	79.2339	TAIR|gene:2157701 - symbol:CP31B species:3702 "Arabidopsis thaliana" [GO:0009941 "chloroplast envelope" evidence=IDA] [GO:0009507 "chloroplast" evidence=IDA] [GO:0009570 "chloroplast stroma" evidence=IDA] InterPro:IPR000504 InterPro:IPR012677 Pfam:PF00076 PROSITE:PS50102 SMART:SM00360 GenomeReviews:BA000015_GR GO:GO:0008266 GO:GO:0000166 GO:GO:0009570 Gene3D:G3DSA:3.30.70.330 GO:GO:0009941 GO:GO:…	289	50	173	42.9066	99.8	4e-21	63/132	47	86/132	65	9/132	6	3		No Match
isogroup00571	isotig00666	443	2	316	71.1061	PREDICTED: hypothetical protein [Vitis vinifera]	XP_002285843.1	450	252	356	23.3333	167	4e-51	77/105	73	94/105	89	0/105	0	2	2	316	71.1061	TAIR|locus:2194884 - symbol:AT1G44820 "AT1G44820" species:3702 "Arabidopsis thaliana" [GO:0004046 "aminoacylase activity" evidence=ISS] InterPro:IPR002933 InterPro:IPR010159 Pfam:PF01546 PIRSF:PIRSF036696 GO:GO:0005737 GO:GO:0006508 GO:GO:0008237 GO:GO:0006520 HSSP:Q03154 GO:GO:0004046 TIGRFAMs:TIGR01880 MEROPS:M20.973 EMBL:AC020576 EMBL:BT026130 IPI:IPI00529495 PIR:C96507 RefSeq:NP_175103.2 UniG…	438	237	341	23.9726	158	2e-47	74/105	70	89/105	84	0/105	0	2	isotig00666_2_319_+2_318_105_5	-	-	-	30.43	69	45	1	36	101	170	238
isogroup00500	isotig00595	474	342	208	28.481	unknown [Medicago truncatula]	ACJ83688.1	46	1	46	100	57.8	5e-07	29/46	63	34/46	73	1/46	2	-1				No hit															No Match
isogroup00175	isotig00270	722	2	466	64.4044	vcCyP [Vicia faba]	BAA25755.1	171	17	171	90.6433	282	3e-74	148/155	95	154/155	99	0/155	0	2	2	466	64.4044	TAIR|gene:2045075 - symbol:ROC3 "ROTAMASE CYP 3" species:3702 "Arabidopsis thaliana" [GO:0005886 "plasma membrane" evidence=IDA] [GO:0009507 "chloroplast" evidence=IDA] InterPro:IPR002130 InterPro:IPR020892 Pfam:PF00160 PRINTS:PR00153 PROSITE:PS00170 PROSITE:PS50072 GO:GO:0005886 GO:GO:0009507 GenomeReviews:CT485783_GR GO:GO:0006457 GO:GO:0042277 EMBL:AC005825 eggNOG:KOG0865 HOGENOM:HBG610621 BRE…	173	18	172	89.5954	252	8e-67	132/155	85	143/155	92	0/155	0	2	isotig00270_155_469_+2_315_104_2	Sce	[O] COG0652 Peptidyl-prolyl cis-trans isomerase (rotamase) - cyclophilin family	YDR155c	68.27	104	33	0	1	104	59	162
isogroup00146	isotig00241	769	193	384	24.9675	unknown [Glycine max]	ACU13268.1	207	141	206	31.8841	99.8	7e-41	50/66	75	58/66	87	2/66	3	1	193	387	25.3576	TAIR|locus:2167893 - symbol:AT5G62360 "AT5G62360" species:3702 "Arabidopsis thaliana" [GO:0005575 "cellular_component" evidence=ND] [GO:0008150 "biological_process" evidence=ND] [GO:0046910 "pectinesterase inhibitor activity" evidence=ISS] InterPro:IPR006501 Pfam:PF04043 SMART:SM00856 GO:GO:0004857 EMBL:AB019235 GO:GO:0030599 SUPFAM:SSF101148 TIGRFAMs:TIGR01614 Gene3D:G3DSA:1.20.140.40 EMBL:BT003…	203	139	203	32.0197	81.3	7e-31	37/65	56	51/65	78	0/65	0	1		No Match
isogroup00357	isotig00452	534	40	417	70.7865	unknown [Glycine max]	ACU19343.1	206	80	205	61.165	248	2e-64	114/126	90	121/126	96	0/126	0	1	40	414	70.2247	TAIR|gene:2164599 - symbol:AT5G57040.1 species:3702 "Arabidopsis thaliana" [GO:0009507 "chloroplast" evidence=IDA] Pfam:PF00903 GenomeReviews:BA000015_GR GO:GO:0009507 EMBL:AB024035 HOGENOM:HBG704761 InterPro:IPR004360 eggNOG:COG0346 UniGene:At.23555 UniGene:At.45477 EMBL:AY088499 EMBL:BT024587 EMBL:AK227223 IPI:IPI00543485 RefSeq:NP_200514.1 UniGene:Rra.4576 SMR:Q9LTR8 PRIDE:Q9LTR8 GeneID:835808…	197	73	197	63.4518	243	3e-64	111/125	88	120/125	96	0/125	0	1	isotig00452_199_423_+1_225_74_2	Nos	[E] COG0346 Lactoylglutathione lyase and related lyases	alr2074	35.62	73	40	2	2	71	67	135
isogroup00001	isotig00006	1090	1	267	24.4954	Psst70 (stress 70 protein) [Pisum sativum]	Q02028.1	706	618	706	12.6062	104	3e-20	89/89	100	89/89	100	0/89	0	1	1	264	24.2202	TAIR|locus:2158834 - symbol:AT5G49910 "AT5G49910" species:3702 "Arabidopsis thaliana" [GO:0006457 "protein folding" evidence=TAS] [GO:0009408 "response to heat" evidence=IEP] [GO:0009532 "plastid stroma" evidence=TAS] HAMAP:MF_00332 InterPro:IPR001023 InterPro:IPR012725 PRINTS:PR00301 Pfam:PF00012 Prosite:PS00297 Prosite:PS00329 Prosite:PS01036 GO:GO:0005524 GO:GO:0048046 GO:GO:0046686 GO:GO:0006…	718	628	717	12.5348	80.9	7e-15	57/90	63	61/90	67	2/90	2	1		No Match
isogroup00350	isotig00445	538	537	1	99.8141	MAP kinase kinase [Medicago sativa subsp. x varia]	CAC69138.1	356	110	288	50.2809	346	7e-94	169/179	94	172/179	96	0/179	0	-2	537	1	99.8141	TAIR|gene:2123908 - symbol:ATMKK2 "ARABIDOPSIS THALIANA MAP KINASE KINASE 2" species:3702 "Arabidopsis thaliana" [GO:0005886 "plasma membrane" evidence=IDA] InterPro:IPR000719 InterPro:IPR002290 InterPro:IPR008271 InterPro:IPR017441 InterPro:IPR017442 Pfam:PF00069 PROSITE:PS00107 PROSITE:PS00108 PROSITE:PS50011 SMART:SM00220 UniProt:Q9S7U9 GO:GO:0005515 GO:GO:0005886 GO:GO:0005524 GenomeReviews:C…	363	110	286	48.7603	269	5e-72	130/179	72	149/179	83	2/179	1	-2	isotig00445_1_423_-2_423_141_5	Spo	[RTKL] COG0515 Serine/threonine protein kinase	SPAC1D4.13	50.82	122	56	2	1	122	142	259
isogroup00115	isotig00210	854	803	21	91.6862	14-3-3 brain protein homolog [Vicia faba]	P42654.1	261	1	261	100	471	7e-131	259/261	99	260/261	99	0/261	0	-1	803	21	91.6862	TAIR|gene:2041543 - symbol:GRF9 "GENERAL REGULATORY FACTOR 9" species:3702 "Arabidopsis thaliana" [GO:0005886 "plasma membrane" evidence=IDA] InterPro:IPR000308 Pfam:PF00244 PIRSF:PIRSF000868 PRINTS:PR00305 PROSITE:PS00796 PROSITE:PS00797 SMART:SM00101 HOGENOM:HBG611720 GO:GO:0005886 GO:GO:0019904 Gene3D:G3DSA:1.20.190.20 PANTHER:PTHR18860 SUPFAM:SSF48445 GO:GO:0005634 GO:GO:0005737 EMBL:U60444 E…	263	1	263	100	389	7e-108	215/263	81	240/263	91	2/263	0	-1	isotig00210_18_803_-1_786_261_7	Spo	[T] COG5040 14-3-3 family protein	SPAC8E11.02c	74.04	235	61	0	3	237	2	236
isogroup00074	isotig00169	1092	419	964	50	peroxisomal glycolate oxidase [Glycine max]	BAG09382.1	371	190	371	49.0566	324	2e-153	164/182	90	173/182	95	0/182	0	2	419	949	48.6264	TAIR|locus:2091642 - symbol:AT3G14420 "AT3G14420" species:3702 "Arabidopsis thaliana" [GO:0008891 "glycolate oxidase activity" evidence=ISS;IMP] InterPro:IPR000262 InterPro:IPR008259 InterPro:IPR012133 InterPro:IPR013785 Pfam:PF01070 PIRSF:PIRSF000138 PROSITE:PS00557 PROSITE:PS51349 GO:GO:0048046 GO:GO:0005634 GenomeReviews:BA000014_GR GO:GO:0005777 GO:GO:0055114 Gene3D:G3DSA:3.20.20.70 GO:GO:000…	367	190	366	48.2289	313	5e-149	156/177	88	167/177	94	0/177	0	2	isotig00169_422_967_+2_546_181_3	Nos	[C] COG1304 L-lactate dehydrogenase (FMN-dependent) and related alpha-hydroxy acid dehydrogenases	all0170	49.35	154	78	0	6	159	205	358
																																						isotig00169_63_485_+3_423_140_6	Nos	[C] COG1304 L-lactate dehydrogenase (FMN-dependent) and related alpha-hydroxy acid dehydrogenases	all0170	55.37	121	47	2	5	118	79	199
isogroup00014	isotig00070	1130	1128	580	48.5841	hypothetical protein [Cicer arietinum]	CAA10289.1	286	104	286	63.986	340	3e-91	176/183	96	182/183	99	0/183	0	-3	1128	580	48.5841	TAIR|gene:2170697 - symbol:HIR1 "HYPERSENSITIVE-INDUCED RESPONSE PROTEIN 1" species:3702 "Arabidopsis thaliana" [GO:0005886 "plasma membrane" evidence=IDA] [GO:0005773 "vacuole" evidence=IDA] [GO:0016020 "membrane" evidence=IDA] InterPro:IPR001107 Pfam:PF01145 UniProt:Q9FM19 GO:GO:0005515 GenomeReviews:BA000015_GR GO:GO:0005886 GO:GO:0005773 EMBL:AB009053 SMART:SM00244 UniGene:At.71021 eggNOG:KOG…	286	104	286	63.986	320	4e-87	169/183	92	176/183	96	0/183	0	-3	isotig00070_577_1032_-3_456_151_6	Spn	[O] COG0330 Membrane protease subunits, stomatin/prohibitin homologs	SP2156	47.55	143	74	1	1	143	128	269
isogroup00164	isotig00259	736	3	647	87.6359	unknown [Medicago truncatula]	ACJ85064.1	358	144	358	60.0559	344	8e-93	194/216	89	200/216	92	2/216	0	3	3	542	73.3696	TAIR|locus:2063015 - symbol:AT2G46080 "AT2G46080" species:3702 "Arabidopsis thaliana" [GO:0008150 "biological_process" evidence=ND] GenomeReviews:CT485783_GR EMBL:AC005397 HOGENOM:HBG587294 EMBL:AY072305 EMBL:AY114548 IPI:IPI00519209 PIR:E84898 RefSeq:NP_566063.1 UniGene:At.20870 PRIDE:O82360 GeneID:819216 KEGG:ath:AT2G46080 NMPDR:fig|3702.1.peg.11785 TAIR:At2g46080 InParanoid:O82360 OMA:LLDICIA …	347	141	318	51.2968	181	2e-45	97/181	53	124/181	68	4/181	2	3		No Match
isogroup00713	isotig00808	267				No hit																		No hit															No Match
isogroup00098	isotig00193	905	3	554	60.9945	PREDICTED: hypothetical protein isoform 1 [Vitis vinifera]	XP_002285802.1	367	184	362	48.7738	177	2e-42	124/185	67	142/185	76	7/185	3	3	3	554	60.9945	TAIR|locus:2029491 - symbol:AT1G78080 "AT1G78080" species:3702 "Arabidopsis thaliana" [GO:0006355 "regulation of transcription, DNA-dependent" evidence=ISS] [GO:0003700 "transcription factor activity" evidence=ISS;IDA;TAS] [GO:0003677 "DNA binding" evidence=IDA;TAS] [GO:0005634 "nucleus" evidence=IC;IDA] [GO:0009414 "response to water deprivation" evidence=IEP;IMP] [GO:0009416 "response to light …	334	166	332	50	157	5e-38	117/186	62	132/186	70	21/186	11	3		No Match
isogroup00437	isotig00532	498				No hit																		No hit															No Match
isogroup00209	isotig00304	665	529	47	72.6316	universal stress protein [Arachis hypogaea]	ACF74293.1	181	5	166	89.5028	274	8e-72	134/162	82	148/162	91	1/162	0	-2	550	50	75.3383	TAIR|locus:2043273 - symbol:AT2G47710 "AT2G47710" species:3702 "Arabidopsis thaliana" [GO:0003674 "molecular_function" evidence=ND] [GO:0006950 "response to stress" evidence=ISS] InterPro:IPR006016 Pfam:PF00582 GO:GO:0005773 GO:GO:0006950 GenomeReviews:CT485783_GR EMBL:AC005309 InterPro:IPR014729 Gene3D:G3DSA:3.40.50.620 HOGENOM:HBG733992 InterPro:IPR006015 PRINTS:PR01438 eggNOG:COG0589 EMBL:AY05…	162	1	161	99.3827	214	3e-55	108/169	63	132/169	78	10/169	5	-2	isotig00304_44_658_-2_615_204_5	Lla	[T] COG0589 Universal stress protein UspA and related nucleotide-binding proteins	L1010	31.85	157	89	6	51	198	8	155
isogroup00601	isotig00696	430	3	389	90	ADP-glucose pyrophosphorylase large subunit 1 [Citrullus lanatus subsp. vulgaris]	AAB91467.1	526	332	460	24.5247	231	3e-59	110/129	85	121/129	93	0/129	0	3	3	392	90.6977	TAIR|locus:2136358 - symbol:AT4G39210 "AT4G39210" species:3702 "Arabidopsis thaliana" [GO:0005575 "cellular_component" evidence=ND] [GO:0008878 "glucose-1-phosphate adenylyltransferase activity" evidence=ISS] [GO:0019252 "starch biosynthetic process" evidence=TAS] InterPro:IPR005835 InterPro:IPR005836 InterPro:IPR011831 Pfam:PF00483 PROSITE:PS00808 PROSITE:PS00809 PROSITE:PS00810 GO:GO:0005524 Ge…	521	327	456	24.952	214	6e-56	97/130	74	118/130	90	0/130	0	3	isotig00696_111_428_+3_318_106_4	Nos	[G] COG0448 ADP-glucose pyrophosphorylase	all4645	41.05	95	55	1	1	94	270	364
isogroup00591	isotig00686	432	7	318	72.2222	Membrane protein PB1A10.07c, putative [Ricinus communis]	XP_002512768.1	413	307	413	25.908	184	3e-45	89/107	83	98/107	91	3/107	2	1	7	318	72.2222	TAIR|locus:2200507 - symbol:AT1G16180 "AT1G16180" species:3702 "Arabidopsis thaliana" [GO:0016020 "membrane" evidence=ISS] [GO:0003674 "molecular_function" evidence=ND] InterPro:IPR005016 Pfam:PF03348 GenomeReviews:CT485782_GR GO:GO:0016020 EMBL:AC010924 PANTHER:PTHR10383 eggNOG:KOG2592 OMA:CEGLNEY HOGENOM:HBG409729 IPI:IPI00542885 PIR:F86296 RefSeq:NP_173069.1 UniGene:At.11862 UniGene:Rra.2305 U…	412	307	412	25.7282	180	2e-45	86/106	81	95/106	89	2/106	1	1	isotig00686_148_321_+1_174_57_3	-	-	-	45.9	61	27	3	1	55	378	438
isogroup00214	isotig00309	652	643	398	37.7301	unknown [Medicago truncatula]	ACJ84828.1	278	116	197	29.4964	110	2e-34	53/82	64	68/82	82	0/82	0	-1	649	407	37.2699	TAIR|locus:2064976 - symbol:AT2G39060 "AT2G39060" species:3702 "Arabidopsis thaliana" [GO:0016020 "membrane" evidence=ISS] [GO:0008150 "biological_process" evidence=ND] InterPro:IPR004316 InterPro:IPR018179 GO:GO:0016021 EMBL:AC005770 PANTHER:PTHR10791 PANTHER:PTHR10791:SF6 IPI:IPI00532321 PIR:F84812 RefSeq:NP_181439.1 UniGene:At.37215 GeneID:818492 KEGG:ath:AT2G39060 NMPDR:fig|3702.1.peg.11021 T…	258	114	193	31.0078	77.8	2e-18	33/81	40	58/81	71	1/81	1	-1		No Match
isogroup00336	isotig00431	547	467	3	85.0091	KH [Medicago truncatula]	ABE91933.1	312	66	220	49.6795	243	6e-71	124/158	78	134/158	84	6/158	3	-3	467	3	85.0091	TAIR|locus:2024326 - symbol:AT1G09660 "AT1G09660" species:3702 "Arabidopsis thaliana" [GO:0005575 "cellular_component" evidence=ND] [GO:0003676 "nucleic acid binding" evidence=ISS] [GO:0008150 "biological_process" evidence=ND] InterPro:IPR004087 PROSITE:PS50084 SMART:SM00322 GenomeReviews:CT485782_GR GO:GO:0005634 GO:GO:0003723 EMBL:AC000132 HSSP:Q32NN2 eggNOG:KOG1588 HOGENOM:HBG319392 EMBL:AK118…	298	58	207	50.3356	198	8e-51	101/156	64	118/156	75	7/156	4	-3	isotig00431_3_317_-3_315_105_3	Sce	[A] COG5176 Splicing factor (branch point binding protein)	YLR116w_1	51.11	45	21	1	50	94	154	197
isogroup00741	isotig00836	100				No hit																		No hit															No Match
isogroup00077	isotig00172	1057	1006	254	71.2394	unknown [Medicago truncatula]	ACJ84353.1	465	215	465	53.9785	515	7e-148	245/251	97	249/251	99	0/251	0	-1	1006	254	71.2394	TAIR|locus:2084563 - symbol:AT3G22890 "AT3G22890" species:3702 "Arabidopsis thaliana" [GO:0004781 "sulfate adenylyltransferase (ATP) activity" evidence=TAS] [GO:0009507 "chloroplast" evidence=IDA] InterPro:IPR002650 Pfam:PF01747 GO:GO:0005886 GO:GO:0046686 GO:GO:0009570 EMBL:AP001300 GO:GO:0016301 GO:GO:0000103 InterPro:IPR014729 Gene3D:G3DSA:3.40.50.620 InterPro:IPR015947 SUPFAM:SSF88697 GO:GO:0…	463	213	463	54.2117	484	5e-140	226/251	90	242/251	96	0/251	0	-1	isotig00172_251_865_-1_615_204_9	Syn	[P] COG2046 ATP sulfurylase (sulfate adenylyltransferase)	slr1165	42.42	165	81	6	18	177	221	376
isogroup00351	isotig00446	535	534	409	23.5514	NAC domain protein [Glycine max]	ACD39384.1	298	208	249	14.094	78.2	9e-27	35/42	83	37/42	88	0/42	0	-2	528	409	22.4299	TAIR|locus:2198225 - symbol:AT1G01720 "AT1G01720" species:3702 "Arabidopsis thaliana" [GO:0005575 "cellular_component" evidence=ND] [GO:0007275 "multicellular organismal development" evidence=ISS] [GO:0003700 "transcription factor activity" evidence=ISS] [GO:0009611 "response to wounding" evidence=IEP] [GO:0016563 "transcription activator activity" evidence=TAS] [GO:0009788 "negative regulation o…	289	201	239	13.4948	53.9	3e-07	28/41	68	31/41	75	3/41	7	-2		No Match
isogroup00587	isotig00682	435	425	69	82.069	unknown [Glycine max]	ACU19200.1	470	208	325	25.1064	154	5e-36	84/119	70	103/119	86	1/119	0	-2	431	69	83.4483	TAIR|locus:2040540 - symbol:AT2G36790 "AT2G36790" species:3702 "Arabidopsis thaliana" [GO:0005575 "cellular_component" evidence=ND] [GO:0008194 "UDP-glycosyltransferase activity" evidence=ISS] [GO:0016757 "transferase activity, transferring glycosyl groups" evidence=ISS] [GO:0035251 "UDP-glucosyltransferase activity" evidence=IDA] [GO:0051555 "flavonol biosynthetic process" evidence=IMP;IDA] [GO:…	495	213	332	24.2424	137	9e-33	73/121	60	94/121	77	1/121	0	-2		No Match
isogroup00001	isotig00033	306				No hit																		No hit															No Match
isogroup00378	isotig00473	525	2	433	82.2857	unknown [Medicago truncatula]	ACJ83861.1	186	15	158	77.4194	263	3e-78	127/144	88	133/144	92	0/144	0	2	8	436	81.7143	TAIR|locus:2168003 - symbol:AT5G62350 "AT5G62350" species:3702 "Arabidopsis thaliana" [GO:0046910 "pectinesterase inhibitor activity" evidence=ISS] InterPro:IPR006501 Pfam:PF04043 SMART:SM00856 GO:GO:0004857 EMBL:AB019235 GO:GO:0030599 SUPFAM:SSF101148 TIGRFAMs:TIGR01614 Gene3D:G3DSA:1.20.140.40 EMBL:AF386964 EMBL:AY072529 IPI:IPI00535742 RefSeq:NP_201041.1 UniGene:At.8941 SMR:Q9LVA4 PRIDE:Q9LVA4…	202	31	175	71.7822	155	9e-43	76/145	52	106/145	73	2/145	1	2		No Match
isogroup00001	isotig00024	748	200	292	12.4332	putative glycine rich protein precursor [Pisum sativum]	CAH40798.1	171	4	34	18.1287	53.1	4e-05	28/31	90	30/31	96	0/31	0	2				No hit															No Match
isogroup00717	isotig00812	254	3	254	99.2126	unknown [Medicago truncatula]	ACJ84747.1	275	68	151	30.5455	164	5e-39	78/84	92	80/84	95	0/84	0	3	3	254	99.2126	TAIR|locus:2183765 - symbol:AT5G10960 "AT5G10960" species:3702 "Arabidopsis thaliana" [GO:0004540 "ribonuclease activity" evidence=ISS] [GO:0009451 "RNA modification" evidence=ISS] InterPro:IPR006941 InterPro:IPR012337 Pfam:PF04857 GenomeReviews:BA000015_GR GO:GO:0005634 GO:GO:0005737 GO:GO:0006350 GO:GO:0045449 GO:GO:0003723 GO:GO:0046872 SUPFAM:SSF53098 eggNOG:KOG0304 GO:GO:0004535 HSSP:P39008 …	277	64	147	30.3249	143	1e-34	66/84	78	75/84	89	0/84	0	3	isotig00812_24_254_+3_231_77_2	Spo	[A] COG5228 mRNA deadenylase subunit	SPCC18.06c	49.33	75	33	2	2	76	82	151
isogroup00300	isotig00395	581	71	472	69.191	predicted protein [Populus trichocarpa]	XP_002328352.1	265	132	265	50.566	238	1e-68	115/134	85	125/134	93	0/134	0	2	71	472	69.191	TAIR|gene:2139573 - symbol:AT4G34670.1 species:3702 "Arabidopsis thaliana" [GO:0005730 "nucleolus" evidence=IDA] [GO:0022626 "cytosolic ribosome" evidence=IDA] [GO:0005618 "cell wall" evidence=IDA] [GO:0005886 "plasma membrane" evidence=IDA] [GO:0016020 "membrane" evidence=IDA] InterPro:IPR001593 InterPro:IPR018281 Pfam:PF01015 PROSITE:PS01191 GO:GO:0005886 GenomeReviews:CT486007_GR GO:GO:0005618…	262	128	262	51.5267	222	5e-65	112/135	82	120/135	88	1/135	0	2	isotig00395_98_475_+2_378_125_5	Spo	[J] COG1890 Ribosomal protein S3AE	SPAC22H12.04c	63.96	111	39	1	1	111	137	246
isogroup00384	isotig00479	522	77	436	68.9655	unknown [Glycine max]	ACU15138.1	123	4	123	97.561	234	5e-60	116/120	96	117/120	97	0/120	0	2	71	436	70.1149	TAIR|locus:2099535 - symbol:AT3G47370 "AT3G47370" species:3702 "Arabidopsis thaliana" [GO:0015935 "small ribosomal subunit" evidence=ISS] [GO:0003735 "structural constituent of ribosome" evidence=ISS] [GO:0006412 "translation" evidence=ISS] [GO:0022627 "cytosolic small ribosomal subunit" evidence=IDA] InterPro:IPR001848 InterPro:IPR005729 InterPro:IPR018268 Pfam:PF00338 PRINTS:PR00971 PROSITE:PS0…	122	1	122	100	212	5e-55	107/122	87	112/122	91	0/122	0	2	isotig00479_71_439_+2_369_122_2	Spo	[J] COG0051 Ribosomal protein S10	SPCC576.09	70.3	101	30	0	20	120	17	117
isogroup00644	isotig00739	392	1	183	46.6837	unknown [Medicago truncatula]	ACJ83362.1	114	35	95	53.5088	109	1e-22	55/61	90	57/61	93	0/61	0	1	1	180	45.9184	TAIR|gene:2176825 - symbol:AT5G24690.1 species:3702 "Arabidopsis thaliana" [GO:0009941 "chloroplast envelope" evidence=IDA] [GO:0009507 "chloroplast" evidence=IDA] GO:GO:0005739 GO:GO:0009706 InterPro:IPR021825 Pfam:PF11891 EMBL:AF370204 EMBL:AY056434 EMBL:AY133867 EMBL:AK229775 EMBL:AK229818 EMBL:AK229879 EMBL:AK229887 EMBL:AK229942 EMBL:AK229959 EMBL:AK230063 EMBL:AK230067 EMBL:AK230098 EMBL:AK…	521	446	504	11.3244	68.2	7e-12	39/61	63	43/61	70	3/61	4	1		No Match
isogroup00450	isotig00545	493	339	1	68.7627	PREDICTED: hypothetical protein [Vitis vinifera]	XP_002284719.1	793	282	372	11.4754	56.2	2e-06	35/114	30	50/114	43	24/114	21	-2				No hit															No Match
isogroup00034	isotig00110	840	773	264	60.7143	unknown [Medicago truncatula]	ACJ86145.1	224	55	224	75.8929	251	1e-68	129/170	75	145/170	85	0/170	0	-2	773	267	60.3571	TAIR|gene:2083543 - symbol:ATGSTU8 "GLUTATHIONE S-TRANSFERASE TAU 8" species:3702 "Arabidopsis thaliana" [GO:0046686 "response to cadmium ion" evidence=IEP] InterPro:IPR004045 Pfam:PF00043 InterPro:IPR004046 Pfam:PF02798 GO:GO:0046686 GO:GO:0005737 GenomeReviews:BA000014_GR GO:GO:0016740 InterPro:IPR012336 InterPro:IPR012335 Gene3D:G3DSA:3.40.30.10 SUPFAM:SSF52833 InterPro:IPR010987 SUPFAM:SSF476…	224	55	224	75.8929	162	2e-41	85/171	49	120/171	70	3/171	1	-2	isotig00110_261_839_-2_579_192_2	Mlo	[O] COG0625 Glutathione S-transferase	mlr1410	28.02	182	107	8	19	184	53	226
isogroup00130	isotig00225	806	34	645	75.9305	unknown [Medicago truncatula]	ACJ84067.1	204	1	204	100	348	4e-94	193/204	94	196/204	96	0/204	0	1	34	645	75.9305	TAIR|locus:2130923 - symbol:AT4G17390 "AT4G17390" species:3702 "Arabidopsis thaliana" [GO:0005840 "ribosome" evidence=ISS] [GO:0003735 "structural constituent of ribosome" evidence=ISS] [GO:0006412 "translation" evidence=ISS] [GO:0022625 "cytosolic large ribosomal subunit" evidence=IDA] InterPro:IPR000439 InterPro:IPR012678 InterPro:IPR020925 Pfam:PF00827 PROSITE:PS01194 GenomeReviews:CT486007_GR…	204	1	204	100	345	1e-94	185/204	90	197/204	96	0/204	0	1	isotig00225_34_648_+1_615_204_3	Sce	[J] COG1632 Ribosomal protein L15E	YMR121c	71.08	204	58	1	1	204	1	203
isogroup00606	isotig00701	426	1	333	78.169	unknown [Medicago truncatula]	ACJ85877.1	159	49	159	69.8113	193	8e-48	105/111	94	109/111	98	0/111	0	1	1	333	78.169	TAIR|locus:2007176 - symbol:AT1G69410 "AT1G69410" species:3702 "Arabidopsis thaliana" [GO:0005575 "cellular_component" evidence=ND] [GO:0003743 "translation initiation factor activity" evidence=ISS] [GO:0006413 "translational initiation" evidence=ISS] InterPro:IPR001884 InterPro:IPR019769 InterPro:IPR020189 Pfam:PF01287 PIRSF:PIRSF003025 PROSITE:PS00302 Pfam:PF00467 GenomeReviews:CT485782_GR GO:G…	158	48	158	70.2532	177	1e-44	94/111	84	106/111	95	0/111	0	1		No Match
isogroup00631	isotig00726	406	404	204	49.5074	putative glycine rich protein precursor [Pisum sativum]	CAH40798.1	171	10	50	23.9766	48.1	0.0004	33/67	49	35/67	52	26/67	38	-3				No hit															No Match
isogroup00050	isotig00142	731	444	61	52.5308	unknown [Medicago truncatula]	ACJ85880.1	137	4	131	93.4307	201	1e-49	105/128	82	107/128	83	0/128	0	-3	62	277	29.5486	TAIR|locus:2011831 - symbol:AT1G56220 "AT1G56220" species:3702 "Arabidopsis thaliana" [GO:0005575 "cellular_component" evidence=ND] [GO:0003674 "molecular_function" evidence=ND] GenomeReviews:CT485782_GR EMBL:AC069159 InterPro:IPR008406 Pfam:PF05564 IPI:IPI00523429 PIR:G96603 RefSeq:NP_849820.1 UniGene:At.24468 UniGene:At.70038 UniGene:Rra.6393 PRIDE:Q9C7J7 GeneID:842075 NMPDR:fig|3702.1.peg.5171…	140	1	74	52.8571	105	2e-22	54/74	72	60/74	81	2/74	2	2		No Match
isogroup00010	isotig00062	1352	1352	309	77.2189	elongation factor 1-alpha (EF1-a) [Vicia faba]	O24534.1	447	89	436	77.8523	701	0	347/348	99	347/348	99	0/348	0	-1	1352	309	77.2189	TAIR|gene:2205094 - symbol:AT1G07920.1 species:3702 "Arabidopsis thaliana" [GO:0009507 "chloroplast" evidence=IDA] [GO:0005730 "nucleolus" evidence=IDA] [GO:0046686 "response to cadmium ion" evidence=IEP] [GO:0005886 "plasma membrane" evidence=IDA] [GO:0016020 "membrane" evidence=IDA] InterPro:IPR000795 InterPro:IPR004160 InterPro:IPR004161 InterPro:IPR004539 Pfam:PF00009 Pfam:PF03143 Pfam:PF0314…	449	89	436	77.5056	679	0	330/348	94	343/348	98	0/348	0	-1	isotig00062_273_1313_-1_1041_346_11	Spo	[J] COG5256 Translation elongation factor EF-1alpha (GTPase)	SPCC794.09c	71.51	351	86	2	1	339	102	450
isogroup00402	isotig00497	515	515	177	65.8252	predicted protein [Populus trichocarpa]	XP_002320340.1	424	141	253	26.6509	175	2e-42	85/113	75	98/113	86	0/113	0	-1	515	219	57.6699	TAIR|locus:2061961 - symbol:AT2G47590 "AT2G47590" species:3702 "Arabidopsis thaliana" [GO:0005575 "cellular_component" evidence=ND] [GO:0003913 "DNA photolyase activity" evidence=NAS] [GO:0006281 "DNA repair" evidence=ISS] InterPro:IPR005101 InterPro:IPR006050 Pfam:PF00875 Pfam:PF03441 GenomeReviews:CT485783_GR GO:GO:0006281 GO:GO:0018298 GO:GO:0009881 InterPro:IPR014729 Gene3D:G3DSA:3.40.50.620 …	447	171	269	22.1477	167	2e-41	79/99	79	92/99	92	0/99	0	-1	isotig00497_120_350_-1_231_76_3	Syn	[L] COG0415 Deoxyribodipyrimidine photolyase	sll1629	48.48	33	17	0	14	46	94	126
isogroup00001	isotig00009	1081	1	267	24.6994	Psst70 (stress 70 protein) [Pisum sativum]	Q02028.1	706	618	706	12.6062	104	3e-20	89/89	100	89/89	100	0/89	0	1	1	264	24.4218	TAIR|locus:2158834 - symbol:AT5G49910 "AT5G49910" species:3702 "Arabidopsis thaliana" [GO:0006457 "protein folding" evidence=TAS] [GO:0009408 "response to heat" evidence=IEP] [GO:0009532 "plastid stroma" evidence=TAS] HAMAP:MF_00332 InterPro:IPR001023 InterPro:IPR012725 PRINTS:PR00301 Pfam:PF00012 Prosite:PS00297 Prosite:PS00329 Prosite:PS01036 GO:GO:0005524 GO:GO:0048046 GO:GO:0046686 GO:GO:0006…	718	628	717	12.5348	80.9	7e-15	57/90	63	61/90	67	2/90	2	1		No Match
isogroup00629	isotig00724	406	404	132	67.2414	unknown [Medicago truncatula]	ACJ86232.1	138	49	138	65.2174	160	8e-38	81/91	89	85/91	93	1/91	1	-3	401	132	66.5025	TAIR|gene:2033728 - symbol:AT1G32410.1 species:3702 "Arabidopsis thaliana" [GO:0005773 "vacuole" evidence=IDA] Pfam:PF04133 GenomeReviews:CT485782_GR GO:GO:0016021 GO:GO:0015031 GO:GO:0005773 EMBL:AC007767 GO:GO:0010008 InterPro:IPR007262 PANTHER:PTHR12050 PIR:B86449 eggNOG:KOG2174 EMBL:AF361848 EMBL:AY066053 EMBL:AK176917 EMBL:AK230417 EMBL:AY086458 IPI:IPI00537465 RefSeq:NP_001077643.1 RefSeq:N…	140	50	140	65	127	1e-29	59/91	64	77/91	84	1/91	1	-3	isotig00724_129_386_-3_258_85_5	-	-	-	39.13	46	28	0	12	57	64	109
isogroup00598	isotig00693	432	3	206	47.2222	hypothetical protein SORBIDRAFT_04g025140 [Sorghum bicolor]	NP_001141633.1	138	71	138	49.2754	134	4e-30	68/68	100	68/68	100	0/68	0	3	3	206	47.2222	TAIR|locus:2096951 - symbol:AT3G54560 "AT3G54560" species:3702 "Arabidopsis thaliana" [GO:0003677 "DNA binding" evidence=ISS] [GO:0009908 "flower development" evidence=IGI] [GO:0042742 "defense response to bacterium" evidence=IGI] InterPro:IPR002119 InterPro:IPR007125 InterPro:IPR009072 Pfam:PF00125 PRINTS:PR00620 PROSITE:PS00046 SMART:SM00414 UniProt:O23628 GO:GO:0005515 GO:GO:0005634 GO:GO:0042…	136	69	136	50	132	3e-31	67/68	98	67/68	98	0/68	0	3	isotig00693_3_209_+3_207_68_0	Spo	[B] COG5262 Histone H2A	SPBC11B10.10c	84.62	65	10	0	1	65	96	160
isogroup00433	isotig00528	501	499	329	34.1317	unknown [Medicago truncatula]	ACJ86110.1	113	4	60	50.4425	94.4	5e-18	47/57	82	52/57	91	0/57	0	-3	499	329	34.1317	TAIR|locus:2042062 - symbol:AT2G27710 "AT2G27710" species:3702 "Arabidopsis thaliana" [GO:0005840 "ribosome" evidence=ISS] [GO:0003735 "structural constituent of ribosome" evidence=ISS] [GO:0006414 "translational elongation" evidence=ISS] [GO:0009409 "response to cold" evidence=IEP] [GO:0022626 "cytosolic ribosome" evidence=IDA] [GO:0005634 "nucleus" evidence=IDA] [GO:0005829 "cytosol" evidence=I…	115	4	60	49.5652	82.8	5e-16	43/57	75	47/57	82	0/57	0	-3		No Match
isogroup00001	isotig00031	791	39	155	14.7914	putative glycine rich protein precursor [Pisum sativum]	CAH40798.1	171	4	50	27.4854	51.2	0.0002	29/47	61	34/47	72	8/47	17	3				No hit															No Match
isogroup00185	isotig00280	698	2	505	72.2063	trans-cinnamic acid hydroxylase [Pisum sativum]	AAC49187.2	503	336	503	33.3996	280	9e-74	166/168	98	168/168	100	0/168	0	2	5	502	71.3467	TAIR|gene:2064401 - symbol:C4H "CINNAMATE-4-HYDROXYLASE" species:3702 "Arabidopsis thaliana" [GO:0005886 "plasma membrane" evidence=IDA] [GO:0016020 "membrane" evidence=IDA] InterPro:IPR001128 InterPro:IPR002401 Pfam:PF00067 PRINTS:PR00463 Prosite:PS00086 GO:GO:0005886 GO:GO:0040007 GenomeReviews:CT485783_GR GO:GO:0055114 GO:GO:0005783 GO:GO:0009055 GO:GO:0009555 GO:GO:0020037 InterPro:IPR017973 …	505	339	504	32.8713	252	9e-67	149/166	89	157/166	94	0/166	0	2	isotig00280_95_508_+2_414_137_2	Nos	[Q] COG2124 Cytochrome P450	alr1450	26	100	68	1	3	102	323	416
isogroup00106	isotig00201	880	521	102	47.7273	ferritin [Medicago sativa subsp. falcata]	ABQ08714.1	251	110	250	56.1753	211	1e-52	125/141	88	133/141	94	1/141	0	-3	521	102	47.7273	TAIR|gene:2149754 - symbol:FER1 "FERRETIN 1" species:3702 "Arabidopsis thaliana" [GO:0009535 "chloroplast thylakoid membrane" evidence=IDA] [GO:0009579 "thylakoid" evidence=IDA] [GO:0016020 "membrane" evidence=IDA] [GO:0009507 "chloroplast" evidence=IDA] [GO:0009570 "chloroplast stroma" evidence=IDA] InterPro:IPR001519 InterPro:IPR008331 InterPro:IPR009078 Pfam:PF00210 PANTHER:PTHR11431 GenomeRev…	255	114	254	55.2941	191	2e-48	109/141	77	127/141	90	1/141	0	-3	isotig00201_93_527_-3_435_144_3	Ecu	[P] COG1528 Ferritin-like protein	ECU06g1380	27.46	142	96	4	3	142	37	173
isogroup00001	isotig00011	1248	1231	770	37.0192	ribosomal protein L12-1 [Nicotiana tabacum]	P24929.1	186	30	186	84.4086	170	4e-40	108/157	68	127/157	80	3/157	1	-3	1222	770	36.2981	TAIR|locus:2086435 - symbol:AT3G27830 "AT3G27830" species:3702 "Arabidopsis thaliana" [GO:0015934 "large ribosomal subunit" evidence=ISS] [GO:0003735 "structural constituent of ribosome" evidence=ISS] [GO:0006412 "translation" evidence=ISS;TAS] [GO:0000311 "plastid large ribosomal subunit" evidence=ISS] InterPro:IPR000206 InterPro:IPR008932 InterPro:IPR013823 Pfam:PF00542 ProDom:PD001326 UniProt:…	191	25	191	87.4346	163	1e-39	103/167	61	123/167	73	16/167	9	-3	isotig00011_767_1246_-3_480_159_0	Nos	[J] COG0222 Ribosomal protein L7/L12	alr5303	44.19	129	70	1	32	158	1	129
isogroup00316	isotig00411	565	1	342	60.531	hypothetical protein [uncultured Spirochaetales bacterium HF0500_06B09]	ADI19371.1	160	20	138	74.375	107	1e-21	70/122	57	75/122	61	11/122	9	1				No hit															No Match
isogroup00001	isotig00010	849	200	322	14.4876	putative glycine rich protein precursor [Pisum sativum]	CAH40798.1	171	4	42	22.807	60.8	2e-07	35/41	85	37/41	90	2/41	4	2				No hit															No Match
isogroup00688	isotig00783	334	331	152	53.8922	microtubule associated protein [Cicer arietinum]	CAD33929.1	121	61	120	49.5868	120	5e-26	59/60	98	60/60	100	0/60	0	-1	331	161	51.1976	TAIR|locus:2130759 - symbol:AT4G16520 "AT4G16520" species:3702 "Arabidopsis thaliana" [GO:0008017 "microtubule binding" evidence=ISS] [GO:0006914 "autophagy" evidence=ISS] Pfam:PF02991 GO:GO:0015031 GenomeReviews:CT486007_GR GO:GO:0006914 EMBL:Z97341 EMBL:AL161544 GO:GO:0019941 GO:GO:0005874 HSSP:P60519 HOGENOM:HBG592694 GO:GO:0000421 GO:GO:0033110 InterPro:IPR004241 PANTHER:PTHR10969 eggNOG:KOG1…	121	61	117	47.1074	109	2e-24	51/57	89	56/57	98	0/57	0	-1		No Match
isogroup00001	isotig00026	746	1	147	19.7051	rubisco activase [Rosa roxburghii]	AEA48974.1	265	159	207	18.4906	95.9	5e-18	43/49	87	48/49	97	0/49	0	1	1	147	19.7051	TAIR|gene:2063921 - symbol:RCA "RUBISCO ACTIVASE" species:3702 "Arabidopsis thaliana" [GO:0009941 "chloroplast envelope" evidence=IDA] [GO:0005634 "nucleus" evidence=IDA] [GO:0009535 "chloroplast thylakoid membrane" evidence=IDA] [GO:0009507 "chloroplast" evidence=IDA] [GO:0009570 "chloroplast stroma" evidence=IDA] [GO:0005618 "cell wall" evidence=IDA] [GO:0009579 "thylakoid" evidence=IDA] [GO:00…	474	331	379	10.3376	85.9	1e-16	40/49	81	45/49	91	0/49	0	1	isotig00026_1_174_+1_174_57_0	-	-	-	59.57	47	19	0	3	49	206	252
isogroup00389	isotig00484	524	508	11	95.0382	fructose-1,6-bisphosphate aldolase [Pisum sativum]	P46257.1	359	67	232	46.2396	328	2e-88	163/166	98	163/166	98	0/166	0	-2	523	11	97.9008	TAIR|gene:2085140 - symbol:AT3G52930.1 species:3702 "Arabidopsis thaliana" [GO:0009507 "chloroplast" evidence=IDA] [GO:0005730 "nucleolus" evidence=IDA] [GO:0005618 "cell wall" evidence=IDA] [GO:0046686 "response to cadmium ion" evidence=IEP] [GO:0005886 "plasma membrane" evidence=IDA] [GO:0009651 "response to salt stress" evidence=IEP] [GO:0048046 "apoplast" evidence=IDA] InterPro:IPR000741 Inte…	358	61	231	47.7654	308	6e-84	153/171	89	157/171	91	0/171	0	-2		No Match
isogroup00496	isotig00591	478	4	273	56.4854	predicted protein [Populus trichocarpa]	XP_002322237.1	248	140	229	36.2903	176	8e-43	85/90	94	87/90	96	0/90	0	1	4	273	56.4854	TAIR|gene:3441289 - symbol:ADK1 "ADENYLATE KINASE 1" species:3702 "Arabidopsis thaliana" [GO:0005739 "mitochondrion" evidence=IDA] [GO:0046686 "response to cadmium ion" evidence=IEP] [GO:0005886 "plasma membrane" evidence=IDA] InterPro:IPR000850 InterPro:IPR006259 InterPro:IPR007862 Pfam:PF00406 Pfam:PF05191 PRINTS:PR00094 PROSITE:PS00113 GenomeReviews:BA000015_GR GO:GO:0005739 GO:GO:0005886 GO:G…	246	139	228	36.5854	158	7e-39	72/90	80	82/90	91	0/90	0	1	isotig00591_1_333_+1_333_110_0	Spo	[F] COG0563 Adenylate kinase and related kinases	SPAC4G9.03	48.15	108	56	0	3	110	111	218
isogroup00489	isotig00584	478	40	342	63.3891	lipid transfer protein 6 precursor [Lens culinaris subsp. culinaris]	A0AT32.1	118	17	118	86.4407	154	2e-38	77/102	75	81/102	79	1/102	0	1	40	339	62.7615	TAIR|locus:2168474 - symbol:AT5G59320 "AT5G59320" species:3702 "Arabidopsis thaliana" [GO:0005618 "cell wall" evidence=TAS] [GO:0009737 "response to abscisic acid stimulus" evidence=IEP] [GO:0009414 "response to water deprivation" evidence=IEP] InterPro:IPR000528 InterPro:IPR013770 PRINTS:PR00382 PROSITE:PS00597 InterPro:IPR003612 Pfam:PF00234 GenomeReviews:BA000015_GR GO:GO:0009737 GO:GO:0048046…	115	15	115	87.8261	99.4	5e-21	53/102	51	63/102	61	3/102	2	1		No Match
isogroup00632	isotig00727	405	405	274	32.5926	unknown [Medicago truncatula]	ACJ85713.1	260	72	113	16.1538	65.9	2e-09	33/44	75	34/44	77	2/44	4	-1				No hit															No Match
isogroup00141	isotig00236	779	777	346	55.4557	Methylthioribose-1-phosphate isomerase, putative [Ricinus communis]	XP_002516257.1	382	235	377	37.4346	211	9e-53	120/144	83	133/144	92	1/144	0	-3	777	352	54.6855	TAIR|locus:2064717 - symbol:AT2G05830 "AT2G05830" species:3702 "Arabidopsis thaliana" [GO:0005851 "eukaryotic translation initiation factor 2B complex" evidence=ISS] [GO:0005525 "GTP binding" evidence=ISS] [GO:0003743 "translation initiation factor activity" evidence=ISS] [GO:0006413 "translational initiation" evidence=ISS] InterPro:IPR000649 InterPro:IPR011559 Pfam:PF01008 GO:GO:0003743 PANTHER:…	374	227	367	37.7005	195	2e-49	111/142	78	128/142	90	1/142	0	-3	isotig00236_343_738_-3_396_131_1	Syn	[J] COG0182 Predicted translation initiation factor 2B subunit, eIF-2B alpha/beta/delta family	slr1938	54.62	119	51	1	1	119	233	348
isogroup00648	isotig00743	388	301	2	77.3196	unknown [Medicago truncatula]	ACJ85728.1	263	29	128	38.0228	145	2e-33	95/100	95	98/100	98	0/100	0	-1	298	2	76.5464	TAIR|locus:2026756 - symbol:AT1G69640 "AT1G69640" species:3702 "Arabidopsis thaliana" [GO:0003824 "catalytic activity" evidence=ISS] [GO:0000170 "sphingosine hydroxylase activity" evidence=IGI] [GO:0009640 "photomorphogenesis" evidence=IMP] [GO:0046520 "sphingoid biosynthetic process" evidence=IMP] [GO:0005783 "endoplasmic reticulum" evidence=IDA] [GO:0005794 "Golgi apparatus" evidence=IDA] Inter…	260	28	125	37.6923	97.8	8e-21	69/99	69	79/99	79	1/99	1	-1		No Match
isogroup00095	isotig00190	916	1	732	79.9127	PsHSC71.0 [Pisum sativum]	CAA83548.1	647	374	617	37.7125	444	1e-122	239/244	97	240/244	98	0/244	0	1	1	732	79.9127	TAIR|gene:2101221 - symbol:HSP70 "HEAT SHOCK PROTEIN 70" species:3702 "Arabidopsis thaliana" [GO:0005618 "cell wall" evidence=IDA] [GO:0046686 "response to cadmium ion" evidence=IEP] [GO:0005524 "ATP binding" evidence=IDA] [GO:0005739 "mitochondrion" evidence=IDA] [GO:0005886 "plasma membrane" evidence=IDA] InterPro:IPR001023 PRINTS:PR00301 Pfam:PF00012 Prosite:PS00297 Prosite:PS00329 Prosite:PS0…	650	375	618	37.5385	427	3e-119	227/244	93	238/244	97	0/244	0	1	isotig00190_124_828_+1_705_234_6	Sce	[O] COG0443 Molecular chaperone	YBL075c	59.04	249	80	2	1	234	408	649
isogroup00494	isotig00589	478	3	368	76.569	alpha-L-arabinofuranosidase [Medicago truncatula]	ADH83380.1	672	513	634	18.1548	192	2e-57	106/122	86	117/122	95	0/122	0	3	3	374	77.8243	TAIR|gene:2103171 - symbol:ASD1 "ALPHA-L-ARABINOFURANOSIDASE 1" species:3702 "Arabidopsis thaliana" [GO:0009044 "xylan 1,4-beta-xylosidase activity" evidence=IDA] [GO:0045493 "xylan catabolic process" evidence=IDA] [GO:0046556 "alpha-N-arabinofuranosidase activity" evidence=IDA] [GO:0005773 "vacuole" evidence=IDA] [GO:0009505 "plant-type cell wall" evidence=IDA] [GO:0048046 "apoplast" evidence=ID…	678	519	639	17.8466	133	2e-39	78/124	62	101/124	81	3/124	2	3		No Match
isogroup00049	isotig00141	191	109	14	50.2618	Chitinase [Beta vulgaris subsp. vulgaris]	CAA55883.1	439	232	262	7.0615	50.8	1e-11	22/32	68	25/32	78	1/32	3	-2	109	14	50.2618	TAIR|gene:2092501 - symbol:ATHCHIB "ARABIDOPSIS THALIANA BASIC CHITINASE" species:3702 "Arabidopsis thaliana" [GO:0005773 "vacuole" evidence=IDA] [GO:0046686 "response to cadmium ion" evidence=IEP] [GO:0005886 "plasma membrane" evidence=IDA] InterPro:IPR000726 InterPro:IPR001002 InterPro:IPR016283 InterPro:IPR018371 Pfam:PF00182 Pfam:PF00187 PIRSF:PIRSF001060 PRINTS:PR00451 ProDom:PD000609 PROSIT…	335	138	169	9.55224	48.1	3e-11	19/32	59	24/32	75	0/32	0	-2		No Match
isogroup00405	isotig00500	513	76	513	85.3801	2115367C small GTP-binding protein	BAA02113.1	217	1	146	67.2811	291	2e-77	146/146	100	146/146	100	0/146	0	1	76	513	85.3801	TAIR|gene:3434484 - symbol:ATRABA1B "ARABIDOPSIS RAB GTPASE HOMOLOG A1B" species:3702 "Arabidopsis thaliana" [GO:0005773 "vacuole" evidence=IDA] [GO:0005886 "plasma membrane" evidence=IDA] InterPro:IPR001806 InterPro:IPR003579 InterPro:IPR005225 PRINTS:PR00449 SMART:SM00175 Pfam:PF00071 GO:GO:0005525 TIGRFAMs:TIGR00231 GenomeReviews:CT485782_GR GO:GO:0005886 GO:GO:0005773 GO:GO:0006886 GO:GO:0007…	216	1	146	67.5926	273	2e-73	135/146	92	140/146	95	0/146	0	1	isotig00500_76_513_+1_438_146_2	Spo	[R] COG1100 GTPase SAR1 and related small G proteins	SPAC18G6.03	77.7	139	31	0	7	145	4	142
isogroup00483	isotig00578	484	5	262	53.3058	3-ketoacyl-CoA thiolase B [Mangifera indica]	CAA53078.1	430	249	334	20	147	7e-63	72/86	83	83/86	96	0/86	0	2	5	262	53.3058	TAIR|gene:2046564 - symbol:PKT3 "PEROXISOMAL 3-KETOACYL-COA THIOLASE 3" species:3702 "Arabidopsis thaliana" [GO:0009507 "chloroplast" evidence=IDA] [GO:0005730 "nucleolus" evidence=IDA] [GO:0005886 "plasma membrane" evidence=IDA] [GO:0016020 "membrane" evidence=IDA] [GO:0005777 "peroxisome" evidence=IDA] InterPro:IPR002155 InterPro:IPR016038 InterPro:IPR016039 InterPro:IPR020610 InterPro:IPR02061…	462	249	334	18.6147	146	4e-64	71/86	82	79/86	91	0/86	0	2	isotig00578_170_295_+2_126_41_2	Dra	[I] COG0183 Acetyl-CoA acetyltransferase	DR1960	53.33	30	14	0	3	32	263	292
isogroup00710	isotig00805	274				No hit																		No hit															No Match
isogroup00626	isotig00721	408	407	132	67.6471	hypothetical protein VITISV_016190 [Vitis vinifera]	XP_002281282.1	202	114	202	44.0594	144	4e-33	86/92	93	87/92	94	3/92	3	-2	407	132	67.6471	TAIR|locus:2032607 - symbol:AT1G73030 "AT1G73030" species:3702 "Arabidopsis thaliana" [GO:0005575 "cellular_component" evidence=ND] [GO:0016192 "vesicle-mediated transport" evidence=ISS] [GO:0000578 "embryonic axis specification" evidence=IGI] [GO:0009790 "embryonic development" evidence=IGI] [GO:0032509 "endosome transport via multivesicular body sorting pathway" evidence=IGI] [GO:0040007 "growt…	203	114	203	44.335	140	1e-33	83/92	90	85/92	92	2/92	2	-2	isotig00721_129_407_-2_279_92_6	Spo	[N] COG5491 Conserved protein implicated in secretion	SPBC13G1.12	40.43	94	48	3	1	90	89	178
isogroup00434	isotig00529	499	57	314	51.7034	unknown [Medicago truncatula]	ACJ86187.1	86	1	86	100	155	2e-36	86/86	100	86/86	100	0/86	0	3	57	314	51.7034	TAIR|locus:2098821 - symbol:AT3G61110 "AT3G61110" species:3702 "Arabidopsis thaliana" [GO:0005840 "ribosome" evidence=ISS] [GO:0003735 "structural constituent of ribosome" evidence=ISS] [GO:0006412 "translation" evidence=ISS] [GO:0042254 "ribosome biogenesis" evidence=ISS] [GO:0022627 "cytosolic small ribosomal subunit" evidence=IDA] InterPro:IPR000592 InterPro:IPR011332 Pfam:PF01667 ProDom:PD004…	86	1	86	100	152	5e-37	83/86	96	86/86	100	0/86	0	3	isotig00529_57_317_+3_261_86_2	Spo	[J] COG2051 Ribosomal protein S27E	SPBC1685.10	77.38	84	17	1	1	84	1	82
isogroup00156	isotig00251	744	743	177	76.2097	unknown [Medicago truncatula]	ACJ85743.1	257	70	257	73.1518	274	8e-72	161/191	84	169/191	88	5/191	2	-2	743	177	76.2097	TAIR|locus:2064357 - symbol:AT2G30520 "AT2G30520" species:3702 "Arabidopsis thaliana" [GO:0005515 "protein binding" evidence=ISS] [GO:0005634 "nucleus" evidence=ISS] [GO:0009638 "phototropism" evidence=IMP] InterPro:IPR000210 InterPro:IPR004249 InterPro:IPR011333 InterPro:IPR013069 Pfam:PF00651 Pfam:PF03000 PROSITE:PS50097 SMART:SM00225 UniProt:Q682S0 GO:GO:0005515 GenomeReviews:CT485783_GR GO:GO…	593	390	593	34.4013	231	2e-60	132/204	64	158/204	77	15/204	7	-2		No Match
isogroup00072	isotig00167	1102	1100	252	77.0417	cysteine protease [Pisum sativum]	CAA92583.1	350	69	350	80.5714	545	5e-153	262/283	92	269/283	95	1/283	0	-3	1100	252	77.0417	TAIR|gene:3442075 - symbol:AALP "Arabidopsis aleurain-like protease" species:3702 "Arabidopsis thaliana" [GO:0005773 "vacuole" evidence=IDA] InterPro:IPR000169 InterPro:IPR000668 InterPro:IPR013128 Pfam:PF00112 PRINTS:PR00705 PROSITE:PS00139 PROSITE:PS00639 PROSITE:PS00640 SMART:SM00645 UniProt:Q8H166 GO:GO:0005515 GenomeReviews:BA000015_GR GO:GO:0005773 GO:GO:0007568 HOGENOM:HBG746690 GO:GO:0004…	358	77	358	78.7709	476	5e-134	221/283	78	254/283	89	1/283	0	-3		No Match
isogroup00240	isotig00335	632	3	572	90.1899	2206327A T complex protein		534	336	524	35.3933	332	2e-89	166/190	87	179/190	94	1/190	0	3	3	572	90.1899	TAIR|locus:2024051 - symbol:AT1G24510 "AT1G24510" species:3702 "Arabidopsis thaliana" [GO:0005515 "protein binding" evidence=IPI] InterPro:IPR002194 InterPro:IPR002423 InterPro:IPR012718 Pfam:PF00118 PROSITE:PS00750 PROSITE:PS00751 PROSITE:PS00995 GenomeReviews:CT485782_GR GO:GO:0005886 GO:GO:0005524 GO:GO:0005737 GO:GO:0006457 GO:GO:0051082 EMBL:AC000103 UniGene:At.28054 UniGene:At.41426 PANTHER…	535	337	525	35.3271	323	2e-88	162/190	85	177/190	93	1/190	0	3	isotig00335_93_578_+3_486_161_5	Spo	[O] COG0459 Chaperonin GroEL (HSP60 family)	SPAC1420.02c	56.88	160	68	1	1	160	373	531
isogroup00094	isotig00189	923	2	808	87.4323	unknown [Medicago truncatula]	ACJ84329.1	309	41	309	87.055	456	3e-126	222/269	82	243/269	90	0/269	0	2	2	808	87.4323	TAIR|gene:2136382 - symbol:AT4G39230.1 species:3702 "Arabidopsis thaliana" [GO:0046686 "response to cadmium ion" evidence=IEP] InterPro:IPR016040 GO:GO:0046686 GO:GO:0005488 Gene3D:G3DSA:3.40.50.720 SUPFAM:SSF51735 GO:GO:0008152 GO:GO:0003824 EMBL:AL161594 EMBL:AL050351 EMBL:AY150409 IPI:IPI00541617 PIR:T08571 RefSeq:NP_195634.1 UniGene:At.31110 SMR:Q9T030 PRIDE:Q9T030 GeneID:830078 KEGG:ath:AT4G…	308	40	308	87.3377	340	3e-93	168/269	62	206/269	76	0/269	0	2	isotig00189_328_570_-3_243_80_3	Ccr	[P] COG0226 ABC-type phosphate transport system, periplasmic component	CC1515	34	50	32	1	24	73	30	78
isogroup00377	isotig00472	525	15	524	97.1429	1507332A isolectin 1		235	15	185	72.766	225	2e-57	111/171	64	133/171	77	1/171	0	3	21	506	92.5714	TAIR|locus:2162212 - symbol:AT5G55830 "AT5G55830" species:3702 "Arabidopsis thaliana" [GO:0016301 "kinase activity" evidence=ISS] InterPro:IPR000719 InterPro:IPR001220 InterPro:IPR008271 InterPro:IPR017441 InterPro:IPR017442 Pfam:PF00069 Pfam:PF00139 PROSITE:PS00107 PROSITE:PS00108 PROSITE:PS50011 GenomeReviews:BA000015_GR GO:GO:0005524 GO:GO:0005529 GO:GO:0006468 InterPro:IPR011009 SUPFAM:SSF561…	681	42	213	25.257	83.6	3e-16	58/173	33	92/173	53	12/173	6	3		No Match
isogroup00373	isotig00468	527	526	2	99.6205	unknown [Medicago truncatula]	B7FNA9.1	265	42	216	66.0377	295	2e-78	164/175	93	168/175	96	0/175	0	-2	526	5	99.0512	TAIR|locus:2146178 - symbol:AT5G18400 "AT5G18400" species:3702 "Arabidopsis thaliana" [GO:0003674 "molecular_function" evidence=ND] [GO:0008150 "biological_process" evidence=ND] InterPro:IPR007785 PANTHER:PTHR13273 Pfam:PF05093 EMBL:AY123986 EMBL:BT000943 EMBL:BT001035 IPI:IPI00544195 RefSeq:NP_001078602.1 RefSeq:NP_568363.1 UniGene:At.31429 SMR:Q8L7Z3 PRIDE:Q8L7Z3 GeneID:831958 KEGG:ath:AT5G1840…	272	42	222	66.5441	157	2e-38	98/186	52	125/186	67	17/186	9	-2	isotig00468_2_526_-2_525_175_0	Spo	[S] COG5636 Uncharacterized conserved protein, contains Zn-ribbon-like motif	SPBC337.10c	30.32	155	85	6	26	167	65	209
isogroup00008	isotig00058	742	397	134	35.5795	ARG10 [Vigna radiata]	BAA25187.1	237	149	236	37.1308	165	5e-39	76/88	86	83/88	94	0/88	0	-1	397	143	34.3666	TAIR|gene:2182136 - symbol:AILP1 species:3702 "Arabidopsis thaliana" [GO:0005886 "plasma membrane" evidence=IDA] GenomeReviews:BA000015_GR GO:GO:0005886 UniGene:At.22240 UniGene:At.26189 EMBL:AY039946 EMBL:AY113899 IPI:IPI00532433 RefSeq:NP_197415.1 UniGene:Rra.2688 UniGene:Rsa.2902 SMR:Q94BR2 IntAct:Q94BR2 PRIDE:Q94BR2 GeneID:832034 NMPDR:fig|3702.1.peg.24110 TAIR:At5g19140 HOGENOM:HBG605462 InP…	234	149	233	36.3248	154	2e-37	71/85	83	78/85	91	0/85	0	-1	isotig00058_131_574_-1_444_147_4	Xfa	[E] COG0367 Asparagine synthase (glutamine-hydrolyzing)	XF0118	36.92	65	37	2	52	113	131	194
isogroup00319	isotig00414	560	210	482	48.75	PREDICTED: hypothetical protein [Vitis vinifera]	XP_002283096.1	802	606	696	11.3466	155	1e-64	72/91	79	81/91	89	0/91	0	3	210	470	46.6071	TAIR|gene:3439137 - symbol:SD2-5 "S-DOMAIN-2 5" species:3702 "Arabidopsis thaliana" [GO:0005886 "plasma membrane" evidence=IDA] InterPro:IPR000719 InterPro:IPR001480 InterPro:IPR008271 InterPro:IPR017441 InterPro:IPR017442 Pfam:PF00069 Pfam:PF01453 PROSITE:PS00107 PROSITE:PS00108 PROSITE:PS50011 PROSITE:PS50927 SMART:SM00108 GO:GO:0005886 GO:GO:0005524 GenomeReviews:CT486007_GR GO:GO:0004872 GO:G…	821	595	679	10.3532	104	1e-38	49/87	56	66/87	75	2/87	2	3		No Match
isogroup00441	isotig00536	497	495	1	99.5976	hypothetical protein VITISV_016796 [Vitis vinifera]	CAN63851.1	244	63	227	67.623	243	5e-63	137/166	82	147/166	88	2/166	1	-3	495	133	73.0382	TAIR|locus:2141070 - symbol:AT4G17900 "AT4G17900" species:3702 "Arabidopsis thaliana" [GO:0005488 "binding" evidence=ISS] [GO:0008150 "biological_process" evidence=ND] GenomeReviews:CT486007_GR HOGENOM:HBG747962 InterPro:IPR006734 Pfam:PF04640 EMBL:BT029385 EMBL:AK227244 IPI:IPI00529939 RefSeq:NP_193524.2 UniGene:At.2047 UniGene:Rra.10794 UniGene:Rsa.20333 UniGene:Rsa.2240 GeneID:827514 NMPDR:fig…	227	56	177	53.7445	209	3e-54	99/122	81	107/122	87	1/122	0	-3		No Match
isogroup00121	isotig00216	837	1	654	78.1362	S-adenosylmethionine synthase [Pisum sativum]	AAA58772.1	360	149	360	58.8889	401	5e-110	205/218	94	205/218	94	6/218	2	1	1	651	77.7778	TAIR|gene:2196159 - symbol:SAM1 "S-ADENOSYLMETHIONINE SYNTHETASE 1" species:3702 "Arabidopsis thaliana" [GO:0005618 "cell wall" evidence=IDA] [GO:0046686 "response to cadmium ion" evidence=IEP] [GO:0005886 "plasma membrane" evidence=IDA] [GO:0016020 "membrane" evidence=IDA] [GO:0009651 "response to salt stress" evidence=IEP] InterPro:IPR002133 Pfam:PF00438 Pfam:PF02772 Pfam:PF02773 PIRSF:PIRSF000…	393	174	390	55.2163	387	3e-107	202/217	93	212/217	97	0/217	0	1	isotig00216_28_657_+1_630_209_2	Tma	[H] COG0192 S-adenosylmethionine synthetase	TM1658	59.39	197	77	1	3	199	188	381
isogroup00301	isotig00396	581	457	47	70.7401	cysteine proteinase precursor [Phaseolus vulgaris]	CAB17076.1	455	318	454	30.1099	176	2e-42	93/137	67	103/137	75	0/137	0	-2	421	86	57.8313	TAIR|locus:2167821 - symbol:AT5G43060 "AT5G43060" species:3702 "Arabidopsis thaliana" [GO:0008234 "cysteine-type peptidase activity" evidence=ISS] InterPro:IPR000169 InterPro:IPR000668 InterPro:IPR013128 Pfam:PF00112 PRINTS:PR00705 PROSITE:PS00139 PROSITE:PS00639 PROSITE:PS00640 SMART:SM00645 UniProt:Q9FMH8 GO:GO:0005515 GO:GO:0005773 GO:GO:0004197 GO:GO:0006508 InterPro:IPR013201 PANTHER:PTHR124…	463	340	451	24.1901	153	3e-37	78/112	69	91/112	81	0/112	0	-2		No Match
isogroup00073	isotig00168	1095	1093	302	72.3288	light-harvesting chlorophyll-a/b binding protein Lhcb1 [Pisum sativum]	AAW31511.1	266	3	266	99.2481	531	5e-149	259/264	98	262/264	99	0/264	0	-3	1093	302	72.3288	TAIR|gene:3694055 - symbol:LHB1B1 "LIGHT-HARVESTING CHLOROPHYLL-PROTEIN COMPLEX II SUBUNIT B1" species:3702 "Arabidopsis thaliana" [GO:0009941 "chloroplast envelope" evidence=IDA] [GO:0009535 "chloroplast thylakoid membrane" evidence=IDA] [GO:0009507 "chloroplast" evidence=IDA] [GO:0016020 "membrane" evidence=IDA] [GO:0009579 "thylakoid" evidence=IDA] InterPro:IPR001344 GenomeReviews:CT485783_GR …	266	3	266	99.2481	471	3e-132	233/266	87	246/266	92	4/266	1	-3	isotig00168_299_1084_-3_786_261_6	Spo	[RTKL] COG0515 Serine/threonine protein kinase	SPBC119.07_1	39.71	68	35	3	53	114	161	228
isogroup00006	isotig00051	485	12	404	81.0309	conserved hypothetical protein [Ricinus communis]	XP_002528632.1	449	259	389	29.1759	128	3e-28	106/131	80	118/131	90	0/131	0	3	12	413	82.8866	TAIR|gene:3436220 - symbol:AT2G36630.1 species:3702 "Arabidopsis thaliana" [GO:0012505 "endomembrane system" evidence=IEA] [GO:0016021 "integral to membrane" evidence=IEA] InterPro:IPR002781 Pfam:PF01925 GO:GO:0016021 GenomeReviews:CT485783_GR eggNOG:euNOG19281 OMA:LINYQYL HOGENOM:HBG319355 EMBL:AY075669 EMBL:AY133633 IPI:IPI00516320 RefSeq:NP_850267.1 UniGene:At.43254 UniGene:Rsa.10328 GeneID:81…	459	269	402	29.1939	121	9e-28	101/134	75	119/134	88	0/134	0	3		No Match
isogroup00365	isotig00460	527	361	8	67.1727	predicted protein [Populus trichocarpa]	XP_002318920.1	724	603	722	16.5746	114	4e-24	60/121	49	89/121	73	4/121	3	-2	379	8	70.5882	TAIR|locus:2074444 - symbol:AT3G05900 "AT3G05900" species:3702 "Arabidopsis thaliana" [GO:0005575 "cellular_component" evidence=ND] [GO:0003674 "molecular_function" evidence=ND] [GO:0008150 "biological_process" evidence=ND] EMBL:AC012393 EMBL:AC013454 IPI:IPI00536125 PRIDE:Q9SFF5 TAIR:At3g05900 InParanoid:Q9SFF5 Genevestigator:Q9SFF5 Uniprot:Q9SFF5	660	540	660	18.3333	72.4	8e-13	52/129	40	68/129	52	13/129	10	-2		No Match
isogroup00418	isotig00513	506	485	228	50.9881	unknown [Glycine max]	ACU16789.1	174	1	85	48.8506	146	8e-50	74/86	86	78/86	90	1/86	1	-1	455	228	45.0593	TAIR|locus:2014350 - symbol:AT1G54140 "AT1G54140" species:3702 "Arabidopsis thaliana" [GO:0005669 "transcription factor TFIID complex" evidence=ISS] [GO:0016986 "transcription initiation factor activity" evidence=ISS] [GO:0006352 "transcription initiation" evidence=ISS] InterPro:IPR003162 InterPro:IPR009072 Pfam:PF02291 GenomeReviews:CT485782_GR GO:GO:0003677 Gene3D:G3DSA:1.10.20.10 SUPFAM:SSF471…	183	9	84	41.5301	134	7e-44	64/76	84	71/76	93	0/76	0	-1	isotig00513_204_485_-1_282_93_3	Ecu	[K] COG5094 Transcription initiation factor TFIID, subunit TAF9 (also component of histone acetyltransferase SAGA)	ECU01g1330	46.51	86	43	1	1	86	1	83
isogroup00506	isotig00601	475	474	4	99.1579	Xylem serine proteinase 1 precursor, putative [Ricinus communis]	XP_002534008.1	706	480	636	22.238	283	6e-75	129/157	82	145/157	92	0/157	0	-2	474	4	99.1579	TAIR|locus:2091010 - symbol:AT3G14240 "AT3G14240" species:3702 "Arabidopsis thaliana" [GO:0006508 "proteolysis" evidence=ISS] InterPro:IPR000209 InterPro:IPR010259 Pfam:PF00082 Pfam:PF05922 PRINTS:PR00723 PROSITE:PS00138 InterPro:IPR003137 Pfam:PF02225 GO:GO:0042802 GO:GO:0006508 GO:GO:0004252 GO:GO:0043086 EMBL:AB022220 InterPro:IPR015500 Gene3D:G3DSA:3.40.50.200 PANTHER:PTHR10795 SUPFAM:SSF5274…	775	549	705	20.2581	262	4e-70	122/157	77	137/157	87	0/157	0	-2	isotig00601_1_471_-2_471_157_4	Bsu	[O] COG1404 Subtilisin-like serine proteases	BS_vpr	30.56	108	67	1	1	108	535	634
isogroup00003	isotig00038	2760	672	28	23.3696	unknown [Zea mays]	ACR38454.1	212	1	212	100	288	3e-75	154/221	69	170/221	76	15/221	6	-1	458	213	8.91304	SGD|S000028422 - symbol:TAR1 "Mitochondrial protein potentially involved in regulation of respiratory metabolism" species:4932 "Saccharomyces cerevisiae" [GO:0003674 "molecular_function" evidence=ND] [GO:0043457 "regulation of cellular respiration" evidence=IGI] [GO:0005739 "mitochondrion" evidence=IEA;IMP] SGD:S000028422 GO:GO:0005739 GenomeReviews:Y13138_GR EMBL:U53879 GO:GO:0043457 OrthoDB:EOG…	124	6	87	66.129	58.9	6e-09	43/82	52	53/82	64	0/82	0	-2	isotig00038_12_485_-2_474_157_2	-	-	-	50	98	49	0	10	107	6	103
isogroup00691	isotig00786	329	1	195	59.2705	unknown [Glycine max]	ACU19433.1	129	65	129	50.3876	124	4e-27	59/65	90	61/65	93	0/65	0	1	1	195	59.2705	TAIR|locus:2038942 - symbol:AT2G20260 "AT2G20260" species:3702 "Arabidopsis thaliana" [GO:0009538 "photosystem I reaction center" evidence=ISS] [GO:0010287 "plastoglobule" evidence=IDA] InterPro:IPR003375 InterPro:IPR008990 Pfam:PF02427 ProDom:PD004772 GenomeReviews:CT485783_GR GO:GO:0003824 GO:GO:0009535 GO:GO:0010287 EMBL:AC006569 GO:GO:0015979 UniGene:At.23286 UniGene:At.39720 GO:GO:0009538 TC…	145	81	145	44.8276	121	5e-28	57/65	87	61/65	93	0/65	0	1	isotig00786_1_198_+1_198_65_0	-	-	-	59.02	61	24	1	5	65	3	62
isogroup00127	isotig00222	814	3	566	69.2875	unknown [Glycine max]	ACU24395.1	253	66	253	74.3083	332	4e-89	165/188	87	178/188	94	0/188	0	3	3	566	69.2875	TAIR|gene:2180453 - symbol:CPN20 "CHAPERONIN 20" species:3702 "Arabidopsis thaliana" [GO:0009579 "thylakoid" evidence=IDA] [GO:0009941 "chloroplast envelope" evidence=IDA] [GO:0009535 "chloroplast thylakoid membrane" evidence=IDA] [GO:0009507 "chloroplast" evidence=IDA] [GO:0009570 "chloroplast stroma" evidence=IDA] [GO:0046686 "response to cadmium ion" evidence=IEP] [GO:0005739 "mitochondrion" e…	253	66	253	74.3083	303	5e-82	147/188	78	170/188	90	0/188	0	3		No Match
isogroup00468	isotig00563	485	483	58	87.8351	S-adenosylmethionine decarboxylase [Cicer arietinum]	ACL14489.1	353	211	352	40.2266	223	1e-56	105/142	73	119/142	83	0/142	0	-3	483	85	82.268	TAIR|locus:2094473 - symbol:AT3G25570 "AT3G25570" species:3702 "Arabidopsis thaliana" [GO:0005575 "cellular_component" evidence=ND] [GO:0004014 "adenosylmethionine decarboxylase activity" evidence=ISS] InterPro:IPR001985 InterPro:IPR016067 Pfam:PF01536 GenomeReviews:BA000014_GR HOGENOM:HBG610629 GO:GO:0004014 GO:GO:0008295 GO:GO:0006597 InterPro:IPR018167 InterPro:IPR018166 Gene3D:G3DSA:3.60.90.1…	349	214	346	38.1089	176	4e-44	82/133	61	102/133	76	0/133	0	-3	isotig00563_55_417_-3_363_120_3	-	-	-	42	50	19	2	11	53	299	345
isogroup00157	isotig00252	742	651	1	87.7358	VTC2-like protein [Actinidia chinensis]	ABP65665.1	450	91	307	48.2222	370	8e-106	193/217	88	202/217	93	0/217	0	-2	651	1	87.7358	TAIR|locus:2116342 - symbol:AT4G26850 "AT4G26850" species:3702 "Arabidopsis thaliana" [GO:0005575 "cellular_component" evidence=ND] [GO:0019853 "L-ascorbic acid biosynthetic process" evidence=IMP] [GO:0009408 "response to heat" evidence=IMP] [GO:0042742 "defense response to bacterium" evidence=IMP] [GO:0009753 "response to jasmonic acid stimulus" evidence=IEP] [GO:0008928 "mannose-1-phosphate gua…	442	87	303	49.095	344	7e-99	177/217	81	195/217	89	0/217	0	-2		No Match
isogroup00188	isotig00283	693	23	310	41.5584	hypothetical protein VITISV_027789 [Vitis vinifera]	CAN60862.1	826	678	777	12.1065	103	3e-20	60/100	60	76/100	76	4/100	4	2	35	310	39.8268	TAIR|locus:2020265 - symbol:AT1G04080 "AT1G04080" species:3702 "Arabidopsis thaliana" [GO:0048510 "regulation of timing of transition from vegetative to reproductive phase" evidence=IMP] InterPro:IPR003107 InterPro:IPR011990 SMART:SM00386 GO:GO:0005622 GO:GO:0005488 Gene3D:G3DSA:1.25.40.10 GO:GO:0006396 GO:GO:0048510 EMBL:AY056321 EMBL:AY091187 EMBL:AY087878 IPI:IPI00516833 RefSeq:NP_563700.1 Uni…	768	625	721	12.6302	82	2e-15	50/97	51	62/97	63	5/97	5	2		No Match
isogroup00012	isotig00067	454	15	308	64.7577	putative zinc dependent protease [Trifolium pratense]	BAE71226.1	692	417	528	16.185	181	3e-44	95/112	84	95/112	84	14/112	12	3	27	308	62.1145	TAIR|gene:2052805 - symbol:VAR2 "VARIEGATED 2" species:3702 "Arabidopsis thaliana" [GO:0031977 "thylakoid lumen" evidence=IDA] [GO:0009941 "chloroplast envelope" evidence=IDA] [GO:0009535 "chloroplast thylakoid membrane" evidence=IDA] [GO:0009579 "thylakoid" evidence=IDA] [GO:0009507 "chloroplast" evidence=IDA] [GO:0016020 "membrane" evidence=IDA] InterPro:IPR000642 InterPro:IPR003593 InterPro:IP…	695	418	525	15.5396	172	3e-43	87/108	80	92/108	85	14/108	12	3	isotig00067_51_317_+3_267_88_3	Syn	[O] COG0465 ATP-dependent Zn proteases	slr0228	67.68	99	18	1	2	86	372	470
isogroup00001	isotig00017	775	200	322	15.871	putative glycine rich protein precursor [Pisum sativum]	CAH40798.1	171	4	42	22.807	60.8	2e-07	35/41	85	37/41	90	2/41	4	2				No hit															No Match
isogroup00561	isotig00656	451	450	181	59.867	unknown [Medicago truncatula]	Q945F4.1	159	67	156	56.6038	179	1e-43	87/90	96	90/90	100	0/90	0	-2	444	181	58.5366	TAIR|locus:2007176 - symbol:AT1G69410 "AT1G69410" species:3702 "Arabidopsis thaliana" [GO:0005575 "cellular_component" evidence=ND] [GO:0003743 "translation initiation factor activity" evidence=ISS] [GO:0006413 "translational initiation" evidence=ISS] InterPro:IPR001884 InterPro:IPR019769 InterPro:IPR020189 Pfam:PF01287 PIRSF:PIRSF003025 PROSITE:PS00302 Pfam:PF00467 GenomeReviews:CT485782_GR GO:G…	158	68	155	55.6962	165	6e-41	78/88	88	86/88	97	0/88	0	-2		No Match
isogroup00482	isotig00577	483	481	95	80.1242	unknown [Glycine max]	ACU19740.1	207	77	205	62.3188	231	2e-59	125/129	96	128/129	99	0/129	0	-3	478	98	78.882	TAIR|gene:2131748 - symbol:AT4G27270.1 species:3702 "Arabidopsis thaliana" [GO:0016481 "negative regulation of transcription" evidence=IEA] [GO:0016491 "oxidoreductase activity" evidence=IEA] [GO:0010181 "FMN binding" evidence=IEA] [GO:0005886 "plasma membrane" evidence=IDA] InterPro:IPR008254 InterPro:IPR010089 PROSITE:PS50902 GO:GO:0005886 GO:GO:0016481 GO:GO:0016491 GO:GO:0010181 TIGRFAMs:TIGR…	205	75	201	61.9512	216	3e-56	116/127	91	122/127	96	0/127	0	-3	isotig00577_89_451_-3_363_120_5	EcZ	[R] COG0655 Multimeric flavodoxin WrbA	ZwrbA	54.24	118	51	3	2	118	66	181
isogroup00249	isotig00344	619	2	577	93.0533	triacylglycerol lipase, putative [Ricinus communis]	XP_002520983.1	440	251	436	42.2727	217	1e-54	106/192	55	140/192	72	6/192	3	2	2	583	94.0226	TAIR|locus:2064321 - symbol:AT2G30550 "AT2G30550" species:3702 "Arabidopsis thaliana" [GO:0004806 "triglyceride lipase activity" evidence=ISS] [GO:0006629 "lipid metabolic process" evidence=ISS] InterPro:IPR002921 Pfam:PF01764 GenomeReviews:CT485783_GR GO:GO:0004806 GO:GO:0006629 EMBL:U93215 eggNOG:KOG4569 EMBL:AY091143 EMBL:AY086021 EMBL:AY142594 IPI:IPI00534331 PIR:G84709 RefSeq:NP_565701.1 Uni…	529	340	528	35.7278	189	8e-48	95/194	48	129/194	66	5/194	2	2		No Match
isogroup00001	isotig00032	302				No hit																		No hit															No Match
isogroup00556	isotig00651	453	451	98	78.1457	vacuolar H+-ATPase B subunit [Medicago truncatula]	ABO61030.1	489	372	489	24.1309	234	3e-60	118/118	100	118/118	100	0/118	0	-3	451	98	78.1457	TAIR|locus:2121209 - symbol:AT4G38510 "AT4G38510" species:3702 "Arabidopsis thaliana" [GO:0046933 "hydrogen ion transporting ATP synthase activity, rotational mechanism" evidence=ISS] InterPro:IPR000194 InterPro:IPR000793 InterPro:IPR004100 InterPro:IPR005723 InterPro:IPR020003 Pfam:PF00006 Pfam:PF00306 Pfam:PF02874 PROSITE:PS00152 GO:GO:0005886 GenomeReviews:CT486007_GR GO:GO:0009941 GO:GO:00057…	487	370	487	24.23	228	4e-60	115/118	97	116/118	98	0/118	0	-3	isotig00651_95_424_-3_330_109_3	Spo	[C] COG1156 Archaeal/vacuolar-type H+-ATPase subunit B	SPAC637.05c	72.9	107	29	0	1	107	380	486
isogroup00421	isotig00516	504	504	301	40.4762	inosine monophosphate dehydrogenase [Vigna unguiculata]	AAO40253.1	502	435	502	13.5458	101	3e-20	62/68	91	65/68	95	0/68	0	-1	504	301	40.4762	TAIR|locus:2032775 - symbol:AT1G16350 "AT1G16350" species:3702 "Arabidopsis thaliana" [GO:0005575 "cellular_component" evidence=ND] [GO:0003938 "IMP dehydrogenase activity" evidence=ISS] [GO:0006177 "GMP biosynthetic process" evidence=ISS] InterPro:IPR001093 InterPro:IPR005990 InterPro:IPR013785 InterPro:IPR015875 InterPro:IPR018529 Pfam:PF00478 PIRSF:PIRSF000130 PROSITE:PS00487 GenomeReviews:CT4…	502	435	502	13.5458	93.6	3e-19	54/68	79	59/68	86	0/68	0	-1	isotig00516_298_504_-1_207_68_0	Sce	[F] COG0516 IMP dehydrogenase/GMP reductase	YML056c_3	47.06	68	36	0	1	68	222	289
isogroup00419	isotig00514	501	3	389	77.2455	p-coumaroyl-shikimate 3'-hydroxylase [Trifolium pratense]	ACX48910.1	509	381	509	25.3438	262	1e-68	122/129	94	123/129	95	0/129	0	3	3	389	77.2455	TAIR|gene:2058439 - symbol:CYP98A3 "cytochrome P450, family 98, subfamily A, polypeptide 3" species:3702 "Arabidopsis thaliana" [GO:0005739 "mitochondrion" evidence=IDA] [GO:0005886 "plasma membrane" evidence=IDA] InterPro:IPR001128 InterPro:IPR002401 Pfam:PF00067 PRINTS:PR00463 Prosite:PS00086 GO:GO:0016021 GO:GO:0005739 GO:GO:0005886 GenomeReviews:CT485783_GR GO:GO:0055114 GO:GO:0005792 GO:GO:0…	508	380	508	25.3937	245	4e-65	111/129	86	118/129	91	0/129	0	3	isotig00514_126_392_+3_267_88_6	Sme	[Q] COG2124 Cytochrome P450	SMc02579	44.74	38	21	0	2	39	396	433
isogroup00312	isotig00407	566	565	212	62.5442	unknown [Glycine max]	ACU13479.1	123	5	122	95.935	213	8e-54	111/118	94	115/118	97	0/118	0	-2	565	212	62.5442	TAIR|locus:2039802 - symbol:AT2G39390 "AT2G39390" species:3702 "Arabidopsis thaliana" [GO:0005840 "ribosome" evidence=ISS] [GO:0003735 "structural constituent of ribosome" evidence=ISS] [GO:0006412 "translation" evidence=ISS] [GO:0042254 "ribosome biogenesis" evidence=ISS] [GO:0022625 "cytosolic large ribosomal subunit" evidence=IDA] InterPro:IPR001854 InterPro:IPR018254 Pfam:PF00831 PROSITE:PS00…	123	5	122	95.935	204	2e-52	106/118	89	111/118	94	0/118	0	-2	isotig00407_206_565_-2_360_119_0	Spo	[J] COG0255 Ribosomal protein L29	SPCC613.05c	58.82	119	49	0	1	119	4	122
isogroup00700	isotig00795	310	16	141	40.6452	elongation factor Tu family protein [Arabidopsis lyrata subsp. lyrata]	XP_002885535.1	1015	974	1015	4.13793	77.4	6e-13	38/42	90	40/42	95	0/42	0	1	16	141	40.6452	TAIR|locus:2094548 - symbol:AT3G22980 "AT3G22980" species:3702 "Arabidopsis thaliana" [GO:0008135 "translation factor activity, nucleic acid binding" evidence=ISS] [GO:0005575 "cellular_component" evidence=ND] [GO:0008150 "biological_process" evidence=ND] InterPro:IPR000640 InterPro:IPR000795 InterPro:IPR004161 InterPro:IPR005225 Pfam:PF00009 Pfam:PF00679 Pfam:PF03144 PRINTS:PR00315 SMART:SM00838…	963	922	963	4.36137	75.1	6e-14	37/42	88	40/42	95	0/42	0	1		No Match
isogroup00711	isotig00806	271				No hit																		No hit															No Match
isogroup00531	isotig00626	462	1	462	100	calcium-dependent calmodulin-independent protein kinase isoform 2 [Cicer arietinum]	AAP72282.2	540	171	324	28.5185	314	2e-84	150/154	97	152/154	98	0/154	0	1	1	462	100	TAIR|gene:2103497 - symbol:CPK32 "CALCIUM-DEPENDENT PROTEIN KINASE 32" species:3702 "Arabidopsis thaliana" [GO:0005886 "plasma membrane" evidence=IDA] InterPro:IPR000719 InterPro:IPR002048 InterPro:IPR002290 InterPro:IPR008271 InterPro:IPR011992 InterPro:IPR017441 InterPro:IPR017442 InterPro:IPR020642 Pfam:PF00069 PROSITE:PS00107 PROSITE:PS00108 PROSITE:PS50011 SMART:SM00054 SMART:SM00220 Prosite…	538	172	325	28.6245	301	6e-82	141/154	91	150/154	97	0/154	0	1	isotig00626_16_462_+1_447_149_4	Spo	[RTKL] COG0515 Serine/threonine protein kinase	SPACUNK12.02c	43.84	146	79	2	3	145	146	291
isogroup00246	isotig00341	623	2	511	81.862	unknown [Medicago truncatula]	ACJ84782.1	262	90	259	64.8855	299	2e-79	163/170	95	167/170	98	0/170	0	2	2	535	85.7143	TAIR|gene:2823638 - symbol:NPQ4 "NONPHOTOCHEMICAL QUENCHING 4" species:3702 "Arabidopsis thaliana" [GO:0009535 "chloroplast thylakoid membrane" evidence=IDA] [GO:0009507 "chloroplast" evidence=IDA] [GO:0016020 "membrane" evidence=IDA] [GO:0009579 "thylakoid" evidence=IDA] GenomeReviews:CT485782_GR GO:GO:0016021 EMBL:AC084807 GO:GO:0015979 GO:GO:0009523 GO:GO:0016168 GO:GO:0009517 GO:GO:0010196 EM…	265	82	261	67.9245	275	6e-74	150/180	83	163/180	90	2/180	1	2	isotig00341_50_547_+2_498_165_1	-	-	-	41.86	43	25	0	83	125	26	68
isogroup00262	isotig00357	601	3	434	71.8802	glutathione S-transferase [Pisum sativum]	BAC81649.1	234	77	220	61.5385	272	9e-72	130/144	90	139/144	96	0/144	0	3	3	443	73.3777	TAIR|locus:2151286 - symbol:AT5G02780 "AT5G02780" species:3702 "Arabidopsis thaliana" [GO:0005575 "cellular_component" evidence=ND] [GO:0003674 "molecular_function" evidence=ND] [GO:0010731 "protein amino acid glutathionylation" evidence=IDA] InterPro:IPR004045 InterPro:IPR012336 InterPro:IPR012335 Gene3D:G3DSA:3.40.30.10 SUPFAM:SSF52833 InterPro:IPR010987 SUPFAM:SSF47616 PROSITE:PS50405 EMBL:AL1…	245	83	230	60.4082	203	3e-52	95/148	64	120/148	81	1/148	0	3	isotig00357_3_485_+3_483_160_0	Syn	[O] COG0625 Glutathione S-transferase	sll1902	36.23	69	43	1	74	142	175	242
isogroup00247	isotig00342	616	2	301	48.7013	unnamed protein product [Vitis vinifera]	XP_002270372.1	330	230	329	30.303	177	8e-43	86/100	86	92/100	92	0/100	0	2	2	295	47.7273	TAIR|locus:2012487 - symbol:AT1G14270 "AT1G14270" species:3702 "Arabidopsis thaliana" [GO:0006508 "proteolysis" evidence=ISS] InterPro:IPR003675 Pfam:PF02517 GO:GO:0016020 MEROPS:U48.A02 TAIR:At1g14270 EMBL:AY087512 IPI:IPI00541596 STRING:Q8LAZ5 PRIDE:Q8LAZ5 InParanoid:Q8LAZ5 Genevestigator:Q8LAZ5 Uniprot:Q8LAZ5	340	241	338	28.8235	174	2e-43	81/98	82	90/98	91	0/98	0	2	isotig00342_44_304_+2_261_86_1	Syn	[R] COG1266 Predicted metal-dependent membrane protease	slr0959	50	72	36	0	1	72	455	526
isogroup00004	isotig00040	1026	71	865	77.4854	light-harvesting chlorophyll-a/b binding protein Lhcb2 [Pisum sativum]	AAW31512.1	265	1	265	100	501	5e-140	261/265	98	264/265	99	0/265	0	2	71	862	77.193	TAIR|gene:2042147 - symbol:LHCB2.1 "PHOTOSYSTEM II LIGHT HARVESTING COMPLEX GENE 2.1" species:3702 "Arabidopsis thaliana" [GO:0009941 "chloroplast envelope" evidence=IDA] [GO:0009535 "chloroplast thylakoid membrane" evidence=IDA] [GO:0009507 "chloroplast" evidence=IDA] [GO:0016020 "membrane" evidence=IDA] [GO:0009579 "thylakoid" evidence=IDA] InterPro:IPR001344 GenomeReviews:CT485783_GR GO:GO:000…	265	1	264	99.6226	441	3e-123	224/264	84	246/264	93	0/264	0	2		No Match
isogroup00266	isotig00361	609	608	240	60.5911	2 Chain 2, Improved Model Of Plant Photosystem I	3LW5	176	54	176	69.8864	263	1e-68	121/123	98	123/123	100	0/123	0	-2	608	240	60.5911	TAIR|gene:2082766 - symbol:LHCA2 species:3702 "Arabidopsis thaliana" [GO:0009535 "chloroplast thylakoid membrane" evidence=IDA] [GO:0009507 "chloroplast" evidence=IDA] [GO:0016020 "membrane" evidence=IDA] [GO:0009579 "thylakoid" evidence=IDA] InterPro:IPR001344 GO:GO:0009535 GO:GO:0009765 PANTHER:PTHR21649 TCDB:5.B.4.1.1 UniGene:At.46743 UniGene:At.55066 UniGene:Rra.6127 EMBL:AF134120 EMBL:AY0546…	257	135	257	47.8599	249	6e-66	114/123	92	117/123	95	0/123	0	-2		No Match
isogroup00660	isotig00755	373				No hit																		No hit															No Match
isogroup00129	isotig00224	814	2	667	81.8182	hypothetical protein ARALYDRAFT_910064 [Arabidopsis lyrata subsp. lyrata]	XP_002871932.1	745	522	745	30.0671	298	4e-79	138/224	61	175/224	78	2/224	0	2	2	667	81.8182	TAIR|gene:2149283 - symbol:DIN10 "DARK INDUCIBLE 10" species:3702 "Arabidopsis thaliana" [GO:0009507 "chloroplast" evidence=IDA] GenomeReviews:BA000015_GR GO:GO:0009507 GO:GO:0005975 InterPro:IPR017853 SUPFAM:SSF51445 GO:GO:0009409 EMBL:AF296825 CAZy:GH36 GO:GO:0047274 InterPro:IPR008811 Pfam:PF05691 EMBL:AY090237 EMBL:BT000632 EMBL:AK227214 EMBL:AK221808 EMBL:AK316714 EMBL:AK317307 EMBL:AK318923…	749	527	749	29.773	293	5e-79	138/224	61	174/224	77	3/224	1	2		No Match
isogroup00237	isotig00332	638	634	188	70.0627	1611464A plastocyanin	P16002.1	168	20	168	88.6905	236	1e-60	143/149	95	147/149	98	0/149	0	-2	622	188	68.1818	TAIR|locus:2012928 - symbol:AT1G20340 "AT1G20340" species:3702 "Arabidopsis thaliana" [GO:0009543 "chloroplast thylakoid lumen" evidence=IDA] [GO:0046688 "response to copper ion" evidence=IEP] [GO:0055070 "copper ion homeostasis" evidence=IMP] [GO:0017148 "negative regulation of translation" evidence=IMP] [GO:0009411 "response to UV" evidence=IGI] [GO:0042221 "response to chemical stimulus" evide…	167	23	167	86.8263	164	3e-40	96/145	66	114/145	78	0/145	0	-2	isotig00332_185_610_-2_426_141_3	Nos	[C] COG3794 Plastocyanin	all0258	47	100	48	3	45	140	39	137
isogroup00222	isotig00317	652	211	537	50.1534	unknown [Glycine max]	ACU24112.1	218	110	218	50	203	1e-50	98/109	89	102/109	93	0/109	0	1	211	534	49.6933	TAIR|locus:2062445 - symbol:AT2G35360 "AT2G35360" species:3702 "Arabidopsis thaliana" [GO:0005575 "cellular_component" evidence=ND] [GO:0003674 "molecular_function" evidence=ND] InterPro:IPR000626 Pfam:PF00240 GenomeReviews:CT485783_GR InterPro:IPR019955 PROSITE:PS50053 EMBL:AC005314 InterPro:IPR019387 Pfam:PF10260 EMBL:AY219071 EMBL:AY649261 IPI:IPI00532322 PIR:F84767 RefSeq:NP_181079.1 UniGene:…	225	117	224	48	175	1e-43	79/108	73	95/108	87	0/108	0	1		No Match
isogroup00069	isotig00164	1138	1096	149	83.304	1611461A O2 evolving complex 33kD protein	P14226.1	329	14	329	96.0486	612	3e-173	309/316	97	314/316	99	0/316	0	-1	1072	152	80.9315	TAIR|gene:2077971 - symbol:PSBO2 "PHOTOSYSTEM II SUBUNIT O-2" species:3702 "Arabidopsis thaliana" [GO:0031977 "thylakoid lumen" evidence=IDA] [GO:0009579 "thylakoid" evidence=IDA] [GO:0009535 "chloroplast thylakoid membrane" evidence=IDA] [GO:0009507 "chloroplast" evidence=IDA] [GO:0009570 "chloroplast stroma" evidence=IDA] InterPro:IPR002628 Pfam:PF01716 UniProt:Q9S841 GO:GO:0005515 GenomeReview…	331	25	331	92.7492	501	2e-141	244/307	79	277/307	90	0/307	0	-1	isotig00164_146_1135_-1_990_329_3	-	-	-	51.24	242	106	4	97	328	34	273
isogroup00251	isotig00346	617				No hit																		No hit															No Match
isogroup00081	isotig00176	1029	134	880	72.5948	CPRD46 protein [Vigna unguiculata]	BAA13542.1	899	652	899	27.5862	407	1e-122	186/249	74	213/249	85	1/249	0	2	131	880	72.8863	TAIR|locus:2096915 - symbol:AT3G45140 "AT3G45140" species:3702 "Arabidopsis thaliana" [GO:0009753 "response to jasmonic acid stimulus" evidence=IEP] [GO:0009620 "response to fungus" evidence=IEP] [GO:0009507 "chloroplast" evidence=ISS;TAS] [GO:0009695 "jasmonic acid biosynthetic process" evidence=IMP;TAS] [GO:0016165 "lipoxygenase activity" evidence=IMP] [GO:0009414 "response to water deprivation…	896	648	896	27.7902	363	3e-104	163/250	65	198/250	79	1/250	0	2	isotig00176_218_883_+2_666_221_6	-	-	-	28.57	217	125	9	1	211	491	683
isogroup00625	isotig00720	411	367	215	37.2263	binding protein [Arabidopsis lyrata subsp. lyrata]	XP_002889492.1	360	308	358	14.1667	55.5	3e-06	36/51	70	42/51	82	0/51	0	-3	367	215	37.2263	TAIR|locus:2020225 - symbol:AT1G04130 "AT1G04130" species:3702 "Arabidopsis thaliana" [GO:0005575 "cellular_component" evidence=ND] [GO:0008150 "biological_process" evidence=ND] InterPro:IPR011990 GO:GO:0005488 Gene3D:G3DSA:1.25.40.10 InterPro:IPR013026 PROSITE:PS50293 EMBL:AY054170 EMBL:AY066037 IPI:IPI00532846 PRIDE:Q940R2 TAIR:At1g04130 InParanoid:Q940R2 Genevestigator:Q940R2 Uniprot:Q940R2	263	211	261	19.3916	55.1	7e-08	37/51	72	41/51	80	0/51	0	-3		No Match
isogroup00481	isotig00576	484				No hit																		No hit															No Match
isogroup00004	isotig00041	789	135	788	82.8897	light-harvesting chlorophyll-a/b binding protein Lhcb2 [Pisum sativum]	AAW31512.1	265	15	232	82.2642	399	2e-109	212/218	97	215/218	98	0/218	0	3	135	788	82.8897	TAIR|gene:2042147 - symbol:LHCB2.1 "PHOTOSYSTEM II LIGHT HARVESTING COMPLEX GENE 2.1" species:3702 "Arabidopsis thaliana" [GO:0009941 "chloroplast envelope" evidence=IDA] [GO:0009535 "chloroplast thylakoid membrane" evidence=IDA] [GO:0009507 "chloroplast" evidence=IDA] [GO:0016020 "membrane" evidence=IDA] [GO:0009579 "thylakoid" evidence=IDA] InterPro:IPR001344 GenomeReviews:CT485783_GR GO:GO:000…	265	15	232	82.2642	356	6e-98	187/218	85	200/218	91	0/218	0	3	isotig00041_201_788_+3_588_196_5	Spo	[RTKL] COG0515 Serine/threonine protein kinase	SPBC119.07_1	38.24	68	36	3	21	82	161	228
isogroup00245	isotig00340	625	68	493	68.16	unknown [Glycine max]	ACU19338.1	164	23	164	86.5854	207	3e-54	141/142	99	142/142	100	0/142	0	2	68	493	68.16	TAIR|locus:2139634 - symbol:AT4G34720 "AT4G34720" species:3702 "Arabidopsis thaliana" [GO:0016887 "ATPase activity" evidence=ISS] [GO:0015992 "proton transport" evidence=ISS] [GO:0046961 "proton-transporting ATPase activity, rotational mechanism" evidence=ISS] InterPro:IPR000245 InterPro:IPR002379 InterPro:IPR011555 Pfam:PF00137 PRINTS:PR00122 UniProt:P59227 GO:GO:0005515 GO:GO:0016021 GO:GO:0005…	164	23	164	86.5854	208	8e-55	142/142	100	142/142	100	0/142	0	2	isotig00340_23_496_+2_474_157_8	Sce	[C] COG0636 F0F1-type ATP synthase, subunit c/Archaeal/vacuolar-type H+-ATPase, subunit K	YPL234c	58.11	148	61	1	6	153	18	164
isogroup00661	isotig00756	371	2	133	35.5795	unknown [Glycine max]	ACU14380.1	88	34	77	50	89.7	1e-16	43/44	97	43/44	97	0/44	0	2	2	133	35.5795	TAIR|gene:2128955 - symbol:RUXF "SMALL NUCLEAR RIBONUCLEOPROTEIN F" species:3702 "Arabidopsis thaliana" [GO:0005730 "nucleolus" evidence=IDA] InterPro:IPR001163 Pfam:PF01423 InterPro:IPR006649 GenomeReviews:CT486007_GR GO:GO:0005730 GO:GO:0006397 GO:GO:0008380 EMBL:AL161576 GO:GO:0003723 GO:GO:0030529 InterPro:IPR010920 SUPFAM:SSF50182 SMART:SM00651 HOGENOM:HBG749684 EMBL:AL109796 EMBL:BT006382 E…	88	34	77	50	82	4e-16	38/44	86	40/44	90	0/44	0	2	isotig00756_23_169_+2_147_48_1	Spo	[K] COG1958 Small nuclear ribonucleoprotein (snRNP) homolog	SPBC3E7.14	69.7	33	10	0	1	33	41	73
isogroup00442	isotig00537	491				No hit																		No hit															No Match
isogroup00670	isotig00765	362	3	248	67.9558	conserved hypothetical protein [Ricinus communis]	XP_002527260.1	186	90	186	52.1505	108	3e-22	58/97	59	65/97	67	15/97	15	3	3	248	67.9558	TAIR|gene:2079600 - symbol:AT3G07470.1 species:3702 "Arabidopsis thaliana" [GO:0005773 "vacuole" evidence=IDA] GO:GO:0005773 GenomeReviews:BA000014_GR InterPro:IPR007493 Gene3D:G3DSA:2.30.240.10 Pfam:PF04398 HOGENOM:HBG749450 EMBL:AY048203 EMBL:BT002661 IPI:IPI00522421 RefSeq:NP_566308.1 UniGene:At.18422 PRIDE:Q94AG1 GeneID:819935 KEGG:ath:AT3G07470 NMPDR:fig|3702.1.peg.12773 TAIR:At3g07470 InPar…	169	91	169	46.7456	92.4	3e-19	49/82	59	60/82	73	3/82	3	3		No Match
isogroup00218	isotig00313	651	649	65	89.8618	unknown [Glycine max]	ACU20419.1	459	244	438	42.4837	355	3e-96	174/195	89	188/195	96	0/195	0	-3	649	65	89.8618	TAIR|locus:2180642 - symbol:AT5G26030 "AT5G26030" species:3702 "Arabidopsis thaliana" [GO:0004325 "ferrochelatase activity" evidence=IGI;ISS] [GO:0006783 "heme biosynthetic process" evidence=ISS;IMP] [GO:0009507 "chloroplast" evidence=IDA] [GO:0005739 "mitochondrion" evidence=IDA] [GO:0009536 "plastid" evidence=IDA] [GO:0006979 "response to oxidative stress" evidence=IEP] [GO:0033014 "tetrapyrrol…	466	228	422	41.8455	337	2e-92	164/195	84	182/195	93	0/195	0	-3	isotig00313_47_637_-3_591_196_6	Nos	[H] COG0276 Protoheme ferro-lyase (ferrochelatase)	alr3751	59.34	182	71	1	1	182	144	322
isogroup00367	isotig00462	528	1	528	100	unknown [Medicago truncatula]	ACJ85293.1	264	87	262	66.6667	308	2e-82	153/176	86	164/176	93	0/176	0	1	1	513	97.1591	TAIR|locus:2045422 - symbol:AT2G32150 "AT2G32150" species:3702 "Arabidopsis thaliana" [GO:0005575 "cellular_component" evidence=ND] [GO:0016787 "hydrolase activity" evidence=ISS] InterPro:IPR005834 Pfam:PF00702 GenomeReviews:CT485783_GR GO:GO:0008152 GO:GO:0016787 InterPro:IPR006402 TIGRFAMs:TIGR01509 EMBL:AC006223 InterPro:IPR010237 TIGRFAMs:TIGR01993 eggNOG:KOG3109 HOGENOM:HBG410732 EMBL:AF3705…	263	83	257	66.5399	192	7e-49	99/177	55	126/177	71	8/177	4	1	isotig00462_109_528_+1_420_140_1	Ccr	[R] COG1011 Predicted hydrolase (HAD superfamily)	CC0282	28.43	102	60	2	2	103	120	208
isogroup00511	isotig00606	473	3	401	84.3552	unnamed protein product [Vitis vinifera]	CBI36212.3	1770	1610	1741	7.45763	185	2e-45	103/133	77	115/133	86	1/133	0	3	3	401	84.3552	TAIR|locus:2196593 - symbol:AT1G15520 "AT1G15520" species:3702 "Arabidopsis thaliana" [GO:0042626 "ATPase activity, coupled to transmembrane movement of substances" evidence=ISS] [GO:0005886 "plasma membrane" evidence=IDA] [GO:0015692 "lead ion transport" evidence=IMP] [GO:0006855 "multidrug transport" evidence=ISS] [GO:0009607 "response to biotic stimulus" evidence=TAS] [GO:0009723 "response to …	1423	1263	1394	9.27618	184	1e-46	92/133	69	115/133	86	1/133	0	3	isotig00606_36_473_+3_438_146_5	Spo	[V] COG0842 ABC-type multidrug transport system, permease component	SPCC18B5.01c_3	28	75	53	1	15	89	130	203
isogroup00256	isotig00351	607	2	301	49.4234	unknown [Medicago truncatula]	ACJ84504.1	320	220	319	31.25	178	4e-43	81/100	81	89/100	89	0/100	0	2	11	301	47.9407	TAIR|locus:2015413 - symbol:AT1G47480 "AT1G47480" species:3702 "Arabidopsis thaliana" [GO:0005575 "cellular_component" evidence=ND] InterPro:IPR002168 PROSITE:PS01173 GO:GO:0008152 GO:GO:0016787 EMBL:AC007519 IPI:IPI00541562 PIR:A96515 RefSeq:NP_564507.1 UniGene:At.43200 SMR:Q9SX78 STRING:Q9SX78 PRIDE:Q9SX78 GeneID:841155 KEGG:ath:AT1G47480 NMPDR:fig|3702.1.peg.4205 TAIR:At1g47480 InParanoid:Q9SX…	314	213	311	31.5287	112	9e-25	51/99	51	68/99	68	2/99	2	2		No Match
isogroup00051	isotig00144	478	3	476	99.1632	nine-cis-epoxycarotenoid dioxygenase1 [Pisum sativum]	Q8LP17.1	541	381	538	29.2052	308	1e-82	149/158	94	155/158	98	0/158	0	3	3	476	99.1632	TAIR|gene:2087417 - symbol:CCD1 "CAROTENOID CLEAVAGE DIOXYGENASE 1" species:3702 "Arabidopsis thaliana" [GO:0005773 "vacuole" evidence=IDA] [GO:0005886 "plasma membrane" evidence=IDA] GO:GO:0005886 GO:GO:0005773 GO:GO:0006950 GenomeReviews:BA000014_GR GO:GO:0055114 GO:GO:0005506 EMBL:AL163818 InterPro:IPR004294 PANTHER:PTHR10543 Pfam:PF03055 EMBL:AJ005813 EMBL:BT000436 EMBL:BT002102 IPI:IPI005179…	538	381	535	28.8104	257	1e-68	125/158	79	139/158	87	3/158	1	3	isotig00144_12_476_+3_465_155_2	Nos	[Q] COG3670 Lignostilbene-alpha,beta-dioxygenase and related enzymes	all1106	42.58	155	72	5	1	153	332	471
isogroup00734	isotig00829	181				No hit																		No hit															No Match
isogroup00344	isotig00439	542	1	201	37.0849	putative polyol transporter protein 4 [Lotus japonicus]	CAJ29291.1	519	357	423	12.9094	85.9	3e-33	59/67	88	63/67	94	0/67	0	1	1	201	37.0849	TAIR|locus:2094034 - symbol:AT3G18830 "AT3G18830" species:3702 "Arabidopsis thaliana" [GO:0016020 "membrane" evidence=ISS] [GO:0015144 "carbohydrate transmembrane transporter activity" evidence=ISS] [GO:0005351 "sugar:hydrogen symporter activity" evidence=ISS;IDA] [GO:0015145 "monosaccharide transmembrane transporter activity" evidence=IDA] [GO:0005354 "galactose transmembrane transporter activit…	539	361	427	12.4304	77.4	2e-26	51/67	76	61/67	91	0/67	0	1	isotig00439_4_330_+1_327_108_3	Lla	[GEPR] COG0477 Permeases of the major facilitator superfamily	L140856	33.33	87	56	1	8	94	320	404
isogroup00590	isotig00685	435	433	323	25.5172	coatomer beta subunit, putative [Ricinus communis]	XP_002528189.1	914	878	914	4.04814	62.4	2e-08	30/37	81	32/37	86	0/37	0	-3	433	323	25.5172	TAIR|locus:2018199 - symbol:AT1G52360 "AT1G52360" species:3702 "Arabidopsis thaliana" [GO:0030126 "COPI vesicle coat" evidence=ISS] InterPro:IPR006692 Pfam:PF04053 InterPro:IPR001680 Pfam:PF00400 GO:GO:0005515 GenomeReviews:CT485782_GR GO:GO:0006886 InterPro:IPR015943 InterPro:IPR011046 InterPro:IPR019781 Gene3D:G3DSA:2.130.10.10 SMART:SM00320 SUPFAM:SSF50978 PROSITE:PS00678 PROSITE:PS50082 PROSI…	926	890	926	3.99568	57.8	1e-08	27/37	72	31/37	83	0/37	0	-3		No Match
isogroup00584	isotig00679	438	438	163	63.0137	vacuolar-H+-pumping ATPase 16 kDa proteolipid subunit 2 [Arabidopsis lyrata subsp. lyrata]	XP_002890358.1	165	74	165	55.7576	109	1e-22	91/92	98	92/92	100	0/92	0	-1	438	163	63.0137	TAIR|locus:2139634 - symbol:AT4G34720 "AT4G34720" species:3702 "Arabidopsis thaliana" [GO:0016887 "ATPase activity" evidence=ISS] [GO:0015992 "proton transport" evidence=ISS] [GO:0046961 "proton-transporting ATPase activity, rotational mechanism" evidence=ISS] InterPro:IPR000245 InterPro:IPR002379 InterPro:IPR011555 Pfam:PF00137 PRINTS:PR00122 UniProt:P59227 GO:GO:0005515 GO:GO:0016021 GO:GO:0005…	164	73	164	56.0976	109	3e-24	91/92	98	92/92	100	0/92	0	-1	isotig00679_160_327_-1_168_55_2	Sce	[C] COG0636 F0F1-type ATP synthase, subunit c/Archaeal/vacuolar-type H+-ATPase, subunit K	YEL027w	75	52	13	0	1	52	106	157
isogroup00235	isotig00330	640	639	382	40.3125	E3 ubiquitin protein ligase upl2, putative [Ricinus communis]	XP_002522774.1	3691	3606	3691	2.32999	174	8e-42	84/86	97	86/86	100	0/86	0	-2	639	385	39.8438	TAIR|gene:2012059 - symbol:UPL1 "UBIQUITIN-PROTEIN LIGASE 1" species:3702 "Arabidopsis thaliana" [GO:0016020 "membrane" evidence=IDA] Pfam:PF00632 InterPro:IPR000569 InterPro:IPR016024 PROSITE:PS50237 SMART:SM00119 InterPro:IPR000449 InterPro:IPR003903 GenomeReviews:CT485782_GR GO:GO:0005739 GO:GO:0005829 SUPFAM:SSF48371 GO:GO:0005488 GO:GO:0016020 Pfam:PF00627 PROSITE:PS50030 GO:GO:0019941 SMART…	3681	3596	3680	2.30916	164	3e-40	79/85	92	82/85	96	0/85	0	-2	isotig00330_379_627_-2_249_82_1	Spo	[O] COG5021 Ubiquitin-protein ligase	SPAC19D5.04	70.37	81	24	0	2	82	3147	3227
isogroup00285	isotig00380	591	586	326	44.1624	autoinhibited H+ ATPase [Populus trichocarpa]	XP_002325038.1	952	866	952	9.13866	137	7e-31	72/87	82	74/87	85	0/87	0	-3	586	326	44.1624	TAIR|locus:2046623 - symbol:AT2G24520 "AT2G24520" species:3702 "Arabidopsis thaliana" [GO:0016887 "ATPase activity" evidence=ISS] InterPro:IPR000695 InterPro:IPR001757 InterPro:IPR004014 InterPro:IPR005834 InterPro:IPR006534 InterPro:IPR008250 InterPro:IPR018303 Pfam:PF00122 Pfam:PF00690 Pfam:PF00702 PRINTS:PR00119 PRINTS:PR00120 PROSITE:PS00154 SMART:SM00831 GO:GO:0016021 GO:GO:0005886 GO:GO:000…	949	863	949	9.16754	125	7e-29	65/87	74	70/87	80	0/87	0	-3		No Match
isogroup00110	isotig00205	863	451	2	52.1437	unknown [Glycine max]	ACU20860.1	340	136	284	43.8235	201	3e-92	109/150	72	125/150	83	1/150	0	-2	460	5	52.8389	TAIR|locus:2130329 - symbol:AT4G16260 "AT4G16260" species:3702 "Arabidopsis thaliana" [GO:0004553 "hydrolase activity, hydrolyzing O-glycosyl compounds" evidence=ISS] InterPro:IPR000490 InterPro:IPR013781 Pfam:PF00332 PROSITE:PS00587 GO:GO:0005886 GO:GO:0005618 GO:GO:0043169 GO:GO:0005975 InterPro:IPR017853 Gene3D:G3DSA:3.20.20.80 SUPFAM:SSF51445 GO:GO:0009651 GO:GO:0004553 CAZy:GH17 HSSP:P15737 …	344	123	277	45.0581	152	3e-62	85/156	54	107/156	68	5/156	3	-2		No Match
isogroup00050	isotig00143	724	437	54	53.0387	unknown [Medicago truncatula]	ACJ85880.1	137	4	131	93.4307	201	1e-49	105/128	82	107/128	83	0/128	0	-3	55	270	29.8343	TAIR|locus:2011831 - symbol:AT1G56220 "AT1G56220" species:3702 "Arabidopsis thaliana" [GO:0005575 "cellular_component" evidence=ND] [GO:0003674 "molecular_function" evidence=ND] GenomeReviews:CT485782_GR EMBL:AC069159 InterPro:IPR008406 Pfam:PF05564 IPI:IPI00523429 PIR:G96603 RefSeq:NP_849820.1 UniGene:At.24468 UniGene:At.70038 UniGene:Rra.6393 PRIDE:Q9C7J7 GeneID:842075 NMPDR:fig|3702.1.peg.5171…	140	1	74	52.8571	105	2e-22	54/74	72	60/74	81	2/74	2	1		No Match
isogroup00370	isotig00465	526	2	196	37.0722	unknown [Medicago truncatula]	ACJ83271.1	148	84	148	43.9189	139	2e-31	65/65	100	65/65	100	0/65	0	2	2	196	37.0722	TAIR|locus:2039245 - symbol:AT2G36060 "AT2G36060" species:3702 "Arabidopsis thaliana" [GO:0004842 "ubiquitin-protein ligase activity" evidence=ISS] [GO:0005515 "protein binding" evidence=IPI] [GO:0006301 "postreplication repair" evidence=IGI] [GO:0031372 "UBC13-MMS2 complex" evidence=IPI] InterPro:IPR000608 Pfam:PF00179 PROSITE:PS00183 PROSITE:PS50127 SMART:SM00212 GO:GO:0005515 GenomeReviews:CT4…	145	83	145	43.4483	117	2e-26	55/65	84	61/65	93	2/65	3	2	isotig00465_23_199_+2_177_58_3	Spo	[O] COG5078 Ubiquitin-protein ligase	SPCC338.05c	58.18	55	21	1	4	58	86	138
isogroup00133	isotig00228	804	802	83	89.5522	chitinase [Trifolium repens]	CAB43737.2	298	52	293	81.2081	356	2e-96	209/242	86	225/242	92	2/242	0	-3	802	83	89.5522	TAIR|locus:2178702 - symbol:AT5G24090 "AT5G24090" species:3702 "Arabidopsis thaliana" [GO:0004553 "hydrolase activity, hydrolyzing O-glycosyl compounds" evidence=ISS] [GO:0009409 "response to cold" evidence=IEP] [GO:0009611 "response to wounding" evidence=IEP] [GO:0009642 "response to light intensity" evidence=IEP] [GO:0009651 "response to salt stress" evidence=IEP] [GO:0042631 "cellular response…	302	56	297	80.1325	260	3e-69	150/243	61	196/243	80	4/243	1	-3		No Match
isogroup00543	isotig00638	457	6	455	98.4683	unnamed protein product [Vitis vinifera]	XP_002270273.1	637	407	557	23.7049	201	3e-50	109/151	72	127/151	84	1/151	0	3	6	455	98.4683	TAIR|locus:2041344 - symbol:AT2G46900 "AT2G46900" species:3702 "Arabidopsis thaliana" [GO:0005575 "cellular_component" evidence=ND] [GO:0008150 "biological_process" evidence=ND] [GO:0003674 "molecular_function" evidence=ND] EMBL:AC004411 InterPro:IPR006994 PANTHER:PTHR22684 Pfam:PF04910 OMA:FYLLLHR EMBL:AY039928 EMBL:AY142575 IPI:IPI00519698 PIR:T02197 RefSeq:NP_566090.1 UniGene:At.12571 PRIDE:O8…	627	397	550	24.5614	166	2e-41	90/154	58	114/154	74	4/154	2	3		No Match
isogroup00540	isotig00635	459				No hit																		No hit															No Match
isogroup00722	isotig00817	227				No hit																		No hit															No Match
isogroup00315	isotig00410	566	1	384	67.8445	Lecithin:cholesterol acyltransferase [Medicago truncatula]	ABN06031.1	538	409	537	23.9777	236	9e-61	113/129	87	121/129	93	1/129	0	1	1	384	67.8445	TAIR|locus:2133975 - symbol:AT4G19860 "AT4G19860" species:3702 "Arabidopsis thaliana" [GO:0005575 "cellular_component" evidence=ND] [GO:0004607 "phosphatidylcholine-sterol O-acyltransferase activity" evidence=ISS] [GO:0006629 "lipid metabolic process" evidence=ISS] InterPro:IPR003386 Pfam:PF02450 GenomeReviews:CT486007_GR GO:GO:0006629 GO:GO:0004607 PANTHER:PTHR11440 EMBL:AF421149 EMBL:BT022028 I…	535	410	535	23.5514	147	2e-35	73/129	56	98/129	75	4/129	3	1		No Match
isogroup00550	isotig00645	455	2	454	99.5604	PREDICTED: hypothetical protein [Vitis vinifera]	XP_002278827.1	370	46	193	40	207	3e-52	97/151	64	114/151	75	3/151	1	2	35	451	91.6484	TAIR|gene:1006229777 - symbol:TFIIIA "TRANSCRIPTION FACTOR IIIA" species:3702 "Arabidopsis thaliana" [GO:0003700 "transcription factor activity" evidence=IDA] [GO:0005634 "nucleus" evidence=IDA] [GO:0005730 "nucleolus" evidence=IDA] [GO:0005737 "cytoplasm" evidence=IDA] [GO:0008097 "5S rRNA binding" evidence=IDA] [GO:0080084 "5S rDNA binding" evidence=IDA] Pfam:PF00096 InterPro:IPR007087 InterPro…	412	60	249	46.1165	167	1e-41	85/190	44	106/190	55	51/190	26	2	isotig00645_110_454_+2_345_115_2	Spo	[R] COG5048 FOG: Zn-finger	SPAC144.09c	32.67	101	56	3	1	100	44	133
isogroup00495	isotig00590	473	80	349	57.0825	unknown [Glycine max]	ACU13713.1	116	8	97	77.5862	168	2e-40	82/90	91	87/90	96	0/90	0	2	80	349	57.0825	TAIR|locus:2031765 - symbol:AT1G32210 "AT1G32210" species:3702 "Arabidopsis thaliana" [GO:0003674 "molecular_function" evidence=ND] [GO:0005783 "endoplasmic reticulum" evidence=IDA] [GO:0006916 "anti-apoptosis" evidence=IGI] [GO:0016020 "membrane" evidence=ISS] GenomeReviews:CT485782_GR GO:GO:0016021 GO:GO:0006915 GO:GO:0005783 GO:GO:0006916 EMBL:AC084165 EMBL:X95585 EMBL:Y17608 EMBL:BT024553 IPI…	115	7	96	78.2609	166	4e-41	82/90	91	87/90	96	0/90	0	2	isotig00590_50_391_+2_342_113_3	-	-	-	43.66	71	40	0	20	90	15	85
isogroup00521	isotig00616	465	465	139	70.3226	chaperonin precursor [Pisum sativum]	P08927.2	595	485	593	18.3193	218	2e-55	108/109	99	109/109	100	0/109	0	-1	465	139	70.3226	TAIR|locus:2161048 - symbol:AT5G56500 "AT5G56500" species:3702 "Arabidopsis thaliana" [GO:0005739 "mitochondrion" evidence=IDA] InterPro:IPR002423 InterPro:IPR018370 Pfam:PF00118 PROSITE:PS00296 InterPro:IPR001844 GO:GO:0005515 GO:GO:0005739 GO:GO:0005524 GO:GO:0006457 GO:GO:0009570 GO:GO:0016020 PANTHER:PTHR11353 SUPFAM:SSF48592 PRINTS:PR00298 TIGRFAMs:TIGR02348 EMBL:AK319025 IPI:IPI00657073 Ref…	597	487	596	18.4255	209	4e-54	105/110	95	108/110	98	1/110	0	-1	isotig00616_133_300_-1_168_55_4	Syn	[O] COG0459 Chaperonin GroEL (HSP60 family)	slr2076	45.28	53	29	0	1	53	489	541
isogroup00347	isotig00442	540	3	392	72.2222	unknown [Glycine max]	ACU13970.1	220	91	220	59.0909	169	2e-40	105/130	80	119/130	91	0/130	0	3	3	392	72.2222	TAIR|locus:2007196 - symbol:AT1G69460 "AT1G69460" species:3702 "Arabidopsis thaliana" [GO:0016020 "membrane" evidence=ISS] [GO:0008320 "protein transmembrane transporter activity" evidence=ISS] [GO:0006886 "intracellular protein transport" evidence=ISS] [GO:0005783 "endoplasmic reticulum" evidence=IDA] InterPro:IPR000348 Pfam:PF01105 GenomeReviews:CT485782_GR GO:GO:0016021 GO:GO:0005783 GO:GO:000…	214	85	214	60.7477	137	2e-32	87/130	66	108/130	83	0/130	0	3	isotig00442_54_395_+3_342_113_5	-	-	-	32.65	98	66	0	16	113	114	211
isogroup00417	isotig00512	507	507	286	43.787	unnamed protein product [Pisum sativum]	P08283.1	265	56	129	27.9245	119	2e-25	70/74	94	72/74	97	0/74	0	-1	504	289	42.6036	TAIR|locus:2033118 - symbol:AT1G06760 "AT1G06760" species:3702 "Arabidopsis thaliana" [GO:0003677 "DNA binding" evidence=ISS] [GO:0006334 "nucleosome assembly" evidence=ISS] [GO:0000786 "nucleosome" evidence=ISS] InterPro:IPR005818 InterPro:IPR005819 Pfam:PF00538 PRINTS:PR00624 SMART:SM00526 GenomeReviews:CT485782_GR GO:GO:0005634 GO:GO:0003677 InterPro:IPR011991 Gene3D:G3DSA:1.10.10.10 GO:GO:000…	274	57	128	26.2774	94	2e-19	55/72	76	62/72	86	0/72	0	-1	isotig00512_107_481_+2_375_124_2	Nos	[R] COG1672 Predicted ATPase (AAA+ superfamily)	alr0841	42.37	59	27	2	3	54	175	233
isogroup00329	isotig00424	552	152	544	71.1957	predicted protein [Populus trichocarpa]	XP_002303134.1	170	30	160	77.0588	234	6e-60	115/131	87	125/131	95	0/131	0	2	152	544	71.1957	TAIR|locus:2102817 - symbol:AT3G46940 "AT3G46940" species:3702 "Arabidopsis thaliana" [GO:0005575 "cellular_component" evidence=ND] [GO:0004170 "dUTP diphosphatase activity" evidence=ISS] [GO:0009394 "2'-deoxyribonucleotide metabolic process" evidence=ISS] InterPro:IPR008180 InterPro:IPR008181 Pfam:PF00692 GenomeReviews:BA000014_GR GO:GO:0004170 GO:GO:0046080 TIGRFAMs:TIGR00576 HOGENOM:HBG436079 …	166	26	156	78.9157	229	3e-60	114/131	87	121/131	92	0/131	0	2	isotig00424_122_550_+2_429_143_1	Spo	[F] COG0756 dUTPase	SPAC644.05c	68.25	126	40	0	16	141	5	130
isogroup00742	isotig00837	64				No hit																		No hit															No Match
isogroup00444	isotig00539	498				No hit																		No hit														isotig00539_142_372_+1_231_76_2	Fnu	[R] COG0666 FOG: Ankyrin repeat	FN1235	28.81	59	41	1	14	72	365	422
isogroup00716	isotig00811	255	254	165	35.2941	ribosomal petrp-like protein [Camellia sinensis]	AEC10957.1	186	125	154	16.129	66.6	1e-09	30/30	100	30/30	100	0/30	0	-2	254	165	35.2941	TAIR|locus:2197624 - symbol:AT1G67430 "AT1G67430" species:3702 "Arabidopsis thaliana" [GO:0005840 "ribosome" evidence=ISS] [GO:0003735 "structural constituent of ribosome" evidence=ISS] [GO:0006412 "translation" evidence=ISS] [GO:0022625 "cytosolic large ribosomal subunit" evidence=IDA] InterPro:IPR001063 InterPro:IPR005721 InterPro:IPR018260 Pfam:PF00237 PROSITE:PS00464 GenomeReviews:CT485782_GR…	175	125	154	17.1429	65.5	4e-11	29/30	96	30/30	100	0/30	0	-2		No Match
isogroup00015	isotig00073	766	644	12	82.6371	unknown [Glycine max]	ACU20843.1	236	17	223	87.7119	379	3e-107	197/212	92	201/212	94	6/212	2	-3	620	30	77.154	TAIR|locus:2084490 - symbol:AT3G53870 "AT3G53870" species:3702 "Arabidopsis thaliana" [GO:0003735 "structural constituent of ribosome" evidence=ISS] [GO:0006412 "translation" evidence=ISS] [GO:0022627 "cytosolic small ribosomal subunit" evidence=ISS;IDA] InterPro:IPR001351 InterPro:IPR004044 InterPro:IPR004087 InterPro:IPR005703 InterPro:IPR009019 Pfam:PF00189 Pfam:PF07650 PROSITE:PS00548 PROSITE…	249	25	224	80.3213	352	9e-100	181/200	90	188/200	94	3/200	1	-3	isotig00073_326_598_-1_273_90_3	Sme	[L] COG0582 Integrase	SMc03246	29.17	72	42	3	18	80	100	171
																																						isotig00073_3_563_-3_561_187_5	Spo	[J] COG0092 Ribosomal protein S3	SPBC16G5.14c	77.46	173	35	3	2	173	47	216
isogroup00004	isotig00044	201	111	200	44.7761	light-harvesting chlorophyll-a/b binding protein Lhcb2 [Pisum sativum]	AAW31512.1	265	203	232	11.3208	62.4	2e-08	30/30	100	30/30	100	0/30	0	3	111	200	44.7761	TAIR|gene:3694073 - symbol:LHB1B2 "PHOTOSYSTEM II LIGHT HARVESTING COMPLEX GENE B1B2" species:3702 "Arabidopsis thaliana" [GO:0009535 "chloroplast thylakoid membrane" evidence=IDA] [GO:0016020 "membrane" evidence=IDA] [GO:0009507 "chloroplast" evidence=IDA] [GO:0009579 "thylakoid" evidence=IDA] InterPro:IPR001344 GenomeReviews:CT485783_GR GO:GO:0009535 GO:GO:0010287 UniGene:At.24351 UniGene:At.48…	265	203	232	11.3208	59.7	2e-09	28/30	93	30/30	100	0/30	0	3		No Match
isogroup00006	isotig00053	399	1	327	81.9549	Sulfite exporter TauE/SafE family protein [Arabidopsis thaliana]	NP_850267.1	459	294	402	23.7473	102	2e-20	88/109	80	102/109	93	0/109	0	1	1	327	81.9549	TAIR|gene:3436220 - symbol:AT2G36630.1 species:3702 "Arabidopsis thaliana" [GO:0012505 "endomembrane system" evidence=IEA] [GO:0016021 "integral to membrane" evidence=IEA] InterPro:IPR002781 Pfam:PF01925 GO:GO:0016021 GenomeReviews:CT485783_GR eggNOG:euNOG19281 OMA:LINYQYL HOGENOM:HBG319355 EMBL:AY075669 EMBL:AY133633 IPI:IPI00516320 RefSeq:NP_850267.1 UniGene:At.43254 UniGene:Rsa.10328 GeneID:81…	459	294	402	23.7473	102	4e-22	88/109	80	102/109	93	0/109	0	1	isotig00053_10_333_+1_324_107_3	Bha	[R] COG0730 Predicted permeases	BH3454	33.96	106	50	4	14	106	1	99
isogroup00558	isotig00653	452	13	444	95.5752	unknown protein [Arabidopsis thaliana]	NP_564147.1	706	550	694	20.5382	265	2e-69	119/145	82	130/145	89	1/145	0	1	13	444	95.5752	TAIR|gene:2036915 - symbol:AT1G21680.1 species:3702 "Arabidopsis thaliana" [GO:0005773 "vacuole" evidence=IDA] [GO:0005886 "plasma membrane" evidence=IDA] [GO:0009505 "plant-type cell wall" evidence=IDA] GenomeReviews:CT485782_GR GO:GO:0005886 GO:GO:0005773 InterPro:IPR011042 Gene3D:G3DSA:2.120.10.30 GO:GO:0009505 EMBL:AC007727 InterPro:IPR011659 Pfam:PF07676 EMBL:AY046036 EMBL:AY142688 IPI:IPI00…	706	550	694	20.5382	265	6e-71	119/145	82	130/145	89	1/145	0	1	isotig00653_25_450_+1_426_142_2	Rso	[U] COG0823 Periplasmic component of the Tol biopolymer transport system	RSc0735	43.94	66	31	2	4	69	249	308
isogroup00579	isotig00674	441	441	1	100	unknown [Medicago truncatula]	ACJ84577.1	220	55	201	66.8182	255	1e-66	146/147	99	147/147	100	0/147	0	-1	441	1	100	TAIR|gene:2142463 - symbol:EMB3010 "embryo defective 3010" species:3702 "Arabidopsis thaliana" [GO:0022626 "cytosolic ribosome" evidence=IDA] [GO:0005886 "plasma membrane" evidence=IDA] InterPro:IPR001377 InterPro:IPR014401 InterPro:IPR018282 Pfam:PF01092 PIRSF:PIRSF002129 PROSITE:PS00578 GenomeReviews:BA000015_GR GO:GO:0005886 EMBL:AL353995 GO:GO:0006412 GO:GO:0003735 GO:GO:0022627 UniGene:At.22…	249	55	201	59.0361	242	3e-64	139/147	94	140/147	95	0/147	0	-1	isotig00674_1_417_-1_417_139_2	Spo	[J] COG2125 Ribosomal protein S6E (S10)	SPAPB1E7.12	65.71	140	44	3	1	139	63	199
isogroup00382	isotig00477	524	32	493	88.1679	respiratory burst oxidase 1 [Medicago truncatula]	AAW78863.1	932	779	932	16.5236	288	2e-76	138/154	89	145/154	94	0/154	0	2	41	493	86.4504	TAIR|locus:2157348 - symbol:AT5G51060 "AT5G51060" species:3702 "Arabidopsis thaliana" [GO:0009060 "aerobic respiration" evidence=IMP] [GO:0010053 "root epidermal cell differentiation" evidence=IMP] [GO:0016174 "NAD(P)H oxidase activity" evidence=IMP] [GO:0005887 "integral to plasma membrane" evidence=IDA] [GO:0033198 "response to ATP" evidence=IMP] [GO:0006952 "defense response" evidence=TAS] Int…	905	755	905	16.6851	233	3e-61	104/151	68	127/151	84	0/151	0	2	isotig00477_23_496_+2_474_157_4	Vch	[G] COG0366 Glycosidases	VCA0250	36.23	69	38	3	87	155	98	160
isogroup00001	isotig00013	836	1	147	17.5837	rubisco activase [Rosa roxburghii]	AEA48974.1	265	159	207	18.4906	95.9	6e-18	43/49	87	48/49	97	0/49	0	1	1	147	17.5837	TAIR|gene:2063921 - symbol:RCA "RUBISCO ACTIVASE" species:3702 "Arabidopsis thaliana" [GO:0009941 "chloroplast envelope" evidence=IDA] [GO:0005634 "nucleus" evidence=IDA] [GO:0009535 "chloroplast thylakoid membrane" evidence=IDA] [GO:0009507 "chloroplast" evidence=IDA] [GO:0009570 "chloroplast stroma" evidence=IDA] [GO:0005618 "cell wall" evidence=IDA] [GO:0009579 "thylakoid" evidence=IDA] [GO:00…	474	331	379	10.3376	85.9	2e-16	40/49	81	45/49	91	0/49	0	1	isotig00013_1_174_+1_174_57_0	-	-	-	59.57	47	19	0	3	49	206	252
isogroup00349	isotig00444	536	535	281	47.5746	acyl-CoA-binding protein [Camellia sinensis]	AEC10987.1	90	6	90	94.4444	140	8e-32	68/85	80	74/85	87	0/85	0	-2	535	281	47.5746	TAIR|gene:2826179 - symbol:ACBP6 "acyl-CoA-binding protein 6" species:3702 "Arabidopsis thaliana" [GO:0005886 "plasma membrane" evidence=IDA] InterPro:IPR000582 InterPro:IPR014352 Pfam:PF00887 PRINTS:PR00689 PROSITE:PS51228 UniProt:P57752 GenomeReviews:CT485782_GR GO:GO:0005886 GO:GO:0005829 Gene3D:G3DSA:1.20.80.10 GO:GO:0006869 EMBL:AC079041 GO:GO:0000062 PANTHER:PTHR23310 SUPFAM:SSF47027 EMBL:A…	92	6	90	92.3913	130	2e-30	64/85	75	70/85	82	0/85	0	-2	isotig00444_278_409_-2_132_43_2	Sce	[I] COG4281 Acyl-CoA-binding protein	YGR037c	44.44	36	20	0	1	36	47	82
isogroup00132	isotig00227	805	2	577	71.5528	proline dehydrogenase [Medicago sativa]	AAT45084.1	491	299	490	39.1039	358	5e-97	176/192	91	189/192	98	0/192	0	2	8	571	70.0621	TAIR|locus:2166645 - symbol:AT5G38710 "AT5G38710" species:3702 "Arabidopsis thaliana" [GO:0004657 "proline dehydrogenase activity" evidence=ISS] [GO:0006537 "glutamate biosynthetic process" evidence=ISS] [GO:0006562 "proline catabolic process" evidence=ISS] InterPro:IPR002872 Pfam:PF01619 GO:GO:0055114 GO:GO:0006537 GO:GO:0004657 GO:GO:0006562 InterPro:IPR015659 PANTHER:PTHR13914 eggNOG:KOG0186 O…	476	287	475	39.7059	248	1e-65	120/189	63	150/189	79	1/189	0	2	isotig00227_95_583_+2_489_162_10	Spo	[E] COG0506 Proline dehydrogenase	SPCC70.03c	29.51	183	90	6	2	157	321	491
isogroup00043	isotig00129	452	2	157	34.5133	Metalloendoproteinase 1 precursor, putative [Ricinus communis]	XP_002520211.1	364	269	320	14.2857	62.4	2e-08	32/53	60	41/53	77	2/53	3	2	2	157	34.5133	TAIR|locus:2020548 - symbol:AT1G70170 "AT1G70170" species:3702 "Arabidopsis thaliana" [GO:0004222 "metalloendopeptidase activity" evidence=ISS] [GO:0006508 "proteolysis" evidence=ISS] [GO:0031225 "anchored to membrane" evidence=TAS] InterPro:IPR001818 InterPro:IPR002477 InterPro:IPR006026 InterPro:IPR021158 Pfam:PF00413 Pfam:PF01471 PROSITE:PS00546 SMART:SM00235 GenomeReviews:CT485782_GR GO:GO:00…	378	273	324	13.7566	61.6	9e-10	31/53	58	41/53	77	2/53	3	2		No Match
isogroup00037	isotig00117	470	73	360	61.2766	ferredoxin I precursor [Pisum sativum]	P09911.2	149	27	122	64.4295	157	7e-37	90/96	93	94/96	97	0/96	0	1	67	357	61.9149	TAIR|locus:2206061 - symbol:AT1G60950 "AT1G60950" species:3702 "Arabidopsis thaliana" [GO:0009767 "photosynthetic electron transport chain" evidence=IMP;TAS] [GO:0009416 "response to light stimulus" evidence=IEP] [GO:0009570 "chloroplast stroma" evidence=TAS] InterPro:IPR001041 InterPro:IPR006058 InterPro:IPR010241 Pfam:PF00111 PROSITE:PS00197 PROSITE:PS51085 UniProt:P16972 GO:GO:0005515 GenomeRe…	148	25	121	65.5405	102	4e-22	65/97	67	72/97	74	0/97	0	1	isotig00117_148_468_+1_321_107_1	Syn	[C] COG0633 Ferredoxin	ssl0020	72.22	72	20	0	1	72	1	72
isogroup00684	isotig00779	336				No hit																		No hit															No Match
isogroup00244	isotig00339	627	18	383	58.3732	CP12 [Pisum sativum]	CAA96570.1	127	1	127	100	227	9e-58	115/127	90	118/127	92	5/127	3	3	18	383	58.3732	TAIR|locus:2096009 - symbol:AT3G62410 "AT3G62410" species:3702 "Arabidopsis thaliana" [GO:0009416 "response to light stimulus" evidence=IEP] [GO:0009570 "chloroplast stroma" evidence=ISS] [GO:0009744 "response to sucrose stimulus" evidence=IEP] [GO:0018316 "peptide cross-linking via L-cystine" evidence=TAS] [GO:0019253 "reductive pentose-phosphate cycle" evidence=TAS] [GO:0005515 "protein binding…	131	1	131	100	144	3e-34	82/131	62	97/131	74	9/131	6	3	isotig00339_18_386_+3_369_122_2	-	-	-	51.35	74	26	4	53	121	9	77
isogroup00443	isotig00538	498	5	478	95.1807	transcription regulator, putative [Ricinus communis]	XP_002518574.1	391	93	265	44.2455	115	2e-24	67/178	37	106/178	59	25/178	14	2	2	478	95.7831	TAIR|gene:2122658 - symbol:AT4G25210.1 species:3702 "Arabidopsis thaliana" [GO:0009507 "chloroplast" evidence=IDA] [GO:0005730 "nucleolus" evidence=IDA] GO:GO:0009507 GO:GO:0005730 EMBL:AL161562 GO:GO:0030528 EMBL:AL035396 EMBL:AF325095 EMBL:AB493698 IPI:IPI00543879 PIR:T05542 RefSeq:NP_194251.1 UniGene:At.2577 PRIDE:Q9SB42 ProMEX:Q9SB42 GeneID:828624 KEGG:ath:AT4G25210 NMPDR:fig|3702.1.peg.20426…	368	72	242	46.4674	90.1	3e-18	60/173	34	95/173	54	16/173	9	2		No Match
isogroup00453	isotig00548	494	32	394	73.4818	unknown [Medicago truncatula]	ACJ86025.1	140	1	107	76.4286	158	5e-56	88/130	67	93/130	71	32/130	24	2	35	394	72.8745	TAIR|gene:2146272 - symbol:AT5G18380.1 species:3702 "Arabidopsis thaliana" [GO:0009507 "chloroplast" evidence=IDA] InterPro:IPR000754 InterPro:IPR020574 Pfam:PF00380 PROSITE:PS00360 GenomeReviews:BA000015_GR GO:GO:0009507 GO:GO:0006412 GO:GO:0003735 EMBL:AC051626 InterPro:IPR020568 InterPro:IPR014721 Gene3D:G3DSA:3.30.230.10 SUPFAM:SSF54211 GO:GO:0022627 HOGENOM:HBG518785 PANTHER:PTHR21569 UniGen…	146	8	113	72.6027	144	1e-52	80/129	62	88/129	68	32/129	24	2	isotig00548_32_262_+2_231_76_2	Spo	[J] COG0103 Ribosomal protein S9	SPBC18H10.14	60.26	78	22	1	1	69	1	78
isogroup00605	isotig00700	428	1	225	52.5701	unknown [Glycine max]	ACU22671.1	315	163	237	23.8095	142	4e-38	68/75	90	74/75	98	0/75	0	1	1	225	52.5701	TAIR|gene:2132578 - symbol:AtHip1 "Arabidopsis thaliana Hsp70-interacting protein 1" species:3702 "Arabidopsis thaliana" [GO:0005488 "binding" evidence=IEA] [GO:0046686 "response to cadmium ion" evidence=IEP] InterPro:IPR011990 GenomeReviews:CT486007_GR GO:GO:0046686 GO:GO:0005488 Gene3D:G3DSA:1.25.40.10 InterPro:IPR013026 InterPro:IPR019734 PROSITE:PS50005 PROSITE:PS50293 EMBL:AL161557 SMART:SM0…	441	169	243	17.0068	137	9e-33	65/75	86	73/75	97	0/75	0	1	isotig00700_4_426_+1_423_141_4	Nos	[R] COG0457 FOG: TPR repeat	all0343	41.38	58	34	0	7	64	87	144
isogroup00076	isotig00171	1068	3	887	82.8652	polyubiquitin [Mesembryanthemum crystallinum]	BAK18565.1	533	239	533	55.3471	572	4e-161	295/295	100	295/295	100	0/295	0	3	3	884	82.5843	SGD|S000003962 - symbol:UBI4 "Ubiquitin, becomes conjugated to proteins, marking them for selective degradation via the ubiquitin-26S proteasome system" species:4932 "Saccharomyces cerevisiae" [GO:0003735 "structural constituent of ribosome" evidence=RCA] [GO:0006508 "proteolysis" evidence=RCA] [GO:0030435 "sporulation resulting in formation of a cellular spore" evidence=RCA] [GO:0034605 "cellula…	381	11	304	77.1654	560	3e-159	286/294	97	294/294	100	0/294	0	3	isotig00171_201_890_+3_690_229_3	Sce	[O] COG5272 Ubiquitin	YLL039c	96.94	229	7	0	1	229	1	229
isogroup00252	isotig00347	614	610	53	90.8795	unknown [Medicago truncatula]	ACJ84648.1	315	130	315	59.0476	303	1e-80	146/186	78	160/186	86	0/186	0	-2	610	53	90.8795	TAIR|gene:2025925 - symbol:AT1G59950.1 species:3702 "Arabidopsis thaliana" [GO:0055114 "oxidation reduction" evidence=IEA] [GO:0016491 "oxidoreductase activity" evidence=IEA] InterPro:IPR001395 InterPro:IPR018170 InterPro:IPR020471 Pfam:PF00248 PRINTS:PR00069 PROSITE:PS00062 PROSITE:PS00798 GO:GO:0055114 GO:GO:0016491 Gene3D:G3DSA:3.20.20.100 PANTHER:PTHR11732 SUPFAM:SSF51430 eggNOG:KOG1577 EMBL:…	320	134	320	58.4375	209	4e-54	100/187	53	136/187	72	1/187	0	-2	isotig00347_50_568_-2_519_172_6	Bsu	[R] COG0656 Aldo/keto reductases, related to diketogulonate reductase	BS_yvgN	46.43	140	68	1	1	140	126	258
isogroup00113	isotig00208	858	856	215	74.8252	unknown [Medicago truncatula]	ACJ84880.1	323	67	280	66.2539	401	7e-110	206/214	96	210/214	98	0/214	0	-3	856	215	74.8252	TAIR|gene:2083563 - symbol:AT3G09200.1 species:3702 "Arabidopsis thaliana" [GO:0005634 "nucleus" evidence=IDA] [GO:0009507 "chloroplast" evidence=IDA] [GO:0005730 "nucleolus" evidence=IDA] [GO:0022626 "cytosolic ribosome" evidence=IDA] [GO:0005886 "plasma membrane" evidence=IDA] [GO:0009651 "response to salt stress" evidence=IEP] InterPro:IPR001790 InterPro:IPR001813 Pfam:PF00428 Pfam:PF00466 GO:…	320	66	279	66.875	373	5e-103	188/214	87	203/214	94	0/214	0	-3	isotig00208_507_857_+3_351_117_3	-	-	-	48.72	78	40	0	30	107	2	79
																																						isotig00208_92_853_-3_762_253_3	Spo	[J] COG0244 Ribosomal protein L10	SPCC18.14c	50.84	238	116	1	13	250	75	311
isogroup00490	isotig00585	481	3	416	86.0707	AF275639_1 cytosolic phosphoglycerate kinase [Pisum sativum]	AAF85975.1	401	189	326	34.414	250	4e-72	128/138	92	131/138	94	0/138	0	3	3	416	86.0707	TAIR|locus:2206410 - symbol:AT1G79550 "AT1G79550" species:3702 "Arabidopsis thaliana" [GO:0006096 "glycolysis" evidence=ISS] [GO:0004618 "phosphoglycerate kinase activity" evidence=ISS] [GO:0005829 "cytosol" evidence=NAS] HAMAP:MF_00145 InterPro:IPR001576 InterPro:IPR015824 InterPro:IPR015901 Pfam:PF00162 PRINTS:PR00477 GO:GO:0005886 GO:GO:0048046 GO:GO:0005829 GO:GO:0005634 GO:GO:0006096 EMBL:AC…	401	189	326	34.414	231	5e-67	114/138	82	128/138	92	0/138	0	3	isotig00585_114_455_+3_342_113_3	Nos	[G] COG0126 3-phosphoglycerate kinase	all4131	68.27	104	33	0	1	104	225	328
																																						isotig00585_143_352_-1_210_69_2	-	-	-	47.06	68	35	1	1	67	117	184
isogroup00145	isotig00240	770	760	287	61.5584	thiolprotease [Pisum sativum]	CAA46863.1	464	308	464	33.8362	294	8e-78	145/158	91	151/158	95	1/158	0	-2	760	302	59.6104	TAIR|locus:2825832 - symbol:AT1G47128 "AT1G47128" species:3702 "Arabidopsis thaliana" [GO:0008234 "cysteine-type peptidase activity" evidence=ISS] [GO:0009414 "response to water deprivation" evidence=TAS] InterPro:IPR000169 InterPro:IPR000668 InterPro:IPR013128 Pfam:PF00112 PRINTS:PR00705 PROSITE:PS00139 PROSITE:PS00639 PROSITE:PS00640 SMART:SM00645 UniProt:P43297 GO:GO:0005515 GenomeReviews:CT48…	462	309	460	32.9004	226	5e-59	110/153	71	127/153	83	1/153	0	-2		No Match
isogroup00683	isotig00778	341	340	143	58.0645	unnamed protein product [Vitis vinifera]	CBI24333.3	153	84	149	43.1373	133	1e-29	66/66	100	66/66	100	0/66	0	-2	340	143	58.0645	TAIR|locus:2101049 - symbol:AT3G43810 "AT3G43810" species:3702 "Arabidopsis thaliana" [GO:0005575 "cellular_component" evidence=ND] [GO:0005509 "calcium ion binding" evidence=ISS] [GO:0005513 "detection of calcium ion" evidence=ISS] [GO:0019722 "calcium-mediated signaling" evidence=IGI] [GO:0010099 "regulation of photomorphogenesis" evidence=IMP] InterPro:IPR002048 InterPro:IPR011992 SMART:SM0005…	149	84	149	44.2953	133	2e-31	66/66	100	66/66	100	0/66	0	-2	isotig00778_140_262_-2_123_40_4	Spo	[TZDR] COG5126 Ca2+-binding protein (EF-Hand superfamily)	SPAC3A12.14	65	40	14	0	1	40	111	150
isogroup00702	isotig00797	296	1	294	99.3243	PREDICTED: tropomyosin-2-like isoform 1 [Acyrthosiphon pisum]	XP_001947820.1	284	183	280	34.507	166	1e-39	98/98	100	98/98	100	0/98	0	1	1	294	99.3243	FB|FBgn0004117 - symbol:Tm2 "Tropomyosin 2" species:7227 "Drosophila melanogaster" [GO:0005862 "muscle thin filament tropomyosin" evidence=NAS] [GO:0003779 "actin binding" evidence=ISS] [GO:0007507 "heart development" evidence=IMP] GO:GO:0005515 EMBL:AE014297 GO:GO:0007507 InterPro:IPR000533 Pfam:PF00261 PRINTS:PR00194 PROSITE:PS00326 EMBL:K02622 EMBL:K02623 EMBL:K03277 EMBL:AY071087 EMBL:BT02928…	284	183	280	34.507	128	5e-30	73/98	74	87/98	88	0/98	0	1		No Match
isogroup00290	isotig00385	592	61	537	80.5743	GAMYB-binding protein [Glycine max]	AAZ38969.1	612	426	584	25.9804	301	4e-80	146/159	91	155/159	97	0/159	0	1	61	537	80.5743	TAIR|locus:2195970 - symbol:AT1G77180 "AT1G77180" species:3702 "Arabidopsis thaliana" [GO:0008380 "RNA splicing" evidence=ISS] [GO:0005634 "nucleus" evidence=IDA] [GO:0009651 "response to salt stress" evidence=IEP] [GO:0009737 "response to abscisic acid stimulus" evidence=IEP] [GO:0010555 "response to mannitol stimulus" evidence=IEP] [GO:0016563 "transcription activator activity" evidence=IDA] In…	613	419	581	26.5905	247	2e-65	124/163	76	142/163	87	4/163	2	1	isotig00385_76_591_+1_516_172_7	-	-	-	42.47	146	75	5	3	143	415	556
isogroup00017	isotig00076	1361	1	1326	97.4284	HSP90-2 [Glycine max]	ADC45396.1	699	258	699	63.2332	730	0	421/442	95	434/442	98	0/442	0	1	1	1326	97.4284	TAIR|gene:2161814 - symbol:HSP81-2 "HEAT SHOCK PROTEIN 81-2" species:3702 "Arabidopsis thaliana" [GO:0005618 "cell wall" evidence=IDA] [GO:0005524 "ATP binding" evidence=IDA] [GO:0005739 "mitochondrion" evidence=IDA] InterPro:IPR001404 InterPro:IPR003594 InterPro:IPR019805 Pfam:PF02518 PIRSF:PIRSF002583 PROSITE:PS00298 SMART:SM00387 Pfam:PF00183 GenomeReviews:BA000015_GR GO:GO:0005739 GO:GO:00055…	699	258	699	63.2332	717	0	406/442	91	424/442	95	0/442	0	1	isotig00076_34_1329_+1_1296_431_13	Spo	[O] COG0326 Molecular chaperone, HSP90 family	SPAC926.04c	63.57	431	156	1	2	431	274	704
isogroup00589	isotig00684	435	434	186	57.2414	unknown [Glycine max]	ACU21078.1	170	84	166	48.8235	152	2e-35	75/83	90	79/83	95	0/83	0	-2	434	186	57.2414	TAIR|locus:2097553 - symbol:AT3G59480 "AT3G59480" species:3702 "Arabidopsis thaliana" [GO:0005575 "cellular_component" evidence=ND] [GO:0016301 "kinase activity" evidence=ISS] InterPro:IPR002139 PRINTS:PR00990 InterPro:IPR002173 Pfam:PF00294 GO:GO:0005524 GenomeReviews:BA000014_GR InterPro:IPR011611 PROSITE:PS00583 PROSITE:PS00584 EMBL:AL138659 GO:GO:0008865 HOGENOM:HBG697973 GO:GO:0004747 GO:GO:…	326	241	323	25.4601	129	3e-30	61/83	73	72/83	86	0/83	0	-2	isotig00684_174_434_-2_261_86_0	Vch	[G] COG0524 Sugar kinases, ribokinase family	VCA0656	46.58	73	38	1	4	76	244	315
isogroup00122	isotig00217	835	3	791	94.491	unknown [Medicago truncatula]	ACJ85054.1	302	29	291	87.0861	474	8e-132	249/263	94	257/263	97	0/263	0	3	3	788	94.1317	TAIR|gene:2094507 - symbol:ATL5 "A. THALIANA RIBOSOMAL PROTEIN L5" species:3702 "Arabidopsis thaliana" [GO:0005634 "nucleus" evidence=IDA] [GO:0005730 "nucleolus" evidence=IDA] [GO:0005737 "cytoplasm" evidence=IDA] [GO:0006913 "nucleocytoplasmic transport" evidence=TAS] [GO:0008097 "5S rRNA binding" evidence=IDA] [GO:0009507 "chloroplast" evidence=IDA] [GO:0005773 "vacuole" evidence=IDA] [GO:0022…	301	29	290	87.0432	425	8e-119	223/262	85	240/262	91	0/262	0	3	isotig00217_261_818_+3_558_185_2	Spo	[J] COG0256 Ribosomal protein L18	SPBC11C11.09c	50.57	176	79	3	1	168	115	290
isogroup00045	isotig00133	222	2	211	94.5946	hypothetical protein DAPPUDRAFT_223258 [Daphnia pulex]	EFX83777.1	230	143	212	30.4348	89.4	2e-16	38/70	54	52/70	74	0/70	0	2	23	208	83.7838	FB|FBgn0086265 - symbol:psd "palisade" species:7227 "Drosophila melanogaster" [GO:0042600 "chorion" evidence=IDA] [GO:0032529 "follicle cell microvillus organization" evidence=IMP] [GO:0060388 "vitelline envelope" evidence=IDA] [GO:0007305 "vitelline membrane formation in chorion-containing eggshell" evidence=IMP] GO:GO:0042600 GO:GO:0007305 GO:GO:0060388 GO:GO:0032529 EMBL:BT001468 IntAct:Q8IH21…	391	192	248	14.578	56.6	2e-08	26/62	41	40/62	64	5/62	8	2	isotig00133_2_220_+2_219_73_0	Mtu	[M] COG0791 Cell wall-associated hydrolases (invasion-associated proteins)	Rv1566c	36.54	52	33	0	3	54	172	223
isogroup00690	isotig00785	330	330	4	99.0909	phloem specific protein [Pisum sativum]	ABN41201.1	123	10	116	86.9919	141	3e-32	98/109	89	103/109	94	2/109	1	-1				No hit															No Match
isogroup00093	isotig00188	939	3	797	84.6645	lipoxygenase [Lens culinaris]	P38414.1	866	602	866	30.6005	509	3e-142	242/265	91	258/265	97	0/265	0	3	6	797	84.345	TAIR|locus:2011030 - symbol:AT1G55020 "AT1G55020" species:3702 "Arabidopsis thaliana" [GO:0005575 "cellular_component" evidence=ND] [GO:0048364 "root development" evidence=IMP] [GO:0006952 "defense response" evidence=TAS] [GO:0009611 "response to wounding" evidence=TAS] [GO:0009695 "jasmonic acid biosynthetic process" evidence=TAS] [GO:0009816 "defense response to bacterium, incompatible interact…	859	597	859	30.617	341	2e-93	161/264	60	209/264	79	1/264	0	3		No Match
isogroup00424	isotig00519	505	1	501	99.2079	unknown [Glycine max]	ACU16753.1	285	65	225	56.4912	150	8e-35	97/169	57	118/169	69	10/169	5	1	133	486	70.099	TAIR|locus:504956449 - symbol:AT5G21940 "AT5G21940" species:3702 "Arabidopsis thaliana" [GO:0003674 "molecular_function" evidence=ND] [GO:0008150 "biological_process" evidence=ND] UniProt:Q9C593 GO:GO:0005515 EMBL:AC140977 EMBL:AL589883 EMBL:AY136480 EMBL:BT006300 IPI:IPI00518857 RefSeq:NP_680182.1 UniGene:At.21428 IntAct:Q9C593 PRIDE:Q9C593 GeneID:832254 KEGG:ath:AT5G21940 NMPDR:fig|3702.1.peg.2…	264	72	201	49.2424	66.6	4e-11	52/134	38	71/134	52	20/134	14	1		No Match
isogroup00640	isotig00735	398	1	252	63.3166	unnamed protein product [Vitis vinifera]	CBI37495.3	288	79	162	29.1667	125	3e-30	60/84	71	71/84	84	0/84	0	1	1	261	65.5779	TAIR|locus:2827523 - symbol:AT2G17410 "AT2G17410" species:3702 "Arabidopsis thaliana" [GO:0003700 "transcription factor activity" evidence=ISS] [GO:0045449 "regulation of transcription" evidence=TAS] InterPro:IPR001606 Pfam:PF01388 PROSITE:PS51011 SMART:SM00501 Pfam:PF00011 InterPro:IPR002068 GO:GO:0005622 GO:GO:0003677 GO:GO:0045449 Gene3D:G3DSA:1.10.150.60 SUPFAM:SSF46774 InterPro:IPR008978 SUP…	786	579	665	11.0687	109	2e-24	53/87	60	65/87	74	0/87	0	1		No Match
isogroup00582	isotig00677	437	436	2	99.5423	pleiotropic drug resistance protein [Cucumis sativus]	ACU82514.1	1475	1211	1355	9.83051	189	9e-47	103/145	71	125/145	86	0/145	0	-2	436	2	99.5423	TAIR|gene:2025930 - symbol:PEN3 "PENETRATION 3" species:3702 "Arabidopsis thaliana" [GO:0009941 "chloroplast envelope" evidence=IDA] [GO:0005886 "plasma membrane" evidence=IDA] [GO:0009507 "chloroplast" evidence=IDA] [GO:0005739 "mitochondrion" evidence=IDA] [GO:0016020 "membrane" evidence=IDA] InterPro:IPR003439 InterPro:IPR003593 InterPro:IPR013525 Pfam:PF00005 Pfam:PF01061 PROSITE:PS00211 PROS…	1469	1205	1349	9.87066	184	1e-46	103/145	71	126/145	86	0/145	0	-2	isotig00677_2_301_-2_300_100_5	Sce	[V] COG0842 ABC-type multidrug transport system, permease component	YCR011c_3	33.9	59	38	1	21	78	199	257
isogroup00420	isotig00515	507	33	506	93.4911	unknown [Glycine max]	ACU22923.1	307	1	157	51.1401	210	7e-53	111/158	70	127/158	80	1/158	0	3	33	317	56.213	TAIR|gene:2101654 - symbol:HDA3 "HISTONE DEACETYLASE 3" species:3702 "Arabidopsis thaliana" [GO:0005730 "nucleolus" evidence=IDA] InterPro:IPR007087 InterPro:IPR015880 PROSITE:PS00028 PROSITE:PS50157 SMART:SM00355 GenomeReviews:BA000014_GR GO:GO:0005730 GO:GO:0008270 GO:GO:0006350 GO:GO:0045449 GO:GO:0016787 GO:GO:0016568 EMBL:AC002534 GO:GO:0009944 GO:GO:0009294 EMBL:AF195545 EMBL:AY065396 EMBL:…	245	1	93	37.9592	100	3e-21	55/95	57	68/95	71	2/95	2	3		No Match
isogroup00527	isotig00622	463	460	32	92.6566	predicted protein [Populus trichocarpa]	XP_002326586.1	360	214	358	40.2778	165	2e-39	88/146	60	109/146	74	4/146	2	-1	463	95	79.6976	TAIR|locus:2117293 - symbol:AT4G25030 "AT4G25030" species:3702 "Arabidopsis thaliana" [GO:0005575 "cellular_component" evidence=ND] [GO:0003674 "molecular_function" evidence=ND] [GO:0008150 "biological_process" evidence=ND] GenomeReviews:CT486007_GR EMBL:AL161562 EMBL:AL035523 EMBL:AY085639 EMBL:BT024736 EMBL:AK228468 EMBL:AK317301 IPI:IPI00530773 PIR:T05524 RefSeq:NP_194233.1 RefSeq:NP_974613.1 …	344	194	317	36.0465	156	2e-38	81/124	65	92/124	74	1/124	0	-1		No Match
isogroup00528	isotig00623	461	460	2	99.5662	somatic embryogenesis receptor kinase 2 [Medicago truncatula]	ADO15291.1	619	301	453	24.7173	301	2e-80	148/153	96	150/153	98	0/153	0	-2	460	2	99.5662	TAIR|gene:2119259 - symbol:BAK1 "BRI1-ASSOCIATED RECEPTOR KINASE" species:3702 "Arabidopsis thaliana" [GO:0005886 "plasma membrane" evidence=IDA] Pfam:PF00560 InterPro:IPR001611 InterPro:IPR000719 InterPro:IPR008271 InterPro:IPR017441 InterPro:IPR017442 Pfam:PF00069 PROSITE:PS00107 PROSITE:PS00108 PROSITE:PS50011 UniProt:Q94F62 GO:GO:0016021 GO:GO:0005886 GO:GO:0005524 GO:GO:0009742 GenomeReviews…	615	297	449	24.878	294	9e-80	144/153	94	147/153	96	0/153	0	-2	isotig00623_2_340_-2_339_113_6	Spo	[RTKL] COG0515 Serine/threonine protein kinase	SPAC1F3.02c	33.96	106	63	2	1	106	883	981
isogroup00152	isotig00247	749	749	102	86.5154	non-phosphorylating glyceraldehyde-3-phosphate dehydrogenase [Pisum sativum]	P81406.1	496	281	496	43.5484	431	4e-119	214/216	99	216/216	100	0/216	0	-1	749	102	86.5154	TAIR|locus:2047485 - symbol:AT2G24270 "AT2G24270" species:3702 "Arabidopsis thaliana" [GO:0004028 "3-chloroallyl aldehyde dehydrogenase activity" evidence=ISS] [GO:0008886 "glyceraldehyde-3-phosphate dehydrogenase (NADP+) activity" evidence=IDA] InterPro:IPR015590 InterPro:IPR016160 InterPro:IPR016161 InterPro:IPR016162 Pfam:PF00171 PROSITE:PS00070 PROSITE:PS00687 UniProt:Q1WIQ6 GO:GO:0005515 GO:…	496	281	496	43.5484	404	2e-112	197/216	91	212/216	98	0/216	0	-1	isotig00247_99_437_-1_339_112_6	Cac	[C] COG1012 NAD-dependent aldehyde dehydrogenases	CAC3657	56.73	104	45	0	1	104	379	482
isogroup00709	isotig00804	271				No hit																		No hit															No Match
isogroup00099	isotig00194	902	901	434	51.8847	Ran-binding protein 1 [Cucumis melo var. cantalupensis]	ACF72671.1	197	23	179	79.6954	253	3e-65	133/157	84	148/157	94	1/157	0	-2	901	434	51.8847	TAIR|locus:2007467 - symbol:AT1G07140 "AT1G07140" species:3702 "Arabidopsis thaliana" [GO:0005575 "cellular_component" evidence=ND] [GO:0008536 "Ran GTPase binding" evidence=ISS] [GO:0000060 "protein import into nucleus, translocation" evidence=ISS] InterPro:IPR000156 Pfam:PF00638 PROSITE:PS50196 SMART:SM00160 UniProt:Q9LMK7 GO:GO:0005515 GenomeReviews:CT485782_GR GO:GO:0015031 InterPro:IPR011993…	228	25	181	68.8596	231	2e-60	123/157	78	142/157	90	1/157	0	-2	isotig00194_374_709_-2_336_111_3	Spo	[U] COG5171 Ran GTPase-activating protein (Ran-binding protein)	SPBC1773.07c	40.79	76	44	1	1	75	136	211
isogroup00597	isotig00692	429				No hit																		No hit															No Match
isogroup00306	isotig00401	576	1	474	82.2917	putative shikimate kinase [Fagus sylvatica]	ABA54868.1	302	144	301	52.3179	238	3e-61	115/158	72	136/158	86	0/158	0	1	1	462	80.2083	TAIR|gene:4010712271 - symbol:SK1 "SHIKIMATE KINASE 1" species:3702 "Arabidopsis thaliana" [GO:0005524 "ATP binding" evidence=IEA] InterPro:IPR000623 Pfam:PF01202 PRINTS:PR01100 PROSITE:PS01128 GO:GO:0005524 GO:GO:0009507 GenomeReviews:CT485783_GR BRENDA:2.7.1.71 GO:GO:0004765 GO:GO:0009073 EMBL:AC007019 EMBL:AK118899 EMBL:BT032871 IPI:IPI00524992 IPI:IPI00914311 PIR:A84607 RefSeq:NP_001077938.1 …	303	141	294	50.8251	215	9e-56	104/154	67	131/154	85	0/154	0	1	isotig00401_85_480_+1_396_131_4	Nos	[E] COG0703 Shikimate kinase	alr1244	41.82	110	50	3	6	109	78	179
isogroup00630	isotig00725	407	406	179	56.0197	polyubiquitin [Mesembryanthemum crystallinum]	BAK18565.1	533	458	533	14.2589	150	5e-35	76/76	100	76/76	100	0/76	0	-2	406	182	55.2826	TAIR|gene:2143547 - symbol:UBQ3 "POLYUBIQUITIN 3" species:3702 "Arabidopsis thaliana" [GO:0005773 "vacuole" evidence=IDA] InterPro:IPR000626 Pfam:PF00240 Prosite:PS00299 UniProt:P59263 GO:GO:0005515 GenomeReviews:BA000015_GR GenomeReviews:CT485782_GR GO:GO:0005886 GenomeReviews:CT486007_GR GO:GO:0005773 GO:GO:0005730 EMBL:AL161502 EMBL:AL138651 EMBL:AC006921 GO:GO:0009751 EMBL:AC004411 EMBL:AL161…	76	2	76	98.6842	148	4e-36	75/75	100	75/75	100	0/75	0	-2	isotig00725_176_406_-2_231_76_0	Sce	[O] COG5272 Ubiquitin	YLL039c	96.05	76	3	0	1	76	2	77
isogroup00031	isotig00105	571	571	296	48.3363	unknown [Medicago truncatula]	ACJ85651.1	107	18	107	84.1121	154	5e-36	79/92	85	83/92	90	2/92	2	-1	571	296	48.3363	TAIR|locus:1006230220 - symbol:AT3G10985 "AT3G10985" species:3702 "Arabidopsis thaliana" [GO:0005575 "cellular_component" evidence=ND] [GO:0003674 "molecular_function" evidence=ND] [GO:0007568 "aging" evidence=IEP] [GO:0009620 "response to fungus" evidence=IEP] [GO:0006950 "response to stress" evidence=IEP] UniProt:Q94AK6 GO:GO:0005515 GO:GO:0006950 GO:GO:0007568 GO:GO:0009620 EMBL:AY045972 EMBL:…	110	19	110	83.6364	108	1e-23	61/96	63	68/96	70	8/96	8	-1	isotig00105_293_571_-1_279_92_0	Mlo	[R] COG3631 Ketosteroid isomerase-related protein	mlr5282	32.81	64	34	2	1	56	71	133
isogroup00289	isotig00384	592	590	210	64.3581	hypothetical protein SORBIDRAFT_01g010860 [Sorghum bicolor]	XP_002466604.1	437	311	437	29.0618	237	6e-61	114/127	89	119/127	93	0/127	0	-3	590	210	64.3581	TAIR|locus:2088857 - symbol:AT3G26618 "AT3G26618" species:3702 "Arabidopsis thaliana" [GO:0003747 "translation release factor activity" evidence=IGI;ISS] [GO:0006415 "translational termination" evidence=IGI;ISS] InterPro:IPR004403 InterPro:IPR005140 InterPro:IPR005141 InterPro:IPR005142 Pfam:PF03465 Pfam:PF03463 Pfam:PF03464 GO:GO:0005737 GenomeReviews:BA000014_GR GO:GO:0006415 EMBL:X98130 EMBL:A…	435	310	435	28.9655	228	8e-60	112/127	88	120/127	94	1/127	0	-3	isotig00384_207_578_-3_372_123_2	Spo	[J] COG1503 Peptide chain release factor 1 (eRF1)	SPAC1834.01	48.8	125	58	3	2	123	312	433
isogroup00581	isotig00676	440	206	439	53.1818	unknown [Glycine max]	ACU13888.1	143	21	102	57.3427	82	3e-14	46/82	56	52/82	63	4/82	4	2				No hit															No Match
isogroup00580	isotig00675	439	7	309	69.0205	PREDICTED: hypothetical protein [Vitis vinifera]	XP_002266449.1	662	399	499	15.2568	174	4e-42	86/101	85	95/101	94	0/101	0	1	7	309	69.0205	TAIR|locus:2015008 - symbol:AT1G65070 "AT1G65070" species:3702 "Arabidopsis thaliana" [GO:0005524 "ATP binding" evidence=ISS] [GO:0003684 "damaged DNA binding" evidence=ISS] [GO:0006298 "mismatch repair" evidence=ISS] InterPro:IPR000432 InterPro:IPR005747 InterPro:IPR007696 Pfam:PF00488 PIRSF:PIRSF005814 PROSITE:PS00486 SMART:SM00533 SMART:SM00534 Pfam:PF01713 INTERPRO:IPR002625 GenomeReviews:CT4…	876	403	503	11.5297	160	2e-39	79/101	78	91/101	90	0/101	0	1	isotig00675_34_384_+1_351_116_3	Nos	[L] COG1193 Mismatch repair ATPase (MutS family)	all0049	54	100	38	1	1	92	231	330
isogroup00126	isotig00221	813	380	39	42.0664	hypothetical protein PABG_06807 [Paracoccidioides brasiliensis Pb03]	EEH16720.1	157	59	149	57.9618	113	2e-38	62/114	54	68/114	59	23/114	20	-2	772	446	40.2214	RGD|727924 - symbol:LOC257642 "rRNA promoter binding protein" species:10116 "Rattus norvegicus" [GO:0003690 "double-stranded DNA binding" evidence=IDA] [GO:0003700 "transcription factor activity" evidence=IDA] [GO:0008134 "transcription factor binding" evidence=IDA] [GO:0008283 "cell proliferation" evidence=IDA] [GO:0009303 "rRNA transcription" evidence=IDA] RGD:727924 GO:GO:0003700 GO:GO:0003690…	295	117	227	37.6271	53.9	6e-07	42/116	36	54/116	46	12/116	10	-3		No Match
isogroup00084	isotig00179	1018	924	229	68.3694	predicted protein [Populus trichocarpa]	XP_002308894.1	250	19	250	92.8	402	4e-110	196/232	84	221/232	95	0/232	0	-2	927	229	68.664	TAIR|locus:2040272 - symbol:AT2G41250 "AT2G41250" species:3702 "Arabidopsis thaliana" [GO:0016787 "hydrolase activity" evidence=ISS] InterPro:IPR005833 InterPro:IPR005834 InterPro:IPR006439 Pfam:PF00702 PRINTS:PR00413 GenomeReviews:CT485783_GR GO:GO:0008152 EMBL:AC005662 GO:GO:0008967 TIGRFAMs:TIGR01549 InterPro:IPR011949 TIGRFAMs:TIGR02252 eggNOG:KOG3085 EMBL:AY070081 EMBL:AY133731 EMBL:AK227199…	290	58	290	80.3448	390	3e-108	191/233	81	214/233	91	0/233	0	-2	isotig00179_226_816_-2_591_196_1	Nos	[R] COG1011 Predicted hydrolase (HAD superfamily)	alr4095	29.47	190	112	6	1	173	22	206
isogroup00542	isotig00637	457				No hit																		No hit															No Match
isogroup00680	isotig00775	346	346	209	39.8844	unknown [Medicago truncatula]	ACJ85977.1	140	94	139	32.8571	90.9	6e-17	46/46	100	46/46	100	0/46	0	-1	346	209	39.8844	TAIR|locus:2041509 - symbol:AT2G42680 "AT2G42680" species:3702 "Arabidopsis thaliana" [GO:0003677 "DNA binding" evidence=ISS] [GO:0003713 "transcription coactivator activity" evidence=IGI;ISS] [GO:0006350 "transcription" evidence=ISS] [GO:0009723 "response to ethylene stimulus" evidence=ISS] [GO:0045941 "positive regulation of transcription" evidence=TAS] [GO:0005730 "nucleolus" evidence=IDA] Int…	142	96	141	32.3944	86.7	2e-17	43/46	93	45/46	97	0/46	0	-1	isotig00775_188_346_-1_159_52_0	Spo	[K] COG1813 Predicted transcription factor, homolog of eukaryotic MBF1	SPBC83.17	65.96	47	16	0	1	47	91	137
isogroup00103	isotig00198	897	1	669	74.5819	Peptidase A1, pepsin [Medicago truncatula]	ABD33216.1	396	174	396	56.3131	426	3e-117	207/223	92	215/223	96	0/223	0	1	1	669	74.5819	TAIR|gene:2008939 - symbol:APA1 "ASPARTIC PROTEINASE A1" species:3702 "Arabidopsis thaliana" [GO:0005773 "vacuole" evidence=IDA] [GO:0009651 "response to salt stress" evidence=IEP] InterPro:IPR001461 InterPro:IPR001969 InterPro:IPR007856 InterPro:IPR009007 Pfam:PF00026 Pfam:PF05184 PRINTS:PR00792 PROSITE:PS00141 GO:GO:0005773 GO:GO:0006508 GO:GO:0006629 GO:GO:0009651 InterPro:IPR008138 InterPro:I…	506	283	506	44.2688	281	2e-75	136/225	60	169/225	75	3/225	1	1	isotig00198_220_672_+1_453_150_4	-	-	-	35.23	88	53	1	62	149	321	404
isogroup00697	isotig00792	321				No hit																		No hit															No Match
isogroup00001	isotig00023	751	1	147	19.5739	rubisco activase [Rosa roxburghii]	AEA48974.1	265	159	207	18.4906	95.9	5e-18	43/49	87	48/49	97	0/49	0	1	1	147	19.5739	TAIR|gene:2063921 - symbol:RCA "RUBISCO ACTIVASE" species:3702 "Arabidopsis thaliana" [GO:0009941 "chloroplast envelope" evidence=IDA] [GO:0005634 "nucleus" evidence=IDA] [GO:0009535 "chloroplast thylakoid membrane" evidence=IDA] [GO:0009507 "chloroplast" evidence=IDA] [GO:0009570 "chloroplast stroma" evidence=IDA] [GO:0005618 "cell wall" evidence=IDA] [GO:0009579 "thylakoid" evidence=IDA] [GO:00…	474	331	379	10.3376	85.9	1e-16	40/49	81	45/49	91	0/49	0	1	isotig00023_1_174_+1_174_57_0	-	-	-	59.57	47	19	0	3	49	206	252
isogroup00318	isotig00413	559	18	263	44.0072	unknown [Glycine max]	ACU18488.1	279	197	277	29.0323	87.4	9e-16	58/82	70	69/82	84	1/82	1	3	42	251	37.5671	TAIR|locus:2091960 - symbol:AT3G26935 "AT3G26935" species:3702 "Arabidopsis thaliana" [GO:0008150 "biological_process" evidence=ND] InterPro:IPR001594 Pfam:PF01529 PROSITE:PS50216 GO:GO:0016021 GO:GO:0005886 GenomeReviews:BA000014_GR GO:GO:0008270 GO:GO:0008415 EMBL:AB026649 EMBL:AP000602 eggNOG:KOG1311 HOGENOM:HBG744542 EMBL:AK228693 IPI:IPI00526912 RefSeq:NP_850638.1 UniGene:At.47119 UniGene:Rr…	443	362	434	16.4786	67.4	3e-11	48/73	65	60/73	82	3/73	4	3		No Match
isogroup00477	isotig00572	482	460	134	67.8423	polyubiquitin [Mesembryanthemum crystallinum]	BAK18565.1	533	425	533	20.4503	215	2e-54	109/109	100	109/109	100	0/109	0	-2	460	134	67.8423	CGD|CAL0004945 - symbol:UBI4 species:5476 "Candida albicans" [GO:0031386 "protein tag" evidence=IGI;ISS] [GO:0016567 "protein ubiquitination" evidence=IGI;ISS] [GO:0030447 "filamentous growth" evidence=IMP] [GO:0000902 "cell morphogenesis" evidence=IMP] [GO:0006950 "response to stress" evidence=IEP] [GO:0005886 "plasma membrane" evidence=IDA] CGD:CAL0004945 InterPro:IPR000626 Pfam:PF00240 Prosite…	229	121	229	47.5983	211	7e-55	106/109	97	109/109	100	0/109	0	-2	isotig00572_131_364_-2_234_77_1	Spo	[O] COG5272 Ubiquitin	SPBC337.08c	96.1	77	3	0	1	77	305	381
isogroup00052	isotig00146	866	22	429	47.1132	unnamed protein product [Vitis vinifera]	CBI23573.3	147	1	138	93.8776	251	9e-65	131/138	94	133/138	96	2/138	1	1	49	429	43.9954	TAIR|locus:2183795 - symbol:AT5G10980 "AT5G10980" species:3702 "Arabidopsis thaliana" [GO:0003677 "DNA binding" evidence=ISS] InterPro:IPR000164 InterPro:IPR007125 InterPro:IPR009072 Pfam:PF00125 PRINTS:PR00622 PROSITE:PS00322 PROSITE:PS00959 SMART:SM00428 GenomeReviews:CT486007_GR GO:GO:0005634 GO:GO:0003677 EMBL:AL035708 EMBL:AL161596 Gene3D:G3DSA:1.10.20.10 SUPFAM:SSF47113 EMBL:AL391222 GO:GO:…	136	1	127	93.3824	249	9e-66	127/127	100	127/127	100	0/127	0	1	isotig00146_49_459_+1_411_136_2	Spo	[B] COG2036 Histones H3 and H4	SPBPI060	89.71	136	14	0	1	136	1	136
isogroup00596	isotig00691	432	430	104	75.6944	AF404404_1 acyl-CoA oxidase [Glycine max]	AAL01888.1	665	547	655	16.391	197	6e-49	92/109	84	102/109	93	0/109	0	-3	430	104	75.6944	TAIR|gene:2129120 - symbol:ACX1 "ACYL-COA OXIDASE 1" species:3702 "Arabidopsis thaliana" [GO:0046686 "response to cadmium ion" evidence=IEP] InterPro:IPR002655 InterPro:IPR006091 InterPro:IPR009075 InterPro:IPR009100 InterPro:IPR012258 InterPro:IPR013764 InterPro:IPR013786 Pfam:PF01756 Pfam:PF02770 PIRSF:PIRSF000168 GenomeReviews:CT486007_GR GO:GO:0046686 GO:GO:0009611 GO:GO:0005777 GO:GO:0055114…	664	546	654	16.4157	175	4e-44	82/109	75	95/109	87	0/109	0	-3	isotig00691_71_430_-3_360_119_0	Sce	[I] COG1960 Acyl-CoA dehydrogenases	YGL205w	29	100	67	2	3	101	614	710
isogroup00728	isotig00823	205	204	73	64.3902	zinc finger protein, putative [Ricinus communis]	XP_002525195.1	363	274	317	12.1212	59.7	1e-07	28/44	63	35/44	79	0/44	0	-2	204	73	64.3902	TAIR|locus:2039022 - symbol:AT2G20280 "AT2G20280" species:3702 "Arabidopsis thaliana" [GO:0005575 "cellular_component" evidence=ND] [GO:0003676 "nucleic acid binding" evidence=ISS] [GO:0008150 "biological_process" evidence=ND] InterPro:IPR000571 PROSITE:PS50103 SMART:SM00356 GenomeReviews:CT485783_GR GO:GO:0008270 GO:GO:0003677 EMBL:AC006569 IPI:IPI00536607 PIR:C84587 RefSeq:NP_179618.1 UniGene:A…	371	276	319	11.8598	48.9	4e-06	24/44	54	30/44	68	0/44	0	-2		No Match
isogroup00428	isotig00523	503	2	502	99.6024	calcineurin B-like-interacting protein kinase [Pisum sativum]	AAO17040.1	516	284	456	33.5271	284	3e-75	157/173	90	161/173	93	6/173	3	2	2	502	99.6024	TAIR|locus:2124072 - symbol:AT4G18700 "AT4G18700" species:3702 "Arabidopsis thaliana" [GO:0016301 "kinase activity" evidence=ISS] InterPro:IPR000719 InterPro:IPR002290 InterPro:IPR004041 InterPro:IPR008271 InterPro:IPR017441 InterPro:IPR017442 InterPro:IPR018451 Pfam:PF00069 Pfam:PF03822 PROSITE:PS00107 PROSITE:PS00108 PROSITE:PS50011 PROSITE:PS50816 SMART:SM00220 UniProt:Q9SN43 GO:GO:0005515 GO:…	489	283	437	31.6973	185	6e-47	108/167	64	129/167	77	12/167	7	2		No Match
isogroup00153	isotig00248	747	744	88	87.9518	unknown [Glycine max]	ACU21144.1	397	123	337	54.1562	386	2e-109	189/219	86	199/219	90	4/219	1	-1	744	85	88.3534	TAIR|locus:2018794 - symbol:AT1G17370 "AT1G17370" species:3702 "Arabidopsis thaliana" [GO:0003730 "mRNA 3'-UTR binding" evidence=ISS] InterPro:IPR000504 InterPro:IPR012677 Pfam:PF00076 PROSITE:PS50102 SMART:SM00360 GenomeReviews:CT485782_GR GO:GO:0000166 Gene3D:G3DSA:3.30.70.330 GO:GO:0003676 HOGENOM:HBG756718 EMBL:AC007843 HSSP:P33240 EMBL:AY085705 EMBL:BT026477 IPI:IPI00543090 RefSeq:NP_564018.…	419	131	347	51.79	347	2e-96	168/221	76	190/221	85	5/221	2	-1	isotig00248_7_624_-1_618_205_3	Spo	[R] COG0724 RNA-binding proteins (RRM domain)	SPAC17A2.09c	29.59	169	106	3	3	171	217	372
isogroup00010	isotig00063	1342	1342	299	77.7943	elongation factor 1-alpha (EF1-a) [Vicia faba]	O24534.1	447	89	436	77.8523	701	0	346/348	99	347/348	99	0/348	0	-1	1342	299	77.7943	TAIR|gene:2205094 - symbol:AT1G07920.1 species:3702 "Arabidopsis thaliana" [GO:0009507 "chloroplast" evidence=IDA] [GO:0005730 "nucleolus" evidence=IDA] [GO:0046686 "response to cadmium ion" evidence=IEP] [GO:0005886 "plasma membrane" evidence=IDA] [GO:0016020 "membrane" evidence=IDA] InterPro:IPR000795 InterPro:IPR004160 InterPro:IPR004161 InterPro:IPR004539 Pfam:PF00009 Pfam:PF03143 Pfam:PF0314…	449	89	436	77.5056	678	0	330/348	94	343/348	98	0/348	0	-1	isotig00063_263_1303_-1_1041_346_11	Spo	[J] COG5256 Translation elongation factor EF-1alpha (GTPase)	SPCC794.09c	71.23	351	87	2	1	339	102	450
isogroup00452	isotig00547	495	73	495	85.4545	class1 chitinase [Pisum sativum]	BAC81645.1	296	1	141	47.6351	303	6e-81	134/141	95	138/141	97	0/141	0	1	70	495	86.0606	TAIR|locus:2086152 - symbol:AT3G16920 "AT3G16920" species:3702 "Arabidopsis thaliana" [GO:0004568 "chitinase activity" evidence=ISS] [GO:0009408 "response to heat" evidence=IMP] [GO:0009651 "response to salt stress" evidence=IMP] [GO:0009809 "lignin biosynthetic process" evidence=IMP] InterPro:IPR000726 InterPro:IPR016283 Pfam:PF00182 PIRSF:PIRSF001060 GenomeReviews:BA000014_GR EMBL:AB026636 GO:G…	333	26	172	44.1441	233	2e-61	108/147	73	115/147	78	5/147	3	1		No Match
isogroup00120	isotig00215	843	837	310	62.6335	S-adenosylmethionine decarboxylase [Vicia faba]	Q9M4D8.1	353	167	342	49.8584	357	1e-96	175/176	99	175/176	99	0/176	0	-1	807	310	59.0747	TAIR|locus:2094473 - symbol:AT3G25570 "AT3G25570" species:3702 "Arabidopsis thaliana" [GO:0005575 "cellular_component" evidence=ND] [GO:0004014 "adenosylmethionine decarboxylase activity" evidence=ISS] InterPro:IPR001985 InterPro:IPR016067 Pfam:PF01536 GenomeReviews:BA000014_GR HOGENOM:HBG610629 GO:GO:0004014 GO:GO:0008295 GO:GO:0006597 InterPro:IPR018167 InterPro:IPR018166 Gene3D:G3DSA:3.60.90.1…	349	180	345	47.5645	229	9e-60	110/166	66	130/166	78	0/166	0	-1	isotig00215_274_792_-1_519_172_8	-	-	-	36.94	111	54	7	24	119	252	361
isogroup00296	isotig00391	578	3	284	48.7889	predicted protein [Populus trichocarpa]	XP_002328597.1	376	285	376	24.4681	157	8e-37	83/94	88	86/94	91	2/94	2	3	6	266	45.1557	TAIR|locus:2083328 - symbol:AT3G06810 "AT3G06810" species:3702 "Arabidopsis thaliana" [GO:0016491 "oxidoreductase activity" evidence=ISS] [GO:0003995 "acyl-CoA dehydrogenase activity" evidence=IGI] InterPro:IPR006090 InterPro:IPR006091 InterPro:IPR006092 InterPro:IPR009075 InterPro:IPR009100 InterPro:IPR013764 InterPro:IPR013786 Pfam:PF00441 Pfam:PF02770 Pfam:PF02771 Pfam:PF01636 GO:GO:0055114 In…	824	733	819	10.5583	154	2e-37	77/87	88	82/87	94	0/87	0	3	isotig00391_81_287_+3_207_68_4	Pae	[I] COG1960 Acyl-CoA dehydrogenases	PA2550	61.02	59	23	0	3	61	338	396
isogroup00140	isotig00235	780	31	744	91.5385	AF139470_1 chlorophyll a/b-binding protein CP24 precursor [Vigna radiata]	AAD27882.2	258	23	258	91.4729	449	2e-124	218/238	91	227/238	95	2/238	0	1	4	744	95	TAIR|gene:2036208 - symbol:LHCB6 "LIGHT HARVESTING COMPLEX PSII SUBUNIT 6" species:3702 "Arabidopsis thaliana" [GO:0009941 "chloroplast envelope" evidence=IDA] [GO:0009535 "chloroplast thylakoid membrane" evidence=IDA] [GO:0009507 "chloroplast" evidence=IDA] [GO:0016020 "membrane" evidence=IDA] [GO:0009579 "thylakoid" evidence=IDA] InterPro:IPR001344 GenomeReviews:CT485782_GR GO:GO:0009941 GO:GO:…	258	14	258	94.9612	407	3e-113	197/247	79	213/247	86	2/247	0	1		No Match
isogroup00018	isotig00078	1070	1067	81	92.243	predicted protein [Populus trichocarpa]	XP_002313371.1	401	5	333	82.0449	568	4e-166	288/329	87	310/329	94	0/329	0	-1	1070	81	92.5234	TAIR|gene:2041648 - symbol:AGT "ALANINE:GLYOXYLATE AMINOTRANSFERASE" species:3702 "Arabidopsis thaliana" [GO:0005886 "plasma membrane" evidence=IDA] [GO:0009507 "chloroplast" evidence=IDA] [GO:0016020 "membrane" evidence=IDA] [GO:0005777 "peroxisome" evidence=IDA] [GO:0048046 "apoplast" evidence=IDA] [GO:0009570 "chloroplast stroma" evidence=IDA] InterPro:IPR000192 InterPro:IPR015421 Pfam:PF00266…	401	4	333	82.2943	555	5e-163	286/330	86	311/330	94	0/330	0	-1	isotig00078_60_998_-1_939_312_2	Mlo	[E] COG0075 Serine-pyruvate aminotransferase/archaeal aspartate aminotransferase	mlr1322	53.27	306	142	1	1	306	23	327
isogroup00250	isotig00345	618	1	480	77.6699	protein phosphatase-2c, putative [Ricinus communis]	XP_002526696.1	463	222	381	34.5572	239	2e-61	114/160	71	136/160	85	0/160	0	1	4	555	89.3204	TAIR|locus:2032880 - symbol:AT1G16220 "AT1G16220" species:3702 "Arabidopsis thaliana" [GO:0004722 "protein serine/threonine phosphatase activity" evidence=ISS] InterPro:IPR001932 PROSITE:PS01032 SMART:SM00332 Pfam:PF00481 GenomeReviews:CT485782_GR GO:GO:0005886 GO:GO:0000287 GO:GO:0030145 GO:GO:0004721 EMBL:AC006341 Gene3D:G3DSA:3.60.40.10 SUPFAM:SSF81606 InterPro:IPR015655 InterPro:IPR014045 PAN…	491	233	430	40.3259	221	2e-60	103/198	52	143/198	72	14/198	7	1	isotig00345_127_600_+1_474_157_6	Spo	[T] COG0631 Serine/threonine protein phosphatase	SPAC2G11.07c	45	80	32	2	9	76	184	263
isogroup00001	isotig00002	1164	1	267	22.9381	Psst70 (stress 70 protein) [Pisum sativum]	Q02028.1	706	618	706	12.6062	104	3e-20	89/89	100	89/89	100	0/89	0	1	1	264	22.6804	TAIR|locus:2158834 - symbol:AT5G49910 "AT5G49910" species:3702 "Arabidopsis thaliana" [GO:0006457 "protein folding" evidence=TAS] [GO:0009408 "response to heat" evidence=IEP] [GO:0009532 "plastid stroma" evidence=TAS] HAMAP:MF_00332 InterPro:IPR001023 InterPro:IPR012725 PRINTS:PR00301 Pfam:PF00012 Prosite:PS00297 Prosite:PS00329 Prosite:PS01036 GO:GO:0005524 GO:GO:0048046 GO:GO:0046686 GO:GO:0006…	718	628	717	12.5348	80.9	8e-15	57/90	63	61/90	67	2/90	2	1		No Match
isogroup00044	isotig00130	567	95	514	74.0741	unknown [Medicago truncatula]	ACJ84120.1	166	27	166	84.3373	275	3e-72	139/140	99	140/140	100	0/140	0	2	95	514	74.0741	TAIR|locus:2175841 - symbol:AT5G60670 "AT5G60670" species:3702 "Arabidopsis thaliana" [GO:0005840 "ribosome" evidence=ISS] [GO:0003735 "structural constituent of ribosome" evidence=ISS] [GO:0042254 "ribosome biogenesis" evidence=ISS] [GO:0022625 "cytosolic large ribosomal subunit" evidence=ISS;IDA] InterPro:IPR000911 InterPro:IPR020783 InterPro:IPR020785 Pfam:PF00298 PROSITE:PS00359 SMART:SM00649…	166	27	166	84.3373	254	1e-67	125/140	89	135/140	96	0/140	0	2	isotig00130_365_562_+2_198_65_2	Spo	[J] COG0080 Ribosomal protein L11	SPCC31H12.04c	68	50	16	0	1	50	116	165
isogroup00362	isotig00457	531	47	358	58.7571	putative cytoplasmic aconitate hydratase [Trifolium pratense]	BAE71240.1	316	209	312	32.9114	208	2e-59	102/104	98	102/104	98	0/104	0	2	59	367	58.1921	TAIR|gene:2063353 - symbol:ACO3 "ACONITASE 3" species:3702 "Arabidopsis thaliana" [GO:0009507 "chloroplast" evidence=IDA] [GO:0005618 "cell wall" evidence=IDA] [GO:0046686 "response to cadmium ion" evidence=IEP] [GO:0005524 "ATP binding" evidence=IDA] [GO:0005739 "mitochondrion" evidence=IDA] [GO:0005886 "plasma membrane" evidence=IDA] [GO:0009651 "response to salt stress" evidence=IEP] InterPro:…	990	888	990	10.404	197	8e-57	95/103	92	98/103	95	0/103	0	2	isotig00457_119_370_+2_252_83_1	Lin	[C] COG1048 Aconitase A	lin1682	47.62	84	41	2	1	82	818	900
isogroup00226	isotig00321	653	651	202	68.9127	unknown [Medicago truncatula]	ACJ85985.1	230	81	230	65.2174	258	4e-67	130/150	86	141/150	94	0/150	0	-3	651	208	67.9939	TAIR|gene:2136087 - symbol:TUF "VACUOLAR ATP SYNTHASE SUBUNIT E1" species:3702 "Arabidopsis thaliana" [GO:0005773 "vacuole" evidence=IDA] [GO:0022626 "cytosolic ribosome" evidence=IDA] [GO:0000325 "plant-type vacuole" evidence=IDA] [GO:0042742 "defense response to bacterium" evidence=IEP] [GO:0005886 "plasma membrane" evidence=IDA] [GO:0009651 "response to salt stress" evidence=IEP] InterPro:IPR0…	230	81	228	64.3478	209	6e-54	106/148	71	117/148	79	0/148	0	-3	isotig00321_199_618_-3_420_139_1	Sce	[C] COG1390 Archaeal/vacuolar-type H+-ATPase subunit E	YOR332w	39.06	128	67	5	9	135	107	224
isogroup00466	isotig00561	489	32	487	93.2515	cytochrome b6 [Lathyrus sativus]	YP_003587756.1	215	1	152	70.6977	295	2e-78	151/152	99	152/152	100	0/152	0	2	32	481	92.0245	TIGR_CMR|BA_1545 - symbol:BA_1545 "menaquinol-cytochrome c reductase, cytochrome b subunit" species:198094 "Bacillus anthracis str. Ames" [GO:0003954 "NADH dehydrogenase activity" evidence=ISS] [GO:0016021 "integral to membrane" evidence=ISS] InterPro:IPR005797 InterPro:IPR016174 InterPro:IPR016175 Pfam:PF00033 PROSITE:PS51002 GO:GO:0016021 GO:GO:0016491 EMBL:AE016879 EMBL:AE017334 EMBL:AE017225 …	224	2	158	70.0893	138	1e-32	64/157	40	94/157	59	7/157	4	2	isotig00561_32_487_+2_456_152_7	Nos	[C] COG1290 Cytochrome b subunit of the bc complex	alr3421	86.18	152	21	0	1	152	1	152
isogroup00046	isotig00134	333	329	225	31.5315	unknown [Medicago truncatula]	ACJ84389.1	197	160	194	17.7665	68.6	3e-10	30/35	85	33/35	94	0/35	0	-2	329	225	31.5315	TAIR|locus:2010642 - symbol:AT1G04750 "AT1G04750" species:3702 "Arabidopsis thaliana" [GO:0016020 "membrane" evidence=ISS] [GO:0003674 "molecular_function" evidence=ND] [GO:0005768 "endosome" evidence=TAS] [GO:0005886 "plasma membrane" evidence=TAS] InterPro:IPR001388 InterPro:IPR010908 InterPro:IPR011012 Pfam:PF00957 PRINTS:PR00219 PROSITE:PS00417 PROSITE:PS50859 PROSITE:PS50892 GenomeReviews:CT…	219	158	192	15.9817	55.8	3e-08	24/35	68	30/35	85	0/35	0	-2	isotig00134_144_317_-2_174_57_3	Spo	[U] COG5143 Synaptobrevin/VAMP-like protein	SPAC6G9.11	43.75	32	18	0	3	34	65	96
isogroup00533	isotig00628	438	2	220	50	AF153061_1 MAP kinase 3 [Pisum sativum]	AAF73236.1	371	264	336	19.6765	152	5e-51	73/73	100	73/73	100	0/73	0	2	2	220	50	TAIR|locus:2085632 - symbol:AT3G45640 "AT3G45640" species:3702 "Arabidopsis thaliana" [GO:0016301 "kinase activity" evidence=ISS] [GO:0006979 "response to oxidative stress" evidence=IEP;TAS] [GO:0004707 "MAP kinase activity" evidence=ISS] [GO:0006950 "response to stress" evidence=TAS] [GO:0007165 "signal transduction" evidence=IC] [GO:0000169 "activation of MAPK activity involved in osmosensory s…	370	263	335	19.7297	110	3e-36	50/73	68	60/73	82	0/73	0	2		No Match
isogroup00708	isotig00803	276	1	213	77.1739	hypothetical protein VITISV_042270 [Vitis vinifera]	CAN65608.1	270	199	269	26.2963	119	1e-25	53/71	74	66/71	92	0/71	0	1	1	210	76.087	TAIR|gene:2124225 - symbol:AT4G34090.1 species:3702 "Arabidopsis thaliana" [GO:0009570 "chloroplast stroma" evidence=IDA] [GO:0009507 "chloroplast" evidence=IDA] GenomeReviews:CT486007_GR GO:GO:0009570 UniGene:At.45834 UniGene:At.19075 UniGene:Rsa.11700 GeneID:829555 TAIR:At4g34090 HOGENOM:HBG318745 EMBL:AF370544 EMBL:AY081498 EMBL:AK229149 IPI:IPI00541336 RefSeq:NP_567951.1 STRING:Q94JY0 PRIDE:Q…	330	259	328	21.2121	99.4	3e-21	47/70	67	56/70	80	0/70	0	1		No Match
isogroup00001	isotig00025	744	1	147	19.7581	rubisco activase [Rosa roxburghii]	AEA48974.1	265	159	207	18.4906	95.9	5e-18	43/49	87	48/49	97	0/49	0	1	1	147	19.7581	TAIR|gene:2063921 - symbol:RCA "RUBISCO ACTIVASE" species:3702 "Arabidopsis thaliana" [GO:0009941 "chloroplast envelope" evidence=IDA] [GO:0005634 "nucleus" evidence=IDA] [GO:0009535 "chloroplast thylakoid membrane" evidence=IDA] [GO:0009507 "chloroplast" evidence=IDA] [GO:0009570 "chloroplast stroma" evidence=IDA] [GO:0005618 "cell wall" evidence=IDA] [GO:0009579 "thylakoid" evidence=IDA] [GO:00…	474	331	379	10.3376	85.9	1e-16	40/49	81	45/49	91	0/49	0	1	isotig00025_1_174_+1_174_57_0	-	-	-	59.57	47	19	0	3	49	206	252
isogroup00363	isotig00458	528	527	147	72.1591	AF297643_1 mitochondrial processing peptidase beta subunit [Cucumis melo]	AAK07827.1	528	402	528	24.053	246	7e-64	120/127	94	124/127	97	0/127	0	-2	527	147	72.1591	TAIR|locus:2078623 - symbol:AT3G02090 "AT3G02090" species:3702 "Arabidopsis thaliana" [GO:0004222 "metalloendopeptidase activity" evidence=ISS] [GO:0006508 "proteolysis" evidence=ISS] [GO:0005739 "mitochondrion" evidence=IDA] [GO:0005741 "mitochondrial outer membrane" evidence=IDA] [GO:0005743 "mitochondrial inner membrane" evidence=IDA] [GO:0005758 "mitochondrial intermembrane space" evidence=ID…	531	405	531	23.9171	226	3e-59	109/127	85	120/127	94	0/127	0	-2	isotig00458_144_470_-2_327_108_2	Spo	[R] COG0612 Predicted Zn-dependent peptidases	SPBP23A10.15c	47.87	94	49	0	15	108	364	457
isogroup00505	isotig00600	474	5	472	98.7342	calcium-regulated/ATP-independent forisome protein [Pisum sativum]	ACV83947.1	685	185	340	22.7737	271	3e-71	135/156	86	143/156	91	0/156	0	2				No hit														isotig00600_2_472_+2_471_157_0	Aae	[R] COG0714 MoxR-like ATPases	aq_240	26.36	110	64	5	16	122	182	277
isogroup00192	isotig00287	690	690	286	58.6957	hypothetical protein VITISV_035385 [Vitis vinifera]	CAN80148.1	621	449	584	21.9002	128	2e-32	70/137	51	94/137	68	3/137	2	-1	690	286	58.6957	TAIR|locus:2222607 - symbol:AT5G14520 "AT5G14520" species:3702 "Arabidopsis thaliana" [GO:0005622 "intracellular" evidence=ISS] [GO:0003713 "transcription coactivator activity" evidence=ISS] InterPro:IPR001357 InterPro:IPR010613 Pfam:PF00533 Pfam:PF06732 PROSITE:PS50172 SMART:SM00292 GenomeReviews:BA000015_GR GO:GO:0005730 GO:GO:0008283 SUPFAM:SSF52113 GO:GO:0006364 EMBL:AL163792 HOGENOM:HBG41010…	590	428	555	21.6949	120	2e-31	71/136	52	85/136	62	9/136	6	-1		No Match
isogroup00698	isotig00793	313	17	310	93.9297	predicted protein [Populus trichocarpa]	XP_002304180.1	796	697	794	12.3116	125	3e-27	67/98	68	78/98	79	0/98	0	2	5	313	98.722	TAIR|locus:2198988 - symbol:AT1G80410 "AT1G80410" species:3702 "Arabidopsis thaliana" [GO:0009793 "embryonic development ending in seed dormancy" evidence=NAS] InterPro:IPR011990 GenomeReviews:CT485782_GR GO:GO:0005488 GO:GO:0016740 GO:GO:0016020 Gene3D:G3DSA:1.25.40.10 InterPro:IPR013026 InterPro:IPR019734 PROSITE:PS50005 PROSITE:PS50293 HOGENOM:HBG736934 InterPro:IPR021183 PIRSF:PIRSF000422 OMA…	897	795	894	11.1483	81.3	8e-16	49/104	47	65/104	62	5/104	4	2		No Match
isogroup00687	isotig00782	337	336	136	59.6439	putative alto/keto reductase [Glycine max]	ACN56468.1	321	255	321	20.8723	106	1e-21	50/67	74	59/67	88	0/67	0	-2	336	157	53.4125	TAIR|gene:2036503 - symbol:ATB2 species:3702 "Arabidopsis thaliana" [GO:0016491 "oxidoreductase activity" evidence=IEA] [GO:0046686 "response to cadmium ion" evidence=IEP] InterPro:IPR001395 InterPro:IPR020471 Pfam:PF00248 PRINTS:PR00069 GO:GO:0046686 GO:GO:0055114 GO:GO:0016491 Gene3D:G3DSA:3.20.20.100 PANTHER:PTHR11732 SUPFAM:SSF51430 HSSP:P38918 EMBL:AY056440 EMBL:AY099655 EMBL:BT000251 EMBL:A…	345	281	338	16.8116	61.6	6e-10	34/60	56	41/60	68	2/60	3	-2	isotig00782_148_336_-2_189_62_0	Spo	[C] COG0667 Predicted oxidoreductases (related to aryl-alcohol dehydrogenases)	SPAC1F7.12	45	60	31	1	1	60	280	337
isogroup00009	isotig00060	1179	12	503	41.7303	unknown [Glycine max]	ACU18818.1	405	131	294	40.4938	254	2e-103	121/164	73	143/164	87	0/164	0	3	12	500	41.4758	TAIR|locus:2170478 - symbol:AT5G46250 "AT5G46250" species:3702 "Arabidopsis thaliana" [GO:0003723 "RNA binding" evidence=ISS] InterPro:IPR000504 InterPro:IPR002344 InterPro:IPR012677 Pfam:PF00076 PRINTS:PR00302 PROSITE:PS50102 SMART:SM00360 UniProt:Q94A38 GO:GO:0005515 GenomeReviews:BA000015_GR GO:GO:0005634 GO:GO:0000166 Gene3D:G3DSA:3.30.70.330 InterPro:IPR011991 Gene3D:G3DSA:1.10.10.10 GO:GO:0…	422	131	292	38.3886	197	8e-50	101/164	61	128/164	78	3/164	1	3		No Match
isogroup00523	isotig00618	464	34	462	92.4569	cap-binding protein-like protein [Phaseolus vulgaris]	ABU54819.1	233	1	142	60.9442	229	1e-58	120/146	82	127/146	86	7/146	4	1	106	462	76.9397	TAIR|locus:2172339 - symbol:AT5G18110 "AT5G18110" species:3702 "Arabidopsis thaliana" [GO:0005737 "cytoplasm" evidence=ISS] [GO:0003723 "RNA binding" evidence=ISS] [GO:0003743 "translation initiation factor activity" evidence=ISS] [GO:0006413 "translational initiation" evidence=ISS] InterPro:IPR001040 InterPro:IPR019770 Pfam:PF01652 PROSITE:PS00813 GenomeReviews:BA000015_GR GO:GO:0005737 GO:GO:00…	221	10	130	54.7511	180	1e-45	82/121	67	97/121	80	2/121	1	1	isotig00618_34_462_+1_429_143_1	Sce	[J] COG5053 Translation initiation factor 4E (eIF-4E)	YOL139c	39.53	86	49	2	56	140	37	120
isogroup00070	isotig00165	1114	624	917	26.3914	unknown [Medicago truncatula]	ACJ83944.1	226	107	204	43.3628	181	3e-49	87/98	88	93/98	94	0/98	0	3	624	935	28.0072	TAIR|gene:2827470 - symbol:AT2G04039.1 species:3702 "Arabidopsis thaliana" [GO:0009507 "chloroplast" evidence=IDA] GO:GO:0009507 EMBL:AC007178 UniGene:At.1794 UniGene:At.26662 UniGene:At.41354 GeneID:814937 TAIR:At2g04039 InterPro:IPR021374 Pfam:PF11210 EMBL:AY058049 EMBL:AY090294 EMBL:AY086868 IPI:IPI00531666 RefSeq:NP_565308.1 PRIDE:Q93Z84 NMPDR:fig|3702.1.peg.7987 InParanoid:Q93Z84 ArrayExpres…	199	93	197	52.7638	155	3e-37	76/105	72	88/105	83	1/105	0	3	isotig00165_627_944_+3_318_105_2	-	-	-	44	50	28	0	48	97	102	151
isogroup00090	isotig00185	955	261	761	52.4607	callus protein P23 [Pisum sativum]	P50906.2	167	1	167	100	331	8e-89	162/167	97	165/167	98	0/167	0	3	261	761	52.4607	TAIR|gene:2089377 - symbol:TCTP "TRANSLATIONALLY CONTROLLED TUMOR PROTEIN" species:3702 "Arabidopsis thaliana" [GO:0009579 "thylakoid" evidence=IDA] [GO:0005634 "nucleus" evidence=IDA] [GO:0046686 "response to cadmium ion" evidence=IEP] [GO:0042742 "defense response to bacterium" evidence=IEP] [GO:0005886 "plasma membrane" evidence=IDA] [GO:0009507 "chloroplast" evidence=IDA] [GO:0048046 "apoplas…	168	1	168	100	267	5e-71	128/168	76	145/168	86	1/168	0	3	isotig00185_261_764_+3_504_167_3	-	-	-	39.05	169	97	4	1	166	1	166
																																						isotig00185_427_552_+1_126_41_3	-	-	-	48.65	37	19	0	3	39	48	84
isogroup00260	isotig00355	611	591	244	56.9558	unknown [Medicago truncatula]	ACJ83843.1	144	1	116	80.5556	219	2e-55	111/116	95	114/116	98	0/116	0	-3	591	244	56.9558	TAIR|locus:2175428 - symbol:AT5G04800 "AT5G04800" species:3702 "Arabidopsis thaliana" [GO:0005840 "ribosome" evidence=ISS] [GO:0003735 "structural constituent of ribosome" evidence=ISS] [GO:0006412 "translation" evidence=ISS] InterPro:IPR001210 InterPro:IPR018273 Pfam:PF00833 PROSITE:PS00712 GenomeReviews:BA000015_GR GO:GO:0006412 GO:GO:0005840 GO:GO:0003735 EMBL:AB008271 EMBL:AL162972 UniGene:At…	141	1	116	82.2695	208	1e-53	104/116	89	113/116	97	0/116	0	-3	isotig00355_145_591_-3_447_148_6	Spo	[J] COG1383 Ribosomal protein S17E	SPCC24B10.09	68.64	118	37	0	1	118	1	118
isogroup00603	isotig00698	429	272	6	62.2378	hypothetical protein VITISV_036406 [Vitis vinifera]	CAN76054.1	289	42	131	31.1419	92.4	2e-17	44/90	48	60/90	66	1/90	1	-2	260	12	58.042	TAIR|locus:2198253 - symbol:AT1G29950 "AT1G29950" species:3702 "Arabidopsis thaliana" [GO:0003700 "transcription factor activity" evidence=ISS] [GO:0030528 "transcription regulator activity" evidence=TAS] InterPro:IPR001092 InterPro:IPR011598 PROSITE:PS50888 SMART:SM00353 GenomeReviews:CT485782_GR GO:GO:0005634 GO:GO:0003677 GO:GO:0006350 GO:GO:0045449 GO:GO:0030528 SUPFAM:SSF47459 EMBL:AC008030 …	251	1	76	30.2789	54.7	1e-07	29/85	34	50/85	58	11/85	12	-2		No Match
isogroup00682	isotig00777	344	1	342	99.4186	S-adenosylmethionine synthetase [Cicer arietinum]	ACL14491.1	396	94	207	28.7879	238	2e-61	114/114	100	114/114	100	0/114	0	1	1	342	99.4186	TAIR|gene:2196159 - symbol:SAM1 "S-ADENOSYLMETHIONINE SYNTHETASE 1" species:3702 "Arabidopsis thaliana" [GO:0005618 "cell wall" evidence=IDA] [GO:0046686 "response to cadmium ion" evidence=IEP] [GO:0005886 "plasma membrane" evidence=IDA] [GO:0016020 "membrane" evidence=IDA] [GO:0009651 "response to salt stress" evidence=IEP] InterPro:IPR002133 Pfam:PF00438 Pfam:PF02772 Pfam:PF02773 PIRSF:PIRSF000…	393	92	205	29.0076	227	7e-60	109/114	95	110/114	96	0/114	0	1	isotig00777_103_342_+1_240_80_3	Tma	[H] COG0192 S-adenosylmethionine synthetase	TM1658	66.67	78	22	1	1	78	133	206
isogroup00016	isotig00075	786	781	170	77.8626	unknown [Glycine max]	ACU20156.1	236	33	236	86.4407	380	1e-103	185/204	90	195/204	95	0/204	0	-3	781	179	76.7176	TAIR|gene:2182136 - symbol:AILP1 species:3702 "Arabidopsis thaliana" [GO:0005886 "plasma membrane" evidence=IDA] GenomeReviews:BA000015_GR GO:GO:0005886 UniGene:At.22240 UniGene:At.26189 EMBL:AY039946 EMBL:AY113899 IPI:IPI00532433 RefSeq:NP_197415.1 UniGene:Rra.2688 UniGene:Rsa.2902 SMR:Q94BR2 IntAct:Q94BR2 PRIDE:Q94BR2 GeneID:832034 NMPDR:fig|3702.1.peg.24110 TAIR:At5g19140 HOGENOM:HBG605462 InP…	234	33	233	85.8974	343	4e-94	164/201	81	182/201	90	0/201	0	-3	isotig00075_167_562_-3_396_131_1	Xfa	[E] COG0367 Asparagine synthase (glutamine-hydrolyzing)	XF0118	38.2	89	53	2	20	107	118	205
isogroup00557	isotig00652	453	1	453	100	predicted protein [Populus trichocarpa]	XP_002304839.1	415	102	252	36.3855	262	1e-68	124/151	82	139/151	92	0/151	0	1	1	453	100	TAIR|locus:2200507 - symbol:AT1G16180 "AT1G16180" species:3702 "Arabidopsis thaliana" [GO:0016020 "membrane" evidence=ISS] [GO:0003674 "molecular_function" evidence=ND] InterPro:IPR005016 Pfam:PF03348 GenomeReviews:CT485782_GR GO:GO:0016020 EMBL:AC010924 PANTHER:PTHR10383 eggNOG:KOG2592 OMA:CEGLNEY HOGENOM:HBG409729 IPI:IPI00542885 PIR:F86296 RefSeq:NP_173069.1 UniGene:At.11862 UniGene:Rra.2305 U…	412	102	252	36.6505	250	1e-66	120/151	79	132/151	87	0/151	0	1	isotig00652_46_453_+1_408_136_5	-	-	-	25.85	147	95	4	2	136	123	267
isogroup00394	isotig00489	519	519	214	58.9595	vf14-3-3c protein [Vicia faba]	BAB17821.1	263	162	263	38.7833	201	3e-50	102/102	100	102/102	100	0/102	0	-1	519	217	58.3815	TAIR|gene:2142488 - symbol:GRF6 "G-box regulating factor 6" species:3702 "Arabidopsis thaliana" [GO:0009507 "chloroplast" evidence=IDA] [GO:0005618 "cell wall" evidence=IDA] [GO:0046686 "response to cadmium ion" evidence=IEP] [GO:0042742 "defense response to bacterium" evidence=IEP] [GO:0005886 "plasma membrane" evidence=IDA] InterPro:IPR000308 Pfam:PF00244 PIRSF:PIRSF000868 PRINTS:PR00305 PROSIT…	248	147	247	40.7258	183	3e-46	91/101	90	97/101	96	0/101	0	-1	isotig00489_211_495_-1_285_94_3	Sce	[T] COG5040 14-3-3 family protein	YDR099w	75.82	91	22	0	3	93	153	243
isogroup00190	isotig00285	695	206	691	69.9281	triose phosphate isomerase cytosolic isoform [Elaeis guineensis]	ACF06445.1	254	77	238	63.7795	247	8e-87	122/162	75	140/162	86	0/162	0	2	206	694	70.3597	TAIR|gene:2099905 - symbol:TPI "TRIOSEPHOSPHATE ISOMERASE" species:3702 "Arabidopsis thaliana" [GO:0005773 "vacuole" evidence=IDA] [GO:0009570 "chloroplast stroma" evidence=IDA] [GO:0005618 "cell wall" evidence=IDA] [GO:0046686 "response to cadmium ion" evidence=IEP] [GO:0005886 "plasma membrane" evidence=IDA] [GO:0009651 "response to salt stress" evidence=IEP] [GO:0009507 "chloroplast" evidence=…	254	77	239	64.1732	253	4e-67	123/163	75	143/163	87	0/163	0	2	isotig00285_158_694_+2_537_179_1	Spo	[G] COG0149 Triosephosphate isomerase	SPCC24B10.21	62.66	158	59	0	22	179	81	238
isogroup00325	isotig00420	554	448	269	32.491	Ribosomal protein S10, eukaryotic and archaeal form [Medicago truncatula]	ABN08656.1	122	12	71	49.1803	117	9e-51	57/60	95	60/60	100	0/60	0	-2	275	117	28.7004	TAIR|locus:2167938 - symbol:AT5G62300 "AT5G62300" species:3702 "Arabidopsis thaliana" [GO:0015935 "small ribosomal subunit" evidence=ISS] [GO:0003735 "structural constituent of ribosome" evidence=ISS] [GO:0006412 "translation" evidence=ISS] [GO:0022627 "cytosolic small ribosomal subunit" evidence=IDA] InterPro:IPR001848 InterPro:IPR005729 InterPro:IPR018268 Pfam:PF00338 PRINTS:PR00971 PROSITE:PS0…	124	72	124	42.7419	104	7e-47	49/53	92	52/53	98	0/53	0	-1	isotig00420_131_481_-2_351_116_3	Spo	[J] COG0051 Ribosomal protein S10	SPCC576.09	65.08	63	17	1	14	71	6	68
isogroup00334	isotig00429	546	529	2	96.7033	geranylgeranyl reductase [Medicago truncatula]	AAX63898.1	462	255	430	38.0952	364	3e-99	174/176	98	175/176	99	0/176	0	-3	529	2	96.7033	TAIR|locus:2019165 - symbol:AT1G74470 "AT1G74470" species:3702 "Arabidopsis thaliana" [GO:0015995 "chlorophyll biosynthetic process" evidence=IDA] [GO:0045550 "geranylgeranyl reductase activity" evidence=IDA] InterPro:IPR003042 InterPro:IPR010253 PRINTS:PR00420 Pfam:PF07992 UniProt:Q9CA67 GO:GO:0005515 GenomeReviews:CT485782_GR GO:GO:0055114 GO:GO:0009941 InterPro:IPR013027 GO:GO:0009535 EMBL:AC0…	467	260	435	37.6874	340	2e-93	161/176	91	168/176	95	0/176	0	-3	isotig00429_2_244_-3_243_81_4	Syn	[C] COG0644 Dehydrogenases (flavoproteins)	sll1091	66.67	81	27	0	1	81	254	334
isogroup00001	isotig00008	1079	1	267	24.7451	Psst70 (stress 70 protein) [Pisum sativum]	Q02028.1	706	618	706	12.6062	104	3e-20	89/89	100	89/89	100	0/89	0	1	1	264	24.4671	TAIR|locus:2158834 - symbol:AT5G49910 "AT5G49910" species:3702 "Arabidopsis thaliana" [GO:0006457 "protein folding" evidence=TAS] [GO:0009408 "response to heat" evidence=IEP] [GO:0009532 "plastid stroma" evidence=TAS] HAMAP:MF_00332 InterPro:IPR001023 InterPro:IPR012725 PRINTS:PR00301 Pfam:PF00012 Prosite:PS00297 Prosite:PS00329 Prosite:PS01036 GO:GO:0005524 GO:GO:0048046 GO:GO:0046686 GO:GO:0006…	718	628	717	12.5348	80.9	7e-15	57/90	63	61/90	67	2/90	2	1		No Match
isogroup00279	isotig00374	597	42	440	66.8342	ribosomal protein L32 [Medicago sativa]	AAZ32896.1	133	1	133	100	229	2e-58	126/133	94	131/133	98	0/133	0	3	42	440	66.8342	TAIR|locus:2117696 - symbol:AT4G18100 "AT4G18100" species:3702 "Arabidopsis thaliana" [GO:0005840 "ribosome" evidence=ISS] [GO:0003735 "structural constituent of ribosome" evidence=ISS] [GO:0006412 "translation" evidence=ISS] [GO:0042254 "ribosome biogenesis" evidence=ISS] [GO:0022625 "cytosolic large ribosomal subunit" evidence=IDA] InterPro:IPR001515 InterPro:IPR018263 Pfam:PF01655 ProDom:PD003…	133	1	133	100	220	2e-57	117/133	87	126/133	94	0/133	0	3	isotig00374_42_443_+3_402_133_4	Spo	[J] COG1717 Ribosomal protein L32E	SPAC3H5.10	66.39	122	41	0	10	131	6	127
isogroup00703	isotig00798	294	3	293	98.9796	leucine-rich repeat family protein [Glycine max]	ACM89483.1	592	323	419	16.3851	184	3e-45	86/97	88	90/97	92	0/97	0	3	3	293	98.9796	TAIR|gene:3441185 - symbol:BIR1 "BAK1-INTERACTING RECEPTOR-LIKE KINASE 1" species:3702 "Arabidopsis thaliana" [GO:0005886 "plasma membrane" evidence=IDA] Pfam:PF00560 InterPro:IPR001611 InterPro:IPR000719 PROSITE:PS00107 PROSITE:PS00108 PROSITE:PS50011 GO:GO:0005515 GenomeReviews:BA000015_GR GO:GO:0016021 GO:GO:0005886 GO:GO:0005524 GO:GO:0004872 GO:GO:0006468 InterPro:IPR011009 SUPFAM:SSF56112 G…	620	346	444	15.9677	160	1e-39	79/99	79	84/99	84	2/99	2	3		No Match
isogroup00291	isotig00386	588	480	301	30.6122	unknown [Medicago truncatula]	ACJ83928.1	152	36	95	39.4737	122	6e-46	58/60	96	59/60	98	0/60	0	-1	480	301	30.6122	TAIR|locus:2100611 - symbol:AT3G55280 "AT3G55280" species:3702 "Arabidopsis thaliana" [GO:0005622 "intracellular" evidence=ISS] [GO:0003723 "RNA binding" evidence=ISS] [GO:0003735 "structural constituent of ribosome" evidence=ISS] [GO:0006412 "translation" evidence=ISS] [GO:0042254 "ribosome biogenesis" evidence=ISS] [GO:0022625 "cytosolic large ribosomal subunit" evidence=ISS;IDA] [GO:0006979 "r…	154	38	97	38.961	107	8e-44	51/60	85	54/60	90	0/60	0	-1	isotig00386_128_253_-3_126_41_1	Sce	[J] COG0089 Ribosomal protein L23	YOL127w	70.73	41	12	0	1	41	102	142
																																						isotig00386_259_585_-1_327_108_3	Spo	[J] COG0089 Ribosomal protein L23	SPBC106.18	51.85	81	38	1	14	94	4	83
isogroup00735	isotig00830	181				No hit																		No hit															No Match
isogroup00569	isotig00664	447				No hit																		No hit															No Match
isogroup00689	isotig00784	330	329	3	99.0909	unknown [Glycine max]	ACU20777.1	229	115	223	47.5983	224	4e-57	102/109	93	104/109	95	0/109	0	-2	329	3	99.0909	TAIR|gene:2173531 - symbol:COB "COBRA" species:3702 "Arabidopsis thaliana" [GO:0005886 "plasma membrane" evidence=IDA] GenomeReviews:BA000015_GR GO:GO:0009651 GO:GO:0009505 EMBL:AB008269 GO:GO:0046658 GO:GO:0009825 InterPro:IPR006918 Pfam:PF04833 ProDom:PD140986 GO:GO:0016328 HOGENOM:HBG317196 InterPro:IPR017391 PIRSF:PIRSF038122 EMBL:AF319663 EMBL:AY094402 EMBL:BT001119 EMBL:AY085712 EMBL:AJ0067…	456	330	438	23.9035	199	3e-51	88/109	80	96/109	88	0/109	0	-2		No Match
isogroup00508	isotig00603	472	470	204	56.5678	unknown [Medicago truncatula]	ACJ84294.1	126	37	126	71.4286	138	3e-31	71/90	78	77/90	85	1/90	1	-3	470	204	56.5678	TAIR|gene:2010835 - symbol:CP5 species:3702 "Arabidopsis thaliana" [GO:0005773 "vacuole" evidence=IDA] INTERPRO:IPR002913 GO:GO:0005773 PROSITE:PS50848 EMBL:AC006193 IPI:IPI00535026 PIR:D96670 RefSeq:NP_176653.1 UniGene:At.24040 UniGene:At.28546 UniGene:At.71480 GeneID:842780 KEGG:ath:AT1G64720 NMPDR:fig|3702.1.peg.5890 TAIR:At1g64720 InParanoid:Q9XIR9 OMA:QYRSSTI PhylomeDB:Q9XIR9 Genevestigator:…	385	304	385	21.2987	94	2e-19	49/89	55	65/89	73	7/89	7	-3		No Match
isogroup00353	isotig00448	536	536	27	95.1493	PREDICTED: hypothetical protein [Vitis vinifera]	XP_002276490.1	380	211	379	44.4737	268	2e-70	123/170	72	147/170	86	1/170	0	-1	536	27	95.1493	TAIR|locus:2094781 - symbol:AT3G21310 "AT3G21310" species:3702 "Arabidopsis thaliana" [GO:0005575 "cellular_component" evidence=ND] [GO:0003674 "molecular_function" evidence=ND] [GO:0008150 "biological_process" evidence=ND] InterPro:IPR021141 Pfam:PF02485 GenomeReviews:BA000014_GR GO:GO:0016020 GO:GO:0008375 HOGENOM:HBG605378 EMBL:BT029209 IPI:IPI00520656 RefSeq:NP_566682.1 UniGene:At.38084 UniGe…	383	214	382	44.1253	251	1e-66	118/170	69	139/170	81	1/170	0	-1		No Match
isogroup00002	isotig00035	1761	917	1171	14.4804	hypothetical protein VITISV_002825 [Vitis vinifera]	CAN70790.1	126	42	126	67.4603	164	3e-38	84/85	98	84/85	98	0/85	0	2	1524	1673	8.51789	ZFIN|ZDB-GENE-070410-9 - symbol:zgc:158463 "zgc:158463" species:7955 "Danio rerio" [GO:0003674 "molecular_function" evidence=ND] [GO:0005575 "cellular_component" evidence=ND] [GO:0008150 "biological_process" evidence=ND] ZFIN:ZDB-GENE-070410-9 EMBL:BC129240 IPI:IPI00837201 RefSeq:NP_001091866.1 RefSeq:XP_001922904.1 UniGene:Dr.27261 Ensembl:ENSDART00000102863 Ensembl:ENSDART00000114588 Ensembl:EN…	138	67	116	36.2319	63.9	6e-16	33/50	66	37/50	74	0/50	0	3		No Match
isogroup00497	isotig00592	475	63	164	21.4737	predicted protein [Populus trichocarpa]	XP_002311219.1	256	223	256	13.2812	72	5e-13	31/34	91	31/34	91	0/34	0	3	63	164	21.4737	TAIR|locus:2074688 - symbol:AT3G11210 "AT3G11210" species:3702 "Arabidopsis thaliana" [GO:0005575 "cellular_component" evidence=ND] [GO:0004091 "carboxylesterase activity" evidence=ISS] InterPro:IPR001087 InterPro:IPR013831 Pfam:PF00657 PROSITE:PS01098 GenomeReviews:BA000014_GR GO:GO:0005576 GO:GO:0016042 GO:GO:0016788 InterPro:IPR013830 SUPFAM:SSF52266 EMBL:AC009991 EMBL:AC073395 EMBL:BT024775 E…	256	223	256	13.2812	57.8	7e-10	24/34	70	29/34	85	0/34	0	3		No Match
isogroup00657	isotig00752	377				No hit																		No hit															No Match
isogroup00283	isotig00378	594	1	474	79.798	lectin-like protein [Cicer arietinum]	CAB71030.1	168	5	165	95.8333	208	3e-52	108/162	66	125/162	77	5/162	3	1	7	474	78.7879	TAIR|locus:2029534 - symbol:AT1G31200 "AT1G31200" species:3702 "Arabidopsis thaliana" [GO:0030246 "carbohydrate binding" evidence=ISS] GenomeReviews:CT485782_GR EMBL:AC004793 IPI:IPI00543393 PIR:B86438 RefSeq:NP_174405.1 UniGene:At.19295 UniGene:At.66840 GeneID:840008 KEGG:ath:AT1G31200 NMPDR:fig|3702.1.peg.3463 TAIR:At1g31200 HOGENOM:HBG319670 InParanoid:Q9SA16 OMA:DANDTIY Genevestigator:Q9SA16 …	180	8	180	96.1111	113	4e-25	63/173	36	93/173	53	17/173	9	1		No Match
isogroup00154	isotig00249	748	747	70	90.6417	unknown [Glycine max]	ACU19528.1	287	62	287	78.7456	417	1e-114	211/226	93	219/226	96	0/226	0	-2	744	70	90.2406	TAIR|gene:2122793 - symbol:LHCB5 "LIGHT HARVESTING COMPLEX OF PHOTOSYSTEM II 5" species:3702 "Arabidopsis thaliana" [GO:0009535 "chloroplast thylakoid membrane" evidence=IDA] [GO:0009507 "chloroplast" evidence=IDA] [GO:0016020 "membrane" evidence=IDA] [GO:0009579 "thylakoid" evidence=IDA] InterPro:IPR001344 GO:GO:0016021 GenomeReviews:CT486007_GR GO:GO:0000287 GO:GO:0009637 GO:GO:0010218 GO:GO:00…	280	56	280	80.3571	398	9e-111	204/225	90	212/225	94	0/225	0	-2		No Match
isogroup00005	isotig00049	617	1	489	79.2545	phosphate transporter 5 [Medicago truncatula]	ABM69111.1	538	377	538	30.1115	259	1e-67	150/163	92	156/163	95	1/163	0	1	1	489	79.2545	TAIR|locus:2064895 - symbol:AT2G38940 "AT2G38940" species:3702 "Arabidopsis thaliana" [GO:0016020 "membrane" evidence=ISS] [GO:0015144 "carbohydrate transmembrane transporter activity" evidence=ISS] [GO:0015114 "phosphate transmembrane transporter activity" evidence=ISS] [GO:0005351 "sugar:hydrogen symporter activity" evidence=ISS] [GO:0005634 "nucleus" evidence=IDA] [GO:0005315 "inorganic phosph…	534	377	533	29.4007	214	1e-55	122/163	74	138/163	84	6/163	3	1	isotig00049_4_492_+1_489_162_8	Sso	[GEPR] COG0477 Permeases of the major facilitator superfamily	SSO3180	47.41	116	46	4	27	141	360	461
isogroup00327	isotig00422	553	551	315	42.8571	unknown [Glycine max]	ACU19436.1	314	204	282	25.1592	144	6e-33	73/79	92	77/79	97	0/79	0	-3	551	321	41.7722	TAIR|gene:2124783 - symbol:WIN2 "HOPW1-1-INTERACTING 2" species:3702 "Arabidopsis thaliana" [GO:0005886 "plasma membrane" evidence=IDA] InterPro:IPR000222 InterPro:IPR001932 PROSITE:PS01032 SMART:SM00331 SMART:SM00332 Pfam:PF00481 GO:GO:0005886 GenomeReviews:CT486007_GR GO:GO:0042742 GO:GO:0006470 GO:GO:0004722 GO:GO:0000287 GO:GO:0030145 Gene3D:G3DSA:3.60.40.10 SUPFAM:SSF81606 EMBL:AL161579 Inte…	311	203	279	24.7588	136	4e-32	70/77	90	71/77	92	0/77	0	-3		No Match
isogroup00295	isotig00390	582	1	582	100	conserved hypothetical protein [Ricinus communis]	XP_002534561.1	688	447	633	27.1802	165	3e-39	113/194	58	137/194	70	7/194	3	1	1	582	100	TAIR|locus:2101232 - symbol:AT3G12560 "AT3G12560" species:3702 "Arabidopsis thaliana" [GO:0005634 "nucleus" evidence=ISS] [GO:0003677 "DNA binding" evidence=ISS] [GO:0008301 "DNA bending activity" evidence=IDA] [GO:0042162 "telomeric DNA binding" evidence=IDA] [GO:0009737 "response to abscisic acid stimulus" evidence=IEP] InterPro:IPR001005 InterPro:IPR012287 SMART:SM00717 InterPro:IPR009057 GO:G…	619	374	554	29.2407	132	1e-30	100/194	51	124/194	63	13/194	6	1	isotig00390_154_582_+1_429_143_2	-	-	-	36.21	58	34	2	88	143	34	90
isogroup00207	isotig00302	667	666	97	85.4573	unknown [Medicago truncatula]	ACJ83959.1	191	2	191	99.4764	368	3e-100	187/190	98	189/190	99	0/190	0	-2	666	97	85.4573	TAIR|gene:3435036 - symbol:AT1G48830.1 species:3702 "Arabidopsis thaliana" [GO:0009507 "chloroplast" evidence=IDA] [GO:0022626 "cytosolic ribosome" evidence=IDA] [GO:0005618 "cell wall" evidence=IDA] [GO:0005886 "plasma membrane" evidence=IDA] InterPro:IPR000554 Pfam:PF01251 PROSITE:PS00948 GenomeReviews:CT485782_GR GO:GO:0005886 GO:GO:0009507 GO:GO:0005618 GO:GO:0006412 GO:GO:0003735 EMBL:AC0842…	191	2	191	99.4764	314	1e-85	154/190	81	177/190	93	0/190	0	-2	isotig00302_94_294_-2_201_66_2	-	-	-	55.56	63	28	0	1	63	127	189
isogroup00525	isotig00620	463	64	402	73.2181	predicted protein [Populus trichocarpa]	XP_002311873.1	302	189	300	37.0861	133	1e-29	65/113	57	82/113	72	1/113	0	1	64	378	68.0346	TAIR|locus:2025876 - symbol:AT1G59710 "AT1G59710" species:3702 "Arabidopsis thaliana" [GO:0005575 "cellular_component" evidence=ND] [GO:0003674 "molecular_function" evidence=ND] [GO:0008150 "biological_process" evidence=ND] EMBL:AC007258 InterPro:IPR008999 SUPFAM:SSF50405 UniGene:At.11368 UniGene:At.66916 UniGene:Rra.28212 UCSC:F23H11.2 InterPro:IPR007679 Pfam:PF04601 EMBL:AY045622 EMBL:AY133660 …	300	191	295	35	121	1e-27	60/105	57	74/105	70	0/105	0	1		No Match
isogroup00471	isotig00566	486	14	280	54.9383	putative transcription factor EREBP [Trifolium pratense]	BAE71206.1	385	297	385	23.1169	143	8e-33	69/89	77	77/89	86	0/89	0	2				No hit															No Match
isogroup00599	isotig00694	431	431	114	73.7819	AF172681_1 amine oxidase [Canavalia lineata]	AAD49420.1	735	630	735	14.4218	212	1e-53	94/106	88	102/106	96	0/106	0	-1	431	123	71.6937	TAIR|locus:2139069 - symbol:AT4G12290 "AT4G12290" species:3702 "Arabidopsis thaliana" [GO:0005507 "copper ion binding" evidence=ISS] InterPro:IPR000269 InterPro:IPR015798 InterPro:IPR015800 InterPro:IPR015801 InterPro:IPR015802 InterPro:IPR016182 Pfam:PF01179 Pfam:PF02727 Pfam:PF02728 PROSITE:PS01164 PROSITE:PS01165 GO:GO:0005773 GO:GO:0055114 GO:GO:0005507 GO:GO:0008131 GO:GO:0048038 GO:GO:00093…	741	635	737	13.9001	189	3e-48	84/103	81	91/103	88	0/103	0	-1		No Match
isogroup00602	isotig00697	429	359	3	83.2168	predicted protein [Populus trichocarpa]	XP_002320820.1	485	295	413	24.5361	197	2e-57	106/119	89	116/119	97	0/119	0	-2	359	3	83.2168	TAIR|locus:2125038 - symbol:AT4G01330 "AT4G01330" species:3702 "Arabidopsis thaliana" [GO:0016301 "kinase activity" evidence=ISS] InterPro:IPR000719 InterPro:IPR008271 InterPro:IPR017441 InterPro:IPR017442 Pfam:PF00069 PROSITE:PS00107 PROSITE:PS00108 PROSITE:PS50011 GO:GO:0005886 GO:GO:0005524 GO:GO:0006468 InterPro:IPR011009 SUPFAM:SSF56112 GO:GO:0004674 eggNOG:KOG1187 EMBL:AL161491 EMBL:AF00726…	450	303	421	26.4444	194	1e-57	103/119	86	115/119	96	0/119	0	-2	isotig00697_3_374_-2_372_124_5	Bsu	[RTKL] COG0515 Serine/threonine protein kinase	BS_yloP_1	33.33	102	63	1	6	107	151	247
isogroup00667	isotig00762	363	362	132	63.6364	unknown [Glycine max]	ACU20296.1	283	207	283	27.2085	116	1e-24	61/77	79	65/77	84	0/77	0	-2	362	132	63.6364	TAIR|locus:2117567 - symbol:AT4G25810 "AT4G25810" species:3702 "Arabidopsis thaliana" [GO:0016798 "hydrolase activity, acting on glycosyl bonds" evidence=ISS] InterPro:IPR000757 InterPro:IPR008263 InterPro:IPR010713 Pfam:PF00722 Pfam:PF06955 PROSITE:PS01034 GenomeReviews:CT486007_GR GO:GO:0048046 GO:GO:0005618 EMBL:AL161564 EMBL:AL049480 GO:GO:0007047 InterPro:IPR008985 InterPro:IPR013320 Gene3D:…	286	210	286	26.9231	87.8	8e-18	46/77	59	54/77	70	0/77	0	-2		No Match
isogroup00725	isotig00820	210	107	3	50	H2A1_PEA RecName: Full=Histone H2A.1	P25470.1	150	68	102	23.3333	63.5	2e-18	31/35	88	33/35	94	0/35	0	-2	107	3	50	TAIR|locus:2181808 - symbol:AT5G02560 "AT5G02560" species:3702 "Arabidopsis thaliana" [GO:0003677 "DNA binding" evidence=ISS] InterPro:IPR002119 InterPro:IPR007125 InterPro:IPR009072 Pfam:PF00125 PRINTS:PR00620 PROSITE:PS00046 SMART:SM00414 GenomeReviews:BA000015_GR GO:GO:0005634 GO:GO:0003677 Gene3D:G3DSA:1.10.20.10 SUPFAM:SSF47113 GO:GO:0006334 GO:GO:0000786 EMBL:AL162971 PANTHER:PTHR23430 HOGE…	153	69	103	22.8758	60.8	2e-18	30/35	85	32/35	91	0/35	0	-2		No Match
isogroup00578	isotig00673	441	413	192	50.3401	defensin-like protein [Vicia faba]	ACI02059.1	74	1	74	100	127	5e-28	71/74	95	73/74	98	0/74	0	-2	338	192	33.3333	TAIR|locus:2051638 - symbol:AT2G02130 "AT2G02130" species:3702 "Arabidopsis thaliana" [GO:0006952 "defense response" evidence=ISS] [GO:0030414 "peptidase inhibitor activity" evidence=ISS] InterPro:IPR003614 InterPro:IPR008176 InterPro:IPR008177 Pfam:PF00304 PRINTS:PR00288 PROSITE:PS00940 SMART:SM00505 GenomeReviews:CT485783_GR GO:GO:0005576 GO:GO:0050832 EMBL:AC005936 GO:GO:0031640 EMBL:AY050979 …	77	29	77	63.6364	53.1	3e-07	25/50	50	32/50	64	2/50	4	-2		No Match
isogroup00304	isotig00399	578	515	30	84.083	unknown [Glycine max]	ACU19337.1	246	85	246	65.8537	270	8e-71	145/162	89	150/162	92	0/162	0	-1	521	36	84.083	TAIR|locus:2007509 - symbol:AT1G03070 "AT1G03070" species:3702 "Arabidopsis thaliana" [GO:0005575 "cellular_component" evidence=ND] [GO:0016595 "glutamate binding" evidence=ISS] [GO:0008150 "biological_process" evidence=ND] GenomeReviews:CT485782_GR GO:GO:0016021 EMBL:AC006550 InterPro:IPR006214 PANTHER:PTHR23291 Pfam:PF01027 HOGENOM:HBG595196 OMA:AAVMILM eggNOG:KOG2322 EMBL:BT010903 EMBL:AK17544…	247	85	246	65.587	193	4e-49	94/162	58	127/162	78	0/162	0	-1	isotig00399_27_242_-1_216_71_4	Spo	[R] COG0670 Integral membrane protein, interacts with FtsH	SPCC576.04	40.3	67	40	0	5	71	196	262
isogroup00068	isotig00163	1154	1148	87	92.0277	L3 Ribosomal protein [Medicago sativa subsp. x varia]	CAB65281.1	388	33	384	90.7216	600	2e-169	326/354	92	333/354	94	2/354	0	-1	1148	78	92.8076	TAIR|locus:2018605 - symbol:AT1G43170 "AT1G43170" species:3702 "Arabidopsis thaliana" [GO:0005840 "ribosome" evidence=ISS] [GO:0003735 "structural constituent of ribosome" evidence=ISS] [GO:0006412 "translation" evidence=ISS] [GO:0009793 "embryonic development ending in seed dormancy" evidence=NAS] [GO:0022625 "cytosolic large ribosomal subunit" evidence=IDA;TAS] InterPro:IPR000597 Pfam:PF00297 G…	389	33	387	91.2596	555	1e-157	292/357	81	323/357	90	2/357	0	-1	isotig00163_69_1136_-1_1068_355_7	Spo	[J] COG0087 Ribosomal protein L3	SPAPB8E5.06c	63.74	353	122	4	2	354	38	384
isogroup00736	isotig00831	169				No hit																		No hit															No Match
isogroup00731	isotig00826	183	183	1	100	receptor-like protein kinase [Glycine max]	ACM89557.1	272	83	142	22.0588	60.8	6e-08	35/61	57	40/61	65	1/61	1	-1	183	1	100	TAIR|locus:2203718 - symbol:AT1G53440 "AT1G53440" species:3702 "Arabidopsis thaliana" [GO:0016301 "kinase activity" evidence=ISS] Pfam:PF00560 InterPro:IPR001611 InterPro:IPR000719 InterPro:IPR008271 PROSITE:PS00107 PROSITE:PS00108 PROSITE:PS50011 GO:GO:0005515 GenomeReviews:CT485782_GR GO:GO:0016021 GO:GO:0005886 GO:GO:0005524 GO:GO:0004872 GO:GO:0006468 InterPro:IPR011009 SUPFAM:SSF56112 GO:GO:…	1035	825	884	5.7971	58.9	4e-09	34/61	55	39/61	63	1/61	1	-1		No Match
isogroup00535	isotig00630	452	406	152	56.4159	unknown [Glycine max]	ACU18686.1	251	150	235	34.2629	157	6e-39	75/86	87	78/86	90	1/86	1	-2	406	152	56.4159	TAIR|locus:2202452 - symbol:AT1G47740 "AT1G47740" species:3702 "Arabidopsis thaliana" [GO:0005575 "cellular_component" evidence=ND] [GO:0003674 "molecular_function" evidence=ND] [GO:0008150 "biological_process" evidence=ND] InterPro:IPR008580 Pfam:PF05903 UniGene:At.21602 UniGene:At.71161 EMBL:AY080764 EMBL:AY114025 EMBL:AK226946 IPI:IPI00539174 RefSeq:NP_564513.1 RefSeq:NP_973987.1 UniGene:Rra.9…	279	178	264	31.1828	111	1e-26	54/87	62	67/87	77	2/87	2	-2		No Match
isogroup00032	isotig00107	477	155	385	48.4277	hypothetical protein [Cicer arietinum]	CAB71133.1	83	7	83	92.7711	129	1e-28	59/77	76	67/77	87	0/77	0	2				No hit														isotig00107_138_422_+3_285_94_7	Nos	[R] COG2319 FOG: WD40 repeat	all0478	37.74	53	31	1	30	82	47	97
isogroup00286	isotig00381	592	410	84	55.2365	putative tonoplast intrinsic protein [Pisum sativum]	CAB45653.1	250	142	250	43.6	162	6e-67	106/109	97	108/109	99	0/109	0	-3	407	84	54.7297	TAIR|gene:2057905 - symbol:GAMMA-TIP "GAMMA TONOPLAST INTRINSIC PROTEIN" species:3702 "Arabidopsis thaliana" [GO:0009941 "chloroplast envelope" evidence=IDA] [GO:0005773 "vacuole" evidence=IDA] [GO:0005886 "plasma membrane" evidence=IDA] InterPro:IPR000425 InterPro:IPR012269 Pfam:PF00230 PRINTS:PR00783 PROSITE:PS00221 GO:GO:0016021 GO:GO:0005886 GenomeReviews:CT485783_GR GO:GO:0055085 GO:GO:00099…	251	144	251	43.0279	143	3e-55	91/108	84	100/108	92	0/108	0	-3	isotig00381_343_591_-2_249_82_0	Eco	[G] COG0580 Glycerol uptake facilitator and related permeases (Major Intrinsic Protein Family)	aqpZ	46.67	45	24	0	1	45	60	104
																																						isotig00381_81_386_-3_306_101_2	Sce	[G] COG0580 Glycerol uptake facilitator and related permeases (Major Intrinsic Protein Family)	YLL053c	38.37	86	50	2	5	89	50	133
isogroup00179	isotig00274	709	668	390	39.3512	predicted protein [Populus trichocarpa]	XP_002301124.1	191	64	156	48.6911	94.7	1e-17	61/93	65	77/93	82	0/93	0	-3	665	390	38.9281	TAIR|locus:2155690 - symbol:AT5G65520 "AT5G65520" species:3702 "Arabidopsis thaliana" [GO:0008150 "biological_process" evidence=ND] [GO:0005575 "cellular_component" evidence=ND] InterPro:IPR011990 GenomeReviews:BA000015_GR GO:GO:0005488 Gene3D:G3DSA:1.25.40.10 EMBL:AB026639 InterPro:IPR013026 InterPro:IPR019734 PROSITE:PS50005 PROSITE:PS50293 EMBL:BT005632 EMBL:AK119033 IPI:IPI00530534 RefSeq:NP_…	206	86	179	45.6311	67.4	4e-11	48/94	51	64/94	68	2/94	2	-3	isotig00274_264_632_-3_369_122_2	Sme	[R] COG0457 FOG: TPR repeat	SMa1583_3	35.82	67	43	0	43	109	38	104
isogroup00239	isotig00334	635	634	101	84.0945	unknown [Medicago truncatula]	ACJ84466.1	212	34	211	83.9623	298	3e-79	139/178	78	163/178	91	0/178	0	-2	625	98	83.1496	TAIR|gene:3688014 - symbol:DHAR1 "dehydroascorbate reductase" species:3702 "Arabidopsis thaliana" [GO:0005773 "vacuole" evidence=IDA] [GO:0009570 "chloroplast stroma" evidence=IDA] [GO:0005507 "copper ion binding" evidence=IDA] [GO:0005886 "plasma membrane" evidence=IDA] [GO:0009507 "chloroplast" evidence=IDA] [GO:0048046 "apoplast" evidence=IDA] InterPro:IPR004045 Pfam:PF00043 InterPro:IPR004046…	213	37	213	83.0986	273	3e-73	126/177	71	156/177	88	1/177	0	-2	isotig00334_95_634_-2_540_179_0	Sme	[O] COG0625 Glutathione S-transferase	SMc00383	30	180	108	6	2	166	28	204
isogroup00149	isotig00244	759	39	749	93.6759	aromatic and neutral amino acid transporter [Populus trichocarpa]	XP_002307218.1	401	135	372	59.3516	263	2e-68	190/238	79	212/238	89	1/238	0	3	39	752	94.0711	TAIR|locus:504955913 - symbol:AT2G42005 "AT2G42005" species:3702 "Arabidopsis thaliana" [GO:0016020 "membrane" evidence=ISS] [GO:0005275 "amine transmembrane transporter activity" evidence=ISS] [GO:0006865 "amino acid transport" evidence=ISS] GO:GO:0016021 GenomeReviews:CT485783_GR InterPro:IPR013057 Pfam:PF01490 eggNOG:KOG1304 EMBL:AK118204 IPI:IPI00546863 TAIR:At2g42005 HOGENOM:HBG593096 InPara…	413	146	383	57.6271	243	7e-64	170/238	71	207/238	86	0/238	0	3	isotig00244_183_758_+3_576_192_9	Spo	[E] COG0814 Amino acid permeases	SPAC3H1.09c	30.18	169	105	4	21	179	457	622
isogroup00025	isotig00093	650	497	3	76.1538	1-aminocyclopropane-1-carboxylate oxidase [Pisum sativum]	P31239.1	317	147	311	52.0505	316	1e-84	156/165	94	159/165	96	0/165	0	-1	503	3	77.0769	TAIR|gene:2027098 - symbol:ACO2 "ACC OXIDASE 2" species:3702 "Arabidopsis thaliana" [GO:0005618 "cell wall" evidence=IDA] [GO:0005886 "plasma membrane" evidence=IDA] [GO:0009651 "response to salt stress" evidence=IEP] InterPro:IPR005123 Pfam:PF03171 UniProt:Q41931 GO:GO:0005515 GO:GO:0005886 GO:GO:0005618 GO:GO:0009693 GO:GO:0055114 GO:GO:0016491 GO:GO:0005506 GO:GO:0009651 EMBL:AC003113 GO:GO:00…	320	148	311	51.25	253	3e-67	124/167	74	137/167	82	3/167	1	-1	isotig00093_3_311_-1_309_103_8	Mlo	[R] COG3491 Isopenicillin N synthase and related dioxygenases	mll0111	35.62	73	41	2	4	76	251	317
isogroup00288	isotig00383	594	593	207	65.1515	predicted protein [Populus trichocarpa]	XP_002298707.1	552	401	529	23.3696	232	3e-59	111/129	86	121/129	93	0/129	0	-2	593	213	64.1414	TAIR|gene:2173372 - symbol:GCH "GTP CYCLOHYDROLASE II" species:3702 "Arabidopsis thaliana" [GO:0016020 "membrane" evidence=IDA] [GO:0009507 "chloroplast" evidence=IDA] InterPro:IPR000422 InterPro:IPR000926 Pfam:PF00925 Pfam:PF00926 GO:GO:0005525 GenomeReviews:BA000015_GR GO:GO:0009507 GO:GO:0008270 GO:GO:0000287 GO:GO:0016020 GO:GO:0030145 EMBL:AB008268 InterPro:IPR017945 Gene3D:G3DSA:3.90.870.10…	543	400	526	23.3886	228	1e-59	110/127	86	119/127	93	0/127	0	-2	isotig00383_183_578_-2_396_131_5	Mle	[H] COG0807 GTP cyclohydrolase II	ML0559_2	63.11	122	45	0	1	122	80	201
isogroup00462	isotig00557	491	2	469	95.3157	unknown [Glycine max]	ACU23698.1	251	7	160	61.3546	257	5e-67	129/156	82	137/156	87	2/156	1	2	20	469	91.6497	TAIR|gene:2123993 - symbol:AT4G27450.1 species:3702 "Arabidopsis thaliana" [GO:0005886 "plasma membrane" evidence=IDA] GO:GO:0005886 GO:GO:0005829 GO:GO:0005634 EMBL:AF375452 EMBL:AY045885 EMBL:AY091306 EMBL:AY087420 IPI:IPI00539788 RefSeq:NP_567775.1 UniGene:At.25186 UniGene:At.68765 UniGene:Rsa.6517 SMR:Q93V62 MEROPS:C44.A04 PRIDE:Q93V62 ProMEX:Q93V62 GeneID:828854 KEGG:ath:AT4G27450 NMPDR:fig|…	250	13	161	59.6	176	2e-44	91/151	60	111/151	73	3/151	1	2		No Match
isogroup00032	isotig00106	747	1	621	83.1325	heat shock protein, putative [Ricinus communis]	XP_002514573.1	634	373	579	32.6498	366	2e-99	182/207	87	196/207	94	0/207	0	1	1	621	83.1325	TAIR|gene:2049650 - symbol:CR88 species:3702 "Arabidopsis thaliana" [GO:0009941 "chloroplast envelope" evidence=IDA] [GO:0009507 "chloroplast" evidence=IDA] [GO:0009570 "chloroplast stroma" evidence=IDA] [GO:0005524 "ATP binding" evidence=IDA] [GO:0005739 "mitochondrion" evidence=IDA] [GO:0005886 "plasma membrane" evidence=IDA] HAMAP:MF_00505 InterPro:IPR001404 InterPro:IPR003594 InterPro:IPR0198…	780	525	731	26.5385	363	3e-100	180/207	86	196/207	94	0/207	0	1	isotig00106_7_747_+1_741_247_7	Spo	[O] COG0326 Molecular chaperone, HSP90 family	SPAC926.04c	42.72	206	115	2	1	203	459	664
isogroup00693	isotig00788	327				No hit																		No hit															No Match
isogroup00187	isotig00282	700	627	196	61.7143	unknown [Medicago truncatula]	ACJ84071.1	171	1	144	84.2105	251	5e-65	125/144	86	135/144	93	0/144	0	-2	618	196	60.4286	TAIR|locus:2080665 - symbol:AT3G57090 "AT3G57090" species:3702 "Arabidopsis thaliana" [GO:0007005 "mitochondrion organization" evidence=IMP] [GO:0005739 "mitochondrion" evidence=IDA] [GO:0005777 "peroxisome" evidence=IDA] [GO:0016559 "peroxisome fission" evidence=IMP] InterPro:IPR011990 GO:GO:0005739 GO:GO:0009507 GenomeReviews:BA000014_GR GO:GO:0005777 GO:GO:0005488 Gene3D:G3DSA:1.25.40.10 GO:GO…	170	1	140	82.3529	181	3e-45	87/141	61	110/141	78	1/141	0	-2	isotig00282_100_627_-2_528_175_4	-	-	-	31.58	95	63	1	55	149	41	133
isogroup00111	isotig00206	861	699	82	71.777	predicted protein [Populus trichocarpa]	XP_002322292.1	376	105	346	64.3617	141	1e-31	87/243	35	134/243	55	38/243	15	-1	699	64	73.8676	TAIR|locus:2020548 - symbol:AT1G70170 "AT1G70170" species:3702 "Arabidopsis thaliana" [GO:0004222 "metalloendopeptidase activity" evidence=ISS] [GO:0006508 "proteolysis" evidence=ISS] [GO:0031225 "anchored to membrane" evidence=TAS] InterPro:IPR001818 InterPro:IPR002477 InterPro:IPR006026 InterPro:IPR021158 Pfam:PF00413 Pfam:PF01471 PROSITE:PS00546 SMART:SM00235 GenomeReviews:CT485782_GR GO:GO:00…	378	95	354	68.7831	134	3e-31	97/261	37	132/261	50	50/261	19	-1	isotig00206_7_792_-1_786_261_5	Spo	[RTKL] COG0515 Serine/threonine protein kinase	SPBC409.07c	27.47	91	54	1	103	193	301	379
isogroup00051	isotig00145	209	207	4	97.6077	nine-cis-epoxycarotenoid dioxygenase1 [Pisum sativum]	Q8LP17.1	541	381	448	12.5693	127	5e-28	61/68	89	66/68	97	0/68	0	-3	207	4	97.6077	TAIR|gene:2087417 - symbol:CCD1 "CAROTENOID CLEAVAGE DIOXYGENASE 1" species:3702 "Arabidopsis thaliana" [GO:0005773 "vacuole" evidence=IDA] [GO:0005886 "plasma membrane" evidence=IDA] GO:GO:0005886 GO:GO:0005773 GO:GO:0006950 GenomeReviews:BA000014_GR GO:GO:0055114 GO:GO:0005506 EMBL:AL163818 InterPro:IPR004294 PANTHER:PTHR10543 Pfam:PF03055 EMBL:AJ005813 EMBL:BT000436 EMBL:BT002102 IPI:IPI005179…	538	381	448	12.6394	113	2e-25	53/68	77	61/68	89	0/68	0	-3	isotig00145_1_198_-3_198_66_1	Nos	[Q] COG3670 Lignostilbene-alpha,beta-dioxygenase and related enzymes	all1106	35.19	54	33	1	1	52	332	385
isogroup00454	isotig00549	493	2	223	45.0304	unknown [Glycine max]	ACU19902.1	145	7	80	51.0345	147	1e-57	67/74	90	72/74	97	0/74	0	2	2	223	45.0304	TAIR|locus:2128096 - symbol:AT4G31290 "AT4G31290" species:3702 "Arabidopsis thaliana" [GO:0005575 "cellular_component" evidence=ND] [GO:0003674 "molecular_function" evidence=ND] [GO:0008150 "biological_process" evidence=ND] GenomeReviews:CT486007_GR HOGENOM:HBG522249 InterPro:IPR006840 PANTHER:PTHR12192 Pfam:PF04752 UniGene:At.47478 EMBL:BT006411 EMBL:AK227743 IPI:IPI00527527 RefSeq:NP_567871.1 S…	227	86	159	32.5991	137	4e-41	64/74	86	69/74	93	0/74	0	2		No Match
isogroup00400	isotig00495	515	510	16	96.1165	unknown [Medicago truncatula]	ACJ84305.1	287	123	287	57.4913	236	7e-61	153/165	92	156/165	94	0/165	0	-3	513	16	96.699	TAIR|gene:2051461 - symbol:AT2G20920.1 species:3702 "Arabidopsis thaliana" [GO:0016020 "membrane" evidence=IDA] GenomeReviews:CT485783_GR GO:GO:0016020 EMBL:AC006234 eggNOG:NOG12308 InterPro:IPR021788 Pfam:PF11833 EMBL:AY069895 EMBL:AY124817 IPI:IPI00531194 PIR:H84594 RefSeq:NP_179688.1 UniGene:At.28149 STRING:Q9SKS8 PRIDE:Q9SKS8 GeneID:816626 KEGG:ath:AT2G20920 NMPDR:fig|3702.1.peg.9109 TAIR:At2…	287	124	287	57.1429	178	7e-45	114/168	67	131/168	77	6/168	3	-3	isotig00495_13_423_-3_411_136_5	-	-	-	31.63	98	53	5	2	99	90	173
isogroup00399	isotig00494	514	329	3	63.6187	ABA-glucosyltransferase [Vigna angularis]	BAB83692.1	478	132	242	23.2218	137	5e-46	68/112	60	85/112	75	4/112	3	-3	332	3	64.2023	TAIR|locus:2040610 - symbol:AT2G36770 "AT2G36770" species:3702 "Arabidopsis thaliana" [GO:0005575 "cellular_component" evidence=ND] [GO:0008194 "UDP-glycosyltransferase activity" evidence=ISS] [GO:0016758 "transferase activity, transferring hexosyl groups" evidence=ISS] [GO:0016757 "transferase activity, transferring glycosyl groups" evidence=ISS] InterPro:IPR002213 Pfam:PF00201 PROSITE:PS00375 G…	496	153	266	22.9839	86.7	3e-23	50/115	43	67/115	58	6/115	5	-3		No Match
isogroup00293	isotig00388	587	3	296	50.0852	Cation transporting ATPase, C-terminal [Medicago truncatula]	ABN08360.1	695	568	665	14.1007	182	2e-45	87/98	88	93/98	94	0/98	0	3	3	308	52.1295	TAIR|gene:2175578 - symbol:ACA8 "AUTOINHIBITED CA2+ -ATPASE, ISOFORM 8" species:3702 "Arabidopsis thaliana" [GO:0005886 "plasma membrane" evidence=IDA] [GO:0016020 "membrane" evidence=IDA] InterPro:IPR000695 InterPro:IPR001757 InterPro:IPR004014 InterPro:IPR005834 InterPro:IPR006068 InterPro:IPR006408 InterPro:IPR008250 InterPro:IPR018303 Pfam:PF00122 Pfam:PF00689 Pfam:PF00690 Pfam:PF00702 PRINTS…	1074	944	1045	9.49721	153	3e-37	74/102	72	84/102	82	0/102	0	3	isotig00388_153_338_+3_186_61_1	Spo	[P] COG0474 Cation transport ATPase	SPAPB2B4.04c	36.36	55	33	1	3	55	1088	1142
isogroup00062	isotig00157	1223	2	934	76.2878	cysteine proteinase [Vicia sativa]	CAA82995.1	358	48	358	86.8715	611	6e-173	309/311	99	310/311	99	0/311	0	2	5	928	75.5519	TAIR|locus:2120222 - symbol:AT4G39090 "AT4G39090" species:3702 "Arabidopsis thaliana" [GO:0008234 "cysteine-type peptidase activity" evidence=ISS] [GO:0009269 "response to desiccation" evidence=IEP] [GO:0006508 "proteolysis" evidence=ISS] [GO:0006970 "response to osmotic stress" evidence=IGI] [GO:0005634 "nucleus" evidence=IDA] [GO:0005773 "vacuole" evidence=IDA] [GO:0042742 "defense response to …	368	57	364	83.6957	473	5e-133	234/309	75	271/309	87	2/309	0	2	isotig00157_467_937_+2_471_156_4	Mac	[O] COG4870 Cysteine protease	MA2507_1	27.03	111	71	4	47	151	249	355
isogroup00532	isotig00627	459	1	336	73.2026	unknown [Medicago truncatula]	ACJ83920.1	151	29	140	74.1722	189	1e-46	112/112	100	112/112	100	0/112	0	1	1	336	73.2026	TAIR|gene:2080691 - symbol:AT3G11510.1 species:3702 "Arabidopsis thaliana" [GO:0005730 "nucleolus" evidence=IDA] [GO:0022626 "cytosolic ribosome" evidence=IDA] InterPro:IPR001971 Pfam:PF00411 PIRSF:PIRSF002131 GenomeReviews:BA000014_GR GO:GO:0005730 GO:GO:0006412 GO:GO:0003735 EMBL:AC008153 GO:GO:0022627 HOGENOM:HBG385416 Gene3D:G3DSA:3.30.420.80 PANTHER:PTHR11759 PROSITE:PS00054 InterPro:IPR0181…	150	28	139	74.6667	180	2e-45	105/112	93	109/112	97	0/112	0	1	isotig00627_94_372_+1_279_92_3	Sce	[J] COG0100 Ribosomal protein S11	YCR031c	85.19	81	12	0	1	81	46	126
isogroup00003	isotig00037	3345	2882	2469	12.3767	unknown [Medicago truncatula]	ACJ85262.1	157	1	138	87.8981	268	9e-78	131/138	94	131/138	94	0/138	0	-2	2732	2595	4.12556	SGD|S000028567 - symbol:RRT15 "Putative protein of unknown function identified by fungal homology comparisons and RT-PCR" species:4932 "Saccharomyces cerevisiae" [GO:0008150 "biological_process" evidence=ND] [GO:0003674 "molecular_function" evidence=ND] [GO:0005575 "cellular_component" evidence=ND] SGD:S000028567 GenomeReviews:Y13138_GR EMBL:U51921 RefSeq:NP_878128.1 Ensembl:YLR162W-A GeneID:1466…	62	2	47	74.1935	67.8	3e-10	35/46	76	35/46	76	0/46	0	-2	isotig00037_12_485_-2_474_157_2	-	-	-	50	98	49	0	10	107	6	103
isogroup00297	isotig00392	582	2	481	82.4742	unnamed protein product [Pisum sativum]	P25795.3	508	349	508	31.4961	274	4e-72	157/160	98	159/160	99	0/160	0	2	2	481	82.4742	TAIR|locus:2014380 - symbol:AT1G54100 "AT1G54100" species:3702 "Arabidopsis thaliana" [GO:0004028 "3-chloroallyl aldehyde dehydrogenase activity" evidence=ISS] [GO:0009269 "response to desiccation" evidence=IEP] [GO:0009651 "response to salt stress" evidence=IEP] [GO:0009737 "response to abscisic acid stimulus" evidence=IEP] InterPro:IPR015590 InterPro:IPR016160 InterPro:IPR016161 InterPro:IPR016…	508	349	508	31.4961	244	1e-64	137/160	85	147/160	91	0/160	0	2	isotig00392_170_484_+2_315_104_2	Rso	[C] COG1012 NAD-dependent aldehyde dehydrogenases	RSc0161	67.96	103	33	0	1	103	397	499
isogroup00092	isotig00187	952	3	947	99.2647	unknown [Glycine max]	ACU21031.1	380	66	380	82.8947	571	5e-161	280/315	88	298/315	94	0/315	0	3	3	947	99.2647	TAIR|gene:2116163 - symbol:HDR "4-HYDROXY-3-METHYLBUT-2-ENYL DIPHOSPHATE REDUCTASE" species:3702 "Arabidopsis thaliana" [GO:0009507 "chloroplast" evidence=IDA] [GO:0009570 "chloroplast stroma" evidence=IDA] HAMAP:MF_00191 InterPro:IPR003451 Pfam:PF02401 GO:GO:0055114 GO:GO:0009570 GO:GO:0016114 GO:GO:0019288 GO:GO:0046429 GO:GO:0051745 TIGRFAMs:TIGR00216 EMBL:AY042877 EMBL:AY081454 EMBL:AY168881 …	466	152	466	67.5966	526	3e-149	252/315	80	287/315	91	0/315	0	3	isotig00187_36_950_+3_915_304_8	Nos	[IM] COG0761 Penicillin tolerance protein	all0985	63.46	301	104	1	1	301	107	401
isogroup00332	isotig00427	547	3	365	66.362	class II KNOX homeobox transcription factor [Medicago truncatula]	ABO33480.1	439	319	439	27.5626	250	5e-65	119/121	98	121/121	100	0/121	0	3	3	353	64.1682	TAIR|locus:2146945 - symbol:AT5G25220 "AT5G25220" species:3702 "Arabidopsis thaliana" [GO:0003700 "transcription factor activity" evidence=ISS] [GO:0005634 "nucleus" evidence=IDA] [GO:0005829 "cytosol" evidence=IDA] [GO:0009722 "detection of cytokinin stimulus" evidence=IEP] [GO:0016563 "transcription activator activity" evidence=ISS] [GO:0009416 "response to light stimulus" evidence=IEP] InterPr…	431	302	418	27.1462	238	9e-63	113/117	96	116/117	99	0/117	0	3	isotig00427_45_368_+3_324_107_1	-	-	-	46.43	56	30	0	31	86	124	179
isogroup00178	isotig00273	718	1	519	72.2841	ADHX_PEA RecName: Full=Alcohol dehydrogenase class-3; AltName: Full=Alcohol dehydrogenase class-III; AltName: Full=Glutathione-dependent formaldehyde dehydrogenase; Short=FALDH; Short=FDH; Short=GSH-FDH; AltName: Full=S-(hydroxymethyl)glutathione dehydrogenase	P80572.1	378	206	378	45.7672	347	7e-94	168/173	97	172/173	99	0/173	0	1	1	507	70.6128	TAIR|gene:2172451 - symbol:HOT5 "sensitive to hot temperatures 5" species:3702 "Arabidopsis thaliana" [GO:0005777 "peroxisome" evidence=IDA] InterPro:IPR002085 InterPro:IPR002328 InterPro:IPR013149 InterPro:IPR013154 InterPro:IPR014183 InterPro:IPR016040 Pfam:PF00107 Pfam:PF08240 PROSITE:PS00059 GenomeReviews:BA000015_GR GO:GO:0005777 GO:GO:0055114 SUPFAM:SSF51735 GO:GO:0008270 GO:GO:0008219 GO:G…	379	207	375	44.591	320	3e-87	153/169	90	162/169	95	0/169	0	1	isotig00273_214_522_+1_309_102_1	Ype	[C] COG1062 Zn-dependent alcohol dehydrogenases, class III	YPO1502	63.27	98	36	0	1	98	271	368
isogroup00361	isotig00456	532	532	89	83.4586	unknown [Medicago truncatula]	ACJ84290.1	316	169	316	46.8354	270	8e-71	126/148	85	139/148	93	0/148	0	-1	532	92	82.8947	TAIR|gene:2025925 - symbol:AT1G59950.1 species:3702 "Arabidopsis thaliana" [GO:0055114 "oxidation reduction" evidence=IEA] [GO:0016491 "oxidoreductase activity" evidence=IEA] InterPro:IPR001395 InterPro:IPR018170 InterPro:IPR020471 Pfam:PF00248 PRINTS:PR00069 PROSITE:PS00062 PROSITE:PS00798 GO:GO:0055114 GO:GO:0016491 Gene3D:G3DSA:3.20.20.100 PANTHER:PTHR11732 SUPFAM:SSF51430 eggNOG:KOG1577 EMBL:…	320	164	319	48.75	186	5e-47	85/156	54	121/156	77	9/156	5	-1	isotig00456_86_460_-1_375_124_3	Bsu	[R] COG0656 Aldo/keto reductases, related to diketogulonate reductase	BS_yvgN	38.94	113	61	2	1	112	166	271
isogroup00001	isotig00004	1108	1	267	24.0975	Psst70 (stress 70 protein) [Pisum sativum]	Q02028.1	706	618	706	12.6062	104	3e-20	89/89	100	89/89	100	0/89	0	1	1	264	23.8267	TAIR|locus:2158834 - symbol:AT5G49910 "AT5G49910" species:3702 "Arabidopsis thaliana" [GO:0006457 "protein folding" evidence=TAS] [GO:0009408 "response to heat" evidence=IEP] [GO:0009532 "plastid stroma" evidence=TAS] HAMAP:MF_00332 InterPro:IPR001023 InterPro:IPR012725 PRINTS:PR00301 Pfam:PF00012 Prosite:PS00297 Prosite:PS00329 Prosite:PS01036 GO:GO:0005524 GO:GO:0048046 GO:GO:0046686 GO:GO:0006…	718	628	717	12.5348	80.9	8e-15	57/90	63	61/90	67	2/90	2	1		No Match
isogroup00346	isotig00441	542	3	392	71.9557	unnamed protein product [Vitis vinifera]	XP_002283766.1	548	419	548	23.7226	98.6	3e-19	84/130	64	94/130	72	0/130	0	3	3	392	71.9557	TAIR|locus:2150956 - symbol:AT5G15270 "AT5G15270" species:3702 "Arabidopsis thaliana" [GO:0005575 "cellular_component" evidence=ND] [GO:0003676 "nucleic acid binding" evidence=ISS] [GO:0008150 "biological_process" evidence=ND] InterPro:IPR004087 InterPro:IPR004088 InterPro:IPR018111 Pfam:PF00013 PROSITE:PS50084 SMART:SM00322 GenomeReviews:BA000015_GR GO:GO:0003723 eggNOG:KOG2190 EMBL:AK228673 EMB…	548	420	548	23.5401	80.9	2e-15	63/130	48	79/130	60	1/130	0	3		No Match
isogroup00085	isotig00180	1008	3	641	63.3929	translation elongation factor 1A-2 [Gossypium hirsutum]	ABA12218.1	447	235	447	47.651	405	5e-111	201/213	94	209/213	98	0/213	0	3	3	638	63.0952	TAIR|gene:2205094 - symbol:AT1G07920.1 species:3702 "Arabidopsis thaliana" [GO:0009507 "chloroplast" evidence=IDA] [GO:0005730 "nucleolus" evidence=IDA] [GO:0046686 "response to cadmium ion" evidence=IEP] [GO:0005886 "plasma membrane" evidence=IDA] [GO:0016020 "membrane" evidence=IDA] InterPro:IPR000795 InterPro:IPR004160 InterPro:IPR004161 InterPro:IPR004539 Pfam:PF00009 Pfam:PF03143 Pfam:PF0314…	449	235	446	47.216	391	2e-108	191/212	90	207/212	97	0/212	0	3	isotig00180_90_644_+3_555_184_6	Spo	[J] COG5256 Translation elongation factor EF-1alpha (GTPase)	SPCC794.09c	72.41	174	48	0	1	174	274	447
isogroup00510	isotig00605	472	446	45	85.1695	molybdopterin cofactor sulfurase, putative [Ricinus communis]	XP_002522362.1	935	567	699	14.2246	99.4	4e-21	79/139	56	96/139	69	11/139	7	-3	440	129	66.1017	TAIR|locus:2158088 - symbol:AT5G66950 "AT5G66950" species:3702 "Arabidopsis thaliana" [GO:0008150 "biological_process" evidence=ND] InterPro:IPR015421 GenomeReviews:BA000015_GR GO:GO:0005886 GO:GO:0030170 InterPro:IPR015424 Gene3D:G3DSA:3.40.640.10 SUPFAM:SSF53383 GO:GO:0003824 EMBL:AB026640 eggNOG:KOG2142 HOGENOM:HBG319122 UniGene:Rra.18520 IPI:IPI00538595 RefSeq:NP_201496.1 UniGene:At.26471 SMR…	870	547	625	9.08046	47.8	2e-05	41/105	39	53/105	50	27/105	25	-3		No Match
isogroup00705	isotig00800	292	186	31	53.4247	cation diffusion facilitator family transporter [Shewanella sp. ANA-3]	YP_869866.1	416	211	257	11.2981	35	0.0006	20/52	38	22/52	42	5/52	9	-2				No hit															No Match
isogroup00202	isotig00297	673	78	671	88.2615	unknown [Medicago truncatula]	ACJ85535.1	435	214	411	45.5172	383	1e-104	182/198	91	191/198	96	0/198	0	3	84	671	87.37	TAIR|locus:2041599 - symbol:AT2G42690 "AT2G42690" species:3702 "Arabidopsis thaliana" [GO:0004806 "triglyceride lipase activity" evidence=ISS] [GO:0006629 "lipid metabolic process" evidence=ISS] InterPro:IPR002921 Pfam:PF01764 GO:GO:0009507 EMBL:AC007087 GenomeReviews:CT485783_GR GO:GO:0004806 GO:GO:0006629 EMBL:AC006931 eggNOG:KOG4569 UniGene:At.14148 UniGene:At.24758 HOGENOM:HBG745631 EMBL:AY05…	412	187	383	47.8155	271	2e-72	130/197	65	156/197	79	1/197	0	3		No Match
isogroup00560	isotig00655	451	451	2	99.7783	AF402609_1 TGA-type basic leucine zipper protein TGA2.2 [Phaseolus vulgaris]	AAK84890.1	460	298	447	32.6087	263	8e-69	146/150	97	149/150	99	0/150	0	-1	448	2	99.1131	TAIR|locus:2169394 - symbol:AT5G06950 "AT5G06950" species:3702 "Arabidopsis thaliana" [GO:0003677 "DNA binding" evidence=ISS;IDA] [GO:0003700 "transcription factor activity" evidence=ISS;IDA;TAS] [GO:0005634 "nucleus" evidence=IDA] [GO:0016563 "transcription activator activity" evidence=IDA] [GO:0005737 "cytoplasm" evidence=IDA] [GO:0009862 "systemic acquired resistance, salicylic acid mediated s…	330	170	317	44.8485	227	1e-59	119/149	79	137/149	91	1/149	0	-1		No Match
isogroup00001	isotig00020	762	1	147	19.2913	rubisco activase [Rosa roxburghii]	AEA48974.1	265	159	207	18.4906	95.9	5e-18	43/49	87	48/49	97	0/49	0	1	1	147	19.2913	TAIR|gene:2063921 - symbol:RCA "RUBISCO ACTIVASE" species:3702 "Arabidopsis thaliana" [GO:0009941 "chloroplast envelope" evidence=IDA] [GO:0005634 "nucleus" evidence=IDA] [GO:0009535 "chloroplast thylakoid membrane" evidence=IDA] [GO:0009507 "chloroplast" evidence=IDA] [GO:0009570 "chloroplast stroma" evidence=IDA] [GO:0005618 "cell wall" evidence=IDA] [GO:0009579 "thylakoid" evidence=IDA] [GO:00…	474	331	379	10.3376	85.9	1e-16	40/49	81	45/49	91	0/49	0	1	isotig00020_1_174_+1_174_57_0	-	-	-	59.57	47	19	0	3	49	206	252
isogroup00672	isotig00767	358	221	3	61.1732	beta-tubulin [Neosinocalamus affinis]	ABY75516.1	318	182	254	22.956	139	1e-57	67/73	91	69/73	94	0/73	0	-3	221	3	61.1732	TAIR|gene:3710374 - symbol:TUB8 "TUBULIN BETA 8" species:3702 "Arabidopsis thaliana" [GO:0016020 "membrane" evidence=IDA] [GO:0009651 "response to salt stress" evidence=IEP] InterPro:IPR000217 InterPro:IPR002453 InterPro:IPR003008 InterPro:IPR008280 InterPro:IPR017975 InterPro:IPR018316 Pfam:PF00091 Pfam:PF03953 PRINTS:PR01161 PRINTS:PR01163 PROSITE:PS00227 SMART:SM00865 GO:GO:0005525 GO:GO:00055…	449	261	333	16.2584	138	5e-59	66/73	90	69/73	94	0/73	0	-3	isotig00767_182_304_-1_123_40_1	Ecu	[Z] COG5023 Tubulin	ECU03g0820i	88.24	34	4	0	1	34	233	266
																																						isotig00767_3_203_-3_201_67_6	Spo	[Z] COG5023 Tubulin	SPBC26H8.07c	70.15	67	20	0	1	67	267	333
isogroup00723	isotig00818	218	11	175	75.6881	unknown [Glycine max]	ACU16195.1	238	51	113	26.4706	53.1	1e-05	32/66	48	34/66	51	14/66	21	2	23	193	78.4404	DICTYBASE|DDB_G0283327 - symbol:eppA "Erk2-dependent phosphoprotein" species:44689 "Dictyostelium discoideum" [GO:0045335 "phagocytic vesicle" evidence=IDA] [GO:0030587 "sorocarp development" evidence=IMP] [GO:0043327 "chemotaxis to cAMP" evidence=IMP] [GO:0043326 "chemotaxis to folate" evidence=IMP] [GO:0008283 "cell proliferation" evidence=IMP] [GO:0003674 "molecular_function" evidence=ND] [GO:…	402	162	215	13.4328	44.3	0.0001	23/57	40	27/57	47	3/57	5	2		No Match
isogroup00199	isotig00294	679	6	659	96.3181	aldehyde dehydrogenase 1 precursor [Lotus corniculatus]	AAO72532.1	542	315	532	40.2214	410	9e-113	197/218	90	212/218	97	0/218	0	3	6	659	96.3181	TAIR|gene:2097844 - symbol:ALDH2B4 "ALDEHYDE DEHYDROGENASE 2B4" species:3702 "Arabidopsis thaliana" [GO:0009507 "chloroplast" evidence=IDA] [GO:0046686 "response to cadmium ion" evidence=IEP] [GO:0005524 "ATP binding" evidence=IDA] [GO:0005739 "mitochondrion" evidence=IDA] InterPro:IPR015590 InterPro:IPR016160 InterPro:IPR016161 InterPro:IPR016162 Pfam:PF00171 PROSITE:PS00070 PROSITE:PS00687 GO:G…	538	311	528	40.5204	394	2e-109	183/218	83	207/218	94	0/218	0	3	isotig00294_363_671_+3_309_102_3	Bsu	[C] COG1012 NAD-dependent aldehyde dehydrogenases	BS_dhaS	57.58	99	42	0	1	99	391	489
isogroup00292	isotig00387	588	586	11	97.9592	monosaccharid transport protein [Vicia faba]	CAB07812.1	516	148	339	37.2093	375	2e-102	188/192	97	192/192	100	0/192	0	-3	586	11	97.9592	TAIR|locus:2202044 - symbol:AT1G11260 "AT1G11260" species:3702 "Arabidopsis thaliana" [GO:0016020 "membrane" evidence=ISS] [GO:0015144 "carbohydrate transmembrane transporter activity" evidence=ISS] [GO:0005351 "sugar:hydrogen symporter activity" evidence=ISS] [GO:0005634 "nucleus" evidence=IDA] InterPro:IPR003663 InterPro:IPR005829 PRINTS:PR00171 PROSITE:PS00216 PROSITE:PS00217 GenomeReviews:CT4…	522	148	339	36.7816	320	3e-87	157/192	81	176/192	91	0/192	0	-3	isotig00387_2_547_-3_546_182_7	Bsu	[GEPR] COG0477 Permeases of the major facilitator superfamily	BS_ywtG	39.66	179	102	2	1	179	124	296
isogroup00275	isotig00370	599	598	2	99.6661	translation initiation factor [Pisum sativum]	AAN32916.1	861	596	794	23.1127	358	2e-97	194/199	97	199/199	100	0/199	0	-2	595	2	99.1653	TAIR|locus:2030126 - symbol:AT1G76820 "AT1G76820" species:3702 "Arabidopsis thaliana" [GO:0005575 "cellular_component" evidence=ND] [GO:0008150 "biological_process" evidence=ND] InterPro:IPR000795 InterPro:IPR004161 InterPro:IPR005225 Pfam:PF00009 Pfam:PF03144 PRINTS:PR00315 GO:GO:0005525 TIGRFAMs:TIGR00231 GO:GO:0003924 EMBL:AC010718 GO:GO:0003743 InterPro:IPR009000 SUPFAM:SSF50447 HSSP:O26359 I…	1146	900	1097	17.2775	304	1e-82	161/198	81	183/198	92	0/198	0	-2	isotig00370_2_409_-2_408_136_3	Spo	[J] COG0532 Translation initiation factor 2 (IF-2; GTPase)	SPAC56F8.03	54.93	142	56	2	1	136	872	1011
isogroup00328	isotig00423	553	553	2	99.8192	putative senescence-associated protein [Pisum sativum]	BAB33422.1	279	83	266	65.9498	336	1e-90	181/184	98	183/184	99	0/184	0	-1	553	2	99.8192	TAIR|locus:2167042 - symbol:AT5G39740 "AT5G39740" species:3702 "Arabidopsis thaliana" [GO:0005840 "ribosome" evidence=ISS] [GO:0003735 "structural constituent of ribosome" evidence=ISS] [GO:0006412 "translation" evidence=ISS] [GO:0042254 "ribosome biogenesis" evidence=ISS] [GO:0022625 "cytosolic large ribosomal subunit" evidence=IDA] [GO:0008283 "cell proliferation" evidence=IMP] [GO:0009965 "lea…	301	103	286	61.1296	282	5e-76	149/184	80	168/184	91	0/184	0	-1	isotig00423_2_517_-1_516_172_2	Spo	[J] COG0256 Ribosomal protein L18	SPBC11C11.09c	50	174	83	2	1	170	115	288
isogroup00143	isotig00238	773	63	623	72.5744	unnamed protein product [Vitis vinifera]	XP_002284892.1	347	160	346	53.8905	206	6e-55	104/187	55	135/187	72	0/187	0	3	72	617	70.6339	TAIR|locus:2085879 - symbol:AT3G19010 "AT3G19010" species:3702 "Arabidopsis thaliana" [GO:0005575 "cellular_component" evidence=ND] [GO:0009813 "flavonoid biosynthetic process" evidence=ISS] [GO:0045431 "flavonol synthase activity" evidence=ISS] InterPro:IPR002283 InterPro:IPR005123 Pfam:PF03171 PRINTS:PR00682 GO:GO:0055114 GO:GO:0016491 GO:GO:0005506 EMBL:AP000735 HSSP:Q96323 UniGene:At.20707 Un…	349	166	347	52.149	208	7e-55	106/182	58	135/182	74	0/182	0	3	isotig00238_243_626_+3_384_127_2	Pae	[R] COG3491 Isopenicillin N synthase and related dioxygenases	PA0147	39.05	105	63	1	1	105	204	307
isogroup00594	isotig00689	433	432	193	55.4273	unknown [Glycine max]	ACU23085.1	285	206	285	28.0702	118	3e-25	70/80	87	79/80	98	0/80	0	-2	429	193	54.7344	TAIR|gene:2085691 - symbol:TET3 "TETRASPANIN3" species:3702 "Arabidopsis thaliana" [GO:0005886 "plasma membrane" evidence=IDA] InterPro:IPR000301 InterPro:IPR018499 Pfam:PF00335 PRINTS:PR00259 GO:GO:0016021 GO:GO:0005886 GenomeReviews:BA000014_GR EMBL:AL138657 UniGene:At.22349 UniGene:At.70243 HOGENOM:HBG595368 EMBL:AF386960 EMBL:BT006312 IPI:IPI00530110 PIR:T47500 RefSeq:NP_190146.1 PRIDE:Q9M1E7…	285	207	285	27.7193	99.8	3e-21	61/79	77	68/79	86	0/79	0	-2		No Match
isogroup00238	isotig00333	636	634	71	88.6792	unknown [Glycine max]	ACU14958.1	210	22	209	89.5238	359	2e-97	172/188	91	179/188	95	0/188	0	-3	628	71	87.7358	TAIR|gene:3438218 - symbol:AT3G22845.1 species:3702 "Arabidopsis thaliana" [GO:0006810 "transport" evidence=IEA] [GO:0005773 "vacuole" evidence=IDA] InterPro:IPR000348 Pfam:PF01105 GO:GO:0016021 GO:GO:0005773 GenomeReviews:BA000014_GR GO:GO:0006810 EMBL:AP001300 EMBL:AB022223 OMA:HIPNEHN InterPro:IPR009038 PROSITE:PS50866 eggNOG:KOG1692 EMBL:AY070742 EMBL:AY093742 IPI:IPI00540679 RefSeq:NP_188924…	214	28	213	86.9159	340	2e-93	159/186	85	172/186	92	0/186	0	-3	isotig00333_65_409_-3_345_114_1	-	-	-	33.02	106	66	2	2	105	91	193
isogroup00576	isotig00671	366	366	1	100	DnaJ-like protein 1 [Astragalus sinicus]	ADK35105.1	236	99	220	51.6949	229	8e-59	109/122	89	118/122	96	0/122	0	-1	366	1	100	TAIR|gene:2081377 - symbol:ATJ3 "ARABIDOPSIS THALIANA DNAJ HOMOLOGUE 3" species:3702 "Arabidopsis thaliana" [GO:0005730 "nucleolus" evidence=IDA] [GO:0005618 "cell wall" evidence=IDA] [GO:0005886 "plasma membrane" evidence=IDA] InterPro:IPR001305 InterPro:IPR001623 InterPro:IPR002939 InterPro:IPR003095 InterPro:IPR008971 InterPro:IPR012724 InterPro:IPR018253 Pfam:PF00226 Pfam:PF00684 Pfam:PF01556…	420	281	402	29.0476	205	3e-53	96/122	78	110/122	90	0/122	0	-1		No Match
isogroup00431	isotig00526	499	3	359	71.5431	unknown [Glycine max]	ACU16127.1	194	75	193	61.3402	218	3e-55	101/119	84	108/119	90	0/119	0	3	3	359	71.5431	TAIR|locus:2151646 - symbol:AT5G61640 "AT5G61640" species:3702 "Arabidopsis thaliana" [GO:0008113 "peptide-methionine-(S)-S-oxide reductase activity" evidence=ISS] [GO:0006979 "response to oxidative stress" evidence=NAS] [GO:0006464 "protein modification process" evidence=ISS] [GO:0005829 "cytosol" evidence=ISS] HAMAP:MF_01401 InterPro:IPR002569 Pfam:PF01625 GenomeReviews:BA000015_GR GO:GO:005511…	202	83	201	58.9109	184	9e-47	83/119	69	97/119	81	0/119	0	3	isotig00526_3_365_+3_363_120_0	Mac	[O] COG0225 Peptide methionine sulfoxide reductase	MA1431	58.65	104	37	2	1	100	76	177
isogroup00622	isotig00717	411	409	191	53.2847	ABC transporter family protein [Populus trichocarpa]	XP_002331473.1	602	479	551	12.1262	138	2e-54	66/73	90	71/73	97	0/73	0	-3	409	191	53.2847	TAIR|gene:2159299 - symbol:GCN1 "GENERAL CONTROL NON-REPRESSIBLE 1" species:3702 "Arabidopsis thaliana" [GO:0005886 "plasma membrane" evidence=IDA] InterPro:IPR003439 InterPro:IPR003593 InterPro:IPR017871 Pfam:PF00005 PROSITE:PS00211 PROSITE:PS50893 SMART:SM00382 GenomeReviews:BA000015_GR GO:GO:0005886 GO:GO:0005524 GO:GO:0016887 GO:GO:0006810 HOGENOM:HBG758042 EMBL:AB015472 EMBL:AY140066 EMBL:BT…	595	472	544	12.2689	136	1e-53	65/73	89	70/73	95	0/73	0	-3	isotig00717_149_391_-3_243_80_4	Spo	[R] COG0488 ATPase components of ABC transporters with duplicated ATPase domains	SPCC825.01	65.67	67	23	0	1	67	692	758
isogroup00101	isotig00196	900	30	893	96	predicted protein [Populus trichocarpa]	XP_002307067.1	1743	1416	1702	16.4659	421	5e-116	195/288	67	231/288	80	1/288	0	3	33	899	96.3333	TAIR|locus:2142459 - symbol:AT5G10370 "AT5G10370" species:3702 "Arabidopsis thaliana" [GO:0005524 "ATP binding" evidence=ISS] [GO:0004386 "helicase activity" evidence=ISS] [GO:0003676 "nucleic acid binding" evidence=ISS] InterPro:IPR001841 InterPro:IPR001650 InterPro:IPR002464 InterPro:IPR002867 InterPro:IPR004087 InterPro:IPR007502 InterPro:IPR011545 Pfam:PF00270 Pfam:PF00271 Pfam:PF01485 Pfam:P…	1751	1446	1733	16.4477	347	3e-95	163/290	56	212/290	73	3/290	1	3	isotig00196_180_899_+3_720_240_2	-	-	-	24.86	181	118	8	68	238	178	350
isogroup00439	isotig00534	497	497	72	85.7143	malate dehydrogenase (NADP+) [Pisum sativum]	P21528.2	441	300	441	32.1995	289	8e-77	141/142	99	142/142	100	0/142	0	-1	497	72	85.7143	TAIR|locus:2161188 - symbol:AT5G58330 "AT5G58330" species:3702 "Arabidopsis thaliana" [GO:0016615 "malate dehydrogenase activity" evidence=ISS] [GO:0005739 "mitochondrion" evidence=IDA] InterPro:IPR001236 InterPro:IPR001252 InterPro:IPR010945 InterPro:IPR011273 InterPro:IPR015955 InterPro:IPR016040 Pfam:PF00056 Pfam:PF02866 PROSITE:PS00068 GenomeReviews:BA000015_GR GO:GO:0005739 GO:GO:0048046 GO:…	443	301	443	32.2799	246	3e-65	119/143	83	132/143	92	1/143	0	-1		No Match
isogroup00180	isotig00275	712	712	491	31.1798	33 kDa ribonucleoprotein [Pisum sativum]	CAA74889.1	291	197	270	25.4296	130	1e-30	63/74	85	68/74	91	0/74	0	-1	712	491	31.1798	TAIR|gene:3439029 - symbol:RBP31 "31-KDA RNA BINDING PROTEIN" species:3702 "Arabidopsis thaliana" [GO:0009579 "thylakoid" evidence=IDA] [GO:0009941 "chloroplast envelope" evidence=IDA] [GO:0009535 "chloroplast thylakoid membrane" evidence=IDA] [GO:0009507 "chloroplast" evidence=IDA] [GO:0009570 "chloroplast stroma" evidence=IDA] InterPro:IPR000504 InterPro:IPR012677 Pfam:PF00076 PROSITE:PS50102 S…	329	235	308	22.4924	114	4e-25	55/74	74	61/74	82	0/74	0	-1		No Match
isogroup00485	isotig00580	484	25	303	57.6446	unknown [Glycine max]	ACU14063.1	245	46	138	37.9592	156	9e-37	73/93	78	84/93	90	0/93	0	1	1	303	62.6033	TAIR|locus:2092492 - symbol:AT3G12490 "AT3G12490" species:3702 "Arabidopsis thaliana" [GO:0004869 "cysteine-type endopeptidase inhibitor activity" evidence=ISS;IDA] [GO:0009628 "response to abiotic stimulus" evidence=IMP] [GO:0050897 "cobalt ion binding" evidence=IDA] InterPro:IPR000010 Pfam:PF00031 SMART:SM00043 GenomeReviews:BA000014_GR GO:GO:0005576 GO:GO:0006952 GO:GO:0004869 GO:GO:0050897 EM…	234	27	127	43.1624	152	4e-37	72/101	71	87/101	86	0/101	0	1		No Match
isogroup00724	isotig00819	213				No hit																		No hit															No Match
isogroup00303	isotig00398	579	15	173	27.4611	hypothetical protein [Trifolium pratense]	BAE71195.1	149	1	44	29.5302	55.5	4e-06	32/53	60	41/53	77	9/53	16	3				No hit															No Match
isogroup00572	isotig00667	445	5	274	60.6742	PREDICTED: hypothetical protein [Vitis vinifera]	XP_002285249.1	661	572	661	13.6157	114	6e-24	55/90	61	72/90	80	0/90	0	2	5	271	60	TAIR|locus:2040105 - symbol:AT2G25490 "AT2G25490" species:3702 "Arabidopsis thaliana" [GO:0004842 "ubiquitin-protein ligase activity" evidence=ISS] [GO:0006511 "ubiquitin-dependent protein catabolic process" evidence=TAS] [GO:0009723 "response to ethylene stimulus" evidence=IMP] [GO:0005634 "nucleus" evidence=IDA;TAS] [GO:0010105 "negative regulation of ethylene mediated signaling pathway" eviden…	628	539	627	14.172	105	5e-23	52/89	58	69/89	77	0/89	0	2		No Match
isogroup00105	isotig00200	882	65	760	78.9116	40S ribosomal protein s2 [Cucumis melo subsp. melo]	ADN33986.1	269	37	269	86.6171	436	3e-120	214/233	91	228/233	97	1/233	0	2	65	724	74.8299	TAIR|gene:2103538 - symbol:AT3G57490.1 species:3702 "Arabidopsis thaliana" [GO:0016020 "membrane" evidence=IDA] InterPro:IPR000851 InterPro:IPR005324 InterPro:IPR005711 InterPro:IPR013810 InterPro:IPR014720 Pfam:PF00333 Pfam:PF03719 PROSITE:PS50881 GenomeReviews:BA000014_GR GO:GO:0016020 GO:GO:0006412 GO:GO:0003723 GO:GO:0003735 Gene3D:G3DSA:3.30.160.20 EMBL:AL133248 InterPro:IPR020568 InterPro:I…	276	44	263	79.7101	417	3e-116	202/220	91	212/220	96	0/220	0	2	isotig00200_209_763_+2_555_184_3	Spo	[J] COG0098 Ribosomal protein S5	SPCC576.08c	69.82	169	51	0	1	169	80	248
isogroup00379	isotig00474	527	6	368	68.8805	unknown [Glycine max]	ACU19676.1	418	290	409	28.7081	140	9e-32	70/121	57	88/121	72	1/121	0	3	9	320	59.203	TAIR|gene:2066285 - symbol:PLA2A "PHOSPHOLIPASE A 2A" species:3702 "Arabidopsis thaliana" [GO:0046686 "response to cadmium ion" evidence=IEP] InterPro:IPR002641 InterPro:IPR016035 Pfam:PF01734 GO:GO:0046686 GO:GO:0005737 GenomeReviews:CT485783_GR GO:GO:0016020 GO:GO:0051607 GO:GO:0016298 GO:GO:0016042 GO:GO:0009626 GO:GO:0031408 EMBL:AC002505 SUPFAM:SSF52151 eggNOG:KOG0513 HSSP:Q8LPW4 HOGENOM:HBG…	407	292	394	25.3071	73.6	3e-13	42/104	40	62/104	59	1/104	0	3		No Match
isogroup00358	isotig00453	532	531	271	49.0602	tyrosine phosphorylated protein A [Suaeda salsa]	ABX90064.1	683	597	683	12.7379	164	5e-39	76/87	87	84/87	96	0/87	0	-2	531	271	49.0602	TAIR|locus:2173169 - symbol:AT5G13650 "AT5G13650" species:3702 "Arabidopsis thaliana" [GO:0005525 "GTP binding" evidence=ISS] [GO:0003746 "translation elongation factor activity" evidence=ISS] InterPro:IPR000640 InterPro:IPR000795 InterPro:IPR004161 InterPro:IPR005225 InterPro:IPR006298 Pfam:PF00009 Pfam:PF00679 Pfam:PF03144 PRINTS:PR00315 PROSITE:PS00301 SMART:SM00838 GO:GO:0005525 TIGRFAMs:TIGR…	609	522	608	14.2857	149	7e-36	67/87	77	79/87	90	0/87	0	-2		No Match
isogroup00427	isotig00522	503	502	197	60.835	catalase 1 [Pisum sativum]	BAH37035.1	494	393	494	20.6478	207	4e-52	97/102	95	99/102	97	0/102	0	-2	502	197	60.835	TAIR|gene:3439408 - symbol:CAT2 "CATALASE 2" species:3702 "Arabidopsis thaliana" [GO:0009507 "chloroplast" evidence=IDA] [GO:0022626 "cytosolic ribosome" evidence=IDA] [GO:0005777 "peroxisome" evidence=IDA] InterPro:IPR002226 InterPro:IPR010582 InterPro:IPR011614 InterPro:IPR020835 Pfam:PF06628 PROSITE:PS00437 PROSITE:PS00438 PROSITE:PS51402 Pfam:PF00199 UniProt:P25819 GO:GO:0005515 GO:GO:0005739…	492	393	492	20.3252	153	3e-37	71/102	69	86/102	84	2/102	1	-2	isotig00522_194_502_-2_309_102_0	Pae	[P] COG0753 Catalase	PA4613	29.35	92	61	1	2	93	407	494
isogroup00726	isotig00821	208				No hit																		No hit															No Match
isogroup00183	isotig00278	707	341	57	40.3112	unknown [Glycine max]	ACU15064.1	156	62	156	60.8974	138	5e-37	68/95	71	76/95	80	0/95	0	-1	40	240	28.43	TAIR|locus:2011831 - symbol:AT1G56220 "AT1G56220" species:3702 "Arabidopsis thaliana" [GO:0005575 "cellular_component" evidence=ND] [GO:0003674 "molecular_function" evidence=ND] GenomeReviews:CT485782_GR EMBL:AC069159 InterPro:IPR008406 Pfam:PF05564 IPI:IPI00523429 PIR:G96603 RefSeq:NP_849820.1 UniGene:At.24468 UniGene:At.70038 UniGene:Rra.6393 PRIDE:Q9C7J7 GeneID:842075 NMPDR:fig|3702.1.peg.5171…	140	1	69	49.2857	83.6	6e-16	46/69	66	51/69	73	2/69	2	1		No Match
isogroup00652	isotig00747	386	386	54	86.2694	unnamed protein product [Vitis vinifera]	XP_002270792.1	357	246	357	31.3725	125	2e-27	64/113	56	81/113	71	3/113	2	-1	386	54	86.2694	TAIR|locus:2084983 - symbol:AT3G04590 "AT3G04590" species:3702 "Arabidopsis thaliana" [GO:0005575 "cellular_component" evidence=ND] [GO:0003677 "DNA binding" evidence=ISS] [GO:0008150 "biological_process" evidence=ND] InterPro:IPR017956 SMART:SM00384 GO:GO:0003677 InterPro:IPR005175 Pfam:PF03479 UniGene:At.19818 GeneID:819615 TAIR:At3g04590 EMBL:BT029764 EMBL:AB493600 IPI:IPI00529282 RefSeq:NP_18…	411	285	411	30.9002	75.1	6e-14	55/130	42	72/130	55	22/130	16	-1		No Match
isogroup00393	isotig00488	522	3	461	87.931	unnamed protein product [Vitis vinifera]	CBI32005.3	191	39	191	80.1047	320	5e-86	151/153	98	153/153	100	0/153	0	3	6	461	87.3563	TAIR|locus:2058806 - symbol:AT2G02760 "AT2G02760" species:3702 "Arabidopsis thaliana" [GO:0004842 "ubiquitin-protein ligase activity" evidence=ISS;IDA] [GO:0006511 "ubiquitin-dependent protein catabolic process" evidence=IDA;TAS] [GO:0010228 "vegetative to reproductive phase transition of meristem" evidence=IGI] [GO:0033523 "histone H2B ubiquitination" evidence=IGI] [GO:0009650 "UV protection" ev…	152	1	152	100	314	1e-85	147/152	96	152/152	100	0/152	0	3	isotig00488_6_464_+3_459_152_5	Spo	[O] COG5078 Ubiquitin-protein ligase	SPAC18B11.07c	70.86	151	44	0	1	151	1	151
isogroup00322	isotig00417	558	531	10	93.5484	PREDICTED: hypothetical protein [Vitis vinifera]	XP_002281907.1	514	148	321	33.8521	244	3e-63	111/175	63	150/175	85	2/175	1	-1	531	4	94.6237	TAIR|locus:2064321 - symbol:AT2G30550 "AT2G30550" species:3702 "Arabidopsis thaliana" [GO:0004806 "triglyceride lipase activity" evidence=ISS] [GO:0006629 "lipid metabolic process" evidence=ISS] InterPro:IPR002921 Pfam:PF01764 GenomeReviews:CT485783_GR GO:GO:0004806 GO:GO:0006629 EMBL:U93215 eggNOG:KOG4569 EMBL:AY091143 EMBL:AY086021 EMBL:AY142594 IPI:IPI00534331 PIR:G84709 RefSeq:NP_565701.1 Uni…	529	161	340	34.0265	214	1e-55	105/181	58	143/181	79	6/181	3	-1	isotig00417_1_390_-1_390_130_3	Sce	[I] COG3675 Predicted lipase	YJR107w	25.78	128	81	5	2	126	84	200
isogroup00641	isotig00736	397	1	195	49.1184	ribosomal protein L30e [Pisum sativum]	ABU75308.1	112	48	112	58.0357	142	2e-32	65/65	100	65/65	100	0/65	0	1	1	195	49.1184	TAIR|gene:2029400 - symbol:AT1G77940.1 species:3702 "Arabidopsis thaliana" [GO:0022626 "cytosolic ribosome" evidence=IDA] InterPro:IPR000231 PROSITE:PS00709 PROSITE:PS00993 InterPro:IPR004038 Pfam:PF01248 GenomeReviews:CT485782_GR GO:GO:0006412 GO:GO:0003735 EMBL:AC009243 GO:GO:0022625 HOGENOM:HBG553631 PANTHER:PTHR11449 EMBL:AY065370 EMBL:AY114036 EMBL:BT004749 EMBL:AY085881 IPI:IPI00534391 RefS…	112	48	112	58.0357	132	3e-31	60/65	92	63/65	96	0/65	0	1	isotig00736_52_198_+1_147_48_1	Spo	[J] COG1911 Ribosomal protein L30E	SPAC1250.05	63.41	41	15	0	1	41	75	115
isogroup00009	isotig00061	1096	12	503	44.8905	unknown [Glycine max]	ACU18818.1	405	131	294	40.4938	254	3e-100	121/164	73	143/164	87	0/164	0	3	12	500	44.6168	TAIR|locus:2170478 - symbol:AT5G46250 "AT5G46250" species:3702 "Arabidopsis thaliana" [GO:0003723 "RNA binding" evidence=ISS] InterPro:IPR000504 InterPro:IPR002344 InterPro:IPR012677 Pfam:PF00076 PRINTS:PR00302 PROSITE:PS50102 SMART:SM00360 UniProt:Q94A38 GO:GO:0005515 GenomeReviews:BA000015_GR GO:GO:0005634 GO:GO:0000166 Gene3D:G3DSA:3.30.70.330 InterPro:IPR011991 Gene3D:G3DSA:1.10.10.10 GO:GO:0…	422	131	292	38.3886	197	7e-50	101/164	61	128/164	78	3/164	1	3		No Match
isogroup00674	isotig00769	354	353	219	38.1356	putative phenylalanine ammonia lyase [Trifolium pratense]	BAE71252.1	712	668	712	6.32022	97.1	8e-19	42/45	93	44/45	97	0/45	0	-2	353	219	38.1356	TAIR|locus:2101958 - symbol:AT3G53260 "AT3G53260" species:3702 "Arabidopsis thaliana" [GO:0006979 "response to oxidative stress" evidence=IEP] [GO:0006952 "defense response" evidence=TAS] [GO:0009611 "response to wounding" evidence=TAS] [GO:0009699 "phenylpropanoid biosynthetic process" evidence=TAS] [GO:0045548 "phenylalanine ammonia-lyase activity" evidence=ISS;TAS] InterPro:IPR001106 InterPro:…	717	673	717	6.27615	87.4	1e-17	36/45	80	42/45	93	0/45	0	-2		No Match
isogroup00570	isotig00665	447				No hit																		No hit															No Match
isogroup00403	isotig00498	510	374	75	58.8235	predicted protein [Populus trichocarpa]	XP_002316867.1	153	54	153	65.3595	201	1e-66	98/100	98	98/100	98	0/100	0	-2	374	75	58.8235	TAIR|gene:2037552 - symbol:UBC35 "UBIQUITIN-CONJUGATING ENZYME 35" species:3702 "Arabidopsis thaliana" [GO:0046686 "response to cadmium ion" evidence=IEP] InterPro:IPR000608 Pfam:PF00179 PROSITE:PS00183 PROSITE:PS50127 SMART:SM00212 UniProt:Q94A97 GO:GO:0005515 GenomeReviews:CT485782_GR GO:GO:0005524 GO:GO:0046686 GO:GO:0043687 GO:GO:0051246 InterPro:IPR016135 Gene3D:G3DSA:3.10.110.10 SUPFAM:SSF5…	153	54	153	65.3595	200	8e-68	97/100	97	98/100	98	0/100	0	-2	isotig00498_72_338_-2_267_88_1	Sce	[O] COG5078 Ubiquitin-protein ligase	YDR092w	72.94	85	23	0	1	85	64	148
isogroup00232	isotig00327	644	553	110	68.9441	predicted protein [Populus trichocarpa]	XP_002309194.1	223	76	223	66.3677	310	7e-83	147/148	99	148/148	100	0/148	0	-2	553	110	68.9441	TAIR|gene:2024642 - symbol:UBC28 "UBIQUITIN-CONJUGATING ENZYME 28" species:3702 "Arabidopsis thaliana" [GO:0005886 "plasma membrane" evidence=IDA] InterPro:IPR000608 Pfam:PF00179 PROSITE:PS00183 PROSITE:PS50127 SMART:SM00212 GenomeReviews:CT485782_GR GO:GO:0005886 GO:GO:0005524 GO:GO:0043687 GO:GO:0051246 InterPro:IPR016135 Gene3D:G3DSA:3.10.110.10 SUPFAM:SSF54495 GO:GO:0004842 GO:GO:0006511 HOGE…	148	1	148	100	306	4e-83	143/148	96	147/148	99	0/148	0	-2	isotig00327_107_553_-2_447_148_5	Spo	[O] COG5078 Ubiquitin-protein ligase	SPBC119.02	80.95	147	28	0	1	147	1	147
isogroup00242	isotig00337	623	583	8	92.4559	putative cytochrome P450 [Glycine max]	O81971.1	496	283	473	38.5081	281	3e-74	130/192	67	159/192	82	1/192	0	-2	583	26	89.5666	TAIR|locus:2079251 - symbol:AT3G26300 "AT3G26300" species:3702 "Arabidopsis thaliana" [GO:0019825 "oxygen binding" evidence=ISS] InterPro:IPR001128 InterPro:IPR002401 Pfam:PF00067 PRINTS:PR00463 Prosite:PS00086 GO:GO:0016021 GenomeReviews:BA000014_GR GO:GO:0055114 GO:GO:0009055 GO:GO:0020037 InterPro:IPR017973 InterPro:IPR017972 Gene3D:G3DSA:1.10.630.10 PANTHER:PTHR19383 PRINTS:PR00385 SUPFAM:SSF…	500	286	470	37	209	4e-54	99/187	52	135/187	72	3/187	1	-2	isotig00337_5_547_-2_543_180_4	Bha	[Q] COG2124 Cytochrome P450	BH0579	31.95	169	110	3	1	169	263	426
isogroup00048	isotig00139	594	594	1	100	AF227620_1 60S ribosomal protein L10 [Euphorbia esula]	Q9M5M7.1	220	4	201	90	391	3e-107	190/198	95	193/198	97	0/198	0	-1	594	4	99.4949	TAIR|locus:2202810 - symbol:AT1G26910 "AT1G26910" species:3702 "Arabidopsis thaliana" [GO:0005840 "ribosome" evidence=ISS] [GO:0003735 "structural constituent of ribosome" evidence=ISS] [GO:0006412 "translation" evidence=ISS] InterPro:IPR001197 InterPro:IPR016180 InterPro:IPR018255 Pfam:PF00252 PIRSF:PIRSF005590 PROSITE:PS01257 GenomeReviews:CT485782_GR GO:GO:0016020 GO:GO:0006412 GO:GO:0009941 G…	221	4	200	89.1403	362	6e-100	173/197	87	183/197	92	0/197	0	-1	isotig00139_1_492_-1_492_164_4	Sce	[J] COG0197 Ribosomal protein L16/L10E	YLR075w	68.1	163	52	0	2	164	39	201
isogroup00498	isotig00593	479	3	329	68.2672	unknown [Glycine max]	ACU15321.1	222	70	178	49.0991	216	9e-55	109/109	100	109/109	100	0/109	0	3	3	329	68.2672	TAIR|gene:3442484 - symbol:AT5G39850.1 species:3702 "Arabidopsis thaliana" [GO:0016020 "membrane" evidence=IDA] InterPro:IPR001912 InterPro:IPR002942 InterPro:IPR005710 InterPro:IPR018079 Pfam:PF00163 Pfam:PF01479 PROSITE:PS00632 PROSITE:PS50889 SMART:SM00363 GenomeReviews:BA000015_GR GO:GO:0016020 GO:GO:0006412 GO:GO:0003735 GO:GO:0019843 PANTHER:PTHR11831 GO:GO:0015935 EMBL:AB010077 HOGENOM:HBG…	197	70	178	55.3299	206	3e-53	102/109	93	107/109	98	0/109	0	3	isotig00593_39_389_+3_351_116_3	Spo	[J] COG0522 Ribosomal protein S4 and related proteins	SPAC24H6.07	74	100	26	0	1	100	80	179
isogroup00118	isotig00213	844	25	678	77.4882	PREDICTED: hypothetical protein [Vitis vinifera]	XP_002274403.1	213	1	213	100	203	3e-50	136/238	57	157/238	65	45/238	18	1	25	678	77.4882	TAIR|gene:2027391 - symbol:AT1G11700.1 species:3702 "Arabidopsis thaliana" [GO:0009507 "chloroplast" evidence=IDA] GenomeReviews:CT485782_GR GO:GO:0009507 EMBL:AC007296 HOGENOM:HBG602963 InterPro:IPR007608 Pfam:PF04520 EMBL:AF348581 EMBL:BT003115 EMBL:AK227681 IPI:IPI00525323 PIR:F86250 RefSeq:NP_172635.1 UniGene:At.24842 PRIDE:Q9SAA7 GeneID:837714 KEGG:ath:AT1G11700 NMPDR:fig|3702.1.peg.1426 TAI…	201	1	201	100	157	3e-38	112/230	48	138/230	60	41/230	17	1		No Match
isogroup00623	isotig00718	411	8	145	33.5766	zeaxanthin epoxidase [Glycine max]	ADK26569.1	669	622	667	6.87593	70.9	6e-11	33/46	71	37/46	80	0/46	0	2				No hit															No Match
isogroup00504	isotig00599	474	3	467	98.1013	unknown [Glycine max]	ACU19697.1	232	14	172	68.5345	186	1e-45	101/162	62	120/162	74	10/162	6	3	6	398	82.9114	TAIR|locus:2193957 - symbol:AT1G72450 "AT1G72450" species:3702 "Arabidopsis thaliana" [GO:0003674 "molecular_function" evidence=ND] [GO:0005634 "nucleus" evidence=IDA] [GO:0009753 "response to jasmonic acid stimulus" evidence=IEP] [GO:0009611 "response to wounding" evidence=IEP] UniProt:Q9C9E3 GO:GO:0005515 GenomeReviews:CT485782_GR GO:GO:0005634 GO:GO:0006952 GO:GO:0009753 GO:GO:0009611 GO:GO:00…	269	4	151	55.0186	67.4	2e-11	53/152	34	80/152	52	25/152	16	3		No Match
isogroup00740	isotig00835	119	1	105	88.2353	unknown [Medicago truncatula]	ACJ85140.1	269	80	114	13.0112	70.1	1e-10	32/35	91	34/35	97	0/35	0	1	1	105	88.2353	TAIR|locus:2041298 - symbol:AT2G22570 "AT2G22570" species:3702 "Arabidopsis thaliana" [GO:0005575 "cellular_component" evidence=ND] [GO:0003824 "catalytic activity" evidence=ISS] [GO:0008152 "metabolic process" evidence=ISS] [GO:0008936 "nicotinamidase activity" evidence=IMP;IDA] [GO:0009737 "response to abscisic acid stimulus" evidence=IMP] [GO:0019365 "pyridine nucleotide salvage" evidence=IMP]…	244	59	93	14.3443	52.4	4e-07	22/35	62	30/35	85	0/35	0	1		No Match
isogroup00343	isotig00438	542	541	197	63.6531	ribosomal protein S11 [Glycine max]	AAA34006.1	141	13	127	81.5603	237	5e-61	111/115	96	114/115	99	0/115	0	-2	541	197	63.6531	TAIR|gene:3441779 - symbol:RPS11-BETA "RIBOSOMAL PROTEIN S11-BETA" species:3702 "Arabidopsis thaliana" [GO:0016020 "membrane" evidence=IDA] InterPro:IPR000266 InterPro:IPR019978 InterPro:IPR019979 Pfam:PF00366 PRINTS:PR00973 ProDom:PD001295 PROSITE:PS00056 GenomeReviews:BA000015_GR GO:GO:0016020 EMBL:AB005244 GO:GO:0006412 GO:GO:0005840 GO:GO:0003735 InterPro:IPR012340 InterPro:IPR016027 Gene3D:G…	159	31	145	72.327	228	7e-60	106/115	92	111/115	96	0/115	0	-2	isotig00438_152_391_-2_240_79_1	Spo	[J] COG0186 Ribosomal protein S17	SPAC31G5.03	76.56	64	15	0	1	64	77	140
isogroup00001	isotig00015	818	1	147	17.9707	rubisco activase [Rosa roxburghii]	AEA48974.1	265	159	207	18.4906	95.9	6e-18	43/49	87	48/49	97	0/49	0	1	1	147	17.9707	TAIR|gene:2063921 - symbol:RCA "RUBISCO ACTIVASE" species:3702 "Arabidopsis thaliana" [GO:0009941 "chloroplast envelope" evidence=IDA] [GO:0005634 "nucleus" evidence=IDA] [GO:0009535 "chloroplast thylakoid membrane" evidence=IDA] [GO:0009507 "chloroplast" evidence=IDA] [GO:0009570 "chloroplast stroma" evidence=IDA] [GO:0005618 "cell wall" evidence=IDA] [GO:0009579 "thylakoid" evidence=IDA] [GO:00…	474	331	379	10.3376	85.9	2e-16	40/49	81	45/49	91	0/49	0	1	isotig00015_1_174_+1_174_57_0	-	-	-	59.57	47	19	0	3	49	206	252
isogroup00030	isotig00103	519	23	373	67.6301	unknown [Medicago truncatula]	ACJ85943.1	174	20	136	67.2414	168	3e-40	102/117	87	109/117	93	0/117	0	2	23	373	67.6301	TAIR|locus:2143330 - symbol:AT5G27850 "AT5G27850" species:3702 "Arabidopsis thaliana" [GO:0015934 "large ribosomal subunit" evidence=ISS] [GO:0003735 "structural constituent of ribosome" evidence=ISS] [GO:0006412 "translation" evidence=ISS] [GO:0022625 "cytosolic large ribosomal subunit" evidence=IDA] InterPro:IPR000039 Pfam:PF00828 GenomeReviews:BA000015_GR GO:GO:0005773 GO:GO:0016020 GO:GO:0006…	187	20	136	62.5668	149	4e-36	89/117	76	105/117	89	0/117	0	2	isotig00103_125_376_+2_252_83_2	Sce	[J] COG1727 Ribosomal protein L18E	YOL120c	58.82	85	33	1	1	83	54	138
isogroup00107	isotig00202	874	835	224	70.0229	putative rubisco subunit binding-protein alpha subunit [Trifolium pratense]	BAE71227.1	578	355	558	35.2941	382	3e-104	201/204	98	204/204	100	0/204	0	-1	835	224	70.0229	TAIR|locus:2057841 - symbol:AT2G28000 "AT2G28000" species:3702 "Arabidopsis thaliana" [GO:0006457 "protein folding" evidence=TAS] [GO:0009507 "chloroplast" evidence=ISS;IDA] [GO:0009658 "chloroplast organization" evidence=IMP] [GO:0009790 "embryonic development" evidence=IMP] [GO:0005739 "mitochondrion" evidence=IDA] InterPro:IPR002423 InterPro:IPR018370 Pfam:PF00118 PROSITE:PS00296 InterPro:IPR0…	586	363	566	34.8123	349	8e-96	181/204	88	193/204	94	0/204	0	-1	isotig00202_161_343_-1_183_60_2	Syn	[O] COG0459 Chaperonin GroEL (HSP60 family)	sll0416	68	50	16	0	1	50	483	532
isogroup00270	isotig00365	603	305	451	24.3781	RNA-binding glycine-rich protein [Nicotiana tabacum]	BAA03741.1	156	37	85	31.4103	92.8	3e-17	44/49	89	47/49	95	0/49	0	2	305	451	24.3781	TAIR|gene:2049358 - symbol:CCR2 "COLD, CIRCADIAN RHYTHM, AND RNA BINDING 2" species:3702 "Arabidopsis thaliana" [GO:0046686 "response to cadmium ion" evidence=IEP] [GO:0009651 "response to salt stress" evidence=IEP] [GO:0005777 "peroxisome" evidence=IDA] [GO:0009507 "chloroplast" evidence=IDA] InterPro:IPR000504 Pfam:PF00076 PROSITE:PS50102 SMART:SM00360 GO:GO:0009507 GO:GO:0005634 GO:GO:0046686 …	176	39	87	27.8409	89.7	6e-18	42/49	85	47/49	95	0/49	0	2		No Match
isogroup00653	isotig00748	381	91	303	55.9055	pyruvate dehydrogenase [Glycine max]	BAJ51946.1	405	227	297	17.5309	144	6e-33	70/71	98	71/71	100	0/71	0	1	91	303	55.9055	TAIR|gene:2202475 - symbol:PDH-E1 BETA "PYRUVATE DEHYDROGENASE E1 BETA" species:3702 "Arabidopsis thaliana" [GO:0009941 "chloroplast envelope" evidence=IDA] [GO:0009507 "chloroplast" evidence=IDA] InterPro:IPR005476 InterPro:IPR009014 InterPro:IPR015941 Pfam:PF02780 InterPro:IPR005475 Pfam:PF02779 GO:GO:0006633 GO:GO:0009941 SMART:SM00861 Gene3D:G3DSA:3.40.50.920 SUPFAM:SSF52922 EMBL:AC074176 GO:…	406	228	298	17.4877	138	5e-33	65/71	91	70/71	98	0/71	0	1	isotig00748_127_330_+1_204_67_3	Syn	[C] COG0022 Pyruvate/2-oxoglutarate dehydrogenase complex, dehydrogenase (E1) component, eukaryotic type, beta subunit	sll1721	66.67	63	21	0	1	63	158	220
																																						isotig00748_3_119_+3_117_38_0	Nos	[C] COG0022 Pyruvate/2-oxoglutarate dehydrogenase complex, dehydrogenase (E1) component, eukaryotic type, beta subunit	all0122	73.68	19	5	0	11	29	127	145
isogroup00586	isotig00681	439	160	438	63.5535	unknown [Glycine max]	ACU21125.1	155	56	148	60	173	9e-42	83/93	89	89/93	95	0/93	0	1	160	438	63.5535	TAIR|gene:2204434 - symbol:SKP1 "S PHASE KINASE-ASSOCIATED PROTEIN 1" species:3702 "Arabidopsis thaliana" [GO:0046686 "response to cadmium ion" evidence=IEP] [GO:0005886 "plasma membrane" evidence=IDA] InterPro:IPR001232 InterPro:IPR011333 InterPro:IPR016072 InterPro:IPR016073 Pfam:PF01466 Pfam:PF03931 SMART:SM00512 UniProt:Q39255 GO:GO:0005515 GenomeReviews:CT485782_GR GO:GO:0007275 GO:GO:000588…	160	55	153	61.875	155	6e-38	77/99	77	86/99	86	6/99	6	1	isotig00681_112_438_+1_327_109_4	Sce	[O] COG5201 SCF ubiquitin ligase, SKP1 component	YDR328c	56.57	99	35	2	17	109	90	186
isogroup00732	isotig00827	184				No hit																		No hit															No Match
isogroup00049	isotig00140	682	3	671	98.0938	predicted protein [Populus trichocarpa]	XP_002306220.1	321	96	308	66.3551	255	4e-66	125/223	56	153/223	68	10/223	4	3	3	674	98.5337	TAIR|gene:2092501 - symbol:ATHCHIB "ARABIDOPSIS THALIANA BASIC CHITINASE" species:3702 "Arabidopsis thaliana" [GO:0005773 "vacuole" evidence=IDA] [GO:0046686 "response to cadmium ion" evidence=IEP] [GO:0005886 "plasma membrane" evidence=IDA] InterPro:IPR000726 InterPro:IPR001002 InterPro:IPR016283 InterPro:IPR018371 Pfam:PF00182 Pfam:PF00187 PIRSF:PIRSF001060 PRINTS:PR00451 ProDom:PD000609 PROSIT…	335	111	325	64.1791	230	4e-60	113/225	50	144/225	64	11/225	4	3		No Match
isogroup00446	isotig00541	494	11	493	97.7733	unknown [Glycine max]	ACU13542.1	206	14	184	83.0097	235	2e-60	117/171	68	138/171	80	10/171	5	2	8	490	97.7733	TAIR|gene:2065577 - symbol:SOUL-1 species:3702 "Arabidopsis thaliana" [GO:0005886 "plasma membrane" evidence=IDA] [GO:0005773 "vacuole" evidence=IDA] Pfam:PF04832 GO:GO:0005886 GO:GO:0005773 GenomeReviews:CT485783_GR GO:GO:0010017 HOGENOM:HBG651404 InterPro:IPR006917 PANTHER:PTHR11220 EMBL:AF370601 EMBL:AY054612 EMBL:AY081539 IPI:IPI00539344 PIR:D84799 SMR:Q9SH90 PRIDE:Q9SH90 NMPDR:fig|3702.1.peg…	215	13	187	81.3953	204	1e-52	101/175	57	129/175	73	14/175	8	2	isotig00541_194_493_+2_300_100_3	-	-	-	31.73	104	58	4	1	97	62	159
isogroup00063	isotig00158	1186	365	1186	69.3086	unnamed protein product [Vitis vinifera]	XP_002272745.1	385	1	275	71.4286	419	4e-115	205/276	74	228/276	82	3/276	1	2	383	1186	67.7909	TAIR|locus:2008773 - symbol:AT1G67480 "AT1G67480" species:3702 "Arabidopsis thaliana" [GO:0005575 "cellular_component" evidence=ND] [GO:0003674 "molecular_function" evidence=ND] [GO:0008150 "biological_process" evidence=ND] INTERPRO:IPR001810 GenomeReviews:CT485782_GR SMART:SM00256 PROSITE:PS50181 InterPro:IPR013089 PANTHER:PTHR23230 InterPro:IPR011043 InterPro:IPR015915 Gene3D:G3DSA:2.120.10.80 …	376	8	266	68.883	337	5e-92	163/271	60	200/271	73	15/271	5	2		No Match
isogroup00352	isotig00447	537	465	1	86.5922	malate dehydrogenase [Cicer arietinum]	BAA76435.1	164	1	155	94.5122	288	2e-76	143/155	92	150/155	96	0/155	0	-1	489	1	91.0615	TAIR|locus:2052045 - symbol:AT2G19900 "AT2G19900" species:3702 "Arabidopsis thaliana" [GO:0005575 "cellular_component" evidence=ND] [GO:0004470 "malic enzyme activity" evidence=ISS] [GO:0016652 "oxidoreductase activity, acting on NADH or NADPH, NAD or NADP as acceptor" evidence=ISS] [GO:0006108 "malate metabolic process" evidence=ISS] [GO:0004473 "malate dehydrogenase (oxaloacetate-decarboxylatin…	581	319	481	28.0551	263	2e-70	129/163	79	147/163	90	0/163	0	-1	isotig00447_1_414_-1_414_138_2	Bsu	[C] COG0281 Malic enzyme	BS_malS	42.86	140	68	2	10	138	329	467
isogroup00639	isotig00734	395	394	2	99.4937	hypothetical protein OsI_24516 [Oryza sativa Indica Group]	EEC81336.1	630	467	597	20.7937	230	6e-59	123/131	93	125/131	95	0/131	0	-2	394	2	99.4937	TAIR|gene:2011951 - symbol:FTSH1 "FtsH protease 1" species:3702 "Arabidopsis thaliana" [GO:0031977 "thylakoid lumen" evidence=IDA] [GO:0009507 "chloroplast" evidence=IDA] [GO:0009535 "chloroplast thylakoid membrane" evidence=IDA] [GO:0016020 "membrane" evidence=IDA] InterPro:IPR000642 InterPro:IPR003593 InterPro:IPR003959 InterPro:IPR003960 InterPro:IPR005936 Pfam:PF00004 Pfam:PF01434 PROSITE:PS0…	716	553	683	18.2961	228	5e-60	120/131	91	125/131	95	0/131	0	-2	isotig00734_2_316_-2_315_105_4	Nos	[O] COG0465 ATP-dependent Zn proteases	alr1261	60.95	105	39	1	1	103	475	579
isogroup00108	isotig00203	870	868	8	98.9655	p-type H+-ATPase [Vicia faba]	BAA37150.1	952	535	821	30.1471	516	2e-144	284/287	98	284/287	98	0/287	0	-3	868	8	98.9655	TAIR|gene:2044449 - symbol:AHA1 "ARABIDOPSIS H+ ATPASE 1" species:3702 "Arabidopsis thaliana" [GO:0005886 "plasma membrane" evidence=IDA] [GO:0005773 "vacuole" evidence=IDA] [GO:0016020 "membrane" evidence=IDA] InterPro:IPR000695 InterPro:IPR001757 InterPro:IPR004014 InterPro:IPR005834 InterPro:IPR006534 InterPro:IPR008250 InterPro:IPR018303 Pfam:PF00122 Pfam:PF00690 Pfam:PF00702 PRINTS:PR00119 P…	949	530	818	30.4531	451	2e-126	250/289	86	269/289	93	2/289	0	-3	isotig00203_2_865_-3_864_288_9	Mac	[P] COG0474 Cation transport ATPase	MA1678	44.22	294	133	8	1	288	537	805
isogroup00369	isotig00464	529	1	456	86.2004	reversibly glycosylatable polypeptide [Pisum sativum]	O04300.1	364	195	346	41.7582	323	6e-87	149/152	98	151/152	99	0/152	0	1	1	453	85.6333	TAIR|gene:2076481 - symbol:RGP1 "REVERSIBLY GLYCOSYLATED POLYPEPTIDE 1" species:3702 "Arabidopsis thaliana" [GO:0022626 "cytosolic ribosome" evidence=IDA] [GO:0005618 "cell wall" evidence=IDA] [GO:0005886 "plasma membrane" evidence=IDA] [GO:0009651 "response to salt stress" evidence=IEP] InterPro:IPR004901 Pfam:PF03214 PIRSF:PIRSF016429 GO:GO:0030054 GO:GO:0009651 GO:GO:0009505 GO:GO:0007047 GO:G…	357	202	352	42.2969	290	2e-78	132/151	87	143/151	94	0/151	0	1	isotig00464_7_513_+1_507_168_7	-	-	-	37.23	94	51	4	5	91	177	269
isogroup00487	isotig00582	481	3	470	97.2973	hypothetical protein ARALYDRAFT_495939 [Arabidopsis lyrata subsp. lyrata]	NP_200637.1	408	151	306	38.2353	310	6e-83	155/156	99	156/156	100	0/156	0	3	3	470	97.2973	TAIR|gene:2161257 - symbol:RPT3 "REGULATORY PARTICLE TRIPLE-A ATPASE 3" species:3702 "Arabidopsis thaliana" [GO:0005618 "cell wall" evidence=IDA] [GO:0016020 "membrane" evidence=IDA] InterPro:IPR003593 InterPro:IPR003959 InterPro:IPR003960 InterPro:IPR005937 Pfam:PF00004 PROSITE:PS00674 SMART:SM00382 GenomeReviews:BA000015_GR GO:GO:0005524 GO:GO:0005634 GO:GO:0005737 GO:GO:0005618 GO:GO:0016020 E…	408	151	306	38.2353	310	2e-84	155/156	99	156/156	100	0/156	0	3	isotig00582_162_479_+3_318_106_5	Spo	[O] COG1222 ATP-dependent 26S proteasome regulatory subunit	SPCC576.10c	87.5	104	13	0	1	104	183	286
isogroup00372	isotig00467	528	71	391	60.7955	hypothetical protein TcasGA2_TC004547 [Tribolium castaneum]	EEZ98927.1	263	37	150	43.346	100	8e-20	55/114	48	71/114	62	7/114	6	2	80	319	45.4545	FB|FBgn0033597 - symbol:Cpr47Ea "Cuticular protein 47Ea" species:7227 "Drosophila melanogaster" [GO:0005214 "structural constituent of chitin-based cuticle" evidence=ISS] InterPro:IPR000618 Pfam:PF00379 PRINTS:PR00947 PROSITE:PS00233 PROSITE:PS51155 EMBL:AE013599 GO:GO:0042302 RefSeq:NP_610654.1 UniGene:Dm.26899 STRING:A1Z8H1 PRIDE:A1Z8H1 Ensembl:FBtr0088190 GeneID:36188 KEGG:dme:Dmel_CG9079 UCSC…	135	43	122	59.2593	80.5	3e-15	38/80	47	52/80	65	0/80	0	2		No Match
isogroup00545	isotig00640	456	447	160	63.1579	chalcone synthase [Pisum sativum]	O23884.1	389	225	320	24.6787	175	4e-48	84/96	87	89/96	92	0/96	0	-1	447	160	63.1579	TAIR|locus:2159098 - symbol:AT5G13930 "AT5G13930" species:3702 "Arabidopsis thaliana" [GO:0009926 "auxin polar transport" evidence=IMP] [GO:0005783 "endoplasmic reticulum" evidence=IDA] [GO:0009705 "plant-type vacuole membrane" evidence=IDA] [GO:0010224 "response to UV-B" evidence=IMP] [GO:0005634 "nucleus" evidence=IDA] [GO:0031540 "regulation of anthocyanin biosynthetic process" evidence=IEP] […	395	230	326	24.557	141	2e-37	69/97	71	80/97	82	1/97	1	-1	isotig00640_154_405_-1_252_83_1	Mtu	[Q] COG3424 Predicted naringenin-chalcone synthase	Rv1660	28.36	67	48	0	8	74	220	286
																																						isotig00640_21_149_-2_129_42_3	Dra	[Q] COG3424 Predicted naringenin-chalcone synthase	DRA0326	60	30	12	0	1	30	380	409
isogroup00608	isotig00703	424	423	1	99.7642	C2; Peptidase, cysteine peptidase active site [Medicago truncatula]	ABD28731.1	809	636	776	17.4289	276	7e-73	128/141	90	138/141	97	0/141	0	-2	423	1	99.7642	TAIR|locus:2035211 - symbol:AT1G52570 "AT1G52570" species:3702 "Arabidopsis thaliana" [GO:0004630 "phospholipase D activity" evidence=ISS] InterPro:IPR001736 InterPro:IPR011402 Pfam:PF00614 PIRSF:PIRSF036470 PROSITE:PS50035 SMART:SM00155 InterPro:IPR000008 GenomeReviews:CT485782_GR GO:GO:0005773 GO:GO:0005509 GO:GO:0009738 GO:GO:0009873 GO:GO:0016020 GO:GO:0009941 GO:GO:0016042 InterPro:IPR008973…	810	637	777	17.4074	264	8e-71	122/141	86	134/141	95	0/141	0	-2	isotig00703_1_363_-2_363_121_7	Pae	[I] COG1502 Phosphatidylserine/phosphatidylglycerophosphate/cardiolipin synthases and related enzymes	PA3487	40.23	87	44	2	2	80	852	938
isogroup00022	isotig00086	1062	1062	238	77.6836	pyridoxine biosynthesis protein [Medicago truncatula]	AAZ67140.1	314	40	314	87.5796	472	5e-131	267/275	97	272/275	98	0/275	0	-1	1062	238	77.6836	TAIR|locus:2179142 - symbol:AT5G01410 "AT5G01410" species:3702 "Arabidopsis thaliana" [GO:0010224 "response to UV-B" evidence=IGI] [GO:0005829 "cytosol" evidence=IDA] [GO:0042819 "vitamin B6 biosynthetic process" evidence=IGI] [GO:0005886 "plasma membrane" evidence=IDA] [GO:0006950 "response to stress" evidence=IMP] [GO:0006979 "response to oxidative stress" evidence=IMP] [GO:0006982 "response to…	309	35	309	88.9968	461	2e-129	260/275	94	269/275	97	0/275	0	-1	isotig00086_235_1050_-1_816_271_10	Spo	[H] COG0214 Pyridoxine biosynthesis enzyme	SPAC29B12.04	75.19	270	66	1	1	269	25	294
isogroup00124	isotig00219	822	97	543	54.3796	unknown [Glycine max]	ACU24330.1	255	107	255	58.4314	301	9e-80	138/149	92	145/149	97	0/149	0	1	97	543	54.3796	TAIR|gene:2206534 - symbol:AT1G57720.1 species:3702 "Arabidopsis thaliana" [GO:0005773 "vacuole" evidence=IDA] [GO:0005618 "cell wall" evidence=IDA] [GO:0046686 "response to cadmium ion" evidence=IEP] [GO:0005507 "copper ion binding" evidence=IDA] [GO:0005886 "plasma membrane" evidence=IDA] [GO:0016020 "membrane" evidence=IDA] InterPro:IPR001662 Pfam:PF00647 PROSITE:PS50040 InterPro:IPR004045 Pfa…	413	265	413	36.0775	292	8e-79	136/149	91	142/149	95	0/149	0	1	isotig00219_97_546_+1_450_149_7	Sce	[O] COG0625 Glutathione S-transferase	YKL081w	39.87	153	83	4	2	149	264	412
isogroup00408	isotig00503	512	3	512	99.6094	cystathionine gamma-synthase [Medicago sativa]	ABI34092.1	536	294	463	31.7164	321	2e-86	152/170	89	161/170	94	0/170	0	3	3	512	99.6094	TAIR|gene:2102071 - symbol:MTO1 "METHIONINE OVERACCUMULATION 1" species:3702 "Arabidopsis thaliana" [GO:0009507 "chloroplast" evidence=IDA] InterPro:IPR000277 InterPro:IPR015421 InterPro:IPR015422 Pfam:PF01053 PROSITE:PS00868 GO:GO:0009507 GenomeReviews:BA000014_GR GO:GO:0030170 InterPro:IPR015424 Gene3D:G3DSA:3.40.640.10 Gene3D:G3DSA:3.90.1150.10 SUPFAM:SSF53383 GO:GO:0009086 EMBL:AC008261 HOGEN…	563	321	490	30.1954	300	2e-81	142/170	83	154/170	90	0/170	0	3	isotig00503_360_512_+3_153_51_4	jHp	[E] COG0626 Cystathionine beta-lyases/cystathionine gamma-synthases	jhp0098	64.58	48	17	0	3	50	259	306
isogroup00026	isotig00094	713	6	521	72.3703	predicted protein [Populus trichocarpa]	XP_002306416.1	843	670	841	20.4033	336	2e-90	164/172	95	167/172	97	0/172	0	3	6	521	72.3703	TAIR|gene:1005715101 - symbol:LOS1 "LOW EXPRESSION OF OSMOTICALLY RESPONSIVE GENES 1" species:3702 "Arabidopsis thaliana" [GO:0005730 "nucleolus" evidence=IDA] [GO:0005507 "copper ion binding" evidence=IDA] [GO:0005886 "plasma membrane" evidence=IDA] [GO:0016020 "membrane" evidence=IDA] [GO:0009507 "chloroplast" evidence=IDA] InterPro:IPR000640 InterPro:IPR000795 InterPro:IPR004161 InterPro:IPR00…	843	670	841	20.4033	329	5e-90	160/172	93	167/172	97	0/172	0	3	isotig00094_42_530_+3_489_162_6	Spo	[J] COG0480 Translation elongation factors (GTPases)	SPCP31B10.07	64.2	162	58	0	1	162	681	842
isogroup00195	isotig00290	682	38	475	64.2229	unknown [Glycine max]	ACU13374.1	164	1	146	89.0244	211	7e-53	131/146	89	140/146	95	0/146	0	2	38	394	52.346	TAIR|locus:2085246 - symbol:AT3G53020 "AT3G53020" species:3702 "Arabidopsis thaliana" [GO:0005840 "ribosome" evidence=ISS] [GO:0003735 "structural constituent of ribosome" evidence=ISS] [GO:0006412 "translation" evidence=ISS] [GO:0042254 "ribosome biogenesis" evidence=ISS] [GO:0009734 "auxin mediated signaling pathway" evidence=IMP] [GO:0048467 "gynoecium development" evidence=IMP] [GO:0022625 "c…	163	1	119	73.0061	201	1e-51	109/119	91	114/119	95	0/119	0	2	isotig00290_38_532_+2_495_164_2	Sce	[J] COG2075 Ribosomal protein L24E	YGR148c	53.15	111	51	1	3	113	1	110
isogroup00261	isotig00356	606	148	438	48.0198	unknown [Medicago truncatula]	ACJ86042.1	106	10	105	90.566	182	2e-44	87/97	89	90/97	92	1/97	1	1	148	438	48.0198	TAIR|locus:2075397 - symbol:AT3G02790 "AT3G02790" species:3702 "Arabidopsis thaliana" [GO:0003700 "transcription factor activity" evidence=ISS] [GO:0045449 "regulation of transcription" evidence=TAS] InterPro:IPR015880 SMART:SM00355 GO:GO:0005622 GenomeReviews:BA000014_GR GO:GO:0008270 GO:GO:0045449 EMBL:AC018363 eggNOG:euNOG20344 HOGENOM:HBG523634 EMBL:AF361599 EMBL:AY058229 IPI:IPI00518013 RefS…	105	10	104	90.4762	147	2e-35	71/97	73	82/97	84	2/97	2	1		No Match
isogroup00621	isotig00716	414	413	6	98.5507	unknown [Glycine max]	ACU24018.1	192	53	192	72.9167	233	7e-60	118/140	84	129/140	92	4/140	2	-2	410	6	97.8261	TAIR|gene:2039609 - symbol:AT2G27290.1 species:3702 "Arabidopsis thaliana" [GO:0009535 "chloroplast thylakoid membrane" evidence=IDA] [GO:0009507 "chloroplast" evidence=IDA] GO:GO:0009535 EMBL:AC006233 EMBL:BT024592 EMBL:AK226958 IPI:IPI00520659 PIR:B84671 RefSeq:NP_565645.1 UniGene:At.38789 UniGene:Rsa.4236 UniGene:Rsa.8292 PRIDE:Q9XIN6 GeneID:817272 KEGG:ath:AT2G27290 NMPDR:fig|3702.1.peg.9761 …	201	53	197	72.1393	196	2e-50	103/145	71	117/145	80	10/145	6	-2	isotig00716_3_413_-2_411_136_0	-	-	-	31.15	61	37	2	14	69	11	71
isogroup00609	isotig00704	424	423	307	27.5943	Tic21 [Pisum sativum]	ABG00264.1	283	243	281	13.7809	76.3	1e-12	38/39	97	39/39	100	0/39	0	-2	423	319	24.7642	TAIR|locus:2049113 - symbol:AT2G15290 "AT2G15290" species:3702 "Arabidopsis thaliana" [GO:0009706 "chloroplast inner membrane" evidence=IDA] [GO:0042803 "protein homodimerization activity" evidence=IPI] [GO:0045037 "protein import into chloroplast stroma" evidence=IMP] [GO:0005381 "iron ion transmembrane transporter activity" evidence=IGI] [GO:0006875 "cellular metal ion homeostasis" evidence=IMP…	296	256	290	11.8243	55.8	4e-08	27/35	77	33/35	94	0/35	0	-2		No Match
isogroup00472	isotig00567	487	59	433	77.0021	U2 snrnp auxiliary factor, small subunit, putative [Ricinus communis]	XP_002528581.1	313	69	193	39.9361	237	4e-61	108/125	86	120/125	96	0/125	0	2	59	433	77.0021	MGI|MGI:3613758 - symbol:BC003883 "cDNA sequence BC003883" species:10090 "Mus musculus" [GO:0046872 "metal ion binding" evidence=IEA] [GO:0003723 "RNA binding" evidence=IEA] [GO:0008270 "zinc ion binding" evidence=IEA] [GO:0003674 "molecular_function" evidence=ND] [GO:0008150 "biological_process" evidence=ND] [GO:0005575 "cellular_component" evidence=ND] GenBank:NM_001039663.1 Ncbi:NP_001034752	310	67	191	40.3226	229	2e-60	104/125	83	118/125	94	0/125	0	2	isotig00567_182_487_+2_306_102_3	-	-	-	57.14	77	33	0	1	77	103	179
isogroup00201	isotig00296	672	672	172	74.5536	monosaccharide transporter [Glycine max]	CAD91336.1	511	336	502	32.681	276	1e-72	141/167	84	155/167	92	0/167	0	-1	672	175	74.1071	TAIR|locus:2195995 - symbol:AT1G77210 "AT1G77210" species:3702 "Arabidopsis thaliana" [GO:0016020 "membrane" evidence=ISS] [GO:0015144 "carbohydrate transmembrane transporter activity" evidence=ISS] [GO:0005351 "sugar:hydrogen symporter activity" evidence=ISS] InterPro:IPR003663 InterPro:IPR005829 PRINTS:PR00171 PROSITE:PS00216 PROSITE:PS00217 GenomeReviews:CT485782_GR GO:GO:0016021 GO:GO:0005886…	504	336	501	32.9365	223	4e-58	112/166	67	132/166	79	0/166	0	-1	isotig00296_142_654_-1_513_170_5	Sce	[GEPR] COG0477 Permeases of the major facilitator superfamily	YEL069c	29.35	184	112	7	3	170	373	554
isogroup00484	isotig00579	480	72	281	43.75	abscisic acid stress ripening protein homolog [Prunus mume]	BAI94532.1	205	136	205	34.1463	80.9	6e-14	62/70	88	67/70	95	0/70	0	3				No hit															No Match
isogroup00426	isotig00521	504	101	502	79.7619	DnaJ-like protein [Glycine max]	BAF62127.1	186	38	171	72.043	197	3e-49	99/135	73	113/135	83	2/135	1	2	77	502	84.5238	TAIR|locus:2119465 - symbol:AT4G13830 "AT4G13830" species:3702 "Arabidopsis thaliana" [GO:0006457 "protein folding" evidence=ISS] InterPro:IPR001623 InterPro:IPR018253 Pfam:PF00226 PROSITE:PS00636 PROSITE:PS50076 SMART:SM00271 GenomeReviews:CT486007_GR GO:GO:0009507 GO:GO:0031072 InterPro:IPR015609 Gene3D:G3DSA:1.10.287.110 PANTHER:PTHR11821 SUPFAM:SSF46565 EMBL:AL035528 EMBL:AL161537 EMBL:AF2141…	197	44	185	72.0812	158	7e-39	80/143	55	104/143	72	2/143	1	2	isotig00521_62_502_+2_441_147_5	Sce	[O] COG0484 DnaJ-class molecular chaperone with C-terminal Zn finger domain	YNL064c	49.23	65	30	1	28	92	7	68
isogroup00198	isotig00293	679	677	24	96.3181	precursor for 23-kDa protein of photosystem II [Pisum sativum]	P16059.1	259	42	259	84.1699	430	9e-119	215/218	98	217/218	99	0/218	0	-3	665	24	94.5508	TAIR|gene:3434095 - symbol:PSBP-1 "PHOTOSYSTEM II SUBUNIT P-1" species:3702 "Arabidopsis thaliana" [GO:0031977 "thylakoid lumen" evidence=IDA] [GO:0009579 "thylakoid" evidence=IDA] [GO:0009941 "chloroplast envelope" evidence=IDA] [GO:0009535 "chloroplast thylakoid membrane" evidence=IDA] [GO:0009507 "chloroplast" evidence=IDA] [GO:0009570 "chloroplast stroma" evidence=IDA] [GO:0042742 "defense re…	263	50	263	81.3688	363	3e-100	176/214	82	198/214	92	0/214	0	-3	isotig00293_21_677_-3_657_218_0	-	-	-	29.27	164	97	7	55	217	100	245
isogroup00473	isotig00568	487	487	377	22.7926	predicted protein [Populus trichocarpa]	XP_002315807.1	894	858	894	4.1387	69.7	1e-10	34/37	91	36/37	97	0/37	0	-1	487	377	22.7926	TAIR|locus:2195568 - symbol:AT1G60200 "AT1G60200" species:3702 "Arabidopsis thaliana" [GO:0003676 "nucleic acid binding" evidence=ISS] InterPro:IPR000504 InterPro:IPR002483 InterPro:IPR012677 Pfam:PF00076 Pfam:PF01480 PROSITE:PS50102 PROSITE:PS51025 SMART:SM00311 SMART:SM00360 GO:GO:0000166 GO:GO:0006397 Gene3D:G3DSA:3.30.70.330 GO:GO:0003676 OMA:HENSPPD EMBL:AY074284 EMBL:BT001972 IPI:IPI0052828…	899	863	899	4.11568	61.6	1e-09	29/37	78	34/37	91	0/37	0	-1		No Match
isogroup00064	isotig00159	1171	1108	170	80.1879	1-aminocyclopropanecarboxylic acid oxidase [Medicago truncatula]	AAL35971.1	313	1	313	100	564	8e-159	292/313	93	305/313	97	0/313	0	-1	1108	173	79.9317	TAIR|locus:2205568 - symbol:AT1G05010 "AT1G05010" species:3702 "Arabidopsis thaliana" [GO:0009693 "ethylene biosynthetic process" evidence=ISS;TAS] [GO:0009620 "response to fungus" evidence=IEP] [GO:0009815 "1-aminocyclopropane-1-carboxylate oxidase activity" evidence=ISS] InterPro:IPR005123 Pfam:PF03171 GenomeReviews:CT485782_GR GO:GO:0009693 GO:GO:0009835 GO:GO:0006952 GO:GO:0055114 GO:GO:00055…	323	1	322	99.6904	453	6e-127	237/322	73	281/322	87	10/322	3	-1	isotig00159_167_1108_-1_942_313_9	Pae	[R] COG3491 Isopenicillin N synthase and related dioxygenases	PA0147	26.86	309	194	11	1	282	1	304
isogroup00067	isotig00162	1158	22	477	39.3782	1803526A Cu/Zn superoxide dismutase	Q02610.2	152	1	152	100	309	6e-82	146/152	96	150/152	98	0/152	0	1	22	477	39.3782	TAIR|locus:2025595 - symbol:AT1G08830 "AT1G08830" species:3702 "Arabidopsis thaliana" [GO:0005829 "cytosol" evidence=TAS] [GO:0006979 "response to oxidative stress" evidence=IEP;TAS] [GO:0046688 "response to copper ion" evidence=IEP] [GO:0010039 "response to iron ion" evidence=IEP] [GO:0005737 "cytoplasm" evidence=NAS] [GO:0009651 "response to salt stress" evidence=IEP] [GO:0010193 "response to o…	152	1	152	100	260	6e-69	122/152	80	135/152	88	0/152	0	1	isotig00162_22_480_+1_459_152_1	Sce	[P] COG2032 Cu/Zn superoxide dismutase	YJR104c	54.61	152	67	2	1	150	1	152
																																						isotig00162_799_1137_-1_339_112_1	Sce	[P] COG2032 Cu/Zn superoxide dismutase	YJR104c	50	114	55	2	1	112	1	114
isogroup00392	isotig00487	518	516	367	28.9575	ATRER1A [Arabidopsis lyrata subsp. lyrata]	XP_002866836.1	190	125	174	26.3158	108	3e-22	48/50	96	50/50	100	0/50	0	-3	516	367	28.9575	TAIR|locus:2136373 - symbol:AT4G39220 "AT4G39220" species:3702 "Arabidopsis thaliana" [GO:0003674 "molecular_function" evidence=ND] [GO:0006890 "retrograde vesicle-mediated transport, Golgi to ER" evidence=IMP] [GO:0005794 "Golgi apparatus" evidence=IDA] InterPro:IPR004932 Pfam:PF03248 PIRSF:PIRSF016013 GO:GO:0016021 GenomeReviews:CT486007_GR GO:GO:0005794 EMBL:AL161594 GO:GO:0006890 EMBL:AL05035…	191	125	174	26.178	108	9e-24	48/50	96	50/50	100	0/50	0	-3	isotig00487_301_498_-3_198_65_3	Sce	[U] COG5249 Golgi protein involved in Golgi-to-ER retrieval	YCL001w	68.63	51	16	0	1	51	134	184
isogroup00080	isotig00175	1031	1030	257	75.0727	translation initiation factor, putative [Ricinus communis]	XP_002514839.1	411	147	404	62.7737	473	3e-131	232/258	89	249/258	96	0/258	0	-2	1030	257	75.0727	TAIR|locus:2183602 - symbol:AT5G36230 "AT5G36230" species:3702 "Arabidopsis thaliana" [GO:0003743 "translation initiation factor activity" evidence=ISS] [GO:0006446 "regulation of translational initiation" evidence=ISS] InterPro:IPR016024 InterPro:IPR003307 SUPFAM:SSF48371 GO:GO:0005488 GO:GO:0016020 Gene3D:G3DSA:1.25.40.230 Pfam:PF02020 SMART:SM00515 PROSITE:PS51363 EMBL:AY057642 EMBL:AY136473 I…	411	147	404	62.7737	431	2e-120	203/258	78	241/258	93	0/258	0	-2		No Match
isogroup00354	isotig00449	538	483	31	84.2007	malate dehydrogenase precursor [Medicago sativa]	AAB99755.1	343	100	250	44.0233	280	2e-74	141/151	93	146/151	96	0/151	0	-2	483	31	84.2007	TAIR|gene:2009604 - symbol:AT1G53240.1 species:3702 "Arabidopsis thaliana" [GO:0005739 "mitochondrion" evidence=IDA] [GO:0005618 "cell wall" evidence=IDA] [GO:0046686 "response to cadmium ion" evidence=IEP] [GO:0042742 "defense response to bacterium" evidence=IEP] [GO:0009651 "response to salt stress" evidence=IEP] [GO:0009507 "chloroplast" evidence=IDA] InterPro:IPR001236 InterPro:IPR001252 Inte…	341	99	249	44.2815	267	2e-72	131/151	86	141/151	93	0/151	0	-2	isotig00449_1_441_-2_441_147_3	Vch	[C] COG0039 Malate/lactate dehydrogenases	VC0432	62.5	136	50	1	1	136	127	261
isogroup00008	isotig00059	666	195	329	20.2703	metallothionein [Vicia faba]	Q41669.1	77	21	65	58.4416	85.5	5e-15	41/45	91	43/45	95	0/45	0	3				No hit															No Match
isogroup00036	isotig00114	645	2	280	43.2558	predicted protein [Populus trichocarpa]	XP_002305517.1	130	38	130	71.5385	170	1e-40	81/93	87	87/93	93	0/93	0	2	2	280	43.2558	TAIR|gene:2121223 - symbol:KAK "KAKTUS" species:3702 "Arabidopsis thaliana" [GO:0005886 "plasma membrane" evidence=IDA] Pfam:PF00632 InterPro:IPR000225 InterPro:IPR000569 InterPro:IPR011989 InterPro:IPR016024 PROSITE:PS50237 SMART:SM00119 GO:GO:0005622 GO:GO:0005886 GenomeReviews:CT486007_GR SUPFAM:SSF48371 GO:GO:0005488 Gene3D:G3DSA:1.25.10.10 SMART:SM00185 PROSITE:PS50176 GO:GO:0019941 GO:GO:00…	1888	1797	1888	4.87288	165	1e-40	82/93	88	88/93	94	1/93	1	2	isotig00114_173_283_+2_111_36_3	Sce	[O] COG5021 Ubiquitin-protein ligase	YKL010c	63.89	36	13	0	1	36	1448	1483
isogroup00035	isotig00113	495	220	375	31.5152	Mn-superoxide dismutase I [Helianthus annuus]	ABH11433.2	226	163	214	23.0088	107	4e-22	48/52	92	51/52	98	0/52	0	1	220	375	31.5152	TAIR|gene:2085551 - symbol:MSD1 "MANGANESE SUPEROXIDE DISMUTASE 1" species:3702 "Arabidopsis thaliana" [GO:0046872 "metal ion binding" evidence=IDA] [GO:0042742 "defense response to bacterium" evidence=IEP] [GO:0009651 "response to salt stress" evidence=IEP] InterPro:IPR001189 InterPro:IPR019831 InterPro:IPR019832 InterPro:IPR019833 Pfam:PF00081 Pfam:PF02777 PIRSF:PIRSF000349 PRINTS:PR01703 PROSI…	231	168	219	22.5108	103	3e-22	45/52	86	49/52	94	0/52	0	1	isotig00113_214_414_+1_201_66_1	Ecu	[P] COG0605 Superoxide dismutase	ECU11g1080	54.1	61	28	0	3	63	154	214
isogroup00189	isotig00284	694	2	532	76.513	unnamed protein product [Vitis vinifera]	CBI39638.3	591	415	591	29.9492	358	3e-97	177/177	100	177/177	100	0/177	0	2	2	529	76.0807	TAIR|locus:2222677 - symbol:AT5G14670 "AT5G14670" species:3702 "Arabidopsis thaliana" [GO:0005515 "protein binding" evidence=TAS] [GO:0005525 "GTP binding" evidence=ISS;TAS] [GO:0016004 "phospholipase activator activity" evidence=TAS] InterPro:IPR005225 InterPro:IPR006688 InterPro:IPR006689 Pfam:PF00025 PRINTS:PR00328 SMART:SM00177 GO:GO:0005622 GO:GO:0005525 GO:GO:0005515 TIGRFAMs:TIGR00231 Geno…	188	5	180	93.617	355	1e-97	175/176	99	175/176	99	0/176	0	2	isotig00284_41_535_+2_495_164_4	Spo	[R] COG1100 GTPase SAR1 and related small G proteins	SPBC4F6.18c	88.96	163	18	0	1	163	18	180
isogroup00005	isotig00047	604	2	436	72.0199	1211236B carboxylase,ribulose bisphosphate	P00869.1	180	36	180	80.5556	300	1e-79	139/145	95	144/145	99	0/145	0	2	2	436	72.0199	TAIR|gene:3353690 - symbol:RBCS1A "RIBULOSE BISPHOSPHATE CARBOXYLASE SMALL CHAIN 1A" species:3702 "Arabidopsis thaliana" [GO:0031977 "thylakoid lumen" evidence=IDA] [GO:0009579 "thylakoid" evidence=IDA] [GO:0009941 "chloroplast envelope" evidence=IDA] [GO:0009507 "chloroplast" evidence=IDA] [GO:0009535 "chloroplast thylakoid membrane" evidence=IDA] [GO:0022626 "cytosolic ribosome" evidence=IDA] […	180	33	178	81.1111	239	4e-63	110/146	75	123/146	84	1/146	0	2	isotig00047_68_439_+2_372_123_3	Syn	[C] COG4451 Ribulose bisphosphate carboxylase small subunit	slr0012	43.86	114	52	2	9	122	7	108
isogroup00449	isotig00544	496	494	3	99.1935	chloroplast Rieske FeS protein [Pisum sativum]	P26291.1	230	46	209	71.3043	279	1e-73	155/164	94	160/164	97	0/164	0	-3	494	18	96.1694	TAIR|gene:2125536 - symbol:PETC "PHOTOSYNTHETIC ELECTRON TRANSFER C" species:3702 "Arabidopsis thaliana" [GO:0009941 "chloroplast envelope" evidence=IDA] [GO:0009535 "chloroplast thylakoid membrane" evidence=IDA] [GO:0009579 "thylakoid" evidence=IDA] [GO:0009507 "chloroplast" evidence=IDA] [GO:0005886 "plasma membrane" evidence=IDA] [GO:0042742 "defense response to bacterium" evidence=IEP] [GO:00…	229	46	204	69.4323	238	7e-63	130/159	81	144/159	90	0/159	0	-3	isotig00544_3_383_-3_381_127_1	Syn	[C] COG0723 Rieske Fe-S protein	sll1316	65.6	125	43	0	2	126	47	171
isogroup00383	isotig00478	525	295	155	26.8571	metallothionein [Vicia faba]	Q41669.1	77	31	77	61.039	99.4	2e-19	42/47	89	44/47	93	0/47	0	-3	379	489	21.1429	TAIR|locus:2143325 - symbol:AT5G27930 "AT5G27930" species:3702 "Arabidopsis thaliana" [GO:0005575 "cellular_component" evidence=ND] [GO:0004722 "protein serine/threonine phosphatase activity" evidence=ISS] [GO:0008150 "biological_process" evidence=ND] InterPro:IPR001932 PROSITE:PS01032 SMART:SM00331 SMART:SM00332 Pfam:PF00481 GenomeReviews:BA000015_GR GO:GO:0000287 GO:GO:0030145 GO:GO:0004721 EMB…	373	267	303	9.91957	70.9	2e-12	28/37	75	36/37	97	0/37	0	1		No Match
isogroup00059	isotig00154	1327	1326	244	81.6127	unnamed protein product [Vitis vinifera]	CBI30513.3	474	75	435	76.1603	671	0	324/361	89	346/361	95	0/361	0	-2	1326	232	82.517	TAIR|gene:2063921 - symbol:RCA "RUBISCO ACTIVASE" species:3702 "Arabidopsis thaliana" [GO:0009941 "chloroplast envelope" evidence=IDA] [GO:0005634 "nucleus" evidence=IDA] [GO:0009535 "chloroplast thylakoid membrane" evidence=IDA] [GO:0009507 "chloroplast" evidence=IDA] [GO:0009570 "chloroplast stroma" evidence=IDA] [GO:0005618 "cell wall" evidence=IDA] [GO:0009579 "thylakoid" evidence=IDA] [GO:00…	474	75	439	77.0042	649	0	317/365	86	338/365	92	0/365	0	-2	isotig00154_241_1224_-2_984_327_15	-	-	-	62.72	287	106	1	23	308	3	289
isogroup00015	isotig00072	929	807	256	59.4187	unknown [Medicago truncatula]	ACJ84093.1	239	17	201	77.4059	342	2e-113	178/185	96	179/185	96	1/185	0	-3	783	259	56.5124	TAIR|gene:2169517 - symbol:AT5G35530.1 species:3702 "Arabidopsis thaliana" [GO:0005730 "nucleolus" evidence=IDA] [GO:0022626 "cytosolic ribosome" evidence=IDA] [GO:0016020 "membrane" evidence=IDA] [GO:0009651 "response to salt stress" evidence=IEP] InterPro:IPR001351 InterPro:IPR004044 InterPro:IPR004087 InterPro:IPR005703 InterPro:IPR009019 Pfam:PF00189 Pfam:PF07650 PROSITE:PS00548 PROSITE:PS508…	248	25	200	70.9677	322	7e-98	164/176	93	171/176	97	1/176	0	-3	isotig00072_241_726_-3_486_161_5	Spo	[J] COG0092 Ribosomal protein S3	SPBC16G5.14c	79.87	154	29	2	2	154	47	199
																																						isotig00072_489_761_-1_273_90_3	Sme	[L] COG0582 Integrase	SMc03246	29.17	72	42	3	18	80	100	171
isogroup00669	isotig00764	361	4	111	29.9169	nine-cis-epoxycarotenoid dioxygenase4 [Pisum sativum]	BAC10552.1	574	539	574	6.27178	66.2	1e-09	32/36	88	33/36	91	0/36	0	1	4	105	28.2548	TAIR|locus:2134796 - symbol:AT4G19170 "AT4G19170" species:3702 "Arabidopsis thaliana" [GO:0010287 "plastoglobule" evidence=IDA] UniProt:O49675 GO:GO:0005515 GenomeReviews:CT486007_GR GO:GO:0055114 GO:GO:0005506 EMBL:AL021687 EMBL:AL161550 GO:GO:0010287 GO:GO:0016702 InterPro:IPR004294 PANTHER:PTHR10543 Pfam:PF03055 eggNOG:KOG1285 HOGENOM:HBG559594 EMBL:AY136353 EMBL:BT008785 EMBL:AY056789 EMBL:AK…	595	562	595	5.71429	60.8	1e-09	28/34	82	31/34	91	0/34	0	1	isotig00764_1_114_+1_114_37_0	Nos	[Q] COG3670 Lignostilbene-alpha,beta-dioxygenase and related enzymes	all1106	57.69	26	11	0	7	32	445	470
isogroup00044	isotig00131	335	95	334	71.6418	unknown [Medicago truncatula]	ACJ84120.1	166	27	106	48.1928	156	8e-37	79/80	98	80/80	100	0/80	0	2	95	334	71.6418	TAIR|gene:2061752 - symbol:AT2G37190.1 species:3702 "Arabidopsis thaliana" [GO:0005634 "nucleus" evidence=IDA] [GO:0005730 "nucleolus" evidence=IDA] [GO:0005773 "vacuole" evidence=IDA] [GO:0022626 "cytosolic ribosome" evidence=IDA] [GO:0009507 "chloroplast" evidence=IDA] InterPro:IPR000911 InterPro:IPR020783 InterPro:IPR020785 Pfam:PF00298 PROSITE:PS00359 SMART:SM00649 Pfam:PF03946 GO:GO:0009507 …	166	27	106	48.1928	150	1e-36	75/80	93	78/80	97	0/80	0	2	isotig00131_220_330_-3_111_36_2	-	-	-	62.5	32	12	0	1	32	1	32
isogroup00001	isotig00012	831	200	322	14.8014	putative glycine rich protein precursor [Pisum sativum]	CAH40798.1	171	4	42	22.807	60.8	2e-07	35/41	85	37/41	90	2/41	4	2				No hit															No Match
isogroup00509	isotig00604	471	2	73	15.2866	Speract/scavenger receptor; Cyclin-like F-box; Galactose oxidase, central [Medicago truncatula]	ABN05839.1	568	545	568	4.22535	49.3	0.0002	22/24	91	24/24	100	0/24	0	2	2	64	13.3758	TAIR|locus:2172994 - symbol:AT5G57360 "AT5G57360" species:3702 "Arabidopsis thaliana" [GO:0004842 "ubiquitin-protein ligase activity" evidence=ISS] [GO:0007623 "circadian rhythm" evidence=ISS;IMP;TAS] [GO:0043153 "entrainment of circadian clock by photoperiod" evidence=IMP] [GO:0005634 "nucleus" evidence=IDA;TAS] [GO:0005829 "cytosol" evidence=IDA] [GO:0009908 "flower development" evidence=IMP] […	609	586	606	3.44828	43.9	0.0002	19/21	90	21/21	100	0/21	0	2		No Match
isogroup00097	isotig00192	913	242	880	69.989	unnamed protein product [Vitis vinifera]	CBI14920.3	527	292	505	40.6072	248	2e-78	114/214	53	157/214	73	1/214	0	2	260	880	68.0175	TAIR|locus:2054512 - symbol:AT2G30750 "AT2G30750" species:3702 "Arabidopsis thaliana" [GO:0019825 "oxygen binding" evidence=ISS] [GO:0009617 "response to bacterium" evidence=IEP] InterPro:IPR001128 InterPro:IPR002401 Pfam:PF00067 PRINTS:PR00463 Prosite:PS00086 GO:GO:0016021 GenomeReviews:CT485783_GR GO:GO:0009617 GO:GO:0055114 GO:GO:0009055 GO:GO:0020037 InterPro:IPR017973 InterPro:IPR017972 Gene…	497	281	490	42.2535	216	2e-69	108/210	51	148/210	70	3/210	1	2	isotig00192_302_910_+2_609_202_9	Bha	[Q] COG2124 Cytochrome P450	BH0579	34.52	168	106	3	1	168	263	426
isogroup00091	isotig00186	951	12	767	79.4953	unknown [Medicago truncatula]	ACJ85068.1	253	1	252	99.6047	504	7e-141	241/252	95	249/252	98	0/252	0	3	12	755	78.2334	TAIR|locus:2079117 - symbol:AT3G47470 "AT3G47470" species:3702 "Arabidopsis thaliana" [GO:0016168 "chlorophyll binding" evidence=ISS;NAS] [GO:0015979 "photosynthesis" evidence=ISS] [GO:0030076 "light-harvesting complex" evidence=ISS] [GO:0010287 "plastoglobule" evidence=IDA] InterPro:IPR001344 GO:GO:0016021 GenomeReviews:BA000014_GR GO:GO:0000287 GO:GO:0009941 GO:GO:0018298 GO:GO:0009535 GO:GO:00…	251	1	249	99.2032	454	2e-127	216/249	86	235/249	94	1/249	0	3	isotig00186_12_770_+3_759_252_4	Lin	[M] COG0381 UDP-N-acetylglucosamine 2-epimerase	lin2681	30.3	66	38	1	187	252	143	200
isogroup00208	isotig00303	667	181	492	46.7766	hypothetical protein ARALYDRAFT_486728 [Arabidopsis lyrata subsp. lyrata]	XP_002878442.1	674	13	115	15.2819	88.2	8e-16	44/104	42	66/104	63	1/104	0	1	199	492	44.078	TAIR|locus:2098058 - symbol:AT3G62200 "AT3G62200" species:3702 "Arabidopsis thaliana" [GO:0005575 "cellular_component" evidence=ND] [GO:0003674 "molecular_function" evidence=ND] [GO:0008150 "biological_process" evidence=ND] GenomeReviews:BA000014_GR EMBL:AL138651 IPI:IPI00529797 PIR:T48012 RefSeq:NP_191779.1 UniGene:At.34162 PRIDE:Q9M1Q4 GeneID:825393 KEGG:ath:AT3G62200 NMPDR:fig|3702.1.peg.17603…	673	19	115	14.4131	85.9	1e-16	42/98	42	62/98	63	1/98	1	1		No Match
isogroup00211	isotig00306	662				No hit																		No hit															No Match
isogroup00088	isotig00183	1000	2	1000	99.9	putative 60S ribosomal protein L1 [Trifolium pratense]	BAE71215.1	406	60	392	82.0197	558	6e-157	316/333	94	328/333	98	0/333	0	2	2	1000	99.9	TAIR|locus:2074904 - symbol:AT3G09630 "AT3G09630" species:3702 "Arabidopsis thaliana" [GO:0005840 "ribosome" evidence=ISS] [GO:0003735 "structural constituent of ribosome" evidence=ISS] [GO:0006412 "translation" evidence=ISS] [GO:0022625 "cytosolic large ribosomal subunit" evidence=IDA] InterPro:IPR002136 Pfam:PF00573 GO:GO:0005886 GO:GO:0009507 GO:GO:0005773 GO:GO:0005618 GenomeReviews:BA000014_…	406	60	392	82.0197	506	4e-143	281/333	84	310/333	93	0/333	0	2	isotig00183_122_1000_+2_879_293_7	Spo	[J] COG0088 Ribosomal protein L4	SPBP8B7.03c	61.22	263	99	3	1	261	95	356
isogroup00071	isotig00166	1112	592	230	32.6439	predicted protein [Populus trichocarpa]	XP_002323973.1	287	167	287	42.1603	231	2e-114	102/121	84	113/121	93	0/121	0	-2	601	230	33.4532	TAIR|gene:2173427 - symbol:EXL2 "EXORDIUM LIKE 2" species:3702 "Arabidopsis thaliana" [GO:0005618 "cell wall" evidence=IDA] GenomeReviews:BA000015_GR GO:GO:0009505 EMBL:AB008268 HOGENOM:HBG587786 InterPro:IPR006766 Pfam:PF04674 EMBL:AF326891 EMBL:AF339708 EMBL:AF380638 EMBL:AY057739 EMBL:AY087652 IPI:IPI00531827 RefSeq:NP_201231.1 UniGene:At.23633 UniGene:At.67053 UniGene:At.71435 PRIDE:Q9FE06 Ge…	305	182	305	40.6557	236	2e-110	108/124	87	114/124	91	0/124	0	-2		No Match
isogroup00151	isotig00246	752	390	199	25.5319	unknown [Medicago truncatula]	ACJ84101.1	90	27	90	71.1111	120	5e-34	56/64	87	61/64	95	0/64	0	-3	390	205	24.734	TAIR|locus:2100484 - symbol:AT3G48140 "AT3G48140" species:3702 "Arabidopsis thaliana" [GO:0003674 "molecular_function" evidence=ND] [GO:0010150 "leaf senescence" evidence=ISS] [GO:0005777 "peroxisome" evidence=IDA] GenomeReviews:BA000014_GR GO:GO:0005777 EMBL:AL096856 UniGene:At.66502 EMBL:AY081326 EMBL:BT001183 EMBL:AK317041 EMBL:F19976 IPI:IPI00540457 PIR:T13003 RefSeq:NP_190397.1 UniGene:Rra.1…	88	26	87	70.4545	85.5	2e-24	39/62	62	50/62	80	0/62	0	-3		No Match
isogroup00234	isotig00329	641	641	183	71.6069	gibberellin receptor [Galega orientalis]	ADO22685.1	344	192	344	44.4767	282	3e-74	146/153	95	150/153	98	0/153	0	-1	641	192	70.2028	TAIR|locus:2099152 - symbol:AT3G63010 "AT3G63010" species:3702 "Arabidopsis thaliana" [GO:0005575 "cellular_component" evidence=ND] [GO:0010325 "raffinose family oligosaccharide biosynthetic process" evidence=IGI] [GO:0009939 "positive regulation of gibberellic acid mediated signaling pathway" evidence=IGI] [GO:0048444 "floral organ morphogenesis" evidence=IGI] [GO:0010476 "gibberellin mediated s…	358	193	342	41.8994	234	2e-61	117/150	78	133/150	88	0/150	0	-1		No Match
isogroup00231	isotig00326	646	644	183	71.517	polygalacturonase inhibiting protein [Pisum sativum]	CAG44505.1	339	186	339	45.4277	302	2e-80	149/154	96	151/154	98	0/154	0	-3	644	186	71.0526	TAIR|gene:2169388 - symbol:PGIP1 "POLYGALACTURONASE INHIBITING PROTEIN 1" species:3702 "Arabidopsis thaliana" [GO:0005618 "cell wall" evidence=IDA] Pfam:PF00560 InterPro:IPR001611 GO:GO:0005515 GO:GO:0005576 GO:GO:0016020 GO:GO:0009505 EMBL:AB010697 InterPro:IPR013210 Pfam:PF08263 EMBL:AF229249 EMBL:AY048295 EMBL:AY133567 IPI:IPI00534608 RefSeq:NP_196304.1 UniGene:At.74439 UniGene:At.8519 UniGene…	330	179	330	46.0606	161	2e-39	84/153	54	100/153	65	1/153	0	-3	isotig00326_180_644_-3_465_154_0	Mac	[S] COG4886 Leucine-rich repeat (LRR) protein	MA2301_1	29.17	144	97	5	11	153	13	152
isogroup00078	isotig00173	1046	1	1032	98.6616	EFGC_SOYBN RecName: Full=Elongation factor G, chloroplastic; Short=EF-G; Flags: Precursor	P34811.1	788	445	788	43.6548	654	0	323/344	93	340/344	98	0/344	0	1	1	1032	98.6616	TAIR|gene:2026211 - symbol:SCO1 "SNOWY COTYLEDON 1" species:3702 "Arabidopsis thaliana" [GO:0009941 "chloroplast envelope" evidence=IDA] [GO:0009507 "chloroplast" evidence=IDA] [GO:0009570 "chloroplast stroma" evidence=IDA] [GO:0005524 "ATP binding" evidence=IDA] [GO:0005739 "mitochondrion" evidence=IDA] [GO:0048046 "apoplast" evidence=IDA] InterPro:IPR000640 InterPro:IPR000795 InterPro:IPR004161…	783	440	783	43.9336	639	0	318/344	92	335/344	97	0/344	0	1	isotig00173_16_1035_+1_1020_339_12	Bme	[J] COG0480 Translation elongation factors (GTPases)	BMEI0754	64.48	335	113	3	1	331	362	694
[truncated: 208 more rows]
[truncated: 12 more columns]
